# Supplementary material for: Draft Genome Sequence of the Nitrogen-Fixing Rhizobium sullae Type Strain IS123T Focusing on the Key Genes for Symbiosis with its Host Hedysarum coronarium L
Source: Front Microbiol. 2017 Jul 26;8:1348. doi: 10.3389/fmicb.2017.01348 (PMC5526965; doi:10.3389/fmicb.2017.01348)
Supplement: Supplementary file 2 [file DataSheet2.XLS]

## Sheet: Orthologs
Rhizobium_etli_CFN42.faa	Mesorhizobium_loti_MAFF303099.faa	Sinorhizobium_meliloti_1021.faa	Rhizobium_sullae_WSM1592.faa	R_sullae_IS123T.faa	Rhizobium_leguminosarum_bv_viciae_3841.faa	Bradyrhizobium_japonicum_USDA110.faa
RHE_CH00001	mlr4488	SMc02793	WP_027512266.1	RSULL_00170	RL0001	blr0637
RHE_CH00002	mlr4491	SMc02792	WP_027512267.1	RSULL_00171	RL0002	blr0638
RHE_CH00003	mlr4492	SMc02791	WP_027512268.1	RSULL_00172	RL0003	bll7412
RHE_CH00004	mlr4493	SMc02790	WP_027512269.1	RSULL_00173	RL0004	blr0639
RHE_CH00005	mlr4495	SMc02789	WP_027512270.1	RSULL_00174	RL0005	blr0640
RHE_CH00006	mll4541	SMc02788	WP_027512271.1	RSULL_00175	RL0006	bll0641
RHE_CH00007	mll4543	SMc02787	WP_027512272.1	RSULL_00176	RL0007	0
RHE_CH00008	mlr4544	SMc02786	WP_027512273.1	RSULL_00177	RL0008	blr0642
RHE_CH00009	mlr4546	SMc02785	WP_027512274.1	RSULL_00178	RL0009	blr0643
RHE_CH00010	mlr4547	SMc02784	WP_027512275.1	RSULL_00179	RL0010	blr0644
RHE_CH00011	mlr4548	SMc02783	WP_027512276.1	RSULL_00180	RL0011	0
RHE_CH00012	mll5188	SMc02782	WP_027512277.1	RSULL_00181	RL0012	bll0823
RHE_CH00014	msl0164	0	0	0	RL0014	0
RHE_CH00016	mll4780	SM_b21112	WP_027512279.1	RSULL_00183	RL0016	blr7891
RHE_CH00017	mll4552	SMc02770	WP_027512280.1	RSULL_00184	RL0017	blr0908
RHE_CH00018	mlr5066	SMc02769	WP_027512281.1	RSULL_00185	RL0018	bll7160
RHE_CH00019	mlr5068	SMc02768	WP_027512282.1	RSULL_00186	RL0019	blr0909
RHE_CH00020	mlr5070	SMc02767	WP_027512283.1	RSULL_00187	RL0020	blr0744
RHE_CH00021	mlr5071	SMc02766	WP_027512284.1	RSULL_00188	RL0021	blr0745
RHE_CH00022	mlr5073	SMc02765	WP_027512285.1	RSULL_00189	RL0022	blr0746
RHE_CH00023	mlr5075	SMc02764	WP_027512286.1	RSULL_00190	RL0023	blr0747
RHE_CH00024	mlr5076	SMc02763	WP_037143076.1	RSULL_00191	RL0024	blr0748
RHE_CH00025	mlr5775	0	WP_027513884.1,WP_027513450.1	RSULL_00192	RL0025	0
RHE_CH00026	mll5083	SMc02760	WP_027513449.1	RSULL_00193	RL0026	bll0752
RHE_CH00027	mll5084	SMc02759	WP_027513448.1	RSULL_00194	RL0027	bll0753
RHE_CH00028	mll5085	SMc02758	WP_027513447.1	RSULL_00195	RL0028	bll0754
RHE_CH00029	mll5086	SMc02757	WP_027513446.1	RSULL_00196	RL0029	bll0756
RHE_CH00030	mll5087	SMc02756	WP_027513445.1	RSULL_00197	RL0030	bll0757
RHE_CH00031	mll5088	SMc02755	WP_027513444.1	RSULL_00198	RL0031	bll5944
RHE_CH00032	msl5090	SMc02754	WP_027513443.1	RSULL_00199	RL0032	blr8148
RHE_CH00033	mll5091	SMc02753	WP_027513442.1	RSULL_00200	RL0033	blr8147
RHE_CH00035	mll5094	SMc04446	WP_027513440.1	RSULL_00202	RL0035	blr8145
RHE_CH00036	mll5095	SMc02560	WP_027513439.1	RSULL_00203	RL0036	blr8144
RHE_CH00037	mlr5096	SMc02562	WP_027513438.1	RSULL_00204	RL0037	bll8141
RHE_CH00038	mlr5097	SMc02563	WP_027513437.1	RSULL_00205	RL0038	blr7486
RHE_CH00039	mlr5099	SMc02566	WP_027513436.1	RSULL_00206	RL0039	blr2963
RHE_CH00040	mlr5019	SMc02567	WP_027513435.1	RSULL_00207	RL0040	blr0656
RHE_CH00041	mlr5018	SMc02568	WP_027513434.1	RSULL_00208	RL0041	blr0655
RHE_CH00042	mlr5016	SMc02569	WP_027513433.1	RSULL_00209	RL0042	blr0654
RHE_CH00043	mlr5014	SMc02570	WP_027513432.1	RSULL_00210	RL0043	blr0653
RHE_CH00045	mlr5011	SMc02572	WP_027513431.1	RSULL_00211	RL0046	blr0652
RHE_CH00046	mlr5010	SMc02573	WP_027513430.1	RSULL_00212	RL0047	blr0651
RHE_CH00047	mlr5008	SMc02574	WP_027513429.1	RSULL_00213	RL0048	blr0650
RHE_CH00048	mll5007	SMc02575	WP_027513428.1	RSULL_00214	RL0049	bll0649
RHE_CH00049	mll5004	SMc02577	WP_027513426.1	RSULL_00216	RL0051	bll0646
RHE_CH00050	mll5001	SMc02578	WP_027513425.1	RSULL_00217	RL0052	0
RHE_CH00051	mlr5192	SMc02579	WP_027513424.1	RSULL_00218	RL0053	bll0557
RHE_CH00052	mlr4664	SMc02581	WP_027513423.1	RSULL_00219	RL0054	bll1474
RHE_CH00053	0	SMc02582	WP_027513422.1	RSULL_00220	RL0055	0
RHE_CH00054	mll5310	SMc02583	WP_027513421.1	RSULL_00221	RL0056	blr0903
RHE_CH00055	mlr5308	SMc02584	WP_027513420.1	RSULL_00222	RL0057	bll0904
RHE_CH00056	mlr5307	SMc02585	WP_027513419.1	RSULL_00223	RL0058	bll0905
RHE_CH00057	mlr5306	SMc02586	WP_027513418.1	RSULL_00224	RL0059	bll8128
RHE_CH00058	0	0	WP_027513417.1	RSULL_00225	RL0060	0
0	mlr3204	0	0	0	RL4459	0
RHE_CH00069	0	0	WP_027509328.1	RSULL_01421	RL0078	0
0	mll7878	SM_b20459	WP_027512133.1	RSULL_06577	RL0559	blr7578
RHE_CH00070	0	0	WP_051336515.1	RSULL_01422	RL0079	0
0	mlr7873	SM_b20460	WP_027512134.1	RSULL_06576	RL0558	0
RHE_CH00071	0	SM_b20461	WP_027509329.1	RSULL_01423	RL0080	0
0	mll7871	SM_b20463	0	0	0	0
RHE_CH00072	0	0	0	RSULL_01424	RL0081	0
0	mll7872	SM_b20462	WP_027512137.1	RSULL_06573	0	0
RHE_CH00079	0	SMc04132	WP_027511961.1	RSULL_02275	RL0088	blr2841
0	mll3044	SMc04402	0	0	0	0
RHE_CH00087	mll5370	0	WP_027511953.1	RSULL_02267	RL0096	0
RHE_CH00088	mll5369	SM_b21534	WP_027511952.1	RSULL_02266	RL0097	0
RHE_CH00089	mlr4057,mlr1886	SM_b20749	WP_027511951.1	RSULL_02265	RL0098	blr6836
RHE_CH00090	mll4056	SM_b21354	WP_027511950.1	RSULL_02264	RL0099	0
RHE_CH00091	msl3152	SMc02883	WP_027511949.1	RSULL_02263	RL0100	bsl2402
RHE_CH00092	mll5809	SM_b21185	WP_027511948.1	RSULL_02262	RL0101	blr0807
RHE_CH00093	mlr5521	SM_b21186	WP_027511947.1	RSULL_02261	RL0102	0
RHE_CH00094	mlr7385	0	WP_027511946.1	RSULL_02260	RL0103	0
RHE_CH00095	mll3296	SMc00342	WP_027511945.1	RSULL_02259	RL0104	blr0719
RHE_CH00097	mll5210	SMc00335	WP_022713201.1	RSULL_02257	RL0106	blr0740
RHE_CH00098	mll5212	SMc00334	WP_027511943.1	RSULL_02256	RL0107	blr0739
RHE_CH00099	mlr5215	SMc00332	WP_027511942.1	RSULL_02255	RL0109	bll0737
RHE_CH00103	mll0674	SMc00331	WP_027510467.1	RSULL_02211	RL0112	0
RHE_CH00105	mll3219	SMc00330	WP_027510465.1	RSULL_02213	RL0114	bll5340
RHE_CH00106	mlr5570	SMc00329	WP_027510464.1	RSULL_02214	RL0115	bll0768
RHE_CH00107	mll5569	SMc00328	WP_027510463.1	RSULL_02215	RL0116	blr0769
RHE_CH00108	mll5566	SMc00327	WP_027510462.1	RSULL_02216	RL0117	blr0770
RHE_CH00109	mll5565	SMc00326	WP_027510461.1	RSULL_02217	RL0118	blr0771
RHE_CH00110	mlr5563	SMc00325	WP_027513567.1	RSULL_02219	RL0119	0
RHE_CH00111	mlr5562	SMc00324	WP_027513568.1	RSULL_02220	RL0120	bll0779
RHE_CH00112	msr5561	SMc00323	WP_027513569.1	RSULL_02221	RL0121	bsl0780
RHE_CH00114	mlr5558	SMc00321	WP_027513571.1	RSULL_02223	RL0123	bll0781
RHE_CH00115	mlr5557	SMc00320	WP_027513572.1	RSULL_02224	RL0124	bll0782
RHE_CH00116	mlr5554	SMc02914	WP_027513573.1	RSULL_02225	RL0125	bll0783
RHE_CH00117	mlr5553	SMc02913	WP_037144073.1	RSULL_02226	RL0126	bll0784
RHE_CH00118	mlr5551	SMc02912	WP_027513575.1	RSULL_02227	RL0127	bll0785
RHE_CH00119	mlr5550	SMc02911	WP_027513576.1	RSULL_02228	RL0128	bll0786
RHE_CH00120	mlr2945	SMc02910	WP_027513577.1	RSULL_02229	RL0129	blr0559
RHE_CH00121	mll1819	0	WP_027513578.1	RSULL_02230	RL0130	bll7403
RHE_CH00122	mlr5511	SMc02909	WP_037144076.1	RSULL_02231	RL0131	bll6684
RHE_CH00123	mlr5510	SMc02908	WP_027513580.1	RSULL_02232	RL0131A	bll8114
RHE_CH00125	mlr5504	SMc02906	WP_027513582.1	RSULL_02234	RL0133	bll8115
RHE_CH00126	mlr5503	SMc02905	WP_027513583.1	RSULL_02235	RL0134	bll8116
RHE_CH00127	mll5502	SMc02904	WP_027513584.1	RSULL_02237	RL0135	blr8122
RHE_CH00128	mll5500	SMc02903	WP_027513585.1	RSULL_02238	RL0136	blr8123
RHE_CH00129	mll3208	SMc02902	WP_027513586.1	RSULL_02239	RL0137	blr7851
RHE_CH00130	mll3207	SMc02901	WP_027513588.1	RSULL_02241	RL0138	0
RHE_CH00131	mlr5498	SMc02899	WP_027513589.1	RSULL_02242	RL0139	bll1421
RHE_CH00132	mlr5497	SMc02898	WP_027513590.1	RSULL_02243	RL0140	bll1422
RHE_CH00133	mll5495	SMc02897	WP_027513591.1	RSULL_02244	RL0141	blr1423
RHE_CH00135	mll5335	SMc02846	WP_027511934.1	RSULL_02247	RL0143	blr0804
RHE_CH00136	mll5573	SMc02848	WP_027511935.1	RSULL_02248	RL0144	blr0767
RHE_CH00138	mlr5574	SMc02849	WP_027511936.1	RSULL_02249	RL0145	bll0766
RHE_CH00139	mll5576	SMc02865	WP_027511937.1	RSULL_02250	RL0146	0
RHE_CH00140	mll5577	SMc02864	WP_027511938.1	RSULL_02251	RL0147	blr0765
RHE_CH00141	mll5578	SMc02863	WP_027511939.1	RSULL_02252	RL0148	bll0827
RHE_CH00144	mll4755	SMc02858	WP_027510473.1	RSULL_02204	RL0151	blr0680
RHE_CH00145	mll4757	SMc02857	WP_027510474.1	RSULL_02203	RL0152	blr0678
RHE_CH00146	mll3238	SMc02856	WP_027510475.1	RSULL_02202	RL0153	bll0910
RHE_CH00148	mll3297	SMc02852	WP_027510479.1	RSULL_02200	RL0157	blr3064
RHE_CH00149	mlr3504	SM_b20900	0	0	RL0158	0
RHE_CH00150	mll5152	SMc02851	WP_027510480.1	RSULL_02199	RL0159	bll1047
RHE_CH00151	mlr3298	SMc02850	WP_027510481.1	RSULL_02197	RL0160	blr8131
RHE_CH00152	mll4073	SM_b20595	WP_027510482.1	RSULL_02196	RL0161	0
RHE_CH00154	mll9141	0	0	0	RL0163	0
0	mll4973	SM_b21170	WP_027510483.1	RSULL_02195	0	blr1228
RHE_CH00155	mll4974	SM_b21171	WP_027510484.1	RSULL_02194	RL0164	blr1227
RHE_CH00157	mlr3359	SM_b21174	WP_027510486.1	RSULL_02192	RL0166	0
RHE_CH00158	mlr3356	SM_b21175	WP_027510487.1	RSULL_02191	RL0167	bll7945
RHE_CH00159	mlr3355	SM_b21176	WP_027510488.1	RSULL_02190	RL0168	bll7946
RHE_CH00160	mlr3353	SM_b21177	WP_037142168.1	RSULL_02189	RL0170	bll7947
RHE_CH00161	mlr3351	SM_b20765	WP_027510490.1	RSULL_02188	RL0171	0
RHE_CH00162	mlr3349	SM_b20764	WP_027510491.1	RSULL_02187	RL0172	blr1226
RHE_CH00163	mlr3347	SM_b20763	WP_027510492.1	RSULL_02186	RL0173	blr1225
RHE_CH00164	mlr3346	SM_b20762	WP_027510493.1	RSULL_02185	RL0174	blr1224
RHE_CH00165	mlr3344	SM_b20761	WP_027510495.1	RSULL_02183	RL0175	blr1223
RHE_CH00166	mlr3343	SM_b20760	WP_027510496.1	RSULL_02182	RL0176	blr1222
RHE_CH00167	mlr3342	SM_b20759	WP_027510497.1	RSULL_02181	RL0177	blr1221
RHE_CH00168	mll3341	SM_b20758	WP_027510498.1	RSULL_02180	RL0178	bll1220
RHE_CH00169	mlr4643	SMc02838	WP_027510499.1	RSULL_02179	RL0179	blr0686
RHE_CH00170	mlr4642	SMc02837	WP_027510500.1	RSULL_02178	RL0180	blr0685
RHE_CH00171	mlr4641	SMc02836,SM_b20813	WP_027510501.1	RSULL_02177	RL0181	blr5932
RHE_CH00172	mlr4640	SMc02835	WP_027510502.1	RSULL_02176	RL0182	blr4550
RHE_CH00174	mlr4639	SMc02833	WP_027510504.1	RSULL_02174	RL0184	blr8158
RHE_CH00175	mll5494	SMc02832	WP_027510505.1	RSULL_02173	RL0185	blr1424
RHE_CH00176	mll5491	SMc02831	WP_027510506.1	RSULL_02172	RL0186	blr1426
RHE_CH00177	mll5492	SMc02830	WP_027510507.1	RSULL_02171	RL0187	blr1427
RHE_CH00178	mll5490	SMc02829	WP_027510508.1	RSULL_02170	RL0188	blr1428
RHE_CH00179	mll5489	SMc02828	WP_027510509.1	RSULL_02169	RL0189	blr7172
RHE_CH00181	mll4892	SMc02276	WP_027510511.1	RSULL_02167	RL0191	bll2327
RHE_CH00186	mlr3146	SMc02886	WP_027510516.1	RSULL_02161	RL0195	0
RHE_CH00187	mlr3148	SMc02884	WP_027510517.1	RSULL_02160	RL0196	0
RHE_CH00188	mlr3154	SMc04127	WP_027510518.1	RSULL_02159	RL0197	0
RHE_CH00189	mlr3155	SMc04126	WP_027510519.1	RSULL_02158	RL0198	0
RHE_CH00190	mlr3157	SMc04125	WP_027510520.1	RSULL_02157	RL0199	0
RHE_CH00191	mlr3158	SMc04124	WP_027510521.1	RSULL_02156	RL0200	0
RHE_CH00192	mlr3159	SMc04123	WP_027510522.1	RSULL_02155	RL0201	blr0960
RHE_CH00193	0	0	WP_027510523.1	RSULL_02154	RL0202	0
0	mll4784	SM_b21300	0	0	RL2744	0
RHE_CH00194	mlr3160	SMc04122	WP_027510524.1	RSULL_02153	RL0203	bll3117
RHE_CH00195	mll3161	0	WP_027510525.1	RSULL_02152	RL0204	bll8127
RHE_CH00196	mll3162	SMc04121	WP_027510526.1	RSULL_02151	RL0205	blr7239
RHE_CH00197	mll3163	SMc04120	WP_027510527.1	RSULL_02150	RL0206	0
RHE_CH00198	mll5587	SMc04119	WP_027510528.1	RSULL_02149	RL0207	0
RHE_CH00201	mll5591	SMc04115	WP_027510531.1	RSULL_02146	RL0210	0
RHE_CH00202	msl3456	0	0	0	0	bsr1550
0	msr5593	SMc04114	WP_027510532.1	RSULL_02145	RL0211	bsl4812
RHE_CH00203	mlr5594	SMc04113	WP_027510533.1	RSULL_02144	RL0212	0
RHE_CH00204	mlr5595	SMc04112	WP_027510534.1	RSULL_02143	RL0213	bll0667
RHE_CH00205	mlr5597	SMc04111	WP_027510535.1	RSULL_02142	RL0214	bll0666,bll1439
RHE_CH00206	mlr5598	SMc04110	WP_027510536.1	RSULL_02141	RL0215	bll1438,bll0665
RHE_CH00207	mlr5600	SMc04109	WP_027510537.1	RSULL_02140	RL0216	bll1437
RHE_CH00208	mlr5602	SMc02820	WP_027510538.1	RSULL_02139	RL0217	bll1436
RHE_CH00209	mlr5603	SMc02821	WP_027510539.1	RSULL_02138	RL0218	bll1435
RHE_CH00210	mlr5604	SMc02822	WP_027510540.1	RSULL_02137	RL0219	bll1434
RHE_CH00212	mll5605	SMc02824	WP_027510542.1	RSULL_02135	RL0221	blr1433
RHE_CH00213	mlr5606	SMc02825	WP_027510543.1	RSULL_02134	RL0222	bll1431
RHE_CH00214,RHE_PB00143	0	0	WP_027513858.1	0	0	0
RHE_PD00094	mll6383	0	0	0	0	0
RHE_CH00215,RHE_PD00095,RHE_PB00142,RHE_CH01540,RHE_CH00520	0	SMa2375,SMa2045,SMa1799,SMa0020,SM_b20778	0	RSULL_07265	0	0
0	mll9021	SM_b21046	0	0	0	0
RHE_CH00216	mlr5607	SMc02826	WP_027510544.1	RSULL_02133	RL0223	0
RHE_CH00217	mlr5608	SMc02827	WP_027510545.1	RSULL_02132	RL0224	bll1430
RHE_CH00218	mlr6081	0	WP_027511301.1	RSULL_03136	RL0225	blr5603
RHE_CH00219	mlr1189	0	WP_027510546.1	RSULL_02131	RL0226	blr3231
RHE_CH00220	mlr1187	0	WP_027510547.1	RSULL_02130	RL0227	blr3230
RHE_CH00221	mlr1186	0	WP_037142139.1	RSULL_02129	RL0228	blr3234
RHE_CH00222	mll0085	SMc00512	WP_027510550.1	RSULL_02127	RL0230	blr5678
RHE_CH00226	mlr6758	SM_b20943	WP_027510104.1	RSULL_00790	RL0234	blr2369
RHE_CH00229	mlr6506	SM_b21506	WP_027510556.1	RSULL_02121	RL0237	blr7576
RHE_CH00235	mlr9024,mlr6326	0	0	0	0	0
0	mlr4033	0	WP_027513128.1	RSULL_07232	RL2167	0
0	mlr9265	0	WP_027513809.1	RSULL_05497	0	0
RHE_CH00244	mll3944	SMc00345	WP_027510561.1	RSULL_02115	RL0250	0
RHE_CH00245	mlr6905	0	0	0	RL0251	0
RHE_CH00246	mll2768	0	WP_027510562.1	RSULL_02114	RL0252	0
RHE_CH00248	mlr4536	SMc00349	WP_027510564.1	RSULL_02112	RL0254	blr8150
RHE_CH00250	mll1444	SMc00351	WP_027510565.1	RSULL_02111	RL0256	blr1115
RHE_CH00251	0	SMc00352	WP_037142144.1	RSULL_02110	RL0257	0
0	mlr4804	0	0	0	0	bll2568
RHE_CH00253	mlr6968,mlr2893	0	WP_027510567.1	RSULL_02109	RL0259	0
RHE_CH00255	mll1936	0	WP_027510569.1	RSULL_02107	RL0261	0
RHE_CH00257	mlr4601	SMc00359	WP_027510571.1	RSULL_02105	RL0263	blr7895
RHE_CH00258	mll4550	SMc00360	0	0	0	0
0	mlr0118	0	WP_027510572.1	RSULL_02104	RL0264	0
RHE_CH00259	mlr5063	SMc00361	WP_027510573.1	RSULL_02103	RL0265	blr0711
RHE_CH00260	mll5061	SMc00362	WP_027510574.1	RSULL_02102	RL0266	bll0710
RHE_CH00261	msl5059	SMc00363	WP_004108077.1	RSULL_02101	RL0267	bsl0708
RHE_CH00262	mll5057	SMc00364	WP_027510575.1	RSULL_02100	RL0268	bll0707
RHE_CH00263	mll5055	SMc00365	WP_027510576.1	RSULL_02099	RL0269	bll0706
RHE_CH00264	mll5053	SMc00366	WP_027510577.1	RSULL_02098	RL0270	bll0705
RHE_CH00266	mlr5051	SMc00368	WP_027512900.1	RSULL_06815	RL0272	0
RHE_CH00267	mll5050	SMc00370	WP_027512899.1	RSULL_06814	RL0273	0
RHE_CH00268	mlr3134	SMc00371	0	0	RL0274	blr6172
RHE_PF00051	mll9661	0	WP_027512714.1	RSULL_03980,RSULL_03085	0	0
RHE_CH00271	mll3531	SMc00374	WP_027510581.1	RSULL_02094	RL0277	0
RHE_CH00272	mll5047	SMc00375	WP_027510582.1	RSULL_02093	RL0278	0
RHE_CH00274	0	0	WP_027510586.1	RSULL_02089	RL0280	0
0	mlr4737	0	0	0	pRL110390	0
RHE_CH00275	mlr4739	0	WP_027510587.1	RSULL_02088	RL0281	0
RHE_CH00276	mll6896	SMc00378	WP_027510588.1	RSULL_02087	RL0282	blr7507
RHE_CH00278	0	0	0	0	0	blr0347
0	mlr3448	SMc00380	WP_027510590.1	0	RL0284	0
RHE_CH00280	mll7396	SMc00382	WP_027510592.1	RSULL_02083	RL0286	bll7941
RHE_CH00281	mlr1410	SMc00383	WP_027508699.1	RSULL_04471	RL0287	blr4332
RHE_CH00282	mll1407	SMc00384	WP_027508700.1	RSULL_04470	RL0288	blr1163
RHE_CH00284	mlr7393	SMc00386	WP_027510687.1	RSULL_01974	RL0290	blr4035
RHE_CH00285	mlr2771	SMc00388	WP_027510686.1	RSULL_01975	RL0291	0
RHE_CH00287	mlr2526	SM_b20708	WP_027510684.1	RSULL_01977	RL0293	bll7808
RHE_CH00289	mlr1595	0	0	0	0	blr8187
RHE_CH00293	mlr6790	0	0	0	pRL80018	0
RHE_CH00295	mlr0926	0	WP_027510353.1	RSULL_03181	RL0305	0
RHE_CH00297	mlr6950	SMc00394	WP_027510613.1	RSULL_02062	RL0315	blr3989
RHE_CH00298	mlr6947	SMc00395	WP_027510612.1	RSULL_02063	RL0316	0
RHE_CH00299	mlr6946	SMc00396	WP_027510611.1	RSULL_02064	RL0317	blr1346
RHE_CH00301	mlr5529	SMc00460	WP_027510610.1	RSULL_02065	RL0319	0
RHE_CH00302	mlr5528	SMc00400	WP_027510609.1	RSULL_02066	RL0320	0
RHE_CH00303	mlr5527	SMc00401	WP_027510608.1	RSULL_02067	RL0321	0
RHE_CH00304	mlr5523	SMc00402	WP_027510607.1	RSULL_02068	RL0322	0
RHE_CH00305	mlr6944	SMc00403	WP_027510605.1	RSULL_02070	RL0323	blr3985
RHE_CH00306	mll4553	SMc00404	WP_027510604.1	RSULL_02071	0	0
RHE_CH00307	mlr4637	SMc00405	WP_027510603.1	RSULL_02072	RL0325	blr6839
RHE_CH00308	mlr4636	SMc00406	WP_027510602.1	RSULL_02073	RL0326	bll0714
RHE_CH00309	mlr4635	SMc00407	WP_027510601.1	RSULL_02074	RL0327	bll0715
RHE_CH00310	mll4634	SMc00408	WP_027510600.1	RSULL_02075	RL0328	blr0716
RHE_CH00312	mll5193	SMc00410	WP_027510598.1	RSULL_02077	RL0329	bll0717
RHE_CH00313	msl4750	SMc00411	WP_027510597.1	RSULL_02078	RL0330	blr0684
RHE_CH00314	mll4751	SMc00412	WP_027510596.1	RSULL_02079	RL0331	blr0683
RHE_CH00315	mlr7505	SMc00413	WP_027510595.1	RSULL_02080	RL0332	0
RHE_CH00316	mll4753	SMc00414	WP_027510594.1	RSULL_02081	RL0333	blr0681
RHE_CH00318	mll5580	SMc00415	WP_027510593.1	RSULL_02082	RL0334	bll0829
RHE_CH00319	mlr4632	SMc00416	WP_027510689.1	RSULL_01972	RL0335	bll0670
RHE_CH00320	mlr4633	SMc00418	0	0	RL0336	bll0669
RHE_CH00322	mll4735	SMc00419	WP_027510694.1	RSULL_01965	RL0338	bll0668
RHE_CH00323	mll4667	SMc00420	0	0	RL0339	bll0661
RHE_CH00324	mll6267	0	0	0	0	0
RHE_CH00325	mll4616	SMc00421	WP_027510888.1	RSULL_07856	RL0340	bll4682
RHE_CH00326	mll4618	SMc00422	WP_027510887.1	RSULL_07855	RL0341	0
RHE_CH00327	mlr3911	SMc00424	WP_027510885.1	RSULL_07853	RL0343	0
RHE_CH00328	mll3910	SMc00425	WP_063829607.1	RSULL_07852	RL0344	0
RHE_CH00330	mll5345	SMc00461	WP_027510882.1	RSULL_07850	RL0346	bll0758
RHE_CH00331	mlr5356	SMc00427	WP_027510881.1	RSULL_07849	RL0347	blr4045
RHE_CH00337	mll4859	SMc00431	WP_027510870.1	RSULL_07839	RL0351	bll4941
RHE_CH00341	mlr5349	SMc01162	WP_027510866.1	RSULL_07835	RL0356	bll3765
RHE_CH00342	mlr3167	SMc01161	WP_027510865.1	RSULL_07834	RL0357	bll0759
RHE_CH00344	mll1863	0	WP_027510862.1	RSULL_07831	RL0360	0
RHE_CH00346	mlr7758	0	0	0	RL0363	bll0845
RHE_CH00348	mlr7906	0	WP_027510855.1	RSULL_07824	RL0365	blr7603
RHE_CH00353	mlr3166	SMc01156	WP_027510850.1	RSULL_07819	RL0370	bll0760
RHE_CH00354	mlr3165	SMc01155	WP_027510849.1	RSULL_07818	RL0371	bll0761
RHE_CH00355	mll5585	SMc01154	WP_027510848.1	RSULL_07817	RL0372	blr0762
RHE_CH00356	mll5584	SMc01153	WP_027510847.1	RSULL_07816	RL0373	bll3036
RHE_CH00357	mll5582	SMc01152	WP_027510846.1	RSULL_07815	RL0374	bsl0832
RHE_CH00358	mll5581	SMc01167	WP_027510845.1	RSULL_07814	RL0375	bll0830
RHE_CH00359	0	0	WP_027510844.1	RSULL_07813	RL0376	0
0	mlr4469	SMc02503	WP_027512969.1	0	0	0
RHE_CH00360	mlr4627	SMc01147	WP_027510838.1	RSULL_07807	RL0377	bll0672
RHE_CH00361	mlr4626	SMc01146	WP_027510837.1	RSULL_07806	RL0378	bll0673
RHE_CH00362	mlr4624	SMc01145	WP_027510836.1	RSULL_07805	RL0379	0
RHE_CH00363	mlr4622	SMc01144	WP_027510835.1	RSULL_07804	RL0380	bll0674
RHE_CH00364	mll4621	SMc01143	WP_027510834.1	RSULL_07803	RL0381	blr0675
RHE_CH00365	mll3220	SMc01142	WP_027510833.1	RSULL_07802	RL0382	blr0676
RHE_CH00366	0	SMc01105	WP_027510832.1	RSULL_07801	RL0383	0
0	mll3190	0	0	0	pRL120178	0
RHE_CH00367	mlr3192	SMc01106	WP_027510831.1	RSULL_07800	RL0384	bll0729
RHE_CH00368	msr3193	SMc01107	WP_027510830.1	RSULL_07799	RL0385	bsl0728
RHE_CH00369	mlr5547	SMc01108	WP_027510829.1	RSULL_07798	RL0388	bll0788
RHE_CH00370	mlr5545	SMc01109	WP_027510828.1	RSULL_07797	RL0389	bll5945
RHE_CH00371	mlr5544	SMc01110	WP_027510827.1	RSULL_07796	RL0390	bll0790
RHE_CH00372	mlr5543	SMc01111	WP_027510826.1	RSULL_07795	RL0391	bll0791
RHE_CH00373	mlr5537	SMc01112	WP_027510825.1	RSULL_07794	RL0392	bll0792
RHE_CH00374	mlr5536	SMc01113	WP_027510824.1	RSULL_07793	RL0393	bll0793
RHE_CH00375	mlr5535	SMc01114	WP_027510823.1	RSULL_07792	RL0394	bll0794
RHE_CH00376	mlr5534	SMc01115	WP_027510822.1	RSULL_07791	RL0395	bll0795
RHE_CH00377	mlr5533	SMc01116	WP_027510821.1	RSULL_07790	RL0396	0
RHE_CH00379	mlr5531	SMc01117	WP_027510819.1	RSULL_07788	RL0398	bll0798
RHE_CH00380	mlr5530	SMc01118	WP_027510818.1	RSULL_07787	RL0399	bll0799
RHE_CH00381	mll5315	SMc01119	WP_027510817.1	RSULL_07786	RL0400	bll0800
RHE_CH00382	mll5316	SMc01120	WP_027510816.1	RSULL_07785	RL0401	bll0801
RHE_CH00383	mll5317	SMc01121	WP_027510815.1	RSULL_07784	RL0402	bll0802
RHE_CH00384	mll3737	SMc01122	WP_027510814.1	RSULL_07783	RL0403	0
RHE_CH00386	0	SMc01123	WP_027510812.1	RSULL_07781	RL0404	bll5916
0	mll5320	0	0	0	0	bll0803
RHE_CH00387	mll5321	SMc01124	WP_027510811.1	RSULL_07780	RL0405	bll0916
RHE_CH00388	mll5328	SMc01125	WP_027510809.1	RSULL_07778	RL0406	bll0924
RHE_CH00389	mlr5329	SMc01126	WP_027510808.1	RSULL_07777	RL0407	0
RHE_CH00390	mlr3216	SMc01127	WP_037142258.1	RSULL_07776	RL0408	0
RHE_CH00391	mlr3215	SMc01128	WP_027510806.1	RSULL_07775	RL0409	bll0659
RHE_CH00392	mlr3211	SMc01129	WP_027510805.1	RSULL_07774	RL0410	blr7482
RHE_CH00393	mlr3210	SMc01130	WP_027510804.1	RSULL_07773	RL0411	0
RHE_CH00394	mlr3209	SMc01131	WP_027510803.1	RSULL_07772	RL0412	0
RHE_CH00396	mll5403	SMc01132	WP_027510802.1	RSULL_07771	RL0414	0
RHE_CH00398	mlr3203	SMc01133	WP_027510800.1	RSULL_07769	RL0416	blr0743
RHE_CH00399	msr3202	SMc01134	WP_027510799.1	RSULL_07768	RL0417	blr0742
RHE_CH00400	mlr3201	SMc01135	WP_027510798.1	RSULL_07767	RL0418	blr0741
RHE_CH00401	mll3200	SMc01136	WP_027510797.1	RSULL_07766	RL0419	blr0720
RHE_CH00402	mll3198	SMc01137	WP_027510796.1	RSULL_07765	RL0420	blr0721
RHE_CH00403	mll3197	SMc01138	WP_027510795.1	RSULL_07764	RL0421	blr0722
RHE_CH00404	mll3196	0	WP_027510794.1	RSULL_07763	RL0422	blr0723
RHE_CH00405	mlr5337	SMc02511	0	0	RL0423	bll5329
RHE_CH00406	mll3195	SMc01140	WP_027510793.1	RSULL_07762	RL0424	blr0724
RHE_CH00407	mll3194	SMc01141	WP_027510792.1	RSULL_07761	RL0425	blr0725
RHE_CH00409	mlr3185	SMc01103	WP_027510790.1	RSULL_07759	RL0427	bll2832
RHE_CH00410	mlr4857	SMc01102	WP_027510789.1	RSULL_07758	RL0428	blr8110
RHE_CH00412	mll4855	SMc01101	WP_027510787.1	RSULL_07757	RL0430	bll8109
RHE_CH00413	0	0	0	0	RL0432	0
0	mll5078	0	0	RSULL_01160	pRL120057	0
RHE_CH00414	mll4854	SMc01100	WP_027510786.1	RSULL_07756	RL0433	bll8108
RHE_CH00415	mll4852	SMc01099	WP_027510785.1	RSULL_07755	RL0434	bll8107
RHE_CH00416	mlr4851	SMc01097	WP_027510784.1	RSULL_07754	RL0435	0
RHE_CH00417	mlr4849	SMc01096	WP_027510783.1	RSULL_07753	RL0436	blr8106
RHE_CH00418	mlr4843	SMc01732	WP_027510782.1	RSULL_07752	RL0437	blr8104
RHE_CH00419	mll4842	SMc01731	WP_027510781.1	RSULL_07751	RL0438	0
RHE_CH00421	mlr4841	SMc01730	WP_027510779.1	RSULL_07749	RL0440	blr8103
RHE_CH00422	mll4828	0	0	0	RL0441	blr0853
RHE_CH00423	mlr1858	SMc01728	WP_027510778.1	RSULL_07748	RL0442	0
RHE_CH00424	mll2772	SMc01727	WP_027510777.1	RSULL_07747	RL0443	0
RHE_CH00425	mll2703	SMc01712	0	0	RL0444	0
RHE_CH00427	mlr7816	0	0	0	0	0
RHE_CH00428	mlr4826	SMc01726	WP_027510776.1	RSULL_07746	RL0445	blr8101
RHE_CH00429	mll4824	0	WP_027510775.1	RSULL_07745	0	blr2203
RHE_CH00430	mll4823	SMc01725	WP_027510774.1	RSULL_07744	RL0446	0
RHE_CH00431	mll4821	0	WP_027510773.1	RSULL_07743	RL0447	bll0507
RHE_CH00432	mlr9681,mlr8084	0	0	0	RL0448	blr2180
RHE_CH00435	0	0	0	0	RL0451	bsr3154
0	msl9578	0	0	0	pRL110542	0
RHE_CH00436	mlr4815	SMc01722	WP_027510772.1	RSULL_07742	RL0452	blr8099
RHE_CH00437	mlr4812	SMc01721	WP_027510771.1	RSULL_07741	RL0453	blr8098
RHE_CH00438	mlr4810	SMc01720	0	RSULL_07740	RL0454	blr8097
RHE_CH00439	msr4809	SMc04434	WP_016552555.1	0	0	bsr8096
RHE_CH00441	mll4807	SMc01716	WP_027510768.1	RSULL_07738	RL0456	bll8095
RHE_CH00448	mlr5374	0	WP_027510761.1	RSULL_07711	RL0471	blr4804,bll8166
RHE_CH00450	0	0	WP_027510759.1	RSULL_07709	RL0476	blr7980
0	mll0159	SM_b20335	0	RSULL_00740,RSULL_00476	RL1919	0
RHE_CH00451	mll6285	SMc03265	WP_027510758.1	RSULL_07708	RL0477	bll6812
RHE_CH00452	mlr6810	SM_b20270	WP_027510756.1	RSULL_07706	RL0479	0
RHE_CH00454	mll5035	0	WP_027512057.1	0	RL2827	bll1126
RHE_CH00460	mll2116	0	WP_027510386.1	RSULL_02527	pRL110508	0
RHE_CH00463	mll7581	SMc02173	WP_027510755.1	RSULL_07705	RL0487	0
RHE_CH00464	mll7583	SMc02172	WP_027510754.1	RSULL_07704	RL0488	0
RHE_CH00465	mlr7582	SMc02171	WP_027510753.1	RSULL_07702	RL0489	0
RHE_CH00466	mlr7584	SMc02170	WP_027510752.1	RSULL_07701	RL0490	0
RHE_CH00467	mlr7585	SMc02169	WP_027510751.1	RSULL_07700	RL0491	0
RHE_CH00468	mll4957	SMc02167	WP_027510750.1	RSULL_07699	RL0492	0
RHE_CH00470	mlr0754	0	0	0	RL0494	0
RHE_CH00471	msr3514	0	0	0	RL0495	0
RHE_CH00472	mlr3943	SMc01670	WP_027510748.1	RSULL_07697	RL0498	0
RHE_CH00473	mll3939	0	WP_027510746.1	RSULL_07695	RL0500	0
RHE_CH00474	mll5916	SMc02165	WP_027510744.1	RSULL_07693	RL0501	blr8134
RHE_CH00475	mll7580	SMc02164	WP_027510743.1	RSULL_07692	RL0502	0
RHE_CH00476	mlr9595	SMa0233	WP_027510872.1	RSULL_07841	RL0503	bll0322
RHE_CH00477	mlr5411	SMc02163	WP_027510740.1	RSULL_07688	RL0504	0
RHE_CH00478	mll5415	SMc02162	WP_027510739.1	RSULL_07687	RL0505	bll1319
RHE_CH00482	mlr8416	SM_b21147	WP_027510735.1	RSULL_07683	RL0509	0
RHE_CH00483	mlr8415	SM_b21146	WP_027510734.1	RSULL_07682	RL0510	blr6489
RHE_CH00484	mlr8414	SM_b21145	WP_027510733.1	RSULL_07681	RL0511	0
RHE_CH00485	mlr8413	SM_b21144	WP_027510732.1	RSULL_07680	RL0512	0
RHE_CH00488	mlr1122	SMc02879	WP_027510729.1	RSULL_07678	RL0514	0
RHE_CH00489	mlr3340	SMc02771	WP_027510728.1	RSULL_07677	RL0515	0
RHE_CH00490	mlr3338	SMc02772	WP_027510727.1	RSULL_07676	RL0516	0
RHE_CH00491	mlr3336	SMc02773	WP_027510726.1	RSULL_07675	RL0517	0
RHE_CH00492	mlr3334	SMc02774	WP_027510725.1	RSULL_07674	RL0518	0
RHE_CH00494	mlr3332	SMc02775	WP_027510723.1	RSULL_07672	RL0520	0
RHE_CH00495	mlr3330	SMc02776	WP_027510722.1	RSULL_07671	RL0521	blr2974
RHE_CH00496	mll3328	SMc02777	WP_027510721.1	RSULL_07670	RL0522	0
RHE_CH00497	mll4764	0	WP_027509546.1	RSULL_01125	RL0524	blr0517
RHE_CH00506	mlr5480	0	WP_027510713.1	RSULL_07660	RL0538	0
RHE_CH00507	mll5641	SMc02148	WP_027510712.1	RSULL_07659	RL0539	0
RHE_CH00508	mlr5642	SMc02147	WP_027510711.1	RSULL_07658	RL0540	blr1090
RHE_CH00510	0	SMc02144	WP_027510709.1	RSULL_07656	RL0543	0
0	mll3722	0	0	0	RL1683	blr1092
RHE_CH00511	0	SMc02143	WP_027510708.1	RSULL_07655	RL0544	0
0	mll3720	0	0	0	RL1684	blr1093
RHE_CH00512	0	SMc02142	WP_027510707.1	RSULL_07654	RL0545	blr1094
0	mll3719	0	0	0	RL1685	0
RHE_CH00513	mlr5643	SMc02141	WP_027510706.1	RSULL_07653	RL0546	blr1095
RHE_CH00514	mll3716	SMc02140	WP_027510705.1	RSULL_07652	RL0547	blr1096
RHE_CH00515	mll5645	SMc02139	WP_027510704.1	RSULL_07651	RL0548	bll1097
RHE_CH00516	mlr5646	SMc02138	WP_027510703.1	RSULL_07650	RL0549	blr1098
RHE_CH00517	mlr5647	SMc02137	WP_027510702.1	RSULL_07649	RL0550	blr1099
RHE_CH00518	mlr5648	SMc02136	WP_027510701.1	RSULL_07648	RL0551	blr1100
RHE_CH00521	mll5649	SMc02135	WP_027510700.1	RSULL_07647	RL0553	bll1101
RHE_CH00522	mll5651	SMc02217	WP_027510699.1	RSULL_07646	RL0554	bll1105
RHE_CH00524	mlr5652	SMc02218	WP_037142242.1	RSULL_07644	RL0555	blr1106
RHE_CH00526	mlr2831	SMa1887	WP_027511511.1	RSULL_02324	0	0
RHE_CH00527	mll2830	SMa1885	WP_027511510.1	RSULL_02323	0	0
RHE_CH00531	mll5167	0	WP_027511207.1	0	RL0563	0
RHE_CH00533	mll5636	SMc02219	WP_037143884.1	RSULL_07642	RL0565	blr1132
RHE_CH00534	mlr5635	SMc02221	WP_027513295.1	RSULL_07641	RL0566	0
RHE_CH00536	mlr5631	SMc02223	WP_027513297.1	RSULL_07639	RL0568	bll1138
RHE_CH00537	mlr5684	SMc02248	WP_027513298.1	RSULL_07638	RL0569	blr1194
RHE_CH00538	mlr5683	SMc02247	WP_027513299.1	RSULL_07637	RL0570	blr1191
RHE_CH00539	mll5682	SMc02246	WP_027513300.1	RSULL_07636	RL0571	blr1139
RHE_CH00540	mll5681	SMc02245	WP_027513301.1	RSULL_07635	RL0572	blr1140
RHE_CH00541	mlr5680	SMc02244	WP_027513302.1	RSULL_07634	RL0573	bll1141
RHE_CH00542	mll8234	SMc02243	WP_027513303.1	RSULL_07633	RL0574	blr4729,blr1486
RHE_CH00543	mlr5678	SMc02242	WP_027513304.1	RSULL_07632	RL0575	bll1143
RHE_CH00544	mlr5485	SMc02241	WP_027513305.1	RSULL_07631	RL0576	blr1146
RHE_CH00546	mll1641	SMc02239	0	RSULL_07628	RL0579	0
RHE_CH00547	mll1642	SMc02238	0	0	RL0580	0
RHE_CH00549	mlr5610	SMc02237	WP_027513308.1	RSULL_07626	RL0582	blr1148
RHE_CH00550	mlr5611	SMc02236	WP_037143899.1	RSULL_07625	RL0583	blr1149
RHE_CH00551	mlr1655	SMc01561	WP_027513310.1	RSULL_07624	RL0584	0
RHE_CH00552	mlr2644	SMc02439	WP_027513312.1	RSULL_07622	RL0585	0
RHE_CH00553	mll5621	SMc02234	WP_027513314.1	RSULL_07620	RL0586	bll1153
RHE_CH00554	mll5620	SMc02232	WP_027513315.1	RSULL_07619	RL0587	bll1154
RHE_CH00555	mll5622	SMc02230	WP_027513320.1	RSULL_07614	RL0588	0
RHE_CH00556	mll0820	0	0	0	0	blr0857
RHE_CH00557	mlr5624	SMc02229	WP_027513326.1	RSULL_07608	RL0591	blr1158
RHE_CH00558	mlr5628	SMc02228	WP_027513327.1	RSULL_07607	RL0592	blr1159
RHE_CH00559	mlr5629	SMc02227	WP_027513329.1	RSULL_07605	RL0594	blr1160
RHE_CH00560	0	0	WP_027511051.1	RSULL_02408,RSULL_01530	RL0595,pRL90321	bsl3986
RHE_PF00130	mlr8184	SMa0126	WP_027511019.1	RSULL_03878	0	0
RHE_CH00561	0	0	WP_037142519.1	RSULL_04008	RL0596	0
0	mll5432	0	0	0	0	bll6077
RHE_CH00562	0	SMc04046	WP_027510857.1	0	RL0597	blr4067
0	msr3371	0	0	RSULL_04557	RL3403	0
RHE_CH00564	mll1522	0	WP_027513333.1	RSULL_07598	RL0599	0
RHE_CH00566	mll5691	SMc02249	WP_027513335.1	RSULL_07596	RL0601	bll1199
RHE_CH00567	mlr5692,mlr4713,mll4699	SMc02250	WP_027513336.1	RSULL_07595	RL0602	bll5071
RHE_CH00568	mlr5693	SMc02251	WP_027513337.1	RSULL_07594	RL0603	0
RHE_CH00569	mlr5697	SMc02252	WP_027513338.1	RSULL_07593	RL0604	blr5931
RHE_CH00571	mlr8392	SM_b20752	WP_027513339.1	RSULL_07592	RL0606	blr3956
RHE_CH00573	mlr7946	SMa2321	WP_027513340.1	RSULL_07591	RL0607	blr5493
RHE_CH00578	msl6462	SMc02304	WP_027509823.1	RSULL_00431	0	0
RHE_CH00579	mll6459	SMc02305	WP_027509824.1	RSULL_00430	RL0611	0
RHE_CH00581	mll6456	SMc02307	WP_027509826.1	RSULL_00428	RL0613	blr1256
RHE_CH00582	mll6455	SMc02308	WP_027509827.1	RSULL_00427	RL0614	blr1257
RHE_CH00583	mll6454	SMc02309	WP_027509828.1	RSULL_00426	RL0615	blr1258
RHE_CH00584	msl6453	SMc02310	WP_003545338.1	RSULL_00425	RL0616	bsl1446
RHE_CH00585	mll6452	SMc02311	WP_027509829.1	RSULL_00424	RL0617	blr1259
RHE_CH00586	msl6451	SMc02312	WP_027509830.1	RSULL_00423	RL0618	bsr1260
RHE_CH00589	mlr5309	SMa1913	WP_027512788.1	RSULL_05823,RSULL_05763	0	0
RHE_CH00592	0	0	0	0	0	blr6718
RHE_PF00016	mll2045	0	0	0	0	blr5556
RHE_CH00598	mlr0071	SMc00496	WP_037141398.1	RSULL_04573	0	blr5730
RHE_CH00599	mlr8128	0	0	0	0	blr5272
RHE_CH00601	0	0	WP_027511363.1	RSULL_01054	RL1167	0
0	mlr7466	SM_b20337	0	0	pRL120296	0
RHE_CH00602	0	0	0	0	0	blr6667
0	mll4827	SMa0089	WP_027511362.1	RSULL_01055	RL1166	0
RHE_CH00605	0	SMa1371	WP_027510057.1	RSULL_06787	pRL120329	bll2870
0	mll0596	0	WP_051336582.1	RSULL_02574	0	0
0	mll9147	0	0	0	0	blr3232
RHE_CH00611	0	0	0	0	pRL100275	0
0	mlr1020	0	WP_027511063.1	0	0	0
RHE_CH00614	0	0	0	0	0	bll2676
0	mll3597	SMc02031	0	0	0	0
RHE_CH00621	mlr5217	SM_b20991	WP_051336700.1	RSULL_06695	RL0670	0
RHE_CH00625	mlr5738	0	WP_027509841.1	RSULL_00409	RL0674	bll4288
RHE_CH00633	mlr3234	SMa1600	WP_027509850.1	RSULL_00401	RL0682	blr2614
RHE_CH00642	mll9510	SMc03010	WP_027509858.1	RSULL_00391	RL0691	0
RHE_CH00646	mlr2928	SMc03014	WP_027509861.1	RSULL_00387	RL0695	bll6864
RHE_CH00647	mlr2896	SMc03015	WP_037141857.1	RSULL_00386	RL0696	0
RHE_CH00648	mlr2897	SMc03016	WP_027509863.1	RSULL_00385	RL0697	0
RHE_CH00649	mll2898	SMc03017	WP_027509864.1	RSULL_00384	RL0698	0
RHE_CH00650	mll2899	SMc03018	WP_027509865.1	RSULL_00383	RL0699	bll6877
RHE_CH00651	mll2901	SMc03019	WP_027509866.1	RSULL_00382	RL0700	bll6878
RHE_CH00653	mll2904	SMc03021	WP_027509868.1	RSULL_00380	RL0702	0
RHE_CH00654	mll2905	SMc03022	WP_027509869.1	RSULL_00379	RL0703	bll6882
RHE_CH00655	mlr2907	SMc03024	WP_027509870.1	RSULL_00378	RL0704	blr6884
RHE_CH00656	mlr2909	SMc03025	WP_027509871.1	RSULL_00377	RL0705	blr6885
RHE_CH00657	mlr2910	SMc03026	WP_027509872.1	RSULL_00376	RL0706	0
RHE_CH00658	mlr2911	SMc03027	WP_027509873.1	RSULL_00375	RL0707	bll6876
RHE_CH00659	mlr2912	SMc03028	WP_027509874.1	RSULL_00374	RL0708	bll6875
RHE_CH00660	mlr2913	SMc03029	WP_027509875.1	RSULL_00373	RL0709	bll6874
RHE_CH00661	mlr2915	SMc03030	WP_022718690.1	RSULL_00372	RL0710	bll6873
RHE_CH00662	mlr2917	SMc03031	WP_027509876.1	RSULL_00371	RL0711	bll6872
RHE_CH00663	mlr2918	SMc03032	WP_027509877.1	RSULL_00370	RL0712	bll6871
RHE_CH00664	mlr2920	SMc03033	WP_027509878.1	RSULL_00369	RL0713	0
RHE_CH00665	mlr2921	SMc03034	WP_027509879.1	RSULL_00368	RL0714	blr5830,bll6869
RHE_CH00666	mlr2923	SMc03035	WP_027509880.1	RSULL_00367	RL0715	bll6868
RHE_CH00667	mlr2924	SMc03036	WP_027509881.1	RSULL_00366	RL0716	bll6867
RHE_CH00671	mlr2925	SMc03040	WP_027509885.1	RSULL_00362	RL0720	bll6866
0	mlr2927	SMc03037	0	0	0	0
RHE_CH00673	mlr2930	SMc03041	WP_027509887.1	RSULL_00360	RL0722	0
RHE_CH00674	mlr2931	SMc03042	WP_027509888.1	RSULL_00359	RL0723	0
RHE_CH00677	mlr2934	SMc03045	WP_027509891.1	RSULL_00356	RL0726	bll6859
RHE_CH00678	mlr2935	SMc03046	WP_027509892.1	RSULL_00355	RL0727	blr6846
RHE_CH00679,RHE_PF00171	mlr2937	SMc03047	WP_027509893.1	RSULL_00354	pRL120064,RL0728	bll6858
RHE_CH00680	mlr2938	SMc03048	WP_027509894.1	RSULL_00353	RL0729	bll6857
RHE_CH00681	mlr2939	SMc03049	WP_027509895.1	RSULL_00352	RL0730	bll6856
RHE_CH00682	mlr2940	SMc03050	WP_027509896.1	RSULL_00351	RL0731	bll6855
RHE_CH00683	mlr2941	SMc03051	WP_027509897.1	RSULL_00350	RL0732	bll6854
RHE_CH00684	mlr2942	SMc03052	WP_027509898.1	RSULL_00349	RL0733	bll6853
RHE_CH00685	msr2943	SMc03053	WP_027509899.1	RSULL_00348	RL0734	bsl6852
RHE_CH00686	mlr2957	SMc03054	WP_027509900.1	RSULL_00347	RL0735	bll6851
RHE_CH00687	mlr2958	SMc03055	WP_027509901.1	RSULL_00346	RL0736	bll6850
RHE_CH00689	mlr2964	SMc03071	WP_027509903.1	RSULL_00344	RL0738	bll6849
RHE_CH00690	mlr2965	SMc03072	WP_027509904.1	RSULL_00343	RL0739	bll6848
RHE_CH00691	mlr2967	SMc03057	WP_027509905.1	RSULL_00342	RL0740	bll6847
RHE_CH00692	mlr6502	0	WP_051336551.1	RSULL_00339	RL0741	0
RHE_CH00694,RHE_PE00416	mlr6508	SMc03059	WP_027509909.1	RSULL_00337	RL0743	0
RHE_CH00695	mlr5115	SMc03060	WP_027509910.1	RSULL_00336	RL0744	0
RHE_CH00696	mll5113	SMc03061	WP_027509911.1	RSULL_00335	RL0745	0
RHE_CH00697	mll5112	SMc03062	WP_027509912.1	RSULL_00334	RL0746	0
RHE_CH00698	mll5110	SMc03063	WP_027509913.1	RSULL_00333	RL0747	0
RHE_CH00699	mll5109	SMc03064	WP_027509914.1	RSULL_00332	RL0748	blr0901
RHE_CH00700	mll5107	SMc03065	WP_027509915.1	RSULL_00331	RL0749	0
RHE_CH00702	mll6512	SMc03068	WP_027509917.1	RSULL_00329	RL0751	0
RHE_CH00703	mll6514	SMc03069	WP_027509918.1	RSULL_00328	RL0752	blr6761
RHE_CH00704	mll6516	SMc03070	WP_027509919.1	RSULL_00327	RL0753	0
RHE_CH00705	mll6520	SMc00761	WP_027509920.1	RSULL_00326	RL0754	bll6826
RHE_CH00706	mll6521	SMc00762	WP_027509921.1	RSULL_00325	RL0755	bll1069
RHE_CH00711	msl6526	SMc00767	WP_027509927.1	RSULL_00317	RL0760	0
RHE_CH00712	mll6527	SMc00768	WP_027509928.1	RSULL_00316	RL0761	blr2455
RHE_CH00713	mlr6529	SMc00769	WP_027509929.1	RSULL_00315	RL0762	0
RHE_CH00714	mlr6533	SMc00770	WP_027509930.1	RSULL_00314	RL0763	blr3806
RHE_CH00715	mlr6534	SMc00771	WP_027509931.1	RSULL_00313	RL0764	bll7105
RHE_CH00716	mlr6536	SMc00772	WP_027509932.1	RSULL_00312	RL0765	bll7104
RHE_CH00717	mlr6537	SMc00773	WP_027509933.1	RSULL_00311	RL0766	bll7103
RHE_CH00718	mll6538	SMc00838	WP_027509934.1	RSULL_00310	RL0767	0
RHE_CH00719	mlr6539	SMc00774	WP_027509935.1	RSULL_00309	RL0768	bll4282
RHE_CH00721	mlr6541	SMc00777	WP_027509937.1	RSULL_00307	RL0770	bll7395
RHE_CH00724	0	SM_b20079	0	0	0	bll3109
0	mll1028	0	0	0	RL0790	0
RHE_CH00729	mlr3988	SMc00780	WP_027509941.1	RSULL_00302	RL0774	0
RHE_CH00731	mll3987	SMc00781	WP_027509943.1	RSULL_00300	RL0776	blr3954
RHE_CH00733,RHE_CH01814	mll1100	SMc02078	WP_027509299.1	RSULL_01389	RL2037	bll4762
RHE_CH00735	mlr1147	SMc00785	WP_027509945.1	RSULL_00299	RL0777	0
RHE_CH00736	0	0	0	0	0	bll2877
0	mlr5416	SMc00786	WP_027509946.1	RSULL_00298	RL0778	0
RHE_CH00737	mlr5417	SMc00787	WP_027509947.1	RSULL_05682	RL0779	blr1037
RHE_CH00738	mlr5418	SMc00788	WP_051336557.1	RSULL_05681	RL0780	0
RHE_CH00739	mlr5419	SMc00789	WP_027509949.1	RSULL_05680	RL0781	blr3344
RHE_CH00740	mlr5420	SMc00790	WP_027509950.1	RSULL_05679	RL0782	0
RHE_CH00741	mll1676	SM_b21119	WP_027509951.1	RSULL_05678	RL0783	blr6762
RHE_CH00758	mlr6755	0	0	0	0	blr6298
0	mll6743	SM_b20652	0	0	0	0
RHE_CH00762	mlr5849	0	0	0	RL0825	0
RHE_CH00763	mlr8749	0	WP_027509368.1	RSULL_01470	pRL90132,RL0826	bll5464,bll1630
RHE_CH00768	mll9724	0	0	0	0	0
RHE_CH00782	mlr5983	0	0	RSULL_05724	pRL110607	blr7715,blr5195,bll7554,bll4626
RHE_CH00788	mlr8346	SMc00810	WP_027509973.1	RSULL_05649	RL0842	blr3969
RHE_CH00789	mlr8347	SMc00811	WP_027509974.1	RSULL_05648	RL0843	blr3970
RHE_CH00792	mll8348	SMc00813	WP_027509976.1	RSULL_05646	RL0845	0
RHE_CH00793	0	SMc00814	WP_027509977.1	RSULL_05645	RL0846	0
0	mlr1349	0	WP_027508853.1	0	0	0
RHE_CH00794	mlr8350	SMc00815	WP_027509978.1	RSULL_05644	RL0847	blr3972
RHE_CH00796	mlr7786	0	0	0	0	bll7565
RHE_CH00797	mlr5280	0	0	0	0	bll3991
0	mlr5278	0	WP_027512691.1	RSULL_03072	0	0
RHE_CH00798	mlr8352	SMc00816	WP_027509980.1	RSULL_05642	RL0849	blr3984
RHE_CH00800	mll6897	SMc00820	WP_037141876.1	RSULL_05638	RL0851	0
RHE_CH00802	mll6900	SMc00824	WP_027509986.1	RSULL_05636	RL0853	0
RHE_CH00803	mll6902	SMc00825	WP_027509987.1	RSULL_05635	RL0855	blr1164
RHE_CH00804	mll6903	SMc00826	WP_027509988.1	RSULL_05634	RL0856	blr7523
RHE_CH00806	mll0140	SMc00828	WP_027509990.1	RSULL_05632	RL0858	0
RHE_CH00808	mlr6916	SMc00832	WP_027509992.1	RSULL_05630	RL0864	bll7543
RHE_CH00809	mlr6919	SMc00833	WP_027509993.1	RSULL_05629	RL0865	bll7541
RHE_CH00810	mlr6920	SMc00926	WP_027509994.1	RSULL_05628	RL0866	bll7540
RHE_CH00811	mlr5151	0	WP_027509995.1	RSULL_05627	RL0867	0
RHE_CH00813	0	SMc00925	WP_027509996.1	0	RL0869	0
0	mlr1998	SMc04338	WP_027508921.1	RSULL_01894	0	0
RHE_CH00814	0	SMc00924	0	0	RL0870	bll7529
0	mll6923	0	0	0	0	blr7232
RHE_CH00815	mlr6925	SMc00923	WP_027509998.1	RSULL_05624	RL0871	bll2553
RHE_CH00817	mlr6523	0	WP_027510000.1	RSULL_05622	RL0873	0
RHE_CH00818	mlr4079	0	WP_027510001.1	RSULL_05621	RL0874	0
RHE_CH00821	mlr6928	SMc00919	WP_027510005.1	RSULL_05617	RL0877	bll7457
RHE_CH00822	mlr6929	SMc00918	WP_027510006.1	RSULL_05616	RL0878	blr7524
RHE_CH00823	mlr6931	SMc00917	WP_027510007.1	RSULL_05615	RL0879	blr7525
RHE_CH00824	mll8170	SMc02174	WP_027510008.1	RSULL_05614	RL0880	blr2393
RHE_CH00825	mlr4954	SMc00916	WP_027510009.1	RSULL_05613	RL0881	blr4031
RHE_CH00828	mlr9342,mll8201,mll5810	SMc00913,SMa0744	WP_027511147.1	RSULL_01661	RL0883	blr6979,bll2059
RHE_CH00829	msr9341,msl5812,mll8202	SMc00912,SMa0745	WP_027507824.1	RSULL_00712	RL0884	0
RHE_CH00830	mlr8242	SMc00910	WP_027507823.1	RSULL_00711	RL0885	blr7478
RHE_CH00831	mlr8243	SMc00909	WP_027507822.1	RSULL_00710	RL0886	blr7480
RHE_CH00832	mlr8250	SMc00908	WP_027507821.1	RSULL_00709	RL0889	blr7481
RHE_CH00833	mlr8251	SMc00907	WP_027507820.1	RSULL_00708	RL0890	0
RHE_CH00834	mll8252	SMc00905	WP_027507819.1	RSULL_00705	RL0891	blr7496
RHE_CH00836	mlr8254	SMc00902	WP_027507817.1	RSULL_00703	RL0893	bll7494
RHE_CH00837	mlr8257	SMc00930	WP_027507816.1	RSULL_00702	RL0894	0
RHE_CH00840	0	SMc00898	WP_027507815.1	RSULL_00701	RL0898	0
0	mlr0783	SM_b21555	0	0	0	0
RHE_CH00841	mlr8264	SMc00897	WP_027507814.1	RSULL_00700	RL0899	bll7519
RHE_CH00842	mlr8265	SMc00896	WP_027507813.1	RSULL_00699	RL0900	bll7518
RHE_CH00844	mlr8269	SMc00894	WP_027507811.1	RSULL_00697	RL0902	bll7515
RHE_CH00845	mlr5413	SMc00893	WP_027507810.1	RSULL_00696	RL0903	0
RHE_CH00846	mlr8270	SMc00892	WP_027507809.1	RSULL_00695	RL0904	bll7514
RHE_CH00847	msl8272	SMc00933	WP_022716573.1	RSULL_00693	RL0909	bsr7510
RHE_CH00848	mll8278	SMc00932	WP_027507808.1	RSULL_00692	RL0910	blr7493
RHE_CH00850	mlr4740	SMc00887	WP_037140694.1	RSULL_00690	RL0912	0
RHE_CH00852	mlr4744	SMc00883	WP_027507804.1	RSULL_00688	RL0914	blr3207
RHE_CH00853	mlr4743	SMc00882	WP_027507803.1	RSULL_00687	RL0915	bll7287
RHE_CH00855	mlr4741	SMc00880	WP_027507801.1	RSULL_00685	RL0917	0
RHE_CH00856	0	SMc00879	WP_027507800.1	RSULL_00684	RL0918	bll3094
0	mll0250	SM_b20682	0	0	0	blr3160
RHE_CH00859	mlr5402	SMc00876	WP_027507797.1	RSULL_00681	RL0920	blr3742
RHE_CH00860	0	SMc00874	WP_027507796.1	RSULL_00680	RL0921	0
0	mlr2697	SMc00399	0	RSULL_02723	0	blr2622
RHE_CH00861,RHE_PA00104	mll1416	SMc00873	WP_027507795.1	RSULL_00679	RL0922	blr3802
0	mll1417	0	0	RSULL_03961	pRL110337	blr3803
RHE_CH00862	mlr7408	SMc00928	WP_027507794.1	RSULL_00678	RL0923	0
RHE_CH00863	mlr7410	SMc00872	WP_027507793.1	RSULL_00677	RL0924	0
RHE_CH00864	mlr7411	SMc00871	WP_027507792.1	RSULL_00676	RL0925	bll1188
RHE_CH00865	msr7412	SMc00870	WP_027507791.1	RSULL_00675	RL0926	bsl1187
RHE_CH00866	mlr7413	SMc00869	WP_027507790.1	RSULL_00674	RL0927	bll1186
RHE_CH00867	mlr7415	SMc00868	WP_027507789.1	RSULL_00673	RL0928	bll1185
RHE_CH00868	mll7416	SMc00867	WP_027507786.1	RSULL_00670	RL0930	blr2521
RHE_CH00869	mll7417	SMc00866	WP_027507785.1	RSULL_00669	RL0931	blr2519
RHE_CH00871	mll3983	SMc02642	WP_027507783.1	RSULL_00667	RL0933	0
RHE_CH00872	mll7421	SMc00863	WP_027507782.1	RSULL_00666	RL0934	blr2511
RHE_CH00873	mll7422	SMc00862	WP_027507781.1	RSULL_00665	RL0935	blr2526
RHE_CH00874	mlr7432	SMc00861	WP_027507780.1	RSULL_00664	RL0936	blr2525
RHE_CH00875	mlr7426	SMc00860	WP_027507779.1	RSULL_00663	RL0937	bll2532
RHE_CH00877	mll7427	SMc00858	WP_027507777.1	RSULL_00661	RL0939	blr2533
RHE_CH00878	mlr2501	0	WP_027507776.1	RSULL_00660	RL0940	bll5044
RHE_CH00879	mll7424	SMc00857	WP_027507775.1	RSULL_00659	RL0941	blr2534
RHE_CH00880	msl7423	SMc00856	WP_027507774.1	RSULL_00658	RL0942	0
RHE_CH00881	mlr7434	SMc00855	WP_027507773.1	RSULL_00657	RL0943	blr2535
RHE_CH00883	0	SMc00853	WP_027507772.1	RSULL_00656	RL0944	bll2494
0	mll4130	0	0	0	0	bll7267
RHE_CH00884	0	0	WP_027507771.1	RSULL_00655	RL0945	0
0	mll5213	SMc00333	0	0	RL0108	blr0738
RHE_CH00886	mlr7447	SMc00993	WP_027507769.1	RSULL_00653	RL0947	bll7498
RHE_CH00889	mll0105	SMc00850	WP_027507766.1	RSULL_00650	RL0950	0
RHE_CH00890	mlr7435	SMc00851	WP_027507764.1	RSULL_00648	RL0951	blr2536
RHE_CH00891	mll2881	SMc02644	WP_027507763.1	RSULL_00647	RL0952	bll7280
RHE_CH00892	mll7842	SMc02645	WP_027507762.1	RSULL_00646	RL0953	bll4072
RHE_CH00893	mll2186	0	WP_027507761.1	RSULL_00645	RL0954	0
RHE_CH00894	mlr8248	SMc00989	0	0	RL0955	bll5876
RHE_CH00895	mll7442	SMc00988	WP_027507759.1	RSULL_00643	RL0956	bll7521
RHE_CH00896	mlr7441	SMc00987	WP_027507758.1	RSULL_00642	RL0957	blr7520
RHE_CH00898	mlr7440	SMc00985	WP_027507756.1	RSULL_00640	RL0959	bll2569
RHE_CH00899	mlr7439	SMc00984	WP_027507755.1	RSULL_00639	RL0960	bll2570
RHE_CH00901	mll5101	SMc00982	WP_027507753.1	RSULL_00636	RL0962	0
RHE_CH00904	mll7807	SMc00978	WP_027507751.1	RSULL_00634	RL0964	blr3946
RHE_CH00905	mlr7452	SMc00977	WP_027507750.1	RSULL_00633	RL0965	bll2657
RHE_CH00906	mlr7453	SMc00976	WP_027507749.1	RSULL_00632	RL0966	bll7955,bll2655
RHE_CH00907	mlr4314	SMc02332	0	RSULL_01557	RL0967	bll0480
RHE_CH00908	mlr2833	0	WP_027511513.1	0	pRL110509	bll6494
RHE_CH00910	mlr7480	SMc00974	WP_027507747.1	RSULL_00630	RL0969	bll2648
RHE_CH00911	mlr7477	SMc00973	WP_027507746.1	RSULL_00629	RL0970	bll2649
RHE_CH00913	mlr7474	SMc00972	WP_027507744.1	RSULL_00625	RL0973	bll2651
RHE_CH00914	mlr7473	SMc00971	WP_027507743.1	RSULL_00624	RL0974	bll0813
RHE_CH00916	msr7470	SMc00970	WP_027507740.1	RSULL_00621	RL0976	bsl2652
RHE_CH00917	mlr7469	SMc00969	WP_027507739.1	RSULL_00620	RL0977	bll2653
RHE_CH00921	mlr4763	SMa0150	WP_027511078.1	RSULL_01579	RL0991	blr0509
RHE_CH00927	mll5285	0	0	0	0	0
RHE_CH00928	mlr7429	SMc00964	WP_027507737.1	RSULL_00618	RL1002	0
RHE_CH00931	mlr1373	SMc00961	WP_027507734.1	RSULL_00615	RL1005	blr2419
RHE_CH00935	mlr7461	SMc00007	WP_027507732.1	RSULL_00612	RL1007	blr2631
RHE_CH00936	msl7460	SMc00070	WP_027507730.1	RSULL_00610	RL1009	0
RHE_CH00937	mlr7459	SMc00006	WP_027507729.1	RSULL_00609	RL1010	blr2630
RHE_CH00938	mlr7458	SMc00005	WP_027507728.1	RSULL_00608	RL1011	blr2629
RHE_CH00940	mlr7455	SMc00002	WP_027507726.1	RSULL_00605	RL1013	0
RHE_CH00941	mll7454	SMc00069	WP_027507725.1	RSULL_00604	RL1014	bll2624
RHE_CH00942	mlr8448	SMc00001	WP_027507724.1	RSULL_00603	RL1015	bll1083
RHE_CH00944	0	SMc00068	WP_027507723.1	RSULL_00602	RL1016	0
RHE_CH02344	mlr4960	0	0	0	RL2656	0
RHE_CH00946	mlr8370	SMc02861	WP_027511598.1	0	pRL100343	blr4043
RHE_CH00947	mlr8369	SMc02862	WP_027511597.1	0	pRL100342	blr4042
RHE_CH00948	mlr3170	0	WP_051336844.1	RSULL_06736	0	0
RHE_CH00950	mll7487	SMc00960	WP_027507719.1	RSULL_00599	RL1019	bll1168
RHE_CH00951	mll7488	SMc00071	WP_037140683.1	RSULL_00598	RL1020	bll1169
RHE_CH00952	mlr7490	SMc00009	WP_037140679.1	RSULL_00597	RL1021	blr1170
RHE_CH00953	mlr7491	SMc00010	WP_027507716.1	RSULL_00596	RL1022	blr1171
RHE_CH00954	mlr7493	SMc00450	WP_027507715.1	RSULL_00595	RL1023	blr1172
RHE_CH00955	mlr7495	SMc00012	WP_027507713.1	RSULL_00593	RL1025	blr1174
RHE_CH00956	mlr7496	SMc00013	WP_027507712.1	RSULL_00592	RL1026	blr1175
RHE_CH00958	mll3789	SMc04451	WP_027507711.1	RSULL_00591	RL1027	0
RHE_CH00959	mlr7498	SMc00014	WP_027507710.1	RSULL_00590	RL1028	blr1176
RHE_CH00960	mlr7500	SMc00085	WP_027507709.1	RSULL_00589	RL1029	0
RHE_CH00961	mlr7502	SMc00016	WP_027507708.1	RSULL_00588	RL1030	blr1314
RHE_CH00962	mlr7503	SMc00017	WP_027507707.1	RSULL_00587	RL1031	blr1315
RHE_CH00963	mlr7504	SMc00018	WP_027507706.1	RSULL_00586	RL1032	blr1316
RHE_CH00964	mlr4376	0	WP_027507691.1	RSULL_00568	RL1033	bll5268
RHE_CH00965	mll8179	SMa2071	0	0	RL1034	bsl2407
RHE_CH00966	mlr7511	SMc00019	WP_027507692.1	RSULL_00569	RL1035	blr1492
RHE_CH00967	mll7509	SMc00073	WP_027507693.1	RSULL_00570	RL1036	bll1491
RHE_CH00968	mll7508	SMc00072	WP_027507694.1	RSULL_00571	RL1037	bll1317
RHE_CH00969	mll8315	0	WP_027507695.1	RSULL_00573	RL1047	bll7771
RHE_CH00970	0	0	WP_027507696.1	RSULL_00574	RL1048	bll7770
0	mll8314	0	0	RSULL_01994	0	0
RHE_CH00971	0	0	WP_027507697.1	RSULL_00575	RL1049	0
0	mll8313	0	0	RSULL_01995	0	bll7769
RHE_CH00973	mlr3059	0	WP_027507698.1	RSULL_00576	RL1050	0
RHE_CH00976	mll7513	SMc00074	WP_027507690.1	RSULL_00567	RL1059	bll1502
RHE_CH00977	mll7514	SMc00075	WP_027507689.1	RSULL_00566	RL1060	blr1183
RHE_CH00978	mll7516	SMc00451	WP_027507688.1	RSULL_00565	RL1061	blr1182
RHE_CH00979	mll7517	SMc00077	WP_027507687.1	RSULL_00564	RL1062	blr1181
RHE_CH00980	mlr7518	SMc00020	WP_037140676.1	RSULL_00563	RL1063	blr1184
RHE_CH00986	mll7519	SMc00079	WP_027507685.1	RSULL_00562	RL1064	0
RHE_CH00988	mll1141	SMc02893	WP_027508601.1	RSULL_07150	RL2486	0
RHE_CH00992	mlr4605	SMc00080	WP_027507684.1	RSULL_00561	RL1072	blr5345
RHE_CH00993	mll4604	0	WP_027507683.1	RSULL_00560	RL1073	bll5344
RHE_CH00994	mll4602	0	WP_027507682.1	RSULL_00559	RL1074	bll5343
RHE_CH00995	mlr7520	SMc00021	WP_027507681.1	RSULL_00558	RL1075	bll2509
RHE_CH00996	mll7522	SMc00081	WP_027507680.1	RSULL_00557	RL1077	0
RHE_CH00997	mll7523	SMc00452	WP_027507679.1	RSULL_00556	RL1078	blr2499
RHE_CH00998	mlr7524	SMc00022	WP_027507678.1	RSULL_00555	RL1079	bll2498
RHE_CH00999	mlr7525	SMc00023	WP_027507677.1	RSULL_00553	RL1083	bll2497
RHE_CH01000	mlr7527	SMc00024	WP_027507676.1	RSULL_00552	RL1084	bll2496
RHE_CH01001	mlr2031	SMa2319	WP_027513254.1	0	RL1444	blr6664
RHE_CH01003	mlr7532	SMc00025	WP_027507675.1	RSULL_00551	RL1086	blr2538
RHE_CH01007	mlr7539	SMc00026	WP_027507673.1	RSULL_00548	RL1090	bll2618
RHE_CH01009	mlr2444	SMa1961	0	0	RL2023	blr0899
RHE_CH01013	mll7547	SMc00087	WP_027507671.1	RSULL_00547	RL1093	blr2617
RHE_CH01019	0	0	0	0	RL1105	blr7614
0	mll2454	0	0	0	0	blr2325
RHE_CH01020	mlr2456	0	0	0	RL1106	bll7613
RHE_CH01021	msr2457	0	0	0	RL1107	bsl7612
RHE_CH01022	mlr5451	0	0	0	RL1108	bll2324
RHE_CH01039	mll1931	0	0	0	0	0
RHE_CH01041	mll5323	0	WP_027509367.1	RSULL_01469	RL1155	0
RHE_CH01042	mlr4459	0	0	0	RL1156	bll7277
RHE_CH01043	mlr4457	0	0	0	RL1157	0
RHE_CH01045	mll9648	0	0	RSULL_02550	pRL110209	0
RHE_CH01046	0	0	0	0	RL1192,RL1190	blr7881
0	mlr2511	SM_b21169	0	0	0	bll7375
RHE_CH01047	mlr3013	0	0	0	RL1193	bll7880
RHE_CH01051	mll2321	0	0	0	RL1124	bll4801
RHE_CH01054	mll5758	0	0	0	RL3914,RL0838	0
RHE_CH01063	mlr0132	0	0	RSULL_00101	pRL120768	0
RHE_CH01066	mlr2549	SM_b20049	WP_027511770.1	RSULL_01745	0	bll7414
RHE_CH01074	mll1903	SMc04141	0	0	RL1212	0
RHE_CH01076	0	0	0	RSULL_06561	RL1214	0
0	mll5360	SM_b20608	WP_037142272.1	RSULL_07828	0	bll5291
RHE_CH01077	0	0	WP_027509786.1	RSULL_06232	0	blr5654
RHE_CH01078	0	0	WP_027511892.1	RSULL_03807	0	0
RHE_CH01088	mlr5732	SMa1765	WP_037140880.1	RSULL_05136	RL2430	bll8024
RHE_CH01089	mlr4903	0	0	RSULL_03947	RL1240	bll7509
RHE_CH01094	mll0462	0	0	0	RL3937	0
RHE_CH01095	mll0459	0	0	0	RL3936	0
RHE_CH01096	mll0458	0	0	0	RL3935	0
RHE_CH01097	mll0457	0	0	0	RL3934	0
RHE_CH01100	mll0453	0	0	0	RL3931	0
RHE_CH01103	mll0449	0	0	0	RL3928	0
RHE_CH01118	mll2270	0	0	RSULL_07863	0	0
RHE_CH01119	0	0	0	RSULL_07862	0	0
0	mll2271	0	0	RSULL_01718	0	0
RHE_CH01120	mll5022	0	0	RSULL_06696	RL1251	0
RHE_CH01122	mlr7815	SMc03186	WP_027509907.1	RSULL_00340	RL1255	0
RHE_CH01128	mlr2033	0	0	0	0	bll6666
RHE_CH01130	0	SMc00090	WP_027507667.1	RSULL_00542	RL1260	0
0	mlr7576	SMa0857,SM_b21224	WP_027513869.1	RSULL_00275	0	bll1475
RHE_CH01131	0	SMc00091	WP_027507666.1	RSULL_00541	RL1261	0
0	mlr7575	0	WP_027513870.1	RSULL_00276	0	0
RHE_CH01132	mll3228	SMc00092	WP_027507665.1	RSULL_00540	RL1262	blr1481
RHE_CH01136	mll7609	SMc00093	WP_027507658.1	RSULL_00532	RL1270	0
RHE_CH01137	0	SMc00094	0	0	0	blr3776
0	mll7608	0	WP_027507657.1	RSULL_00531	RL1271	0
RHE_CH01138	mll7613	SMc00095	WP_027507656.1	RSULL_00530	RL1272	0
RHE_CH01139	mll8244	SMc00032	WP_027507655.1	RSULL_00529	RL1273	blr2987,bll0289
RHE_CH01141	mll3767	SMc00034	WP_027507652.1	RSULL_00526	RL1276	bll1503
RHE_CH01144	mlr7616	SMc00035	WP_027507647.1	RSULL_00520	RL1280	0
RHE_CH01154	0	SMc00037	WP_027507642.1	RSULL_00514	RL1287	0
0	mll7397	0	0	0	0	blr7430
RHE_CH01158	mll7617	0	WP_027507637.1	RSULL_00508	RL1289	bll3046
RHE_CH01162	mlr0493	SMc04308	WP_027510742.1	RSULL_07691	RL1292	0
RHE_CH01163	mll5484	SMc03176	WP_027507635.1	RSULL_00505	RL1293	bll1145
RHE_CH01164	mll5481	SMc03177	WP_027507634.1	RSULL_00504	RL1294	bll1144
RHE_CH01168	mll7632	SM_b21516	WP_027507629.1	RSULL_00499	RL1297	0
RHE_CH01173	mll4280	SMc00098	WP_027507626.1	RSULL_00495	RL1301A	blr0736
RHE_CH01174	mll4282	SMc00040	WP_027507625.1	RSULL_00494	RL1302	bll0735
RHE_CH01175	mlr2509,mlr1898	SMc04052	WP_027507622.1	RSULL_00491	RL1303	0
RHE_CH01176	mlr3755,mll1876	0	WP_027507621.1	RSULL_00490	RL1304	blr0848
RHE_CH01178	mlr1649	SMc04054	WP_027507619.1	RSULL_00488	RL1306	bll4537
RHE_CH01179	mlr2633	0	WP_027507610.1	RSULL_05042	RL1308	0
RHE_CH01181	mlr7622	SMc00100	WP_027507608.1	RSULL_05039	RL1311	blr3062
RHE_CH01182	mlr6145	SMc00041	WP_027507607.1	RSULL_05038	RL1312	bll3061
RHE_CH01186	mll1606	SMc00225	WP_027507603.1	RSULL_05033	RL1316	blr2748
RHE_CH01187	mlr2581	SMc00240	WP_027511542.1	RSULL_02368	RL1317	blr0097
RHE_CH01189	mlr1136	SMc00105	WP_027507598.1	RSULL_05027	RL1325	0
RHE_CH01190	mlr7635	SMc00042	WP_027507597.1	RSULL_05026	RL1326	bll0229,bll6278
RHE_CH01192	mll0995	SM_b20699	0	0	RL1329	blr7593
RHE_CH01193	mll0994	0	0	0	RL1330	blr7594
RHE_CH01196	0	0	WP_027509609.1	RSULL_01198	RL1333	bll1162
0	mlr0981	0	0	RSULL_06559	RL3122	0
RHE_CH01197	0	0	0	0	RL1334	bll7174
0	mll1598	0	0	RSULL_05756	RL1607	0
0	mlr0535	SM_b20455	0	0	RL0480	0
RHE_CH01198	mll8382	0	WP_027507594.1	RSULL_05023	RL1335	0
RHE_CH01203	mlr7636	SMc00043	WP_027507588.1	RSULL_05015	RL1340	bll7774
RHE_CH01205	mll4985	SMc00107	WP_027507585.1	RSULL_05012	RL1344	0
RHE_CH01206	mlr4987	SMc00044	WP_027507584.1	RSULL_05011	RL1345	0
RHE_CH01210	0	0	0	0	RL1747	bll2674
RHE_CH02085	mll1012	SM_b21587	WP_027509467.1	RSULL_07031	RL2376	blr3200
RHE_CH01212	0	0	0	0	0	bll2677
RHE_CH01213	mll7623	0	0	0	0	0
RHE_CH01214	mlr7638	SMc00045	WP_027507583.1	RSULL_05009	RL1346	bll5913
RHE_CH01215	mlr7639	SMc00086	WP_027507582.1	RSULL_05008	RL1347	bll5908
RHE_CH01216	mlr2042	0	0	0	RL1348	0
RHE_CH01217	0	SMc00108	WP_027507579.1	RSULL_05005	RL1349	0
0	mll0104	SMc00906	WP_027512813.1	RSULL_04647	0	bll6511
RHE_CH01219	0	SMc04167	WP_027507576.1	RSULL_05001	RL1351	bll5050
0	mll2984	0	0	0	0	blr4938
RHE_CH01222	0	SMc00110	WP_027507574.1	RSULL_04999	RL1354	0
0	mll1500	0	0	0	0	blr6207
RHE_CH01225	mlr0163	SMc00454	WP_027507566.1	RSULL_04992	RL1359	bll4334
RHE_CH01226	mll7643	SMc00114	WP_027507565.1	RSULL_04991	RL1360	blr0376
RHE_CH01227	mlr0495	SMc02317	WP_027507564.1	RSULL_04990	RL1361	0
RHE_CH01228	mlr7533	0	0	0	RL1362	0
RHE_CH01229	mlr3020	SMc02428	0	0	RL1363	blr7650
RHE_CH01230	mlr4869	SMc00793	WP_027507563.1	RSULL_04989	RL1364	bll1467
RHE_CH01232	mlr0078	SMc00115	WP_027507561.1	RSULL_04987	RL1365	bll7273
RHE_CH01234	mlr3923	SMc00455	WP_027507559.1	RSULL_04985	RL1367	bll7252
RHE_CH01236	mlr4046	SMc04201	WP_037141574.1	RSULL_06960	RL1369	blr6202
RHE_CH01237	mll4088	SM_b21568	0	0	0	0
RHE_CH01238,RHE_PF00329	mlr2393	SM_b22023	WP_027513804.1	RSULL_06709	pRL120643	blr6978,blr5625,blr5226,bll2060
RHE_CH01239,RHE_PF00330	mlr2394	SMc01758,SM_b21566	WP_027513803.1	0	pRL120642	blr5626,blr5227
RHE_CH01241	mll0693	SM_b21581,SM_b20117	0	0	0	bll5217
RHE_CH01242	mll0692	SM_b20116	0	0	0	blr2754
RHE_CH01243	msr2388	SMc01759	WP_027513926.1	RSULL_01724	0	bsl1405
RHE_CH01244	0	SM_b21295	0	0	0	blr6571,blr5233
0	mll2387	0	0	0	0	blr5220
RHE_CH01245	mll2386,mll2257	SM_b21294	WP_027513805.1,WP_027512469.1	RSULL_06708,RSULL_01725	0	blr5234,blr5221
RHE_CH01247	mlr3964	SMc00117	WP_027507557.1	RSULL_04983	RL1370	blr7044
RHE_CH01249	mlr7645	SMc00058	WP_027507547.1	RSULL_04971	RL1379	0
RHE_CH01250	mll7646	SMc00118	WP_027507537.1	RSULL_04961	RL1380	bll3069
RHE_CH01251	mll7648	SMc00456	WP_027507536.1	RSULL_04959	RL1381	bll3070
RHE_CH01252	mlr7649	SMc00059	WP_037140607.1	RSULL_04958	RL1382	blr3071
RHE_CH01253	mlr7650	SMc00060	WP_027507534.1	RSULL_04957	RL1383	0
RHE_CH01255	mlr7652	SMc00061	WP_027507522.1	RSULL_04942	RL1387	blr3074
RHE_CH01256	mll7653	SMc00120	WP_027507521.1	RSULL_04940	RL1388	0
RHE_CH01259	0	SMc00128	WP_027507518.1	RSULL_04937	RL1391	0
0	mll7655	0	0	0	0	bll3100
RHE_CH01260	mll7656	SMc00457	WP_027507517.1	RSULL_04936	RL1392	bll3101
RHE_CH01261	mll7657	SMc00122	WP_027507516.1	RSULL_04935	RL1393	bll3102
RHE_CH01262	mll2411	SMc00064	WP_027507515.1	RSULL_04934	RL1394	blr3103
RHE_CH01263	mlr3373	0	0	0	RL1398	0
RHE_CH01264	mll3372	0	WP_027507514.1	RSULL_04933	RL1399	0
RHE_CH01268	msr2651	SMa1919	0	0	RL1408	0
RHE_CH01269	msr2650	0	0	0	RL1409	bsl2245
RHE_CH01270	mll2233	SMa0125	0	0	RL1410	0
RHE_CH01271	mll2232	SMa0124	0	0	RL1412	blr7533
RHE_CH01273	mll2051	0	WP_027510421.1	RSULL_02566	RL1419	bll1351
RHE_CH01277	0	SM_b20004	WP_027513211.1	RSULL_03708	RL1424	blr7836
RHE_CH03922	mlr3528	0	WP_027509509.1	RSULL_07079	RL2458	0
RHE_CH01278	mll2536	SM_b20005	WP_027513207.1	RSULL_03713	RL1425	blr7418
RHE_CH01280	mll3526	0	WP_027508276.1	RSULL_03514	RL1427	bll7210
RHE_CH01281	mlr8196	0	WP_027508277.1	RSULL_03513	RL1428	0
RHE_CH01283	msr0370	0	WP_027507512.1	RSULL_04929	RL1430	bll2093
RHE_CH01284	0	SMc00196	0	0	RL1431	bll5460
0	mll2163	SM_b21575	WP_051336836.1	RSULL_06773	RL2889	blr5047
RHE_CH01285	msr7683	SMc00065	WP_027507507.1	RSULL_04926	RL1432	0
RHE_CH01286	mlr7684	SMc00458	WP_027507506.1	RSULL_04925	RL1433	blr3121
RHE_CH01287	mlr7686	SMc00129	WP_027507505.1	RSULL_04924	RL1434	blr3122
RHE_CH01288	mlr7687	SMc00067	WP_027507504.1	RSULL_04923	RL1435	0
RHE_CH01289	mlr7688	SMc02361	WP_027507503.1	RSULL_04922	RL1436	blr3125
RHE_CH01290,RHE_PF00497	mlr7689	SMc02362	WP_027509763.1,WP_027507502.1	RSULL_04921,RSULL_01846	pRL90011,RL1437	blr3126
RHE_CH01291	mlr7690	SMc02363	WP_027507501.1	0	RL1438	blr3127
RHE_CH01292	mlr7691	SMc02364	WP_051336414.1	0	RL1439	blr3128
RHE_CH01293	mlr7692	SMc02365	WP_027507496.1	RSULL_07418	RL1440	blr3130,blr2591
RHE_CH01294	mlr7695	SMc02366	WP_027507495.1	RSULL_07417	RL1441	blr3131
RHE_CH01295	mlr7697	SMc02367	WP_027507494.1	RSULL_07416	RL1442	blr3132
RHE_CH01296	mlr7698	SMc02368	WP_027507493.1	RSULL_07415	RL1443	blr3133
RHE_CH01298	mll7701	SMc02370	WP_027507491.1	RSULL_07413	RL1446	0
RHE_CH01299	mlr7703	SMc02371	WP_027507489.1	RSULL_07411	RL1448	0
RHE_CH01302	mll7705	SMc02375	WP_027507486.1	RSULL_07407	RL1451	bll2523
RHE_CH01303	mll5617	SMc02376	WP_027507485.1	RSULL_07406	RL1452	blr3152
RHE_CH01304	mll1426	0	WP_027507484.1	RSULL_07405	RL1453	blr4457
RHE_CH01305	mll1427	0	WP_027507483.1	RSULL_07404	RL1454	0
RHE_CH01307	mlr0808	0	WP_027507482.1	RSULL_07403	RL1456	blr7888
RHE_CH01308	mlr7709	SMc02377	WP_027507481.1	RSULL_07402	RL1457	blr2524
RHE_CH01311	0	0	WP_027507479.1	RSULL_07400	RL1460	0
RHE_PF00438	mll9538	0	0	0	pRL120415	0
RHE_CH01312	mlr0521	0	WP_027507478.1	RSULL_07399	RL1461	0
RHE_CH01314	mlr3686	SMc02382	WP_027507474.1	RSULL_07395	RL1465	0
RHE_CH01315	mll7254	SMc01973	0	RSULL_07393	0	0
RHE_CH01316	mll1207	0	WP_027507472.1	RSULL_07392	RL1467	0
RHE_CH01319	mlr7556	SMc02384	0	RSULL_07389	RL1470	0
RHE_CH01322	mll7837	0	WP_027507467.1	RSULL_07387	RL1473	bll6612
RHE_CH01323	mlr4612	0	WP_027507466.1	RSULL_07386	RL1474	0
RHE_CH01325	mll4253	0	0	RSULL_07383	RL1476	bll6613
RHE_CH01327	mll7714	SMc02386	WP_027507462.1	RSULL_07381	RL1478	bll7912
RHE_CH01328	mll7718	SMc02391	WP_027507459.1	RSULL_07377	RL1479	0
RHE_CH01329	msr7720	SMc02392	WP_022714612.1	RSULL_07376	RL1480	bsl5083
RHE_CH01330	mlr2034	SMa2267	WP_027513052.1	RSULL_02883	RL2545	0
RHE_CH01331	mll7737	SMc02393	WP_027507458.1	RSULL_07375	RL1482	0
RHE_CH01335	0	0	WP_027507456.1	RSULL_07373	RL1485	bll5315
0	mlr3233	0	0	0	0	bll4645
RHE_CH01340	mlr3037	0	0	0	RL1490	0
RHE_CH01341	mll4976	SMc00432	WP_027507451.1	RSULL_07367	RL1492	0
RHE_CH01342	mll4979	0	WP_027507450.1	RSULL_07366	RL1493	0
RHE_CH01343	mll4981	SMc01166	WP_027507449.1	RSULL_07365	RL1494	0
RHE_CH01344	mll4982	SMc01165	WP_027507448.1	RSULL_07364	RL1495	0
RHE_CH01345	mll4983	SMc01164	WP_027507447.1	RSULL_07363	RL1496	0
RHE_CH01346	mlr4984	SMc01163	WP_027507446.1	RSULL_07362	RL1497	0
RHE_CH01347	mll5522	SMc00914	WP_027507445.1	RSULL_07361	RL1498	0
RHE_CH01352	0	SM_b21250	WP_037142335.1	RSULL_03904	pRL110391	0
0	mll2084	0	0	0	pRL90135	0
RHE_CH01354	0	SM_b20748	WP_027510453.1	RSULL_02596	pRL90137	0
RHE_CH01355	mlr5249	0	WP_027510103.1	RSULL_00789	pRL90138	0
RHE_CH01360	mll7879	SM_b20458	WP_027512132.1	RSULL_06578	pRL90147,RL0560	blr6004
RHE_CH01364	mll2825	0	0	0	pRL90151	bll5918
RHE_CH01365	0	0	WP_037141945.1	RSULL_00916	pRL90152	blr5429
0	mll7579	0	0	0	0	bll5917
RHE_CH01368	mlr6765	SM_b21248	WP_037142329.1	RSULL_03916	pRL90155,RL0822	0
RHE_CH01377	mlr0588	0	0	0	pRL90164	0
RHE_CH01378	mlr0589	0	0	0	pRL90165	bll6292
RHE_CH01379	mll7742	0	WP_027507442.1	RSULL_07358	RL1500	0
RHE_CH01380	mll7744	SMc02403	WP_027507441.1	RSULL_07357	RL1501	blr5073
RHE_CH01381	mlr7746	SMc02404	WP_027507440.1	RSULL_07356	RL1502	bll5072
RHE_CH01382	mlr7747	SMc02405	WP_027507439.1	RSULL_07355	RL1503	bll5070
RHE_CH01383	mll7752	0	WP_022714635.1	RSULL_07353	RL1504	blr5067
RHE_CH01384	mlr7753	SMc02408	WP_027507437.1	RSULL_07352	RL1505	bll5066
RHE_CH01385	mlr7755	SMc02659	WP_027507436.1	RSULL_07351	RL1506	bll5065
RHE_CH01387	mlr7760	SMc02655	WP_027507434.1	RSULL_07349	RL1508	0
RHE_CH01388	mlr7761	SMc02654	WP_027507433.1	RSULL_07348	RL1509	bll5063
RHE_CH01389	mlr7763	SMc02653	WP_027507432.1	RSULL_07347	RL1510	bll5062
RHE_CH01390	mlr7765	SMc02652	WP_027507431.1	RSULL_07346	RL1511	bll5061
RHE_CH01391	mlr7766	SMc02651	WP_027507430.1	RSULL_07345	RL1512	bll5060
RHE_CH01392	mll3694	SMc01954	0	0	RL1513	0
RHE_CH01393	mlr3696	SMc01953	WP_027507429.1	RSULL_07344	RL1514	bll0535,bll5183
RHE_CH01394	mlr7769	SMc02635	WP_027507428.1	RSULL_07343	RL1515	bll5058
RHE_CH01398	0	0	0	0	0	bll0596
0	mll7787	0	0	0	0	bll0955
RHE_CH01401	mlr4006	0	WP_027507420.1	RSULL_07335	RL1522	0
RHE_CH01402	mll1302	SMc02561	WP_027507419.1	RSULL_07334	RL1523	bll2551
RHE_CH01403	mll7788	SMc02559	WP_037140711.1	RSULL_07333	RL1524	bll2552
RHE_CH01404	mll7789	SMc02558	WP_027507417.1	RSULL_07332	RL1525	bll2554
RHE_CH01405	mll7791	SMc02557	WP_027507416.1	RSULL_07331	RL1526	0
RHE_CH01406	mll7793	SMc02555	WP_051336412.1	RSULL_07329	RL1528	bll2561
RHE_CH01407	mll7794	SMc02554	WP_027507413.1	RSULL_07328	RL1529	0
RHE_CH01408	mll7841	SMc02387	WP_027507412.1	RSULL_07327	RL1530	0
RHE_CH01409	mlr7795	SMc02553	WP_027507411.1	RSULL_07326	RL1531	blr2564
RHE_CH01410	mlr7822	SMc00552	WP_027507409.1	RSULL_07323	RL1532	blr3797
RHE_CH01411	mlr7821	SMc00551	WP_027507408.1	RSULL_07322	RL1533	blr3796
RHE_CH01412	mlr0745	SMc03843	0	0	RL1168	blr0609
RHE_CH01414	mlr0748	SMc03841	0	0	RL1170	blr0611
RHE_CH01415	mlr7818	SMc00550	WP_027507407.1	RSULL_07321	RL1534	blr3795
RHE_CH01417	mll7812	SMc02544	WP_027507405.1	RSULL_07319	RL1536	bll3794
RHE_CH01418	mlr7806	SMc02545	WP_027507404.1	RSULL_07318	RL1537	0
RHE_CH01419	mlr7805	SMc02546	WP_027507402.1	RSULL_07316	RL1538	blr3792
RHE_CH01420	mlr7803	SMc02547	WP_027507401.1	RSULL_07315	RL1539	0
RHE_CH01421	mlr7802	SMc02549	WP_027507400.1	RSULL_07314	RL1540	0
RHE_CH01423	mlr7801	SMc02550	WP_027507398.1	RSULL_07312	RL1542	bll3055
RHE_CH01425	mlr7799	SMc02551	WP_027507397.1	RSULL_07310	RL1543	blr3790
RHE_CH01426	mlr7748	0	WP_027507396.1	RSULL_07309	RL1544	0
RHE_CH01427	mll7832	SMc00553	WP_027507395.1	RSULL_07308	RL1545	bll4059
RHE_CH01428	mll7833	SMc00554	WP_027507394.1	RSULL_07307	RL1546	bll4060
RHE_CH01429	mll7834	SMc00555	WP_027507393.1	RSULL_07306	RL1547	bll4061
RHE_CH01430	mll7835	SMc00556	WP_027507392.1	RSULL_07305	RL1548	bll4062
RHE_CH01431	mll7642	SM_b21507	WP_027507391.1	RSULL_07304	RL1549	bll7736,bll5451
RHE_CH01434	mll2427	SMc00559	WP_051336453.1	RSULL_03541	0	0
RHE_CH01435	msl2426	SMc00560	WP_027508248.1	RSULL_03540	0	0
RHE_CH01436	mll7836	SMc00561	WP_027507388.1	RSULL_07300	RL1551	bll4071
RHE_CH01437	mll7843	SMc00565	WP_027507386.1	RSULL_07298	RL1552	bll4076
RHE_CH01439	msl7844	SMc00567	WP_027507384.1	RSULL_07296	RL1554	bsl4078
RHE_CH01440	mll7846	SMc00568	WP_027507383.1	RSULL_07295	RL1555	bll4079
RHE_CH01441	mlr0100	SMc00570	WP_027507381.1	RSULL_07293	RL1556	0
RHE_CH01442	mlr7849	SMc00571	WP_027507380.1	RSULL_07292	RL1557	blr4082
RHE_CH01443	0	SMc00572	WP_027507379.1	RSULL_07291	RL1558	blr4083
0	mlr7850	SMa0854	WP_027513871.1	RSULL_00277	0	0
RHE_CH01444	msr7851	SMc00573	WP_027507378.1	RSULL_07290	RL1559	bsr4084
RHE_CH01445	mlr7852	SMc00574	WP_027507377.1	RSULL_07289	RL1560	blr4085
RHE_CH01446	mlr7854	SMc00575	WP_027507376.1	RSULL_07288	RL1561	blr4086
RHE_CH01447	mlr7856	SMc00576	WP_027507375.1	RSULL_07287	RL1562	blr4087
RHE_CH01448	mlr7857	SMc00577	WP_027507374.1	RSULL_07286	RL1563	blr4088
RHE_CH01449	mll7860	SMc00579	WP_027507373.1	RSULL_07285	RL1564	bll4102
RHE_CH01450	mll7861	SMc00580	WP_027507372.1	RSULL_07284	RL1565	bll4103
RHE_CH01451	mll7863	SMc00581	WP_027507371.1	RSULL_07283	RL1566	bll4104
RHE_CH01452	mll7864	SMc00582	WP_027507370.1	RSULL_07282	RL1567	blr1955,bll4105
RHE_CH01453	mll7865	SMc00583	WP_027507369.1	RSULL_07281	RL1568	bll4106
RHE_CH01454	mll7866	SMc00584	WP_027507368.1	RSULL_07280	RL1569	bll4107
RHE_CH01456	mlr7868	SMc00585	WP_027507366.1	RSULL_07278	RL1571	blr4108
RHE_CH01457	mlr7869	SMc00586	WP_027507365.1	RSULL_07277	RL1572	blr4109
RHE_CH01458	mll0280	SMc00588	WP_027507363.1	RSULL_07275	RL1574	blr3205
RHE_CH01459	mll1209	0	0	0	RL1575	bll1016
RHE_CH01460	mll9123	0	0	0	0	bll3313
RHE_PC00169	mll9178	0	0	0	pRL100401	0
RHE_CH01461	mlr9381	0	WP_027512873.1	0	pRL110483	bll6362
RHE_CH01466	0	0	0	RSULL_06822	0	0
0	mlr7895	0	0	RSULL_07556	0	0
RHE_CH01468	mlr7932	SMc00590	WP_027507362.1	RSULL_07274	RL1576	bll4118
RHE_CH01470	mlr7920	SMc00593	0	0	RL1578	0
RHE_CH01471	mll7918	SMc00594	WP_027507360.1	RSULL_07455	RL1579	bll7427
RHE_CH01472	mll7917	SMc00595	WP_027507359.1	RSULL_07454	RL1580	blr4119
RHE_CH01473	mlr5174	SMc00596	WP_027507358.1	RSULL_07453	RL1581	0
RHE_CH01474	mlr5173	SMc00597	WP_027507357.1	RSULL_07452	RL1582	0
RHE_CH01475	mll5172	SMc00598	WP_027507356.1	RSULL_07451	RL1583	0
RHE_CH01476	mlr7915	SMc00599	WP_027507355.1	RSULL_07450	RL1584	blr7473
RHE_CH01477	msr7914	SMc00600	WP_027507354.1	RSULL_07449	RL1585	bsr7472
RHE_CH01478	mlr7913	SMc00601	WP_027507353.1	RSULL_07448	RL1586	blr7471
RHE_CH01479	mlr7912	SMc00602	WP_027507352.1	RSULL_07447	RL1587	blr7470
RHE_CH01480	mlr7910	SMc00603	WP_027507351.1	RSULL_07446	RL1588	0
RHE_CH01481	mll7908	SMc00604	WP_027507350.1	RSULL_07445	RL1589	0
RHE_CH01482	mlr7905	SMc00605	WP_027507349.1	RSULL_07444	RL1590	blr7892
RHE_CH01483	mlr7888	SMc00608	WP_027507348.1	RSULL_07443	RL1591	blr7467
RHE_CH01484	mlr7933	SMc00609	WP_037140598.1	RSULL_07442	RL1592	bll6044
RHE_CH01485	mlr0150	SMc00610	WP_051336411.1	RSULL_07441	RL1593	bll2567
RHE_CH01486	mlr2305	0	WP_027508616.1	RSULL_00001	RL1594	0
RHE_CH01487	mll7961	SMc00614	WP_027508617.1	RSULL_00002	RL1595	blr4126
RHE_CH01488	mll7962	SMc00615	WP_027508618.1	RSULL_00004	RL1596	blr4125
RHE_CH01489	mlr7966	SMc00616	WP_027508619.1	RSULL_00005	RL1597	blr7324
RHE_CH01490	mlr7968	SMc00617	WP_027508620.1	RSULL_00006	RL1598	bll4123
RHE_CH01491	mlr8161	SMc00618	WP_027508621.1	RSULL_00007	RL1599	bll4122
RHE_CH01492	mlr8162	SMc00619	WP_027508622.1	RSULL_00008	RL1600	bll4121
RHE_CH01495	mll8354	SMc00622	WP_027508625.1	RSULL_00012	RL1603	bll4135
RHE_CH01496	mlr6496	SMc01754	WP_027508626.1	RSULL_04570	RL1604	0
RHE_CH01497	mlr8358	SMc01756	WP_027508627.1	RSULL_04569	RL1605	blr4143
RHE_CH01498	mll8359	0	WP_027508468.1	RSULL_03361	RL1608	0
RHE_CH01499	mlr8360	SMc01761	WP_027508469.1	RSULL_03360	RL1609	bll5057
RHE_CH01501	mll8362	SMc01763	0	0	RL1613A	0
RHE_CH01502	mll8364	SMc01764	WP_027508471.1	RSULL_03358	RL1614	blr5039
RHE_CH01503	mll8365	SMc01765	WP_027508472.1	RSULL_03357	RL1615	blr5038
RHE_CH01504	mll8390	SMc01766	WP_027508473.1	RSULL_03356	RL1616	blr5037
RHE_CH01505	mlr8393	SMc01767	WP_027508474.1	RSULL_03355	RL1617	0
RHE_CH01506	mlr8394	SMc01768	WP_027508475.1	RSULL_03354	RL1618	bll5036
RHE_CH01507	mlr8397	SMc01769	WP_027508476.1	RSULL_03353	RL1618A	bll2784
RHE_CH01508	mlr8400	SMc01770	WP_027508477.1	RSULL_03352	RL1620	bll5033
RHE_CH01509	mlr8403	SMc01771	WP_022714748.1	RSULL_03351	0	bll5032
RHE_CH01510	mlr8405	SMc01772	WP_027508478.1	RSULL_03350	RL1621	bll5031
RHE_CH01511	mlr8407	SMc01773	WP_027508479.1	RSULL_03349	RL1622	bll5030
RHE_CH01512	mlr7550	SM_b21324	WP_027509349.1	RSULL_01449	RL1623	0
RHE_CH01513	mlr7553	SM_b21327	WP_027509350.1	RSULL_01450	RL1624	0
RHE_CH01514	mlr7552	SM_b21326	WP_027509351.1	RSULL_01451	RL1625	0
RHE_CH01515	mlr7551	SM_b21325	WP_027509352.1	RSULL_01452	RL1626	0
RHE_CH01522	mll3172	SMc01775	WP_027508480.1	RSULL_03348	RL1629	0
RHE_CH01525	mlr8409	SMc01777	WP_027508483.1	RSULL_03345	RL1632	bll5029
RHE_CH01526	mlr8411	SMc01778	WP_027508484.1	RSULL_03344	RL1633	bll5028
RHE_CH01527	mlr8418	SMc01780	WP_027508485.1	RSULL_03343	RL1634	bll5026
RHE_CH01528	mll8419	SMc01781	WP_027508486.1	RSULL_03342	RL1635	blr5024
RHE_CH01529	mlr8420	SMc01782	WP_027508487.1	RSULL_03341	RL1636	bll5023
RHE_CH01530	mlr8421	SMc01783	WP_027508488.1	RSULL_03340	RL1637	bll5022
RHE_CH01531	mlr8423	SMc01784	WP_027508489.1	RSULL_03339	RL1638	bll5021
RHE_CH01532	mlr8424	SMc01785	WP_027508490.1	RSULL_03338	RL1639	bll5020
RHE_CH01533	mlr8425	SMc01786	WP_022714764.1	RSULL_03337	RL1640	bll5019
RHE_CH01534	mlr8426	SMc01787	WP_027508491.1	RSULL_03336	RL1641	bll5018
RHE_CH01536	0	0	0	0	RL1643	0
RHE_PE00024	mll2384	0	0	0	pRL110037	bll2176
RHE_CH01537	msr2379	0	WP_027508492.1	RSULL_03335	RL1644	0
RHE_CH01555	0	0	0	0	RL1657	0
0	mlr7000	0	0	0	pRL120385	0
RHE_CH01556	0	0	0	0	RL1658	0
0	mlr7001	0	0	0	pRL120384	0
RHE_CH01557	0	0	0	0	RL1659	0
0	mlr7002	0	0	0	pRL120383	0
RHE_CH01558	mll8434	SMc01791	WP_027508497.1	RSULL_03328	RL1660	blr4975
RHE_CH01559	mll8435	SMc01792	WP_027508498.1	RSULL_03327	RL1661	blr4974
RHE_CH01560	mll8436	SMc01793	WP_027508499.1	RSULL_03326	RL1662	blr4973
RHE_CH01561	mll8437	SMc01794	WP_027508500.1	RSULL_03325	RL1663	0
RHE_CH01562	mlr8439	SMc01795	WP_027508501.1	RSULL_03324	RL1664	bll4972
RHE_CH01563	mll8447	SMc01796	WP_027508502.1	RSULL_03323	RL1665	blr4971
RHE_CH01564	msl8449	SMc01799	WP_027508503.1	RSULL_03322	0	bsr4969
RHE_CH01565	mlr8450	SMc01800	WP_027508504.1	RSULL_03321	RL1666	bll4968
RHE_CH01567	mll8452	SMc01801	WP_027508506.1	RSULL_03319	RL1668	blr4358
RHE_CH01568	mll8453	SMc01802	WP_027508507.1	RSULL_03318	RL1669	0
RHE_CH01570	mll8456	SMc01803	WP_027508510.1	RSULL_03315	RL1672	bll4962
RHE_CH01571	mll8458	SMc01804	WP_027508511.1	RSULL_03314	RL1673	bll4963
RHE_CH01573	mlr8461	SMc01806	WP_027508513.1	RSULL_03312	RL1675	blr4965
RHE_CH01574	mll3062	SMc01807	WP_027508514.1	RSULL_03311	RL1676	0
RHE_CH01576	mlr8464	SMc01808	WP_027508516.1	RSULL_03309	RL1678	blr4966
RHE_CH01577	mlr8465	SMc01809	WP_027508517.1	RSULL_03308	RL1679	blr4967
RHE_CH01583	mlr8466	SMc01810	WP_027508518.1	RSULL_03307	RL1680	0
RHE_CH01585	mll8468	SMc01812	WP_027508519.1	RSULL_03305	RL1686	bll6537
RHE_CH01587	mlr8472	SMc01903	WP_027508521.1	RSULL_03303	RL1688	bll4944
RHE_CH01588	mlr8474	SMc01904	WP_027508522.1	RSULL_03302	RL1689	bll4943
RHE_CH01589	mlr8476	SMc01905	WP_027508523.1	RSULL_03301	RL1690	bll4942
RHE_CH01590	msr8478	SMc01906	WP_027508524.1	RSULL_03299	RL1691	0
RHE_CH01594	mll2544	SMc01911	WP_027508528.1	RSULL_03293	RL1695	0
RHE_CH01602	mll1372	SMc01912	WP_027508529.1	RSULL_03288	RL1700	bll4919
RHE_CH01603	mll1371	SMc01913	WP_027508530.1	RSULL_03287	RL1701	bll4918
RHE_CH01604	mll1369	SMc01914	WP_027508531.1	RSULL_03286	RL1702	bll4917
RHE_CH01606	mll1367	SMc01915	WP_027508532.1	RSULL_03285	RL1703	bll4916
RHE_CH01608	mll1366	SMc01917	WP_027508534.1	RSULL_03283	RL1704	bll4914
RHE_CH01609	mll1365	SMc01918	WP_027508535.1	RSULL_03282	RL1705	bll4912
RHE_CH01610	mll1364	SMc01919	WP_027508536.1	RSULL_03281	RL1706	0
RHE_CH01611	mll1362	SMc01920	WP_027508537.1	RSULL_03280	RL1707	bll4911
RHE_CH01612	mll1361	SMc01921	WP_027508538.1	RSULL_03279	RL1708	bll4910
RHE_CH01613	mll1359	SMc01922	WP_027508539.1	RSULL_03278	RL1709	bll4909
RHE_CH01614	mll1358	SMc01923	WP_027508540.1	RSULL_03277	RL1710	bll4908
RHE_CH01615	mll1357	SMc01924	WP_027508541.1	RSULL_03276	RL1711	bll4907
RHE_CH01616	mll1355	SMc01925	WP_027508542.1	RSULL_03275	RL1712	bll4906
RHE_CH01617	mll1354	SMc01926	WP_027508543.1	RSULL_03274	RL1713	bll4905
RHE_CH01618	mll1352	SMc01927	WP_027508544.1	RSULL_03273	RL1714	bll4904
RHE_CH01619	mll1351	SMc01928	WP_027508545.1	RSULL_03272	RL1715	bll4903
RHE_CH01620	mll1350	SMc01929	WP_027508546.1	RSULL_03271	RL1716	bll4902
RHE_CH01621	mll1346	SMc01930	WP_027508547.1	RSULL_03270	RL1717	bll4901
RHE_CH01622	msl1345	SMc01931	WP_027508549.1	RSULL_03268	RL1718	bsl4900
RHE_CH01623	mll1344	SMc01934	WP_027508550.1	RSULL_03267	RL1719	bll4877
RHE_CH01624	mll1342	SMc01935	WP_027508551.1	RSULL_03266	RL1720	bll4876
RHE_CH01625	mll1341	SMc01376	WP_027508552.1	RSULL_03265	RL1721	bll4875
RHE_CH01627	mll0870	SMc01375	WP_027508555.1	RSULL_03262	RL1723	bll4866
RHE_CH01629	mlr0866	SMc01373	WP_027508558.1	RSULL_03259	RL1725	blr5126
RHE_CH01630	mlr0555	0	WP_027508559.1	RSULL_03258	RL1726	0
RHE_CH01631	mlr0864	0	WP_027508560.1	RSULL_03257	RL1727	0
RHE_CH01632	mll0861	SMc01371	WP_022714852.1	RSULL_03255	RL1729	bll5124
RHE_CH01633	mll0859	SMc01370	WP_027508562.1	RSULL_03254	RL1730	bll5123
RHE_CH01634	msr0848	SMc01369	WP_003547442.1	RSULL_03253	RL1731	bsr5117
RHE_CH01635	mlr0845	SMc01368	WP_027508564.1	RSULL_03252	RL1732	0
RHE_CH01636	mlr0842	SMc01366	WP_027508565.1	RSULL_03251	RL1733	blr5113
RHE_CH01637	mlr0841	SMc01365	WP_027508566.1	RSULL_03250	RL1734	blr5112
RHE_CH01638	mlr0839	SMc01364	WP_027508567.1	RSULL_03249	RL1735	blr5111
RHE_CH01639	mlr0689	SMc01363	0	0	RL1736	blr5104
RHE_CH01640	mlr0688	SMc01362	WP_027508569.1	RSULL_03246	RL1737	blr5101
RHE_CH01641	mlr0687	SMc01361	WP_027508570.1	RSULL_03245	RL1738	blr5100
RHE_CH01642	mlr0686	SMc01360	WP_027508571.1	RSULL_03244	RL1739	blr5099
RHE_CH01643	mll0685	SMc01359	WP_027508572.1	RSULL_03243	RL1740	bll5097
RHE_CH01645	0	SMc01336	WP_027508595.1	RSULL_03217	RL1741	0
RHE_CH01646	mlr0213	SMc01335	WP_051336464.1	RSULL_03216	RL1742	blr4306
RHE_CH01647	mlr0215	SMc01334	WP_027508597.1	RSULL_03215	RL1743	blr4307
RHE_CH01648	mlr0216	SMc01333	WP_027508598.1	RSULL_07155	RL1744	blr4308
RHE_CH01651	mll0225	SMc01331	WP_027508604.1	RSULL_07147	RL1755	blr5515
RHE_CH01655	mll0255	SMc01327	WP_027508611.1	RSULL_07131	RL1756	blr5499
RHE_CH01658,RHE_CH01673	mlr0288,mlr0263	SMc01326,SMc01311	WP_027509257.1,WP_027508614.1	RSULL_01331	RL1772,RL1757	bll5402
RHE_CH01659	mll1687	SMc01324	WP_027513635.1	RSULL_06932	RL1758	0
RHE_CH01661	msr0269	SMc01323	WP_027513636.1	RSULL_06930	RL1759	bsl5417
RHE_CH01662	mlr0270	SMc01322	WP_027513637.1	RSULL_06929	RL1760	bll5416
RHE_CH01663	mlr0271	SMc01321	WP_027513638.1	RSULL_06928	RL1761	bll5415
RHE_CH01664	mlr0273	SMc01320	WP_027513639.1	RSULL_06927	RL1762	bll5414
RHE_CH01665	mlr0274	SMc01319	WP_027513640.1	RSULL_06926	RL1764	bll5412
RHE_CH01666	mlr0275	SMc01318	WP_027513641.1	RSULL_06925	RL1765	bll5411
RHE_CH01667	mlr0276	SMc01317	WP_027513642.1	RSULL_06924	RL1766	bll5410
RHE_CH01668	mlr0277	SMc01316	WP_027513643.1	RSULL_06923	RL1767	bll5409
RHE_CH01669	msl0282	SMc01315	WP_027513645.1	RSULL_06920	RL1768	0
RHE_CH01670	mlr0283	SMc01314	WP_022719193.1	RSULL_06919	RL1769	bll5405
RHE_CH01671	mlr0284	SMc01313	WP_027513646.1	RSULL_06918	RL1770	bll5404
RHE_CH01672	mlr0286	SMc01312	WP_027513647.1	RSULL_06917	RL1771	bll5403
RHE_CH01674	mlr0289	SMc01310	WP_003547547.1	RSULL_01332	RL1773	bll5401
RHE_CH01675	mlr0291	SMc01309	WP_027509258.1	RSULL_01333	RL1774	bll5400
RHE_CH01676	mlr0292	SMc01308	WP_027509259.1	RSULL_01334	RL1775	bll5399
RHE_CH01677	msr0293	SMc01307	WP_027509260.1	RSULL_01335	RL1776	bll5398
RHE_CH01678	mlr0295	SMc01306	WP_027509261.1	RSULL_01336	RL1777	bll5397
RHE_CH01679	msr0297	SMc01305	WP_007531666.1	RSULL_01337	RL1778	bsl5396
RHE_CH01680	mlr0298	SMc01304	WP_027509262.1	RSULL_01338	RL1779	bll5395
RHE_CH01681	mlr0300	SMc01303	WP_027509263.1	RSULL_01339	RL1780	bll5394
RHE_CH01682	mlr0301	SMc01302	WP_022718386.1	RSULL_01340	RL1781	bll5393
RHE_CH01683	msr0303	SMc01301	WP_022718385.1	RSULL_01341	RL1782	bsl5392
RHE_CH01684	msr0304	SMc01300	WP_003547557.1	RSULL_01342	RL1783	bsl5391
RHE_CH01685	mlr0305	SMc01299	WP_027509264.1	RSULL_01343	RL1784	bll5390
RHE_CH01686	mlr0306	SMc01298	WP_027509265.1	RSULL_01344	RL1785	bll5389
RHE_CH01687	mlr0308	SMc01297	WP_027509266.1	RSULL_01345	RL1786	bll5388
RHE_CH01688	mlr0309	SMc01296	WP_027509267.1	RSULL_01346	RL1787	bll5387
RHE_CH01689	mlr0310	SMc01295	WP_022718381.1	RSULL_01347	RL1788	bll5386
RHE_CH01690	mlr0312	SMc01294	WP_027509268.1	RSULL_01348	RL1789	bll5385
RHE_CH01691	mlr0313	SMc01293	WP_027509269.1	RSULL_01349	RL1790	bll5384
RHE_CH01692	mlr0315	SMc01292	WP_027509270.1	RSULL_01350	RL1791	bll5383
RHE_CH01693	msr0316	SMc01291	WP_022718377.1	RSULL_01351	RL1792	bsl5382
RHE_CH01694	mlr0318	SMc01290	WP_027509271.1	RSULL_01352	RL1793	bll5381
RHE_CH01695	mlr0321	SMc01289	WP_027509272.1	RSULL_01353	RL1794	bll5380
RHE_CH01696	mlr0322	SMc01288	WP_027509273.1	RSULL_01354	RL1795	bll5379
RHE_CH01697	mlr0323	SMc01287	WP_022718373.1	RSULL_01355	RL1796	bll5378
RHE_CH01698	mlr0324	SMc01286	WP_022718372.1	RSULL_01356	RL1797	bll5377
RHE_CH01699	mlr0325	SMc01285	WP_027509274.1	RSULL_01357	RL1798	bll5376
RHE_CH01700	mlr0326	SMc01283	WP_027509275.1	RSULL_01358	RL1799	bll5375
RHE_CH01703	0	SMc01281	WP_027509277.1	RSULL_01360	RL1802	0
0	mlr0879	0	0	0	RL3017	bll0505
RHE_CH01704	mlr5361	SMc04045	WP_027509278.1	RSULL_01361	RL1803	bll4536
RHE_CH01707	mlr0328	SMc01280	WP_027509282.1	RSULL_01365	RL1806	bll5368
RHE_CH01708	mlr0329	SMc01279	WP_027509283.1	RSULL_01366	RL1807	bll5367
RHE_CH01710	mll6982	0	WP_027509286.1	RSULL_01370	RL1813	bll3147
RHE_CH01711	mlr1899	0	WP_027510375.1	RSULL_04746	RL1814	0
RHE_CH01712	0	0	0	0	RL1815	0
0	mlr3082	0	WP_027508854.1	0	RL3106	0
RHE_CH01714	mlr0240,mll1869	0	WP_027511467.1	RSULL_02917	RL1817	0
RHE_CH01719	mlr3045	SMc04401	WP_027508649.1	RSULL_04543	RL1820	0
RHE_CH01720	mlr3047	SMc04399	WP_027508651.1	RSULL_04541	RL1821	0
RHE_CH01721	mlr3048	SMc04398	WP_027508652.1	RSULL_04540	RL1822	0
RHE_CH01722	mlr3049	SMc04397	WP_027508653.1	RSULL_04539	RL1823	0
RHE_CH01723,RHE_CH03709	mlr3050	SMc04396	WP_027507886.1	RSULL_05416	RL4252,RL1824	blr4842
RHE_CH01724,RHE_CH03708	mlr3052	SMc04395	WP_027507887.1	RSULL_05415	RL4251,RL1825	0
RHE_CH01725,RHE_CH03707	mlr3053	SMc04394	WP_027507888.1	RSULL_05414	RL4250,RL1826	0
RHE_CH01726,RHE_CH03706	mlr3054	SMc04393	WP_027507889.1	RSULL_05413	RL4249,RL1827	blr4845
RHE_CH01727	mlr3056	SMc04392	WP_027508654.1	RSULL_04538	RL1828	0
RHE_CH01728	mlr3058	SMc04390	WP_027508656.1	RSULL_04536	RL1829	0
RHE_CH01731	0	SMc00956	WP_027512584.1	RSULL_06894	RL1832	0
0	mll2070	SM_b20689	0	0	0	bll4069
RHE_CH01734	mlr9663,mll4567	SM_b21520	0	0	RL1835	blr5688
RHE_CH01735	mll4568	SM_b21519	WP_051336575.1	RSULL_00760	RL1836	0
RHE_CH01736	0	0	0	0	RL1838	bll2249
0	mll4858	SM_b20059	0	0	0	0
RHE_CH01738	mll1959	SMa0091	0	0	RL1842	0
RHE_CH01740	mll9619	SMa5020,SM_b21696	WP_063829636.1	RSULL_07571	RL0854	0
RHE_CH01741	mll9583	SM_b21573	WP_037141384.1	RSULL_04812	RL1845	blr4375
RHE_CH01742	mlr4831	0	WP_027508508.1	RSULL_03317	RL1860	0
RHE_CH01744	mlr8310	SMc03210	WP_027511089.1	RSULL_01594	RL1862	blr0340
RHE_CH01745	mll8309	SMc03211	WP_027511090.1	RSULL_01595	RL1863	bll0339
RHE_CH01746	mlr8303	SMc03208	WP_027511075.1	RSULL_01576	RL1864	bll0343
RHE_CH01747	mlr8306	SMc03207	WP_027511074.1	RSULL_01575	RL1865	bll6422
RHE_CH01748	mlr1135	SMc03206	WP_027511073.1	RSULL_01574	RL1866	bll0109
RHE_CH01752	mll7959	SMc03822	WP_027511780.1	RSULL_04230	0	blr5857
RHE_CH01753	mll0136	SMc01237	WP_027508818.1	RSULL_06878	RL1945	bll4274
RHE_CH01754	mll0141	SMc00945	WP_027508821.1	RSULL_06876	RL1948	bll5610
RHE_CH01755	mll0142	0	WP_027508822.1	RSULL_06875	RL1949	bll2590
RHE_CH01756	mll0144	SMc00944	WP_027508823.1	RSULL_06874	RL1950	bll5611
RHE_CH01759	mlr0162	SMc00936	WP_027508828.1	RSULL_06863	RL1953	bll4731
RHE_CH01760	msl2450	SMc00935	WP_027508829.1	RSULL_06862	RL1954	0
RHE_CH01761	mlr1609	0	WP_027508830.1	RSULL_06861	RL1955	0
RHE_CH01764	mlr2421	SMc01329	WP_027508831.1	RSULL_06860	RL1959	blr5106
RHE_CH01765	mll2420	SMa0353	WP_027508832.1	RSULL_06859	RL1960	0
RHE_CH01766	mlr0366	SMc04449	WP_027508833.1	0	RL1961	0
RHE_CH01769	mlr0363	SMc01168	WP_027508836.1	RSULL_01959	RL1965	bll3178
RHE_CH01770	mll9089,mll0362	SMc01169	WP_027508837.1	RSULL_01958	RL1966	blr3179,blr1738
RHE_CH01771	mlr0359	SMc01170	WP_027508838.1	RSULL_01957	RL1972	0
RHE_CH01772	mlr0356	SMc01171	WP_027508841.1	RSULL_01954	RL1976	0
RHE_CH01773	mlr0355	SMc01172	WP_027508842.1	RSULL_01953	RL1977	bll6690
RHE_CH01774	mlr0354	SMc01173	WP_027508843.1	RSULL_01952	RL1978	0
RHE_CH01775	mlr0353	SMc01174	WP_027508844.1	RSULL_01951	RL1979	bll4453
RHE_CH01776	0	0	0	0	RL1980	0
0	mlr8089	0	0	0	pRL120581	0
RHE_CH01777	mll0352	SMc01175	WP_027508846.1	RSULL_01950	RL1981	0
RHE_CH01779	mlr4094	SM_b21214	0	0	RL1988	0
RHE_CH01780	mlr2864	SM_b20986	WP_027510293.1	RSULL_05702	RL1989	blr2809
RHE_CH01781	mlr2863	SM_b20985	WP_037142051.1	RSULL_05701	RL1990	0
RHE_CH01782	mlr2862	SM_b20984	WP_027510291.1	RSULL_05700	RL1991	0
RHE_CH01784	0	SM_b21114	WP_027510284.1	RSULL_05693	RL1993	bll4572
0	mlr2856	0	WP_027510289.1	RSULL_05698	0	0
RHE_CH01785	0	SM_b21115	WP_027510283.1	RSULL_05692	RL1994	0
0	mlr2855	0	WP_027510288.1	RSULL_05697	0	bll4573
RHE_CH01786	0	0	0	RSULL_03005	0	bll3916
RHE_PC00141	mll1683	0	WP_027513083.1	RSULL_02848	pRL100388	0
RHE_CH01787	mll1682	0	WP_027510333.1	RSULL_03202	RL1996	0
RHE_CH01788	mll1680	0	WP_027510334.1	RSULL_03201	RL1997	0
RHE_CH01789	mll1679	SM_b20016	WP_027510335.1	RSULL_03200	RL1998	0
RHE_CH01790	mll1678	SM_b20015	WP_027510336.1	RSULL_03199	RL1999	0
RHE_CH01791	mll3745	SM_b20964	WP_027509528.1	RSULL_01106	RL2003	0
RHE_CH01792	mll3791	SMc01230	WP_051336642.1	RSULL_01573	RL2006	bll5139
RHE_CH01793	mll6957	0	WP_027507962.1	RSULL_05338	RL2007	0
RHE_CH01794	mlr5146	SMa1406,SM_b20678	WP_027511604.1	RSULL_06618	RL2008	0
RHE_CH01796	mll1528	SM_b21472	0	0	0	0
RHE_CH01798	mll5186	0	WP_027512715.1	RSULL_03086	0	0
RHE_CH01802	msl9551	SM_b21330	WP_027512713.1	RSULL_06420,RSULL_03084	RL2307	bsl1473
RHE_CH01805	msl1110	SMc01180	WP_027509293.1	RSULL_01378	RL2027	0
RHE_CH01809	mll1108	SMc02083	WP_037141615.1	RSULL_01383	RL2033	blr4472
RHE_CH01811	mll1104	SMc02080	WP_027509297.1	RSULL_01386	RL2035	blr4475
RHE_CH01812	mll1103	SMc02079	WP_027509298.1	RSULL_01387	RL2036	0
RHE_CH01815	mlr1096	SMc02077	WP_027509300.1	RSULL_01390	RL2038	blr4761
RHE_CH01816	mlr1094	SMc02075	WP_027509301.1	RSULL_01391	RL2039	blr4759
RHE_CH01817	mll1093	SMc02074	WP_027509302.1	RSULL_01392	RL2040	bll4758
RHE_CH01818	mll1091	SMc02073	WP_027509303.1	RSULL_01393	RL2041	bll4757
RHE_CH01820	mll1089	SMc02071	WP_027509305.1	RSULL_01395	RL2043	bll4754
RHE_CH01821	mll1088	SMc02070	WP_027509306.1	RSULL_01396	RL2044	bll4753
RHE_CH01822	mll1087	SMc02069	WP_051336513.1	RSULL_01397	RL2045	bll4752
RHE_CH01823	msl1085	0	WP_027509308.1	RSULL_01398	RL2046	0
RHE_CH01825	mll1082	SMc02065	WP_027509310.1	RSULL_01400	RL2048	bll4749
RHE_CH01826	mll1081	SMc02064	WP_027509311.1	RSULL_01401	RL2049	bll4748
RHE_CH01827	mll1080	SMc02063	WP_027509312.1	RSULL_01402	RL2050	bll4746
RHE_CH01828	mll1078	SMc02062	WP_027509313.1	RSULL_01403	RL2051	bll4744
RHE_CH01829	mll1077	SMc02060	WP_027509314.1	RSULL_01404	RL2052	0
RHE_CH01830	mlr1073	SMc02059	WP_027509315.1	RSULL_01405	RL2053	blr4737
RHE_CH01831	mll1072	SMc02058	WP_022715367.1	RSULL_01406	RL2054	bll4736
RHE_CH01832	mll1070	SMc02057	WP_027509316.1	RSULL_01407	RL2055	0
RHE_CH01833	mll1069	SMc02056	WP_027509317.1	RSULL_01408	RL2056	bll4733
RHE_CH01834	mll1068	SMc02055	WP_027509318.1	RSULL_01409	RL2057	bll4732
RHE_CH01836	mlr1064	SMc02053	WP_027509320.1	RSULL_01411	RL2059	blr4727
RHE_CH01839	mll1060	0	WP_027509331.1	RSULL_01429	RL2060	0
RHE_CH01842	mll1054	SMc02050	WP_027509333.1	RSULL_01432	RL2062	bll4945
RHE_CH01846	mlr8366	SMc00300	WP_027509334.1	RSULL_01433	RL2066	0
RHE_CH01848	mlr0956	SMc00299	0	0	RL2068	blr8173
RHE_CH01849	mlr0954	SMc00298	WP_027509338.1	RSULL_01437	RL2069	blr8170
RHE_CH01852	mlr0681	SMc01355	WP_027508576.1	RSULL_03239	RL2073	blr5094
RHE_CH01853	mll0680	SMc01354	WP_027508577.1	RSULL_03238	RL2074	0
RHE_CH01854	msl0677	SMc01353	WP_027508578.1	RSULL_03237	RL2075	bsl5090
RHE_CH01855	mll0675	SMc01352	WP_027508579.1	RSULL_03236	RL2076	bll5089
RHE_CH01859	mll0189	SMc01351	WP_027508582.1	RSULL_03233	RL2079	0
RHE_CH01862	mlr0190	SMc01350	WP_027508584.1	RSULL_03231	RL2082	bll5087
RHE_CH01863	mlr0192	SMc01349	WP_027508585.1	RSULL_03230	RL2083	0
RHE_CH01865	mlr0198	SMc01348	WP_027508587.1	RSULL_03227	RL2085	blr4279
RHE_CH01866	mlr0199	SMc01347	WP_027508588.1	RSULL_03226	RL2086	0
RHE_CH01868	mll0202	SMc01346	WP_027508589.1	RSULL_03224	RL2087	bll4286
RHE_CH01869	mll0203	SMc01345	WP_027508590.1	RSULL_03223	RL2088	bll4290
RHE_CH01870	mll0206	SMc01344	WP_027508591.1	RSULL_03222	RL2089	bll4291
RHE_CH01871	mll0207	SMc01343	WP_027508592.1	RSULL_03221	RL2090	bll6386,bll4292
RHE_CH01872	mll0208	SMc01342	WP_027508593.1	RSULL_03220	RL2091	bll4294
RHE_CH01873	mlr0210	SMc01340	WP_027508594.1	RSULL_03219	RL2092	blr4296
RHE_CH01875	mlr0937	SMc00296	WP_037141562.1	RSULL_01444	RL2094	bll4360
RHE_CH01877,RHE_PD00118	mll0935	SMc00294	WP_027509346.1	RSULL_01446	RL2096	blr4361
RHE_CH01878	mll0934	SMc00293	WP_027509347.1	RSULL_01447	RL2097	blr4362
RHE_CH01879	mll0927	SMc00292	WP_027509348.1	RSULL_01448	RL2099	blr4377
RHE_CH01884	mll0167	SMc00290	WP_027509371.1	RSULL_01475	RL2101	bll4399
RHE_CH01885	mlr0168	SMc00289	WP_027509372.1	RSULL_01476	RL2102	blr4410
RHE_CH01886	mlr0169	SMc00288	WP_027509373.1	RSULL_01477	RL2103	blr4411
RHE_CH01895	mlr8154	SMc02121	WP_027513041.1,WP_027509379.1	RSULL_02896,RSULL_06941	RL2201	blr4449
RHE_CH01896	mlr8153	SMc02120	WP_027509380.1	RSULL_06942	RL2202	0
RHE_CH01897	mlr8151	SMc02119	WP_027509381.1	RSULL_06943	RL2203	blr4447,blr2912
RHE_CH01898	mlr8149	SMc02118	WP_027509382.1	RSULL_06944	RL2204	blr4446
RHE_CH01899	mll8145	SMc02117	WP_027509383.1	RSULL_06945	RL2205	bll4445
RHE_CH01900	mll8158	SMc02116	WP_027509384.1	RSULL_06946	RL2206	blr5591
RHE_CH01902	mlr0170	SMc02114	WP_027509386.1	RSULL_06948	RL2208	bll5588
RHE_CH01903	mlr0175	SMc02113	WP_027509387.1	RSULL_06949	RL2209	bll5586
RHE_CH01905	mll0665	SMc02111	WP_027509390.1	RSULL_06952	RL2211	bll5155
RHE_CH01906	mll0664	SMc02110	WP_027509391.1	RSULL_06953	RL2212	bll5154
RHE_CH01907	mll0663	SMc02109	WP_027509392.1	RSULL_06954	RL2213	bll5153
RHE_CH01908	mlr0662	SMc02106	WP_027509394.1	RSULL_06955	RL2215	blr5135
RHE_CH01909	mlr0661	SMc02105	WP_027509395.1	RSULL_06956	RL2216	blr5134
RHE_CH01910	mlr0660	SMc02104	WP_027509396.1	RSULL_06957	RL2217	blr5133
RHE_CH01911	mlr0658	SMc02103	WP_027509397.1	RSULL_06958	RL2218	0
RHE_CH01912	mll0656	SMc02102	WP_027509398.1	RSULL_06959	RL2219	bll5131
RHE_CH01913	mll0651	SMc02101	WP_027509401.1	RSULL_06962	RL2221	bll4861
RHE_CH01914	mll0650	SMc02100	WP_027509402.1	RSULL_06963	RL2222	bll4860
RHE_CH01915	mll0643	SMc02099	WP_027509403.1	RSULL_06964	RL2223	bll4859
RHE_CH01916	mll0642	SMc02098	WP_027509404.1	RSULL_06965	RL2224	bll4858
RHE_CH01917	mll0640	SMc02097	WP_027509405.1	RSULL_06966	RL2225	bll4857
RHE_CH01918	mll0639	SMc02096	WP_027509406.1	RSULL_06967	RL2226	bll4856
RHE_CH01919	mll0638	SMc02095	WP_027509407.1	RSULL_06968	RL2227	bll4854
RHE_CH01920	mll0636	SMc02094	WP_027509408.1	RSULL_06969	RL2228	blr3712,bll4853
RHE_CH01921	mll0635	SMc02093	WP_027509409.1	RSULL_06970	RL2229	bll4852
RHE_CH01922	mll0634	SMc02092	WP_027509410.1	RSULL_06971	RL2230	bll4851
RHE_CH01923	mll0633	SMc02091	WP_027509411.1	RSULL_06972	RL2231	bll4849
RHE_CH01924	mll0631	SMc02090	WP_027509412.1	RSULL_06973	RL2232	bll4848
RHE_CH01925	mll0630	SMc02089	WP_027509413.1	RSULL_06974	RL2233	bll4847
RHE_CH01926	mlr0629	SMc02087	WP_027509415.1	RSULL_06976	RL2234	blr4839
RHE_CH01927	mll0627	SMc02086	0	0	RL2235	bll4830
RHE_CH01928	mlr0626	SMc01183	WP_027509417.1	RSULL_06977	RL2236	blr4826
RHE_CH01929	mlr0372	SMc01026	WP_027509418.1	RSULL_06978	RL2237	bll2707
RHE_CH01930	mlr0374	SMc01027	WP_027509419.1	RSULL_06979	RL2238	bll4800
RHE_CH01931	mlr0378	SMc01028	WP_027509421.1	RSULL_06981	RL2239	bll4794
RHE_CH01932	mlr0382	SMc01029	WP_027509422.1	RSULL_06982	RL2240	bll4786
RHE_CH01933	mlr0383	SMc01030	WP_027509423.1	RSULL_06983	RL2241	bll4783
RHE_CH01934	mlr0384	SMc01031	WP_027509424.1	RSULL_06984	RL2242	bll4782
RHE_CH01935	mlr0385	SMc01032	WP_027509425.1	RSULL_06985	RL2243	bll4779
RHE_CH01936	mlr0387	SMc01033	WP_027509426.1	RSULL_06986	RL2244	0
RHE_CH01938	mlr0388	SMc01035	WP_027509428.1	RSULL_06988	RL2246	bll4778
RHE_CH01939	0	0	WP_027509429.1	RSULL_06989	RL2247	blr2246
0	msl3293	SMc02320	WP_027512129.1	RSULL_06582	0	bsr6693
RHE_CH01940	0	0	WP_027509430.1	RSULL_06990	RL2248	0
RHE_CH02171	msr0389	0	WP_027513135.1	RSULL_03639	RL2489A	0
RHE_CH01941	mlr0392	SMc01037	WP_027509431.1	RSULL_06991	RL2249	blr4477
RHE_CH01942	0	0	0	0	RL2250	0
0	mlr5488	0	0	RSULL_04143	RL1319	0
RHE_CH01943	mlr0393	SMc01038	WP_027509433.1	RSULL_06993	RL2252	blr4478
RHE_CH01944	mll0394	SMc01039	WP_027509435.1	RSULL_06995	RL2253	bll4484
RHE_CH01945	mll0395	SMc01040	WP_027509436.1	RSULL_06996	RL2254	bll4485
RHE_CH01946	mlr0396	SMc01041	WP_037141581.1	RSULL_06997	RL2255	blr4486
RHE_CH01947	mlr0397	SMc01042	WP_037141584.1	RSULL_06998	RL2256	blr4487
RHE_CH01948	mlr0398	SMc01043	WP_027509439.1	RSULL_06999	RL2257	blr4488
RHE_CH01951	mlr0399	SMc01044	WP_027509440.1	RSULL_07000	RL2281	blr4489
RHE_CH01952	mlr0400	SMc01045	WP_027509441.1	RSULL_07001	RL2282	blr4490
RHE_CH01953	mlr0401	SMc01047	WP_027509442.1	RSULL_07002	RL2283	0
RHE_CH01954	mlr0402	SMc01048	WP_003539403.1	RSULL_07003	RL2284	bsr4491
RHE_CH01955	mlr0403	SMc01049	WP_027509443.1	RSULL_07004	RL2285	blr4492
RHE_CH01956	mll0404	SMc01051	WP_027509444.1	RSULL_07005	RL2286	bll4494
RHE_CH01957	mll5129	SMc01052	WP_027509445.1	RSULL_07006	RL2287	0
RHE_CH01958	mll3232	SMc01053	WP_027509446.1	RSULL_07007	RL2288	blr1477
RHE_CH01959	msl3231	SMc01054	WP_027509447.1	RSULL_07008	0	0
RHE_CH01960	mll3230	SMc02124	WP_027509448.1	RSULL_07009	RL2290	blr1479
RHE_CH01961	mll3227	SMc02123	WP_027509449.1	RSULL_07010	RL2291	blr1480
RHE_CH01962	mlr0511	SMc00316	WP_027509450.1	RSULL_07011	RL2292	blr4586
RHE_CH01963	0	SMc00317	0	0	RL2293	bll4587
0	mll1169	SMc02895	WP_027513592.1	RSULL_02245	RL0142	blr7387
RHE_CH01964	mll0838	SMc00248	WP_027509451.1	RSULL_07012	RL2303	blr3508
RHE_CH01968	mll6303	0	0	0	0	0
RHE_CH02002	mlr9703	0	0	0	0	blr1932
RHE_CH02005	mlr5331	0	0	0	0	bll6704
RHE_CH02020	mll8040	0	0	0	0	0
RHE_CH02023	mll0858	SMa1939	0	0	RL2311	blr6103
RHE_CH02024	mll0472	0	0	0	RL2313	0
RHE_CH02025	mll3269	SMc04172	WP_027512296.1	RSULL_02425	pRL120502	bll0556
RHE_CH02028	mll0815	SM_b20941	WP_027513213.1	RSULL_03706	pRL110060	bll6620
RHE_CH02030	mll6995	0	0	0	RL2315	0
0	msr9401	SM_b20551	0	RSULL_02645	0	0
RHE_CH02032	0	0	WP_027511646.1	RSULL_06667	RL2317	0
0	msr8381	0	0	RSULL_06662	0	0
RHE_CH02038	msr9402,mlr3780	0	WP_027510372.1	RSULL_04743	RL0309	blr6042
RHE_CH02039	mlr1270	0	WP_027509603.1	RSULL_01192	pRL90087	0
RHE_CH02040	mlr1297	SM_b21123	WP_027513548.1	RSULL_03668	pRL120311	0
RHE_CH02041	mll1288	0	WP_027513547.1	RSULL_03669	pRL120310	0
RHE_CH02042	mll1289	0	WP_027513546.1	RSULL_03670	pRL120309	0
RHE_CH02043	mll1290	0	WP_027513545.1	RSULL_03671	pRL120308	0
RHE_CH02044	mll1292	0	WP_027513544.1	RSULL_03672	pRL120307	bll0089
RHE_CH02045	mll1293	0	WP_027513543.1	RSULL_03673	pRL120306	bll0090
RHE_CH02046	mll1296	0	WP_027513542.1	RSULL_03674	pRL120305	bll0091
RHE_CH02048	mlr1298	0	WP_027513540.1	RSULL_03676	pRL120303	0
RHE_CH02049	mll7507	0	WP_027509621.1	RSULL_01213	RL2321	0
RHE_CH02050	mll2313	SMc02468	WP_027510941.1	RSULL_04686	RL2322	blr3393
RHE_CH02054	0	SMc02472	WP_027510937.1	RSULL_04690	RL2326	blr3390
RHE_CH02055	0	SMc02473	WP_027510936.1	RSULL_04691	RL2327	blr3391
RHE_CH02059	0	0	WP_027510314.1	RSULL_07515	RL2337	0
RHE_PE00398	mll8575	0	0	0	pRL110528	0
RHE_CH02065	mlr4323	0	0	0	RL2974	0
RHE_CH02070	0	0	WP_027507856.1	RSULL_05457	RL2347	0
0	mll7213	0	WP_027510903.1	RSULL_06715	0	0
RHE_CH02073	mlr1783	SM_b21378	WP_027509455.1	RSULL_07018	RL2363	0
RHE_CH02074	mlr1394	0	WP_027509456.1	RSULL_07019	RL2364	blr5302
RHE_CH02075	mlr1396	0	WP_027509457.1	RSULL_07020	RL2365	blr5303
RHE_CH02076	mlr1397	0	WP_027509458.1	RSULL_07021	RL2366	0
RHE_CH02077	mlr3982	0	WP_027509460.1	RSULL_07023	RL2368	bll5275
RHE_CH02078	mll4785	SMc02122	WP_027509461.1	RSULL_07024	RL2369	blr3831,bll0100
RHE_CH02079	mll0506	SMc00247	WP_027509462.1	RSULL_07025	RL2370	bll4585
RHE_CH02080	0	0	0	RSULL_07026	RL2371	bll4583
0	mll0505	SMc00246	0	0	0	bll6137
RHE_CH02081	mll0504	SMc00245	WP_037141589.1	RSULL_07027	RL2372	blr6155
RHE_CH02082	mll0503	SMc00243	WP_027509464.1	RSULL_07028	RL2373	blr6156
RHE_CH02083	mll0502	SMc00244	WP_027509465.1	RSULL_07029	RL2374	blr6157
RHE_CH02084	mll0501	SMc00242	WP_027509466.1	RSULL_07030	RL2375	blr6158
RHE_CH02089	0	0	WP_027509471.1	RSULL_07035	RL2380	blr3204
0	mll7194	SM_b21591	0	0	0	0
RHE_CH02090	mll0836	SMc00232	WP_027509472.1	RSULL_07036	RL2381	bll4608
RHE_CH02091	mlr6774	0	0	0	RL2382	bll4607
0	mll0833	0	WP_027509473.1	RSULL_07037	0	0
0	mlr6386	SMc00231,SMa0878	0	0	pRL100180	0
RHE_CH02092	mll0832	SMc00229	WP_027509474.1	RSULL_07038	RL2383	bll4606
RHE_CH02093	mlr0830	SMc00228	WP_027509475.1	RSULL_07039	RL2384	blr4603
RHE_CH02094	msl0828	SMc00227	WP_027509476.1	RSULL_07040	RL2385	bsl4602
RHE_CH02095	mll0827	SMc04450	WP_027509477.1	RSULL_07041	RL2386	bll4601
RHE_CH02098	mlr0515	SMc00952	WP_027509478.1	RSULL_07042	RL2388	bll5780
RHE_CH02099	mlr0514	SMc00951	WP_027509479.1	RSULL_07043	RL2389	blr4590
RHE_CH02100	mll0513	SMc00950	WP_027509480.1	RSULL_07044	RL2390	bll4589
RHE_CH02101	mlr0512	SMc00949	WP_027509481.1	RSULL_07045	RL2391	blr4588
RHE_CH02102	mll0343	SMc00948	WP_027509482.1	RSULL_07046	RL2392	blr4949
RHE_CH02103	mll0345	SMc00947	WP_018900556.1	RSULL_07047	RL2393	blr4948
RHE_CH02104	mlr0346	SMc00946	WP_027509483.1	RSULL_07048	RL2394	bll4947
RHE_CH02105	mlr0752	SMc01236	WP_027509484.1	RSULL_07049	RL2396	blr5641
RHE_CH02106	mlr0751	0	WP_027509485.1	RSULL_07050	RL2397	0
RHE_CH02107	mlr0750	SMc01235	WP_027509486.1	RSULL_07051	RL2398	blr4702
RHE_CH02108	mll0743	SMc01233	WP_027509487.1	RSULL_07052	RL2399	bll4698
RHE_CH02109	mlr0740	SMc01232	WP_027509490.1	RSULL_07055	RL2400	bll6171
RHE_CH02110	mll0732	SMc01231	WP_051336520.1	RSULL_07056	RL2401	bll4696
RHE_CH02113	mll0730	SMc01209	WP_027509492.1	RSULL_07060	RL2403	bll4693
RHE_CH02114	mll0728	SMc01700	WP_027509493.1	RSULL_07061	RL2404	bll4692
RHE_CH02115	mll0727	SMc01208	WP_027509494.1	RSULL_07062	RL2405	bll4690
RHE_CH02116	mll0724	SMc01207	WP_027509495.1	RSULL_07063	RL2406	bll4689
RHE_CH02117	mll0721	SMc01206	WP_027509496.1	RSULL_07064	RL2407	bll4683
RHE_CH02119	mlr0720	0	WP_027509497.1	RSULL_07065	RL2408	bll2215
RHE_CH02120	mlr2832	0	WP_051336685.1	RSULL_02325	RL2409	bll2529
RHE_CH02121	mll2592	0	0	0	RL2410	bll2530
RHE_CH02123	mlr4874	SM_b20362	WP_027511592.1	0	0	0
RHE_CH02125	mll6253	SM_b20364	WP_027511590.1	0	0	0
RHE_CH02135	mll1210	SMc02814	WP_051336723.1	RSULL_06586	RL2426	0
RHE_CH02136	mll4655	SMc01198	WP_027512126.1	0	RL2429	0
RHE_CH02137	mlr3278	0	0	0	RL2440	bll5957
RHE_CH02138	0	0	0	RSULL_00998	RL2441	0
0	mlr3277	SMa1789	0	0	0	0
RHE_CH02139	0	0	0	RSULL_05449	0	0
RHE_PC00159	mll5204	SMc02260	WP_027511983.1	RSULL_02308	pRL100409	0
RHE_CH02140	0	0	0	RSULL_05448	0	0
RHE_PD00179	mll6985	SMa0492	0	0	0	0
RHE_CH02141	mll6986	0	0	RSULL_05447	0	0
RHE_CH02143	mlr4895	SMc01967	WP_027511069.1	RSULL_01570	pRL100366	0
RHE_CH02144	mll6987	0	WP_027512716.1	RSULL_05445	0	0
RHE_CH02146	0	0	0	RSULL_05443	0	0
0	mll6984	0	0	RSULL_04361	0	blr2404
RHE_CH02150	0	SM_b21552	WP_027512141.1	0	0	0
0	mll5006	SMc02576	WP_027513427.1	RSULL_00215	RL0050	bll0648
RHE_CH02151	0	0	0	0	RL2454	0
0	mll3287	SMa0630	WP_027509972.1	RSULL_05653	RL2875	0
RHE_CH02154	mlr0496	SMc04175	WP_027509611.1	RSULL_01200	RL2470	blr3770
RHE_CH02155	mll0416	SMc01194	WP_027513549.1	RSULL_03667	RL2471	bll4514
RHE_CH02156	mll0418	SMc01193	WP_027513550.1	RSULL_03666	RL2472	bll4515
RHE_CH02157	mll0419	SMc01192	WP_027513551.1	RSULL_03665	RL2473	bll4516
RHE_CH02159	mll0423	SMc01190	WP_027513553.1	RSULL_03663	RL2475	bll4517
RHE_CH02160	mll0424	SMc01189	WP_027513554.1	RSULL_03662	RL2476	bll4518
RHE_CH02161	mll0426	SMc01188	WP_027513555.1	RSULL_03661	RL2477	bll4519
RHE_CH02162	mll0427	0	WP_027513556.1	RSULL_03660	0	0
RHE_CH02165	mll2260,mlr7883	SMc01715	WP_027511843.1	RSULL_03757	RL1054	0
RHE_CH02168	mll4861	0	WP_027508226.1	RSULL_03563	RL2488	bll5557
0	mll4093	0	0	0	RL1406	0
RHE_CH02172	mll3692	SMc00063	WP_027513136.1	RSULL_03638	RL2491	0
RHE_CH02173	mlr0613	SMc00234	WP_027513137.1	RSULL_03637	RL2492	blr4808
RHE_CH02174	mlr0614	SMc00235	WP_027513138.1	RSULL_03636	RL2493	blr4809
RHE_CH02175	mlr0615	SMc00236	WP_027513139.1	RSULL_03635	RL2494	blr4810
RHE_CH02176	mlr0616	SMc00237	WP_027513140.1	RSULL_03634	RL2495	blr4811
RHE_CH02177	mlr0617	SMc00238	WP_027513141.1	RSULL_03633	RL2496	blr4825
RHE_CH02178	mll5414	0	WP_027513142.1	RSULL_03632	RL2497	0
RHE_CH02179	mlr4393	SMc01090	WP_027513144.1	RSULL_03630	RL2505	bll5562
RHE_CH02182	mlr3843	0	WP_037143700.1	RSULL_03627	RL2508	bll0182
RHE_CH02184	mll0606	SMc01025	WP_027513149.1	RSULL_03624	RL2511	bll4805
RHE_CH02185	mll0609	SMc01024	WP_027513150.1	RSULL_03623	RL2512	bll4806
RHE_CH02186	mll0610	SMc01023	WP_027513151.1	RSULL_03622	RL2513	bll4807
RHE_CH02187	mlr0094	SMc01019	WP_027513152.1	RSULL_03621	RL2514	0
RHE_CH02188	mlr0901	SMc01018	WP_027513153.1	RSULL_03620	RL2515	bll4355
RHE_CH02189	mlr8361	SMc02160	WP_027513155.1	RSULL_03618	RL2520	blr8064
RHE_CH02190	mll0676	SMc01017	WP_027513156.1	RSULL_03617	RL2521	bll4493,blr1117
RHE_CH02193	mll0910	SMc01013	WP_027513159.1	RSULL_03614	RL2525	blr2425
RHE_CH02194	mll0911	SMc01012	WP_027513160.1	RSULL_03613	RL2526	blr5540
RHE_CH02195	mlr0912	SMc01011	WP_027513161.1	RSULL_03612	RL2527	bll5549
RHE_CH02196	mll0914	SMc01010	WP_027513163.1	RSULL_03610	RL2528	blr5537
RHE_CH02197	mll0605	SMc01009	WP_027513164.1	RSULL_03609	RL2529	0
RHE_CH02199	mll0918	SMc01007	WP_027513165.1	RSULL_03608	0	blr5525
RHE_CH02200	mll0920	SMc01006	WP_027513166.1	RSULL_03607	RL2530	blr5523
RHE_CH02201	mlr0922	SMc01005	WP_027513167.1	RSULL_03606	RL2531	0
RHE_CH02202	mlr0923	SMc01004	WP_027513168.1	RSULL_03605	RL2532	bll5521
RHE_CH02203	mlr0925	SMc01003	WP_027513169.1	RSULL_03604	RL2533	blr5550
RHE_CH02204	mlr0188	SMc01002	WP_027513170.1	RSULL_03603	RL2534	bll5551
RHE_CH02205	mlr0187	SMc01001	WP_027513171.1	RSULL_03602	RL2535	bll5552
RHE_CH02206	mll0186	SMc01000	WP_037143692.1	RSULL_03601	RL2536	blr5553
RHE_CH02207	mll0185	SMc00999	WP_027513173.1	RSULL_03600	RL2537	blr5568
RHE_CH02209	mll0183	SMc00998	WP_051336815.1	RSULL_03598	RL2539	0
RHE_CH02210	mll0178	SMc00997	WP_027513176.1	RSULL_03597	RL2540	blr5583
RHE_CH02211	mlr0666	SMc00996	WP_027513177.1	RSULL_03596	RL2541	0
RHE_CH02213	mll0669	SMc00995	WP_027513179.1	RSULL_03594	RL2543	bll5163
RHE_CH02214	mll0670	SMc01256	WP_027513180.1	RSULL_03593	RL2544	0
RHE_CH02215	mlr0671	SMc01257	WP_027513181.1	RSULL_03592	RL2548	blr5168
RHE_CH02216	mlr1315	SMc01258	WP_027513182.1	RSULL_03591	RL2549	0
RHE_CH02217	mll1317	SMc01260	WP_037143694.1	RSULL_03588	RL2550	0
RHE_CH02218	mll1318	SMc01261	WP_027513185.1	RSULL_03587	RL2551	bll5251
RHE_CH02223	mlr1337	SMc01268	WP_027513188.1	RSULL_03583	RL2555	blr5257
RHE_CH02225	mll0880	0	WP_027513190.1	RSULL_03581	RL2557	0
RHE_CH02226	mll0871	SM_b20756	WP_027513191.1	RSULL_03580	RL2558	bll5267
RHE_CH02227,RHE_PF00402	mlr0872	SMc01270,SMa2113,SM_b20170	0	0	pRL120524	blr6215
RHE_CH02229	mlr0875	SMc01271	WP_027512466.1	RSULL_04917	RL2560	bll3966
RHE_CH02230	mlr4864	SMc01278	WP_027512464.1	RSULL_04915	RL2561	bll4044
RHE_CH02231	mlr1652	0	WP_027512463.1	RSULL_04914	RL2562	0
RHE_CH02232	mll0348	SM_b20755	WP_027512462.1	RSULL_04913	RL2563	bll5356
RHE_CH02236	mlr0334	SMc01275	WP_027512458.1	RSULL_04909	RL2567	bll5366
RHE_CH02237	mlr0333	SMc01274	WP_027512457.1	RSULL_04908	RL2568	bll2639,bll2638
RHE_CH02241	mlr0883	SMc02047	WP_027512452.1	RSULL_04903	RL2572	blr5751
RHE_CH02242	mlr0884	SMc02048	WP_027512451.1	RSULL_04902	0	blr5752
RHE_CH02243	mlr0885	SMc02049	WP_027512450.1	RSULL_04901	RL2573	blr5753
RHE_CH02244	mlr0125	SM_b21091	WP_027511354.1	RSULL_07257	RL2574	0
RHE_CH02247	mlr0024	SMc00301	WP_027512445.1	RSULL_04897	RL2576	0
RHE_CH02248	mlr0023	SMc00302	WP_027512444.1	RSULL_04896	RL2577	blr4343
RHE_CH02249	mlr0021	SMc00533	WP_027512443.1	RSULL_04895	RL2578	blr4342
RHE_CH02250	mlr0020	SMc00532	WP_027512442.1	RSULL_04894	RL2579	blr4341
RHE_CH02251	mlr0019	SMc00531	WP_027512441.1	RSULL_04893	RL2580	blr4340
RHE_CH02252	msr4424,msl2076	SMc02088	0	0	0	bsr6592
RHE_CH02253	mlr0016	SMc00530	WP_027512440.1	RSULL_04892	RL2582	blr4339
RHE_CH02254	mlr0015	SMc00529	WP_027512439.1	RSULL_04891	RL2583	blr4338
RHE_CH02255	mll0014	SMc00528	WP_027512438.1	RSULL_04890	RL2584	bll4335
RHE_CH02257	mll7241	SMc00527	WP_027512436.1	RSULL_04888	RL2587	blr4331
RHE_CH02258	mll0007	SMc00526	WP_027512435.1	RSULL_04887	RL2588	bll4330
RHE_CH02261	mlr0006	SMc00525	WP_027512434.1	RSULL_04886	RL2590	blr4325
RHE_CH02262	mll0004	SMc00524	WP_027512433.1	RSULL_04885	RL2591	bll4324
RHE_CH02264	mll8577	SMc00539	WP_027512431.1	RSULL_04883	RL2593	bll4323
RHE_CH02265	mll0224	SMc00522	WP_027512430.1	RSULL_04882	RL2594	bll4348
RHE_CH02267	mlr0026	SMc00520	WP_027512428.1	RSULL_04880	RL2596	blr4345
RHE_CH02268	mlr0087	SMc00514	WP_027512422.1	RSULL_04874	0	0
RHE_CH02269	mll0086	SMc00513	WP_027512421.1	RSULL_04873	RL2597	0
RHE_CH02270	mlr4760	SMc00511	WP_027512420.1	RSULL_04872	RL2598	blr5680,blr2588
RHE_CH02271	mll0081	SMc00510	0	0	RL2599	0
RHE_CH02272	mll0080	SMc00509	WP_027512419.1	RSULL_04871	RL2600	0
RHE_CH02273	mll0079	SMc00508	WP_027512418.1	RSULL_04870	RL2601	blr5690
RHE_CH02275	mlr8238,mll1046	SMc00506	WP_027512415.1	RSULL_05898	RL2603	blr4723,blr3787
RHE_CH02276	mll0076	SMc00505	WP_027512414.1	RSULL_05899	RL2604	0
RHE_CH02277	mlr2027	SMc03178	WP_051336739.1	RSULL_05900	RL2605	0
RHE_CH02278	mll0069	SMc00495	WP_027512412.1	RSULL_05901	RL2606	bll5729
RHE_CH02279	msl0067	SMc00494	WP_027512411.1	RSULL_05902	0	bsl5728
RHE_CH02281	mll0065	SMc00493	WP_027512410.1	RSULL_05903	RL2608	bll5723
RHE_CH02282	mll0062	SMc00492	WP_027512409.1	RSULL_05904	RL2609	0
RHE_CH02284	mll0059	SMc00490	WP_027512407.1	RSULL_05906	RL2610	0
RHE_CH02286	mll0057	SMc00488	WP_027512405.1	RSULL_05908	RL2612	bll5719
RHE_CH02287	msl0055	SMc00487	WP_027512404.1	RSULL_05909	0	bsl5715
RHE_CH02288	0	0	0	0	pRL110080	bll6385
0	mlr3046	SMc04400	WP_027508650.1	0	0	0
RHE_CH02295	0	SMa0079	0	0	pRL110077	bll6390
0	mlr4898	0	0	0	RL4457	bll6914
RHE_CH02297	mlr4761	0	WP_063829613.1,WP_063829611.1	RSULL_04044,RSULL_04015	0	0
RHE_CH02300	0	SMc02778	0	RSULL_06340	pRL100059	0
0	mll5426	0	0	RSULL_03011	pRL110156	0
RHE_CH02304	mll0053	SMc00538	WP_027512401.1	RSULL_05912	RL2615	bll5711
RHE_CH02305	mll0051	SMc00537	WP_027512400.1	RSULL_05913	RL2616	blr5594
RHE_CH02308	mlr0048	SMc00535	WP_027512395.1	RSULL_05918	RL2620	0
RHE_CH02309	0	0	0	0	RL2621	0
RHE_CH02310	mlr0047	SMc00534	WP_027512394.1	RSULL_05919	RL2622	0
RHE_CH02311	mlr0211	SMc00486	WP_027512393.1	RSULL_05920	RL2623	0
RHE_CH02312	mlr0045	SMc00485	WP_027512392.1	RSULL_05921	RL2624	blr5706
RHE_CH02313	mll1902	SMc00484	WP_027512391.1	RSULL_05923	RL2625	blr6895
RHE_CH02314	mlr0039	SMc00483	WP_027512389.1	RSULL_05925	RL2627	blr5702
RHE_CH02315	mlr0038	SMc00482	WP_027512388.1	RSULL_05926	RL2628	bll5746
RHE_CH02319	mll7433	SMc01462	0	RSULL_05929	RL2632	blr7421
RHE_CH02320	mll4939	0	WP_027512384.1	RSULL_05930	RL2633	bll0773
RHE_CH02321	0	0	0	0	RL2634	0
0	mll4902	0	0	0	RL0301	blr4000
RHE_CH02322	mlr0032	SMc00475	WP_027512383.1	RSULL_05931	RL2636	bll5750
RHE_CH02323	mlr0030	SMc00760	WP_027512382.1	RSULL_05932	RL2637	bll5755
RHE_CH02324	mll0029	SMc00473	WP_027512381.1	RSULL_05933	RL2638	0
RHE_CH02325	mll0028	SMc00472	WP_027512380.1	RSULL_05934	RL2639	0
RHE_CH02326	mll0767	SMc00471	WP_027512379.1	RSULL_05935	RL2640	bll5808
RHE_CH02328	mlr4111	0	WP_037143238.1	RSULL_06909	RL2642	0
RHE_CH02329	mll0773	SMc00469	WP_027511805.1	RSULL_05938	RL2643	bll5834
RHE_CH02330	mlr0774	SMc00468	WP_027511806.1	RSULL_05939	RL2644	0
RHE_CH02331	mlr0775	SMc00467	WP_027511807.1	RSULL_05940	RL2645	blr7253
RHE_CH02332	mlr0776	SMc00466	WP_027511808.1	RSULL_05941	RL2646	blr7254
RHE_CH02333	mlr0777	SMc00548	WP_027511809.1	RSULL_05942	RL2647	0
RHE_CH02334	mll0786	SMc00465	WP_037142876.1	RSULL_05943	RL2648	bll3057
RHE_CH02335	mll0787	SMc00463	WP_027511811.1	RSULL_05944	RL2649	bll3058
RHE_CH02336	mll0788	SMc00462	WP_027511812.1	RSULL_05945	RL2650	bll3059
RHE_CH02337	mlr0789	SMc00194	WP_027511813.1	RSULL_05946	RL2651	0
RHE_CH02338	msl0793	SMc00192	WP_027511814.1	RSULL_05947	RL2652	bll5885
RHE_CH02340	mlr0796	SMc00190	WP_027511816.1	0	RL2654	0
RHE_CH02341	mll2765	SMa1724	WP_037140630.1	RSULL_05031	0	blr5631
RHE_CH02345	mlr5400	SM_b20389	0	0	RL2657	0
RHE_CH02346	mll0797	SMc00177	WP_027511819.1	RSULL_03732	RL2658	0
RHE_CH02347	mll0798	0	WP_027511820.1	RSULL_03733	RL2659	bll0974
RHE_CH02348	mll0800	SMc00175	WP_027511821.1	RSULL_03734	RL2660	bll5893
RHE_CH02349	mll0801	SMc00174	WP_037142879.1	RSULL_03735	RL2661	bll6065,bll5894
RHE_CH02350	mlr0803	SMc00459	WP_027511823.1	RSULL_03736	RL2662	blr5895
RHE_CH02351	mll0804	SMc00172	WP_027511824.1	RSULL_03737	RL2663	bll5896
RHE_CH02352	mll0806	SMc00171	WP_027511826.1	RSULL_03739	RL2664	bll5904
RHE_CH02354	mlr6875	SM_b21415	WP_027513779.1	RSULL_06852	RL2668	0
RHE_CH02355	mlr0809	SMc00169	WP_027511827.1	RSULL_03740	RL2671	blr4145
RHE_CH02356	msl0999	0	0	0	0	0
RHE_CH02357	mll1000	0	0	0	0	0
RHE_CH02358	mll1001	0	0	0	0	0
RHE_CH02359	mll1002	0	WP_027511518.1	RSULL_02330	0	0
RHE_CH02360	mll1003	0	WP_027511519.1	RSULL_02331	0	0
RHE_CH02361	mll1004	0	WP_027511520.1	RSULL_02332	0	0
RHE_CH02362	mlr1005	0	WP_027511521.1	RSULL_02333	0	0
RHE_CH02365	mlr4613	0	0	0	0	0
RHE_CH02366	mlr2587	0	0	0	0	bll7163
RHE_CH02367	mlr0812	SMc00167	WP_027511828.1	RSULL_03741	RL2673	bll3788
RHE_CH02368	mll7468	SMc00166	WP_027511829.1	RSULL_03742	RL2681	bll3254
RHE_CH02369	mll4988	0	0	0	RL2686	bll4389
RHE_CH02371	mll0818	SMc00161	WP_027511831.1	RSULL_03745	RL2688	blr3780
RHE_CH02372	mlr0821	0	WP_027511833.1	RSULL_03747	RL2689	0
RHE_CH02373	mll0824	SMc00156	WP_027511834.1	RSULL_03748	RL2690	0
RHE_CH02375	mll0826	SMc00155	WP_027511836.1	RSULL_03750	RL2692	blr3778
RHE_CH02377	mll0523	SMc00154	WP_027511838.1	RSULL_03752	RL2694	blr3757
RHE_CH02378	mll7735	SM_b20590	WP_027511393.1	RSULL_01026	RL2696	bsl5265
RHE_CH02379	mll0525	SMc00153	WP_027511839.1	RSULL_03753	RL2697	blr3756
RHE_CH02380	mll0526	SMc00152	WP_027511840.1	RSULL_03754	RL2698	blr3755
RHE_CH02381	mlr0528	SMc00151	WP_051336708.1	RSULL_03755	RL2699	bll3754
RHE_CH02382	mll0533	SMc00150	WP_027511844.1	RSULL_03758	RL2700	blr7131
RHE_CH02383	mll8172	SMc00149	WP_027511845.1	RSULL_03759	RL2701	blr6519
RHE_CH02385	0	0	WP_027511847.1	RSULL_03761	RL2703	bll5796
0	mlr6099	0	WP_027512962.1	0	0	0
RHE_CH02386	mlr0825	0	WP_027511848.1	RSULL_03762	RL2705	bll4347
RHE_CH02387	mll0539	SMc00148	WP_027511849.1	RSULL_03763	RL2706	blr1229
RHE_CH02388	mll0537	SMc00147	WP_027511850.1	RSULL_03764	RL2707	0
RHE_CH02389	mlr0538	SMc00146	WP_027511851.1	RSULL_03765	RL2708	0
RHE_CH02391	mll0540	SMc00145	WP_027511853.1	RSULL_03767	RL2710	0
RHE_CH02392	mlr0541	SMc00144	WP_027511854.1	RSULL_03768	pRL80034,RL2711	bll3752
RHE_CH02397	0	0	WP_027509110.1	RSULL_04809	RL2718	blr5427
0	mll5764	SMc00269	0	0	0	blr2169
RHE_CH02398	0	0	WP_027509111.1	RSULL_04808	RL2719	blr5426
0	mll5765	SMc00270	0	0	0	blr2168
RHE_CH02401	0	SM_b21376	WP_027509114.1	RSULL_04805	RL2722	0
0	mll2146	0	0	RSULL_05791	0	0
RHE_CH02402	mll7334	SMc02339	WP_027509115.1	RSULL_04804	RL2723	0
RHE_CH02404	mlr3115	SMc00372	WP_027511855.1	RSULL_03769	RL2727	0
RHE_CH02405	mlr0545	SMc00197	WP_027511856.1	RSULL_03771	RL2728	0
RHE_CH02406	mlr0547	SMc00143	WP_027511857.1	RSULL_03772	RL2729	bll2309
RHE_CH02407	mlr0548	SMc00142	WP_027511858.1	RSULL_03773	RL2730	blr2311
RHE_CH02411	mll6679	0	WP_027510047.1	RSULL_02612	0	blr1196
RHE_CH02412	0	SM_b20218	WP_027513025.1	RSULL_02613	RL2738	0
0	mlr2741	0	0	RSULL_06783	0	0
RHE_CH02413	0	SM_b20219	WP_027513024.1	RSULL_02614	RL2739	0
0	mlr2740	0	WP_027513047.1	RSULL_02889	0	0
RHE_CH02414	mlr6683,mlr3288	SM_b20216	WP_027510046.1,WP_027513023.1	RSULL_02615	RL2740	blr1197
RHE_CH02416	0	0	WP_027513021.1	RSULL_02617	RL2742	bll0272
0	mll1329	0	0	0	RL2333	blr4181
0	mll2018	0	0	RSULL_02340	0	0
RHE_CH02417	mlr2412	SMc00141	WP_027511859.1	RSULL_03774	RL2752	0
RHE_CH02418	mlr4789,mlr0549	SMc00140	WP_027511861.1	RSULL_03775	RL2753	0
RHE_CH02419	mlr0550	SMc00139	WP_027511862.1	RSULL_03776	RL2754	0
RHE_CH02420	mlr0551	SMc00138	WP_027511863.1	RSULL_03777	RL2755	0
RHE_CH02421	msl2390	SMc00137	WP_027511864.1	RSULL_03778	RL2756	bsl5624
RHE_CH02422	mlr2267	SMc00135	WP_027511865.1	RSULL_03779	RL2757	blr7843
RHE_CH02424	mll3775	SMc04321	WP_027511867.1	RSULL_03781	RL2759	0
RHE_CH02425	mll3772	0	WP_027511868.1	RSULL_03782	RL2760	0
RHE_CH02426	mll3774	0	WP_027511869.1	RSULL_03783	RL2761	bll8152
RHE_CH02427	mll2249	SM_b21004	WP_027511895.1	RSULL_03810	RL2762	blr6753
RHE_CH02428	mll2250	SM_b21005	WP_027511894.1	RSULL_03809	RL2763	0
RHE_CH02430	mll2253	SM_b21007	WP_027511891.1	RSULL_03806	RL2765	blr6751
RHE_CH02431	mll2255	SM_b21008	WP_027511890.1	RSULL_03805	RL2766	blr6750
RHE_CH02432	mll4558	0	WP_027511872.1	RSULL_03786	RL2769	0
RHE_CH02433	mlr0552	SMc00133	WP_027511874.1	RSULL_03788	RL2772	bll3740
RHE_CH02434	mlr0554	SMc00132	WP_027511875.1	RSULL_03789	RL2773	0
RHE_CH02437	0	SMc02396	WP_027511846.1,WP_027507443.1	RSULL_07359,RSULL_03760	RL2775	0
0	mll6389,mlr7768	SMc02400	WP_027507524.1	RSULL_04946	0	bll5076
RHE_CH02438	mll0557	SMc00131	WP_027511876.1	RSULL_03790	RL2776	blr8125
RHE_CH02439	mll0558	SMc04210	WP_027511877.1	RSULL_03791	RL2777	0
RHE_CH02440	mll0560	SMc04211	WP_027511878.1	0	RL2778	blr0372
RHE_CH02441	mlr0562	SMc04212	WP_027511879.1	RSULL_03793	RL2779	bll3738
RHE_CH02443	mll0563	SMc04214	WP_027511886.1	RSULL_03801	RL2781	0
RHE_CH02444	mlr1388	SMc04215	WP_027511887.1	RSULL_03802	RL2781A	bll3255
RHE_CH02445	mlr0564	SMc04216	WP_027511888.1	RSULL_03803	0	bsl3737
RHE_CH02446	mlr0565	SMc04217	WP_027511889.1	RSULL_03804	RL2782	0
RHE_CH02449	mll2048	0	WP_027509539.1	RSULL_01118	RL2784	0
RHE_CH02450	mlr2047	0	WP_027509540.1	RSULL_01119	RL2785	0
RHE_CH02451	mll4521	SMc04218	WP_027511899.1	RSULL_03814	RL2786	blr6578
RHE_CH02452	mll4523	SMc04219	WP_027511900.1	RSULL_03815	RL2787	blr6579
RHE_CH02454	mll3309	SMc04252	WP_027513259.1	RSULL_05055	RL2789	0
RHE_CH02455	mll3311	SMc04253	WP_027513260.1	RSULL_05056	RL2790	0
RHE_CH02456	mll3313	SMc04254	WP_027513261.1	RSULL_05057	RL2791	bll7636
RHE_CH02458	mll3314	SMc04256	WP_037143855.1	RSULL_05059	RL2793	0
RHE_CH02459	mll3315	SMc04257	WP_027513264.1	RSULL_05060	RL2794	0
RHE_CH02460	mll3316	SMc04258	WP_027513265.1	RSULL_05061	RL2795	0
RHE_CH02461	mll3319	SMc04259	WP_027513266.1	RSULL_05062	RL2796	0
RHE_CH02462	mlr3320	SMc04260	WP_027513267.1	RSULL_05063	RL2797	0
RHE_CH02463	mll1813	0	WP_027513318.1	0	RL2800	0
RHE_CH02464	mll1812	0	WP_027513317.1	RSULL_07617	RL2801	blr3405
RHE_CH02465	mlr1469	0	0	0	RL2802	0
RHE_CH02468	mll3321	SMc04262	WP_027513268.1	RSULL_05064	RL2807	0
RHE_CH02469	mll7889	SMc04264	0	0	RL2808	0
RHE_CH02471	mll7529	SMc04266	WP_027513270.1	RSULL_05066	RL2810	0
RHE_CH02473	mlr1179	SMc04268	WP_027513272.1	RSULL_05069	RL2812	bll3807
RHE_CH02474	mlr1178	SMc04270	WP_027513273.1	RSULL_05070	RL2813	0
RHE_CH02475	mlr1177	SMc04273	WP_027513274.1	RSULL_05071	RL2814	bll3808
RHE_CH02476	mlr1176	SMc04275	WP_027513275.1	RSULL_05072	RL2815	bll3809
RHE_CH02479	0	0	0	RSULL_05558	RL2818	bll6061
RHE_PD00216	mll6632	0	0	0	0	0
RHE_CH02480	mll3651,mll1184	0	0	0	0	bll8157
RHE_CH02481	mlr1304	SMc04279	WP_027513281.1	RSULL_05079	RL2821	blr3257
RHE_CH02482	mll1303	SMc04281	WP_027513282.1	RSULL_05080	RL2822	blr3258
RHE_CH02483	mlr1387	SMc04282	WP_027513283.1	RSULL_05081	RL2823	blr3272
RHE_CH02484	mlr1386	SMc04284	WP_027513284.1	RSULL_05082	RL2824	0
RHE_CH02487	mlr1193	SMc04286	WP_027513287.1	RSULL_05085	0	0
RHE_CH02488	mll1306	SMc04302	WP_027513288.1	RSULL_05086	RL2829	bll3260
RHE_CH02489	0	0	WP_027513289.1	RSULL_05087	RL2830	0
0	mlr1377	SMc04303	0	0	0	blr3263
RHE_CH02490	mlr1375	SMc04304	WP_027513290.1	RSULL_05088	RL2831	blr3261
RHE_CH02491	mll1308	SMc04305	WP_027513291.1	RSULL_05089	RL2832	bll3256
RHE_CH02492	mll2953	0	0	RSULL_05090	RL2833	bll6169
RHE_CH02494	mll1198	SMc04309	WP_027514030.1	RSULL_00080	RL2836	bll3259
RHE_CH02498	mll1248	SMc04163	WP_037144727.1	RSULL_00084	RL2839	0
RHE_CH02501	mlr7618	SMa0149	WP_027511570.1	RSULL_02403	RL2859	bll7224
RHE_CH02503	msr0083	0	0	0	RL2861	bsr8028
RHE_CH02525	mlr1251	SMc04169	WP_027508953.1	RSULL_01857	RL2879	0
RHE_CH02531	0	SM_b21576	WP_027513611.1	RSULL_06778	0	0
0	mll2170	SMc02647	0	0	0	bll3087
RHE_CH02532	mlr3966	0	WP_027513612.1	RSULL_06777	RL2884	bll3086
RHE_CH02533	mll2168	SMc02648	WP_027513613.1	RSULL_06776	RL2886	0
RHE_CH02534	mll2167	SMc02649	WP_027513614.1	RSULL_06775	RL2887	bll3084
RHE_CH02535	0	SMc02650	WP_027513615.1	RSULL_06774	RL2888	0
0	mll4752	0	0	0	0	blr0682
RHE_CH02536	mll1268	SMc04174	WP_027508950.1	RSULL_01860	0	0
RHE_CH02537	mll1272	SMc04176	WP_027508949.1	RSULL_01861	RL2891	0
RHE_CH02538	0	SMc04178	WP_027508948.1	RSULL_01862	RL2892	0
0	mlr0784	SMc00282,SMa1626	0	0	0	bll1318
RHE_CH02539	mlr5739	0	WP_027508947.1	RSULL_01863	RL2893	bll4287
RHE_CH02540	mll1728	SMc02343	WP_027508946.1	RSULL_01864	RL2894	0
RHE_CH02546	0	SMc04225	WP_037142894.1	RSULL_03821	RL2930	0
0	mlr2573	SMc02727	WP_027508320.1	RSULL_03470	RL3523	blr2620
RHE_CH02547	0	SMc04227	WP_027511908.1	RSULL_03822	RL2931	bll7295
0	mll9517	SMa1556	0	0	0	blr2933
RHE_CH02548	mll2602	SMc04228	WP_027511909.1	RSULL_03823	RL2932	blr2430
RHE_CH02549	mll4938	SMc04229	WP_027511910.1	RSULL_03824	RL2933	0
RHE_CH02550	mll5452	0	WP_027511912.1	RSULL_03826	RL2934	bll7424
RHE_CH02551	mll5453	0	WP_027511913.1	RSULL_03827	RL2935	bll7425
RHE_CH02552	mll5735	SM_b21410	WP_027510064.1	RSULL_00748	RL2939	0
RHE_CH02553	mll7605	0	WP_027507529.1	RSULL_04952	RL2942	0
RHE_CH02554	mlr7606	0	WP_027507530.1	RSULL_04953	RL2943	0
RHE_CH02556	mlr3700	0	0	0	RL2946	0
RHE_CH02559	mlr1911	SM_b21565	WP_027510905.1	RSULL_04728	RL2948	bll6640
RHE_CH02560	0	SMa2357	WP_051336822.1	RSULL_07271	RL2953	0
0	mll3242	SM_b20358	WP_027513594.1	RSULL_02793	0	blr2288
RHE_CH02563	mlr2631	SMc04231	WP_027511928.1	RSULL_03841	RL2957	blr7431
RHE_CH02568	msr2657	SMc04234	WP_027511931.1	RSULL_03846	RL2964	0
RHE_CH02569	mll0566	SMc04235	WP_037142906.1	RSULL_03847	RL2965	blr3734
RHE_CH02570	mlr2417	0	0	RSULL_04003	RL2966	blr2721
RHE_CH02571	0	SM_b20860	WP_027513534.1	RSULL_01513	RL2967	0
0	mll2689	0	WP_027509069.1	RSULL_07534	pRL120450	0
RHE_CH02574	mll2478	0	0	0	0	0
RHE_CH02576	0	0	0	0	RL2972	0
0	mll5372	0	0	0	pRL110534	blr4803
RHE_CH02577	0	0	0	0	RL2973	0
0	mll5373	0	0	0	0	blr4802
0	mll5674	SM_b21210	0	0	pRL110535	0
RHE_CH02578	mlr3777	SMc02225	WP_027513313.1	RSULL_07621	RL2978	0
RHE_CH02579	mll8388	SMa1326	0	0	RL2979	0
RHE_CH02582	mlr5690	0	0	0	RL2980	blr4230
RHE_CH02583	mll5689	0	0	0	RL2981	bll4229
RHE_CH02587	mlr3941	0	WP_027510747.1	RSULL_07696	RL0499	0
RHE_CH02589	mlr0120	SMc04328	WP_027513778.1	RSULL_06853	RL2991	0
RHE_CH02590	mll7476	0	0	0	RL2995	0
RHE_CH02591,RHE_PE00161	0	SM_b20475	WP_027511911.1	RSULL_03825	RL2996,pRL110259	0
0	mll5357	0	0	0	0	bll6663
RHE_CH02593	mlr7948	0	0	0	RL3002	0
RHE_CH02599	mlr4653	SM_b21414	WP_027509747.1	0	RL3006	bll5848
RHE_CH02602	mlr8398	0	WP_027510376.1	RSULL_04747	RL3015	bll0940
RHE_CH02603	0	SMa1798	0	0	RL3014	0
RHE_CH02613	mlr1044	SMc01986	WP_027508131.1	RSULL_05141	RL3041	bll3781
RHE_CH02614	mlr1043	SMc01985	WP_027508130.1	RSULL_05142	RL3042	bll3782
RHE_CH02615	mlr1042	SMc01984	WP_027508129.1	RSULL_05143	RL3043	bll3783
RHE_CH02616	mlr1041	SMc01983	WP_027508128.1	RSULL_05144	RL3044	bll3784
RHE_CH02617	mlr1039	SMc01982	WP_027508127.1	RSULL_05145	RL3045	bll3785
RHE_CH02618	mll1048	SMc01981	WP_027508126.1	RSULL_05146	RL3046	blr7544
RHE_CH02621	0	0	0	0	RL3055	0
0	mlr2158	SMa1057	WP_027513194.1	0	RL1134	0
RHE_CH02623	mll0128	SMa1358	0	0	RL3060	0
RHE_CH02626	0	SMc04296	WP_027509288.1	RSULL_01372	RL3071	0
0	mlr7256	0	0	0	0	blr0166
RHE_CH02627	mlr2155	0	0	0	RL3075	blr4300
RHE_CH02628	mll2153	0	0	0	RL3077	bll4299
RHE_CH02636	mlr2292	0	WP_027511905.1	RSULL_03820	RL3081	bll3153
RHE_CH02640	mlr7624	SMa2051	0	0	0	0
RHE_CH02646	mll6703	SM_b20448	WP_051336733.1	RSULL_06592	RL3089	0
RHE_CH02647	mll6702	SM_b20449	WP_027512120.1	RSULL_06591	RL3090	0
RHE_CH02648	mll6700	SM_b20450	WP_027512121.1	RSULL_06590	RL3091	0
RHE_CH02649	mll6699	SM_b20451	WP_027512122.1	RSULL_06589	RL3092	0
RHE_CH02650	mll6698	SM_b20452	WP_027512123.1	RSULL_06588	RL3093	0
RHE_CH02659	0	SMa2307	WP_027511156.1	0	RL3110	0
RHE_CH02662	msr7471	SMa0044	WP_027511140.1	RSULL_01649	RL0386	bsl6676
RHE_CH02665	mll1137	SM_b20040	WP_027513324.1	RSULL_07610	RL3117	bll0403
RHE_CH02666	mlr1139	SM_b20039	WP_027513323.1	RSULL_07611	RL3118	blr0404
RHE_CH02668	0	0	WP_027510451.1	RSULL_02594	RL3120	0
0	mlr5737	0	0	0	0	bll4289
RHE_CH02671	mll1909	SMc00804	WP_027513279.1	RSULL_05077	RL3126	blr6641
RHE_CH02673	msr1912	0	0	RSULL_05075	RL3128	bsl6639
RHE_CH02675	mll2315	0	0	RSULL_06828	RL3141	blr7979
RHE_CH02688	mll7281	SMc01609	0	0	RL3153	bll7452
RHE_CH02689	0	0	0	0	0	bll6265
0	mlr0173	0	WP_027513456.1	0	0	0
RHE_CH02690	mll3542	0	WP_027510079.1	RSULL_00764	RL3160	0
RHE_CH02692,RHE_PF00540	0	SM_b20210	WP_027509091.1,WP_027513452.1	RSULL_00241	RL1854	blr5937
0	mll3237	SMa1757	0	RSULL_06063	0	bll2623
RHE_CH02697	mlr4666	0	0	0	RL1228	blr4006
RHE_CH02698	mlr4665	0	0	0	0	bll8184
RHE_CH02701	mlr1134	SMc04240	WP_037143841.1	RSULL_07262	RL3169	blr5933
RHE_CH02702	mlr0180	SMc04241	WP_027513247.1	RSULL_07263	RL3170	bll5581
RHE_CH02703	mll0909	SMc01704	0	0	RL3171	blr5799,bll3993
RHE_CH02706	mlr2224	SMa1589	WP_027509952.1	RSULL_05677	RL3174	0
RHE_CH02709	mll3299	SMc04242	WP_027513248.1	RSULL_07266	RL3175	0
RHE_CH02714	mlr1780	SM_b21154	WP_027508839.1	RSULL_01956	RL3182	0
RHE_CH02716	mlr5407	SMc00808	WP_027509488.1	RSULL_07053	RL3184	blr5052
RHE_CH02717	mlr5406	SMc00911	WP_027509489.1	RSULL_07054	RL3185	blr5051
RHE_CH02720	mll1393	SMc04271	WP_027508933.1	RSULL_01882	RL3189	0
RHE_CH02721	mll1399	SMc04272	WP_027508932.1	RSULL_01883	RL3190	bll6480
RHE_CH02722	mll1402	SMc04274	WP_027508931.1	RSULL_01884	RL3191	0
RHE_CH02723	mll3624	SMc04300	WP_027508930.1	RSULL_01885	RL3192	0
RHE_CH02724	mll3625	SMc04316	WP_027508929.1	RSULL_01886	RL3193	0
RHE_CH02725	mll3626	SMc04317	WP_027508928.1	RSULL_01887	RL3194	0
RHE_CH02726	mlr6684	0	WP_037143805.1	RSULL_03687	RL3195	0
RHE_CH02727	0	0	0	0	RL3196	0
RHE_CH02728	mll8386	SMc04322	WP_027508927.1	RSULL_01888	RL3197	0
RHE_CH02729	mll1817	SMc04323	WP_027508926.1	RSULL_01889	RL3199	bll2612
RHE_CH02731	mlr1300	0	WP_027510423.1	RSULL_02568	RL3202	0
RHE_CH02735	0	SM_b21364	0	0	0	0
0	mll4619	0	0	0	0	blr2709
RHE_CH02736	msl1788	0	0	RSULL_01075	0	0
RHE_CH02744	mll1405	SMc04346	WP_027508918.1	RSULL_01896	RL3205	bll6497
RHE_CH02745	mll1406	SMc04348	WP_022714455.1	RSULL_01897	RL3206	0
RHE_CH02756	mll5672	0	0	0	RL3210	bll3112
RHE_CH02760	mlr0365	SMc04452	WP_027508913.1	RSULL_01901	RL3214	bll1051
RHE_CH02763	mll4070	SMc01404	WP_027508911.1	RSULL_01903	RL3216	bll8154
RHE_CH02764	mlr8209	0	WP_027508910.1	RSULL_01904	RL3217	bll2512
RHE_CH02766	mll3464	SMa1301	WP_027508908.1	RSULL_01906	RL3219	blr2578
RHE_CH02767	mll1412	SMc01493	WP_037141240.1	RSULL_01907	RL3220	0
RHE_CH02768	mlr1414	SMc01405	WP_027508906.1	RSULL_01908	RL3221	0
RHE_CH02769	mll1418	SMc01407	WP_027508905.1	RSULL_01909	RL3222	bll5064
RHE_CH02771	mll1421	SMc01414	WP_027508903.1	RSULL_01911	RL3224	blr7041
RHE_CH02774	0	0	WP_027513515.1,WP_027513234.1	RSULL_06567,RSULL_03686	RL3227	0
RHE_PF00017	mlr0977	SM_b20701	0	0	pRL120371	0
RHE_CH02775	mlr0979	SM_b20864	WP_027513537.1	RSULL_01508	RL3228	bll4365
RHE_CH02776	mlr0973	0	WP_027513236.1	RSULL_03684	RL3229	0
RHE_CH02780	mlr7774	SMc01420	WP_027508898.1	RSULL_01917	RL3236	bll2627
RHE_CH02781	mll1422	SMc01422	WP_027508897.1	RSULL_01918	RL3237	bll4496
RHE_CH02782	mll1423	SMc01423	WP_027508896.1	RSULL_01919	RL3238	bll4497
RHE_CH02783	mll1425	SMc01424	WP_027508895.1	RSULL_01920	RL3239	bll4498
RHE_CH02787	mll1430	SMc01425	WP_027508893.1	RSULL_01924	RL3242	bll6498
RHE_CH02788	mlr5327	SMc01429	WP_027508892.1	RSULL_01925	RL3243	blr2810
RHE_CH02789	mll1432	SMc01430	WP_027508891.1	RSULL_01926	RL3244	bll6501
RHE_CH02790	mll1433	SMc01431	WP_027508890.1	RSULL_01927	RL3245	bll6503
RHE_CH02791	mlr1445	SMc01432	WP_027508889.1	RSULL_01928	RL3246	bll3818
RHE_CH02792	mll6376	SM_b21508	WP_027511296.1	RSULL_03131	RL3247	0
RHE_CH02793	mll1448	SMc01435	WP_027508887.1	RSULL_01930	RL3249	bll6504
RHE_CH02794	mlr1449	SMc01494	WP_027508886.1	RSULL_01931	RL3250	blr6505
RHE_CH02795	mll1451	SMc01438	WP_027508788.1	RSULL_04372	RL3252	bll6506
RHE_CH02796	mll1454	SMc01440	WP_027508786.1	RSULL_04374	RL3253	bll6508
RHE_CH02797	mll1455	SMc01441	WP_037141202.1	RSULL_04375	RL3254	bll6509
RHE_CH02798	mll1457	SMc01442	WP_027508784.1	RSULL_04376	RL3255	bll6510
RHE_CH02799	mll1467	SMc01444	WP_027508782.1	RSULL_04379	RL3256	bll6512
RHE_CH02800	mlr1474	SMc01450	WP_027508781.1	RSULL_04381	RL3257	blr6518
RHE_CH02801	msr1475	SMc01451	WP_027508780.1	RSULL_04382	RL3258	bsr6521
RHE_CH02802	msr1476	SMc01452	WP_027508779.1	RSULL_04383	RL3259	bsr6520
RHE_CH02803	mll1482	SMc01454	WP_027508778.1	RSULL_04384	RL3260	0
RHE_CH02804	mll1488	SMc01455	WP_027508777.1	RSULL_04385	RL3261	bll6558
RHE_CH02805	0	SMc04056	WP_027508776.1	RSULL_04386	RL3262	bll0250
0	mlr4087	0	0	0	0	blr5149
RHE_CH02806	mll4082	SMc04055	WP_027508775.1	RSULL_04387	RL3263	blr0252
RHE_CH02808	mll5158	0	WP_027508773.1	RSULL_04389	RL3265	0
RHE_CH02809	mlr5159	0	WP_027508772.1	RSULL_04390	RL3266	bll5656
RHE_CH02810	mlr0220	SMc00354	WP_027508771.1	RSULL_04391	RL3267	blr0354
RHE_CH02812	mlr3649	SMc01457	WP_027508766.1	RSULL_04396	RL3269	blr2861,blr1629,bll4319
RHE_CH02815	mll9636	SMc01265	WP_027512370.1	RSULL_02505	RL3272	bll6754
RHE_CH02816	mll9637	SMc01266	WP_027512371.1	RSULL_02506	RL3273	bll6755
RHE_CH02817	mll9638	SMc01267	WP_027512372.1	RSULL_02507	RL3274	bll6756
RHE_CH02819	mlr1503	SMc01461	0	RSULL_04398	RL3276	blr6561
RHE_CH02821	0	0	WP_027508760.1	RSULL_04403	RL3279	bll0677
0	mlr4882	SMc02275	0	0	0	bll4549
RHE_CH02822	mlr2503	SMc04173	WP_027511924.1	RSULL_03837	RL3280	0
RHE_CH02825	mll1537	SMc01882	WP_027508758.1	RSULL_04405	RL3282	0
RHE_CH02826	msl1536	SMc01883	WP_027508757.1	RSULL_04406	RL3283	0
RHE_CH02827	mlr1535	SMc01885	WP_027508756.1	RSULL_04407	RL3284	blr6589
RHE_CH02828	mlr1533	SMc01472	WP_027508755.1	RSULL_04409	RL3287	blr6588
RHE_CH02829	mlr1532	SMc01471	WP_027508753.1	RSULL_04411	RL3288	blr1131
RHE_CH02831	mll9516	SMc01468	WP_027508751.1	RSULL_04413	RL3289	0
RHE_CH02832	mll1531	SMc01465	WP_027508750.1	RSULL_04414	RL3290	blr4151
RHE_CH02834	0	SMc04442	0	0	0	0
0	mlr3271	0	0	0	0	blr2886
RHE_CH02835	mll1539	SMc01878	WP_027508747.1	RSULL_04419	RL3293	bll6591
RHE_CH02837	mll1541	SMc01877	WP_027508746.1	RSULL_04420	RL3295	bll6593
RHE_CH02838	mll1543	SMc01876	WP_037141193.1	RSULL_04421	RL3296	bll6594
RHE_CH02839	mll1545	SMc01875	WP_027508744.1	RSULL_04422	RL3297	bll6595
RHE_CH02840	mll1546	SMc01874	WP_027508743.1	RSULL_04423	RL3298	bll6596
RHE_CH02841	mll1549	SMc01873	WP_027508742.1	RSULL_04424	RL3299	bll6597
RHE_CH02842	mll1550	SMc01872	WP_027508741.1	RSULL_04425	RL3300	bll6598
RHE_CH02843	mll1551	SMc01871	WP_027508740.1	RSULL_04426	RL3301	0
RHE_CH02844	mlr9394	0	0	0	RL3304	bll5923
RHE_CH02845	mll1552	SMc01868	WP_027508736.1	RSULL_04429	RL3305	bll6600
RHE_CH02846	mll1553	SMc01867	WP_027508735.1	RSULL_04430	RL3306	bll6601
RHE_CH02847	mll1554	SMc01866	WP_027508734.1	RSULL_04431	RL3307	bll6602
RHE_CH02848	mll1555	SMc01865	WP_027508733.1	RSULL_04432	RL3308	bll6603
RHE_CH02849	mll1557	SMc01864	WP_027508732.1	RSULL_04433	RL3309	bll6604
RHE_CH02850	mll1558	SMc01863	WP_027508731.1	RSULL_04434	RL3310	bll6605
RHE_CH02851	mll1559	SMc01862	WP_027508730.1	RSULL_04435	RL3311	bll6606
RHE_CH02852	mll1560	SMc01861	WP_037141189.1	RSULL_04436	RL3312	bll6607
RHE_CH02853	mll1561	SMc01860	WP_027508728.1	RSULL_04437	RL3313	bll6608
RHE_CH02854	mll1563	SMc01859	WP_027508727.1	RSULL_04438	RL3314	bll6609
RHE_CH02855	mll1565	SMc01858	WP_027508726.1	RSULL_04439	RL3315	bll6610
RHE_CH02860	mll1570	SMc01854	WP_027508722.1	RSULL_04445	RL3320	blr6611
RHE_CH02861	mll1571	SMc01853	WP_027508721.1	RSULL_04446	RL3321	0
RHE_CH02862	mll5025	SMc01852	WP_027508720.1	RSULL_04447	RL3322	0
RHE_CH02863	mlr5029	SMc01851	WP_027508719.1	RSULL_04448	RL3323	bll7356
RHE_CH02865	mll1578	SMc01849	WP_027508717.1	RSULL_04450	RL3325	blr0815
RHE_CH02866	mlr1574	SMc01848	WP_027508716.1	RSULL_04451	RL3326	0
RHE_CH02867	mlr1575	SMc01847	WP_027508715.1	RSULL_04452	RL3327	0
RHE_CH02868	mlr1579	SMc01846	WP_027508714.1	RSULL_04453	RL3328	0
RHE_CH02869	mlr1581	SMc01845	WP_027508713.1	RSULL_04454	RL3329	bll2447
RHE_CH02870	mlr1585	SMc01844	WP_027510839.1	RSULL_07808	RL3330	blr4311
RHE_CH02871	mll1587	SMc01843	WP_027508712.1	RSULL_04456	RL3331	bll1419
RHE_CH02872	mll1589	SMc01842	WP_027508711.1	RSULL_04457	RL3332	0
RHE_CH02873	mll1607	SMc04454	WP_027508710.1	RSULL_04458	RL3333	bll6685
RHE_CH02874	mll1611	SMc02819	WP_027508708.1	RSULL_04461	RL3334	0
RHE_CH02875	mlr1612	SMc02818	WP_027508707.1	RSULL_04462	RL3335	0
RHE_CH02877	mlr1614	0	WP_027508705.1	RSULL_04464	RL3337	0
RHE_CH02878	mlr1615	SMc04455	WP_027508704.1	RSULL_04465	RL3338	bll6813
RHE_CH02879	mlr8316	SMc00791	WP_027508703.1	RSULL_04466	RL3339	bll1127
RHE_CH02880	mll8311	SMc01573	WP_022714338.1	RSULL_04467	RL3340	0
RHE_CH02882	mll3427	SMc01575	WP_027508701.1	RSULL_04469	RL3342	0
RHE_CH02883	mlr9294	SMc01579	WP_027508695.1	RSULL_04475	RL3343	bll0050
RHE_CH02884	mll3070	SMc01582	WP_027508694.1	RSULL_04476	RL3344	0
RHE_CH02885	mll3072	SMc01588	WP_027508693.1	RSULL_04477	RL3345	0
RHE_CH02886	mll3074	SMc01594	WP_027508692.1	RSULL_04479	RL3346	0
RHE_CH02887	mll3075	SMc01597	WP_027508691.1	RSULL_04480	RL3347	0
RHE_CH02888	mll3076	SMc01600	WP_027508690.1	RSULL_04481	RL3348	0
RHE_CH02889	mlr3078	SMc01602	WP_027508689.1	RSULL_04482	RL3349	0
RHE_CH02890	mll3069	SMc01605	WP_027508688.1	RSULL_04483	RL3350	0
RHE_CH02891	mll3068	SMc01606	WP_022714326.1	RSULL_04484	RL3351	0
RHE_CH02892	mll3067	SMc01607	WP_027508687.1	RSULL_04485	RL3352	0
RHE_CH02893	mll3065	SMc01608	WP_027508686.1	RSULL_04486	RL3353	0
RHE_CH02894	mlr4779	SMc02869	WP_027508682.1	RSULL_04489	RL3355	0
RHE_CH02895	mlr4777	SMc02870	WP_027508681.1	RSULL_04490	RL3356	0
RHE_CH02896	mlr4774	SMc02871	WP_027508680.1	RSULL_04491	RL3357	0
RHE_CH02897	mlr4772	SMc02872	WP_027508679.1	RSULL_04492	RL3358	0
RHE_CH02898	mlr4771	SMc02873	WP_027508678.1	RSULL_04493	RL3359	0
RHE_CH02899	0	0	WP_027508677.1	RSULL_04494	RL3360	0
0	mll4769	SMc02875	0	RSULL_05557	0	0
RHE_CH02900	mll4768	SMc02876	WP_027508676.1	RSULL_04495	RL3361	0
RHE_CH02903	mlr5144	SMc03110	WP_027508672.1	RSULL_04498	RL3365	0
RHE_CH02905	mll8441	SMa1652	WP_027511461.1	RSULL_02911	RL3367	0
RHE_CH02906	mll8442	0	WP_027511462.1	RSULL_02912	RL3368	blr5576
RHE_CH02907	mll8443	0	WP_027511463.1	RSULL_02913	RL3369	blr5575
RHE_CH02908	mll8444	0	WP_027511464.1	RSULL_02914	RL3370	blr5574
RHE_CH02909	mll8445	0	WP_027511465.1	RSULL_02915	RL3371	blr5573
RHE_CH02910	mlr8446	SMa1654	WP_027511466.1	RSULL_02916	RL3372	bll5572
RHE_CH02919	mll7973	0	0	0	0	blr8004
RHE_CH02933	mll0155	0	0	0	0	0
0	mll1390	SMc00257	0	0	0	blr4700
RHE_CH02935	mlr2408	SMc01556	WP_027508669.1	RSULL_04501	RL3382	blr0479
RHE_CH02939	mlr1823	SM_b21492	WP_037141237.1	RSULL_01912	RL3388	0
RHE_CH02940	mll3135	SM_b21079	WP_051336577.1	RSULL_00925	RL3390	blr3814
RHE_CH02941	mlr3136	0	0	0	RL3391	0
RHE_CH02943	mll7534	SM_b21379	WP_027508642.1	RSULL_04550	RL3393	blr5716
RHE_CH02944	mll6378	0	WP_027509046.1	RSULL_06104	RL3394	0
RHE_CH02945	0	SMc00428	WP_027508641.1	RSULL_04551	RL3395	0
0	mll8218	0	WP_027511045.1	0	RL3026	0
RHE_CH02947	mlr2696	SMc03094	WP_051336470.1	RSULL_07154	RL3397	0
RHE_CH02948	mll3619	0	WP_027508639.1	RSULL_04554	RL3399	0
RHE_CH02949	mll2465	SMc01562	WP_022714277.1	RSULL_04555	RL3401	0
RHE_CH02950	mll2466	SMc01563	WP_027508638.1	RSULL_04556	RL3402	bll7349
RHE_CH02951	mlr8299	SMc01564	WP_027508637.1	RSULL_04558	RL3404	0
RHE_CH02952	mlr8297,mll9204	SMc01565	WP_027508636.1	RSULL_04559	RL3405	0
RHE_CH02953	mll4050	SMc01566	WP_027508632.1	RSULL_04563	RL3407	bll0242
RHE_CH02954	mll2467	SMc01567	WP_027508631.1	RSULL_04564	RL3408	bll7350
RHE_CH02955	mlr2866	0	WP_027508630.1	RSULL_04565	RL3409	0
RHE_CH02956	mll2487	SMc01568	WP_027508629.1	RSULL_04566	RL3410	bll7369
RHE_CH02957	mlr2489	SMc01569	WP_027508628.1	RSULL_04567	RL3411	blr7371
RHE_CH02958	0	SMa2103	WP_027512045.1	RSULL_05113	0	blr7257
0	mll2597	0	0	0	pRL80077	blr3516,bll6121
RHE_CH02961	mlr7819	0	WP_027508467.1	RSULL_03362	RL3412	0
RHE_CH02962	mll4906	SMc01211	WP_027508466.1	RSULL_03364	RL3413	bll0821
RHE_CH02963	mll2492	SMc01212	WP_027508465.1	RSULL_03365	RL3414	blr4054
RHE_CH02964	mll2493	SMc01213	WP_027508462.1	RSULL_03368	RL3416	blr2510
RHE_CH02965	mll5168	SMc01214	WP_027508459.1	RSULL_03371	RL0651	0
RHE_CH02966	mlr2517	SMc01215	WP_027508458.1	RSULL_03372	RL3419	blr7377
RHE_CH02969	mll2568	SMc01218	WP_027508456.1	RSULL_03374	RL3422	blr7378
RHE_CH02971	mll5840,mll7237	SM_b20611	WP_027510329.1	RSULL_03205	RL3424	blr7187
RHE_CH02972	mlr7238,mlr5841	SM_b20612	WP_027510330.1	RSULL_03204	RL3425	0
RHE_CH02973	mlr7239,mlr5842	SM_b20613	WP_027510331.1	RSULL_03203	RL3426	blr3731
RHE_CH02974	mlr2554	SMc01223	WP_027508450.1	RSULL_03380	RL3427	bll7379
RHE_CH02975	mll2552	SMc01224	WP_027508449.1	RSULL_03381	RL3428	blr7381
RHE_CH02976	mll2551	SMc01225	WP_027508448.1	RSULL_03382	RL3429	blr7380
RHE_CH02977	msl2212	SMc01226	WP_027508447.1	RSULL_03383	RL3430	0
RHE_CH02978	mlr2770	0	0	0	RL3431	0
RHE_CH02979	mll2211	SMc01227	WP_027508446.1	RSULL_03384	RL3432	0
RHE_CH02980	mll8451	SMc01228	WP_027508445.1	RSULL_03385	RL3433	0
RHE_CH02982	mll5302	0	WP_027510917.1	RSULL_04712	RL2895	blr3566
RHE_CH02983	mll5301	0	WP_037142310.1	RSULL_04711	RL2896	blr3567
RHE_CH02984	mll5300	0	WP_027510919.1	RSULL_04710	RL2897	blr3568
RHE_CH02985	msl5299	0	WP_027510920.1	RSULL_04709	0	bsr3569
RHE_CH02986	mll5298	0	WP_027510921.1	RSULL_04708	RL2898	blr3570
RHE_CH02987	mll5297	0	WP_027510922.1	RSULL_04707	RL2899	blr3571
RHE_CH02988	mll5296	0	WP_027510923.1	RSULL_04706	RL2900	0
RHE_CH02989	mlr3829	SMa1985	0	0	RL3434	0
RHE_CH02990	mll3827	SMa1987	0	0	RL3435	0
RHE_CH02992	0	SMc00942	WP_027508444.1	RSULL_03386	RL3437	0
0	msl0146	SM_b20293	0	0	0	0
RHE_CH02998	mlr2541	SMc01578	WP_027508441.1	RSULL_03389	RL3443	bll7416
RHE_CH03003	mll4262	0	0	0	RL3447	bll7145
[truncated: 7,613 more rows]

## Sheet: Genes_Description
Bradyrhizobium_japonicum_USDA110		Mesorhizobium_loti_MAFF303099		R_sullae_WSM_1592		Rhizobium_etli_CFN42		Rhizobium_leguminosarum_bv_viciae_3841		Sinorhizobium_meliloti_1021		R_sullae_IS123T
Gene	Function	Gene	Function	Gene	Function	Gene	Function	Gene	Function	Gene	Function	Gene	Function
blr0001	unknown protein	mlr0002	hypothetical protein	WP_027513966.1	hypothetical protein	RHE_CH00001	hypothetical protein	RL0001	Hypothetical UPF0085 protein R00001. conserved hypothetical protein	SMc02793	hypothetical protein	RSULL_00001	Alpha-D-ribose 1-methylphosphonate 5-triphosphate diphosphatase
blr0002	unknown protein	mlr0003	hypothetical protein	WP_027513967.1	cytochrome b	RHE_CH00002	Maf-like protein	RL0002	putative septum formation protein	SMc02792	Maf-like protein	RSULL_00002	Phosphoribosylglycinamide formyltransferase
blr0003	hypothetical protein	mll0004	bacterioferritin	WP_027513968.1	DUF2191 domain-containing protein	RHE_CH00003	shikimate 5-dehydrogenase	RL0003	putative shikimate dehydrogenase	SMc02791	shikimate 5-dehydrogenase	RSULL_00003	Phosphoribosylformylglycinamidine cyclo-ligase
bsr0004	unknown protein	mlr0006	unknown protein	WP_027513969.1	ribonuclease	RHE_CH00004	dephospho-CoA kinase protein	RL0004	putative dephospho-CoA kinase	SMc02790	dephospho-CoA kinase	RSULL_00004	Phosphoribosylformylglycinamidine cyclo-ligase
bll0005	unknown protein	mll0007	tyrosyl-tRNA synthetase	WP_051336871.1	hypothetical protein	RHE_CH00005	DNA polymerase III subunit epsilon	RL0005	putative DNA polymerase subunit	SMc02789	DNA polymerase III subunit epsilon	RSULL_00005	Transport of quorum-sensing signal protein
bll0006	ribonucleoside-diphosphate reductase beta subunit (EC 1.17.4.1)	mlr0009	unknown protein	WP_027513971.1	hypothetical protein	RHE_CH00006	preprotein translocase subunit SecB	RL0006	putative SecB protein export protein	SMc02788	preprotein translocase subunit SecB	RSULL_00006	Chromosomal replication initiator protein DnaA
bll0007	probable ribonucleoside-diphosphate reductase (EC 1.17.4.1)	mlr0010	unknown protein	WP_027513972.1	Ti-type conjugative transfer relaxase TraA	RHE_CH00007	FxsA	RL0007	putative transmembrane FxsA-family protein	SMc02787	hypothetical protein	RSULL_00007	Polyphosphate kinase
bll0008	unknown protein	mlr0011	hypothetical protein	WP_027513973.1	pilus assembly protein	RHE_CH00008	putative translocase transmembrane protein	RL0008	conserved hypothetical protein	SMc02786	putative translocase transmembrane protein	RSULL_00008	Exopolyphosphatase
bll0009	putative acetyltransferase	mlr0012	hypothetical protein	WP_027513974.1	conjugal transfer protein TraD	RHE_CH00009	lytic murein transglycosylase A protein	RL0009	putative membrane-bound lytic murein transglycosylase a precursor	SMc02785	putative lytic murein transglycosylase A protein	RSULL_00009	Putative oxidoreductase YdbC
bll0010	unknown protein	mll0013	transcriptional regulator	WP_027513975.1	Ti-type conjugative transfer system protein TraG	RHE_CH00010	Smr/MutS family DNA repair protein	RL0010	putative Smr domain protein	SMc02784	hypothetical protein	RSULL_00010	hypothetical protein
bll0011	unknown protein	mll0014	hypothetical protein	WP_037144703.1	methyltransferase	RHE_CH00011	putative transcriptional regulator protein	RL0011	putative transcriptional regulator	SMc02783	hypothetical protein	RSULL_00011	Adenylate cyclase 1
blr0012	unknown protein	mlr0015	nitrogenase cofactor synthesis protein; NifS	WP_027513977.1	erfK/srfK	RHE_CH00012	DNA gyrase subunit B	RL0012	putative DNA gyrase subunit B	SMc02782	DNA gyrase subunit B	RSULL_00012	Ribonuclease D
blr0013	putative transposase	mlr0016	ABC transporter subunit	WP_027513978.1	translocation protein in type III secretion system, RhcU	RHE_CH00013	oxidoreductase protein	RL0013	putative oxidoreductase	SMc02781	putative oxidoreductase protein	RSULL_00013	Acriflavine resistance protein B
bll0014	unknown protein	mlr0017	unknown protein	WP_027513979.1	pilus assembly protein TadD	RHE_CH00014	hypothetical protein	RL0014	conserved hypothetical protein	SMc02780	succinate-semialdehyde dehydrogenase [NADP+] protein	RSULL_00014	Multidrug resistance protein MdtE precursor
bll0015	putative transposase	mlr0019	ABC transporter ATP-binding protein	WP_027513980.1	hypothetical protein	RHE_CH00016	bifunctional 2-hydroxyhepta-2	RL0015	putative glutathione-S-transferase	SMc02779	transposase	RSULL_00015	HTH-type transcriptional repressor BdcR
bsl0016	hypothetical protein	mlr0020	hypothetical protein	WP_027513981.1	type II and III secretion system protein RhcC2	RHE_CH00017	intracellular PHB depolymerase protein	RL0016	putative FAA hydrolase family protein	SMc02778	putative hydroxyacid aldolase protein	RSULL_00016	Phosphoribosylaminoimidazole-succinocarboxamide synthase
blr0017	putative transposase	mlr0021	NifS-like aminotransferase	WP_027513982.1	EscV/YscV/HrcV family type III secretion system export apparatus protein	RHE_CH00018	hypothetical protein	RL0017	putative PHB depolymerase	SMc02777	putative transcription regulator protein	RSULL_00017	Na(+)/dicarboxylate symporter
blr0018	putative transposase	mlr0023	hypothetical protein	WP_027513983.1	type III secretion protein	RHE_CH00019	putative zinc metallopeptidase protein	RL0018	putative transmembrane protein	SMc02776	putative altronate hydrolase protein	RSULL_00018	phosphoribosyltransferase
blr0019	unknown protein	mlr0024	HesB-like protein	WP_027513984.1	hypothetical protein	RHE_CH00020	N-(5'-phosphoribosyl)anthranilate isomerase	RL0019	conserved hypothetical protein	SMc02775	putative L-fucose dehydrogenase (D-threo aldose 1-dehydrogenase) protein	RSULL_00019	Ribosomal large subunit pseudouridine synthase B
bll0020	unknown protein	mll0025	hypothetical protein	WP_027513985.1	hypothetical protein	RHE_CH00021	tryptophan synthase subunit beta	RL0020	putative N-(5'-phosphoribosyl)anthranilate	SMc02774	ABC transporter periplasmic-binding protein	RSULL_00020	hypothetical protein
bll0021	hypothetical protein	mlr0026	hypothetical protein	WP_027513986.1	hypothetical protein	RHE_CH00022	tryptophan synthase subunit alpha	RL0021	putative tryptophan synthase beta chain	SMc02773	putative ABC transporter ATP-binding protein	RSULL_00021	hypothetical protein
bsr0022	unknown protein	mll0028	hypothetical protein	WP_027513987.1	hypothetical protein	RHE_CH00023	acetyl-CoA carboxylase subunit beta	RL0022	Tryptophan synthase alpha chain. putative tryptophan synthase	SMc02772	putative sugar ABC transporter permease protein	RSULL_00022	Glutathione import ATP-binding protein GsiA
blr0023	putative transposase	mll0029	carbohydrate kinase	WP_027513988.1	hypothetical protein	RHE_CH00024	bifunctional folylpolyglutamate synthase/dihydrofolate syntase	RL0023	Acetyl-coenzyme A carboxylase carboxyl transferase subunit beta (ACCase beta chain). putative acetyl-coenzyme A carboxylase carboxyl transferase subunit	SMc02771	putative zinc-type alcohol dehydrogenase protein	RSULL_00023	L-seryl-tRNA(Sec) selenium transferase
blr0024	unknown protein	mlr0030	recombination protein; RecA	WP_027513989.1	EscJ/YscJ/HrcJ family type III secretion inner membrane ring protein	RHE_CH00025	thioredoxin protein	RL0024	putative FolC bifunctional protein [Includes: Folylpolyglutamate synthase (EC 6.3.2.17) (Folylpoly-gamma-glutamate synthetase) (FPGS); Dihydrofolate synthase].	SMc02770	hypothetical protein	RSULL_00024	Negative regulator of allantoin and glyoxylate utilization operons
bll0025	67 kDa Myosin-crossreactive streptococcal antigen homolog	mlr0032	alanyl-tRNA synthetase	WP_027513990.1	hypothetical protein	RHE_CH00026	nuclease/helicase protein	RL0025	putative thioredoxin	SMc02769	hypothetical protein	RSULL_00025	putative endoribonuclease L-PSP
bll0026	probable dehydrogenase	mlr0033	hypothetical protein	WP_027513991.1	type III secretion protein	RHE_CH00027	hypothetical protein	RL0026	putative ATP-dependent UvrD family DNA helicase	SMc02768	hypothetical protein	RSULL_00026	dihydroorotase
bsr0027	unknown protein	mll0034	glutathione S-transferase III	WP_027513992.1	ATP synthase	RHE_CH00028	nucleotidyltransferase protein	RL0027	conserved hypothetical protein	SMc02767	N-(5'-phosphoribosyl)anthranilate isomerase	RSULL_00027	putative D,D-dipeptide transport system permease protein DdpC
blr0028	hypothetical protein	mll0036	NADP-dependent isocitrate dehydrogenase	WP_027513993.1	hypothetical protein	RHE_CH00029	hypothetical protein	RL0028	putative nucleotidyltransferase protein	SMc02766	tryptophan synthase subunit beta	RSULL_00028	Dipeptide transport system permease protein DppB
bsr0029	unknown protein	mll0037	probable outer membrane protein B; OmpB	WP_027513994.1	type III secretion protein	RHE_CH00030	two-component sensor histidine kinase protein	RL0029	conserved hypothetical protein	SMc02765	tryptophan synthase subunit alpha	RSULL_00029	Glutathione-binding protein GsiB precursor
blr0030	recombinase	mlr0038	RNA methyltransferase	WP_027513995.1	EscR/YscR/HrcR family type III secretion system export apparatus protein	RHE_CH00031	S-adenosyl-L-homocysteine hydrolase	RL0030	putative two-component sensor histidine kinase transcriptional regulatory protein	SMc02764	acetyl-CoA carboxylase subunit beta	RSULL_00030	RNA polymerase sigma factor SigJ
bll0031	unknown protein	mlr0039	glutamate racemase	WP_027513996.1	type III secretion protein	RHE_CH00032	phosphocarrier protein HPr protein (component of the phosphoenolpyruvate-dependent sugarphosphotransferase system)	RL0031	putative S-adenosyl-L-homocysteine hydrolase	SMc02763	bifunctional folylpolyglutamate synthase/dihydrofolate synthase	RSULL_00031	alkylhydroperoxidase AhpD family core domain protein
bsl0032	unknown protein	mll0040	ribonuclease	WP_027513997.1	EscT/YscT/HrcT family type III secretion system export apparatus protein	RHE_CH00033	protein-N(pi)-phosphohistidine-sugar phosphotransferase protein (component of thephosphoenolpyruvate-dependent sugar phosphotransferasesystem)	RL0032	putative phosphocarrier protein HPr	SMc02762	transposase	RSULL_00032	hypothetical protein
bsr0033	hypothetical protein	msr0042	unknown protein	WP_027513998.1	peptidoglycan-binding protein LysM	RHE_CH00034	hypothetical protein	RL0033	PTS system	SMc02761	thioredoxin protein	RSULL_00033	hypothetical protein
blr0034	putative transposase	msl0044	unknown protein	WP_051336874.1	amino acid permease	RHE_CH00035	two-component sensor histidine kinase protein	RL0034	conserved hypothetical protein	SMc02760	putative ATP-dependent nuclease/helicase protein	RSULL_00034	hypothetical protein
blr0035	hypothetical protein	mlr0045	30S ribosomal protein S4	WP_027513999.1	hypothetical protein	RHE_CH00036	two-component response regulator protein	RL0035	Sensor protein chvG (Histidine kinase sensory protein exoS). putative two-component regulator sensor histidine kinase transcriptional regulator	SMc02759	hypothetical protein	RSULL_00035	Autotransporter assembly factor TamA
bsr0036	hypothetical protein	mlr0047	hypothetical protein	WP_027514000.1	hypothetical protein	RHE_CH00037	phosphoenolpyruvate carboxykinase	RL0036	putative two-component response regulator transcriptional regulatory protein	SMc02758	putative nucleotidyl transferase protein	RSULL_00036	hypothetical protein
blr0037	hypothetical protein	mlr0048	monophosphatase-like protein	WP_027514001.1	phosphatidylinositol kinase	RHE_CH00038	hypothetical protein	RL0037	Phosphoenolpyruvate carboxykinase [ATP] (PEP carboxykinase) (Phosphoenolpyruvate carboxylase) (PEPCK). putative phosphoenolpyruvate carboxykinase	SMc02757	hypothetical protein	RSULL_00037	Carbon monoxide dehydrogenase small chain
bsr0038	probable transcriptional regulator	msr0050	unknown protein	WP_063829639.1	cytochrome C	RHE_CH00039	alkylated DNA repair protein	RL0038	conserved hypothetical protein	SMc02756	putative sensor histidine kinase protein	RSULL_00038	Carbon monoxide dehydrogenase large chain
bsr0039	hypothetical protein	mll0051	bicyclomycin resistance protein	WP_037144712.1	hypothetical protein	RHE_CH00040	pantothenate kinase	RL0039	putative alkylated DNA repair protein	SMc02755	S-adenosyl-L-homocysteine hydrolase	RSULL_00039	Carbon monoxide dehydrogenase medium chain
bll0040	hypothetical protein	mll0053	hypothetical protein	WP_027514004.1	LuxR family transcriptional regulator	RHE_CH00041	phosphoribosyl-ATP pyrophosphatase	RL0040	Pantothenate kinase (Pantothenic acid kinase) (Rts protein). putative pantothenate kinase	SMc02754	putative phosphocarrier HPr transmembrane protein	RSULL_00040	RNA polymerase sigma-54 factor 2
bsl0041	unknown protein	msl0055	hypothetical protein	WP_027514005.1	hypothetical protein	RHE_CH00042	imidazole glycerol phosphate synthase subunit HisF	RL0041	putative histidine biosynthesis bifunctional protein	SMc02753	putative IIA component of PTS system protein	RSULL_00041	hypothetical protein
bll0042	hypothetical protein	mll0056	unknown protein	WP_027514006.1	cytochrome-c oxidase	RHE_CH00043	1-(5-phosphoribosyl)-5-[(5- phosphoribosylamino)methylideneamino] imidazole-4-carboxamide isomerase	RL0042	putative imadazole glycerol phosphate synthase sununit	SMc02752	hypothetical protein	RSULL_00042	DNA-invertase hin
bll0043	conjugal transfer protein	mll0057	phosphoribosylformylglycinamide synthetase	WP_063829638.1	hypothetical protein	RHE_CH00044	hypothetical protein	RL0043	putative imidazole-4-carboxamide isomerase	SMc04446	histidine kinase sensory transmembrane protein	RSULL_00043	hypothetical protein
bll0044	hypothetical protein	msr0058	unknown protein	WP_027514007.1	CopG family transcriptional regulator	RHE_CH00045	imidazole glycerol phosphate synthase subunit HisH	RL0044	hypothetical protein	SMc02560	transcriptional regulatory protein	RSULL_00044	hypothetical protein
bll0045	probable transglycosylase	mll0059	transcriptional regulator	WP_051336875.1	copper oxidase	RHE_CH00046	hypothetical protein	RL0045	hypothetical protein	SMc02562	phosphoenolpyruvate carboxykinase	RSULL_00045	von Willebrand factor type A domain protein
bll0046	hypothetical protein	msr0060	unknown protein	WP_027514009.1	hypothetical protein	RHE_CH00047	imidazoleglycerol-phosphate dehydratase	RL0046	putative imadazole glycerol phosphate synthase subunit	SMc02563	hypothetical protein	RSULL_00046	hypothetical protein
bll0047	conjugal transfer protein precursor	mll0061	hypothetical protein	WP_027514010.1	CusA/CzcA family heavy metal efflux RND transporter	RHE_CH00048	ATP-dependent protease peptidase subunit	RL0047	putative transmembrane protein	SMc02564	hypothetical protein	RSULL_00047	hypothetical protein
bll0048	hypothetical protein	mll0062	unknown protein	WP_027514011.1	cation transporter	RHE_CH00049	ATP-dependent protease ATP-binding subunit	RL0048	putative histidine biosynthesis bifunctional protein hisB	SMc02566	alkylated DNA repair protein	RSULL_00048	type IV secretion system protein VirD4
bsl0049	hypothetical protein	mll0063	glutathione transferase	WP_027514012.1	hypothetical protein	RHE_CH00050	hypothetical protein	RL0049	ATP-dependent protease hslV (Heat shock protein hslV). putative heat-shock ATP-dependent protease	SMc02567	pantothenate kinase	RSULL_00049	hypothetical protein
bll0050	putative partition protein	mll0065	phosphoribosylformylglycinamidine synthase	WP_027514013.1	hypothetical protein	RHE_CH00051	cytochrome p450 protein	RL0050	putative Mutant AAC6'-IbY166A 6'-N-acetyltransferase. putative acetyltransferase	SMc02568	phosphoribosyl-ATP pyrophosphatase	RSULL_00050	hypothetical protein
bll0051	replication protein A	msl0067	hypothetical protein	WP_027514014.1	hypothetical protein	RHE_CH00052	malate synthase G	RL0051	putative ATP-dependent heat shock protease component	SMc02569	imidazole glycerol phosphate synthase subunit HisF	RSULL_00051	HAD hydrolase, REG-2-like, family IA
bll0052	hypothetical protein	mll0069	phosphoribosylaminoimidazole-succinocarboxamide synthase	WP_027514015.1	hypothetical protein	RHE_CH00053	hypothetical protein	RL0052	conserved hypothetical protein	SMc02570	1-(5-phosphoribosyl)-5-[(5- phosphoribosylamino)methylideneamino] imidazole-4-carboxamide isomerase	RSULL_00052	hypothetical protein
bll0053	hypothetical protein	mlr0071	hypothetical protein	WP_027514016.1	heavy metal-binding protein	RHE_CH00054	hypothetical protein	RL0053	Cytochrome P450 4A3 precursor (CYPIVA3) (Lauric acid omega-hydroxylase) (P450-LA-omega 3). putative cytochrome P450 protein	SMc02572	imidazole glycerol phosphate synthase subunit HisH	RSULL_00053	plasmid-partitioning protein RepA
bsl0054	hypothetical protein	mlr0073	2	WP_037144761.1	hypothetical protein	RHE_CH00055	two-component response regulator protein	RL0054	Malate synthase G (MSG). putative malate synthase	SMc02573	hypothetical protein	RSULL_00054	hypothetical protein
bsr0055	probable transcriptional regulator	mll0074	hypothetical protein	WP_027514018.1	copper-translocating P-type ATPase	RHE_CH00056	two-component sensor histidine kinase protein	RL0055	conserved hypothetical protein	SMc02574	imidazoleglycerol-phosphate dehydratase	RSULL_00055	Poly-beta-hydroxybutyrate polymerase
blr0056	unknown protein	mll0076	hypothetical protein	WP_027514019.1	Cu(I)-responsive transcriptional regulator	RHE_CH00057	helicase protein	RL0056	conserved hypothetical protein	SMc02575	ATP-dependent protease peptidase subunit	RSULL_00056	poly(R)-hydroxyalkanoic acid synthase, class III, PhaE subunit
bll0057	hypothetical protein	mlr0078	hypothetical protein	WP_027514020.1	cytochrome c	RHE_CH00058	ornithine cyclodeaminase	RL0057	putative two-component response regulator transcriptional regulatory protein	SMc02576	acetyltransferase	RSULL_00057	1,3-propanediol dehydrogenase
blr0058	unknown protein	mll0079	adenylosuccinate lyase	WP_027514021.1	hypothetical protein	RHE_CH00059	16S Ribosomal RNA	RL0058	putative two-component regulator sensor histidine kinase transcriptional regulator	SMc02577	ATP-dependent protease ATP-binding subunit	RSULL_00058	Ferredoxin III
bsl0059	cold shock protein	mll0080	unknown protein	WP_027514022.1	hypothetical protein	RHE_CH00060	tRNA-Ile	RL0059	putative ATP-dependent helicase protein	SMc02578	hypothetical protein	RSULL_00059	hypothetical protein
blr0060	hypothetical protein	mll0081	hypothetical protein	WP_027514023.1	ferredoxin	RHE_CH00061	tRNA-Ala	RL0060	Ornithine cyclodeaminase (OCD). putative ornithine cyclodeaminase	SMc02579	putative cytochrome P450 monooxygenase protein	RSULL_00060	putative nitrogen fixation protein
bll0061	unknown protein	msr0083	hypothetical protein	WP_027514024.1	hypothetical protein	RHE_CH00062	23S ribosomal RNA	16S_rRNA_1	16S ribosomal RNA;	SMc02580	hypothetical protein	RSULL_00061	nitrogen fixation protein NifX
blr0062	Atc1 protein	mll0085	hypothetical protein	WP_027514025.1	hypothetical protein	RHE_CH00063	5S ribosomal RNA	tRNA-Ile_1	transfer RNA-Ile; anticodon GAT	SMc02581	malate synthase G	RSULL_00062	Nitrogenase molybdenum-iron protein beta chain
bll0063	hypothetical protein	mll0086	amino acid binding protein	WP_027514026.1	membrane protein	RHE_CH00064	tRNA-Met	tRNA-Ala_1	transfer RNA-Ala; anticodon TGC	SMc02582	hypothetical protein	RSULL_00063	Nitrogenase molybdenum-iron protein alpha chain
bll0064	hypothetical protein	mlr0087	monooxygenase	WP_027514027.1	membrane protein	RHE_CH00066	LuxR family transcriptional regulator	23S_rRNA_1	23S ribosomal RNA;	SMc02583	hypothetical protein	RSULL_00064	Nitrogenase molybdenum-iron protein beta chain
bll0065	putative DNA-binding protein	mlr0088	hypothetical protein	WP_027514028.1	hypothetical protein	RHE_CH00067	hypothetical protein	5S_rRNA_1	5S ribosomal RNA;	SMc02584	transcription regulator protein	RSULL_00065	Nitrogenase molybdenum-iron protein alpha chain
bll0066	hypothetical protein	mlr0089	hypothetical protein	WP_037144720.1	hypothetical protein	RHE_CH00068	dTDP-glucose 4	tRNA-Met_1	transfer RNA-Met; anticodon CAT	SMc02585	sensor histidine kinase transmembrane protein	RSULL_00066	Nitrogenase iron protein
bsr0067	unknown protein	mlr0091	hypothetical protein	WP_027514029.1	hypothetical protein	RHE_CH00069	UDP-glucose 4-epimerase protein	RL0061	putative alpha-amylase family protein	SMc02586	ATP-dependent helicase protein	RSULL_00067	hypothetical protein
bll0068	exonuclease I	mlr0092	hypothetical protein	WP_027514030.1	cobyric acid synthase CobQ	RHE_CH00070	cellulose synthase protein	RL0062	conserved hypothetical protein	SMc02587	ABC transporter ATP-binding protein	RSULL_00068	hypothetical protein
bll0069	unknown protein	mlr0093	hypothetical protein	WP_027514031.1	ABC transporter substrate-binding protein	RHE_CH00071	hypothetical protein	RL0063	conserved hypothetical protein	SMc02588	ABC transporter permease	RSULL_00069	hypothetical protein
bll0070	unknown protein	mlr0094	unknown protein	WP_027514032.1	hypothetical protein	RHE_CH00072	putative cellulase H precursor protein	RL0064	conserved hypothetical protein	SMc02589	hypothetical protein	RSULL_00070	hypothetical protein
bsr0071	hypothetical protein	mll0095	hypothetical protein	WP_027514033.1	entericidin	RHE_CH00073	sugar ABC transporter	RL0065	putative glycosyl transferase	SMc02676	ribosomal RNA-16S	RSULL_00071	SnoaL-like domain protein
blr0072	unknown protein	mlr0096	hypothetical protein	WP_037144727.1	LysR family transcriptional regulator	RHE_CH00074	LacI family transcription regulator	RL0066	putative xylulose-5-phosphate phosphoketolase	SMc02621	tRNA-Ile	RSULL_00072	hypothetical protein
blr0073	hypothetical protein	msr0098	unknown protein	WP_027514035.1	hypothetical protein	RHE_CH00075	hypothetical protein	RL0067	putative CBS domain protein	SMc02622	tRNA-Ala	RSULL_00073	Transposase, TnpA family
blr0074	hypothetical protein	msr0099	unknown protein	WP_027514036.1	universal stress protein UspA	RHE_CH00076	D-2-hydroxyacid dehydrogenase protein	RL0068	putative component of ABC transporter	SMc02668	ribosomal RNA-23S	RSULL_00074	3,6-diketocamphane 1,6 monooxygenase
bll0075	unknown protein	mlr0100	oxidoreductase	WP_027514037.1	hypothetical protein	RHE_CH00077	putative oxidoreducatse protein	RL0069	putative cellulose biosynthesis protein	SMc02669	ribosomal RNA-5S	RSULL_00075	Peroxyureidoacrylate/ureidoacrylate amidohydrolase RutB
bll0076	unknown protein	mlr0102	aminotransferase	WP_027514038.1	hypothetical protein	RHE_CH00078	putative endonuclease protein	RL0070	conserved hypothetical protein	SMc02623	tRNA-Met	RSULL_00076	Anthranilate phosphoribosyltransferase
blr0077	unknown protein	mll0103	acetylpolyamine aminohydrolase	WP_027514039.1	hypothetical protein	RHE_CH00079	hypothetical protein	RL0071	Hypothetical protein expD2. putative HlyD family secretion protein	SMc02590	hypothetical protein	RSULL_00077	N-(5'-phosphoribosyl)anthranilate isomerase
bsr0078	hypothetical protein	mll0104	acetyltransferase	WP_037144729.1	copper resistance protein, partial	RHE_CH00080	putative oxidoreductase protein	RL0072	putative ATP-binding component of ABC transporter	SMc02591	hypothetical protein	RSULL_00078	putative transposase
bll0079	unknown protein	mll0105	hypothetical protein	WP_051336411.1	ADP-ribose pyrophosphatase	RHE_CH00081	TetR family transcriptional regulator	RL0073	conserved hypothetical protein	SMc02592	hypothetical protein	RSULL_00079	hypothetical protein
blr0080	unknown protein	mll0106	hypothetical protein	WP_037140598.1	dehydrogenase	RHE_CH00082	sugar ABC transporter	RL0074	conserved hypothetical protein	SMc02593	hypothetical protein	RSULL_00080	Cobyric acid synthase
bll0081	unknown protein	mll0107	aminotransferase	WP_027507348.1	23S rRNA (adenine(2030)-N(6))-methyltransferase RlmJ	RHE_CH00083	sugar ABC transporter	RL0075	putative GerE family transcriptional regulator	SMc02594	hypothetical protein	RSULL_00081	ABC-type proline/glycine betaine transport systems, periplasmic components
bll0082	unknown protein	mll0108	hypothetical protein	WP_027507349.1	glutathione S-transferase	RHE_CH00084	sugar ABC transporter	RL0076	conserved hypothetical protein	SMc02595	cystathionine gamma-synthase protein	RSULL_00082	hypothetical protein
bll0083	hypothetical protein	mlr0109	unknown protein	WP_027507350.1	membrane protein	RHE_CH00085	oxidoreductase protein	RL0077	putative dTDP-glucose 4-6-dehydratase-like protein (UDP-glucuronic acid decarboxylase)	SMc02596	putative transcription regulator protein	RSULL_00083	putative small secreted protein
blr0084	hypothetical protein	mlr0110	hypothetical protein	WP_027507351.1	short chain dehydrogenase	RHE_CH00086	sugar ABC transporter	RL0078	putative UDP-glucose 4-epimerase (UDP-galactose 4-epimerase)	SMc04463	hypothetical protein	RSULL_00084	HTH-type transcriptional regulator GltC
bll0085	hypothetical protein	mll0111	oxidoreductase	WP_027507352.1	excinuclease ABC subunit C	RHE_CH00087	putative choline kinase protein	RL0079	putative transmembrane cellulose synthase	SMc02600	hypothetical protein	RSULL_00085	hypothetical protein
bll0086	hypothetical protein	mlr0112	hypothetical protein	WP_027507353.1	CDP-diacylglycerol--glycerol-3-phosphate 3-phosphatidyltransferase	RHE_CH00088	glycine cleavage system T protein	RL0080	conserved hypothetical exported protein	SMc02602	hypothetical protein	RSULL_00086	Universal stress protein family protein
bll0087	hypothetical protein	msr0114	unknown protein	WP_027507354.1	molybdopterin synthase sulfur carrier subunit	RHE_CH00089	D-mannonate oxidoreductase protein	RL0081	putative polysaccharide degradation protein	SMc02604	bifunctional methylenetetrahydrofolate dehydrogenase/ methenyltetrahydrofolate cyclohydrolase	RSULL_00087	hypothetical protein
bll0088	oxidoreductase	mll0115	unknown protein	WP_027507355.1	molybdopterin synthase catalytic subunit	RHE_CH00090	glucuronate isomerase	RL0082	putative solute-binding component of ABC transporter	SMc02605	putative sarcosine oxidase gamma subunit protein	RSULL_00088	hypothetical protein
bll0089	ABC transporter permease protein	mlr0116	integral membrane lipid kinase-like protein	WP_027507356.1	branched-chain amino acid ABC transporter permease	RHE_CH00091	hypothetical protein	RL0083	putative LacI family transcriptional regulator	SMc02606	putative sarcosine oxidase alpha subunit transmembrane protein	RSULL_00089	hypothetical protein
bll0090	ABC transporter ATP-binding protein	mlr0118	hypothetical protein	WP_027507357.1	hypothetical protein	RHE_CH00092	succinate-semialdehyde dehydrogenase protein	RL0084	conserved hypothetical protein	SMc02607	sarcosine oxidase delta subunit protein	RSULL_00090	hypothetical protein
bll0091	ABC transporter substrate-binding protein	mlr0120	hypothetical protein	WP_027507358.1	hypothetical protein	RHE_CH00093	4-aminobutyrate aminotransferase	RL0085	putative glycerate dehydrogenase	SMc02608	sarcosine oxidase beta subunit protein	RSULL_00091	hypothetical protein
blr0092	hypothetical protein	mll0121	hypothetical protein	WP_027507359.1	nucleoside-diphosphate kinase	RHE_CH00094	MerR family transcriptional regulator	RL0086	putative GFO/IDH/MocA family oxidoreductase	SMc02609	putative transcription regulator protein	RSULL_00092	hypothetical protein
bsr0093	unknown protein	mll0122	unknown protein	WP_027507360.1	beta-aryl ether-cleaving protein	RHE_CH00095	RNAse D protein	RL0087	conserved hypothetical protein	SMc02610	putative amidotransferase protein	RSULL_00093	hypothetical protein
blr0094	hypothetical protein	msl0124	unknown protein	WP_027507361.1	GGDEF domain-containing protein	RHE_CH00096	hypothetical protein	RL0088	conserved hypothetical protein	SMc02611	putative oxidoreductase protein	RSULL_00094	Inosine-5'-monophosphate dehydrogenase
blr0095	hypothetical protein	mlr0125	lysozyme	WP_027507362.1	glycosyl transferase family 1	RHE_CH00097	30S ribosomal protein S1	RL0089	putative oxidoreductase	SMc02612	putative oxidoreductase protein	RSULL_00095	6-hydroxy-D-nicotine oxidase
bll0096	putative methyl accepting chemotaxis protein	mlr0127	unknown protein	WP_027507363.1	galactose 1-dehydrogenase	RHE_CH00098	cytidylate kinase	RL0090	putative TetR family transcriptional regulator	SMc02613	glutamine synthetase III protein	RSULL_00096	8'-apo-beta-carotenal 15,15'-oxygenase
blr0097	hypothetical protein	mll0128	hypothetical protein	WP_027507364.1	hypothetical protein	RHE_CH00099	hypothetical protein	RL0091	putative ATP-binding component of ABC transporter	SMc02614	hypothetical protein	RSULL_00097	hypothetical protein
bsl0098	hypothetical protein	mll0129	transcriptional activator; AmpR	WP_027507365.1	DNA polymerase III subunit chi	RHE_CH00100	tRNA-Ala	RL0092	putative transmembrane component of ABC transporter	SMc02615	putative signal peptide protein	RSULL_00098	hypothetical protein
bll0099	putative glutamate synthase	msl0131	unknown protein	WP_027507366.1	leucyl aminopeptidase	RHE_CH00101	hypothetical protein	RL0093	putative transmembrane component of ABC transporter	SMc02616	putative permease transmembrane protein	RSULL_00099	hypothetical protein
bll0100	ferredoxin NADP+ reductase	mlr0132	hypothetical protein	WP_027507367.1	phosphatase PAP2 family protein	RHE_CH00102	hypothetical protein	RL0094	putative GFO/IDH/MocA family oxidoreductase	SMc02617	hypothetical protein	RSULL_00100	hypothetical protein
blr0101	hypothetical protein	mlr0133	unknown protein	WP_027507368.1	LPS export ABC transporter permease LptF	RHE_CH00103	hypothetical protein	RL0095	putative ATP-binding component of ABC transporter protein	SMc02618	hypothetical protein	RSULL_00101	magnesium protoporphyrin O-methyltransferase
bll0102	glutamate/aspartate periplasmic binding protein precursor	msr8578	unknown protein	WP_027507369.1	LPS export ABC transporter permease LptG	RHE_CH00104	hypothetical protein	RL0096	conserved hypothetical protein	SMc02619	hypothetical protein	RSULL_00102	Molybdate-binding periplasmic protein precursor
blr0103	probable oxidoreductase	mll0134	probable acetyltransferase	WP_027507370.1	organic solvent tolerance protein	RHE_CH00105	hypothetical protein	RL0097	Pyruvate dehydrogenase phosphatase regulatory subunit. putative dehydrogenase	SMc02620	hypothetical protein	RSULL_00103	Molybdenum transport system permease protein ModB
bll0104	proton glutamate symport protein	mll0136	ribonucleotide reductase	WP_027507371.1	molecular chaperone SurA	RHE_CH00106	iron transcriptional regulator protein	RL0098	putative mannitol dehydrogenase	SMc04154	formyltetrahydrofolate deformylase	RSULL_00104	Sulfate/thiosulfate import ATP-binding protein CysA
blr0105	unknown protein	mlr0138	unknown protein	WP_027507372.1	4-hydroxythreonine-4-phosphate dehydrogenase	RHE_CH00107	3-hydroxydecanoyl-(acyl carrier protein) dehydratase	RL0099	putative uronate isomerase (glucuronate isomerase)	SMc04153	putative aminomethyltransferase protein	RSULL_00105	Molybdenum-pterin-binding protein MopA
blr0106	probable monooxygenase	mll0140	hypothetical protein	WP_027507373.1	16S rRNA (adenine(1518)-N(6)/adenine(1519)-N(6))-dimethyltransferase	RHE_CH00108	3-oxoacyl-(acyl carrier protein) synthase I	RL0100	putative slyX protein	SMc04152	hypothetical protein	RSULL_00106	Ribosomal silencing factor RsfS
blr0107	probable coenzyme A ligase	mll0141	xanthine-guanine phosphoribosyltransferase	WP_027507374.1	guanylate kinase	RHE_CH00109	enoyl-(acyl carrier protein) reductase	RL0101	Succinate-semialdehyde dehydrogenase [NADP+] (SSDH). putative succinate-semialdehyde dehydrogenase [NAD(P)+]	SMc04151	putative ferredoxin protein	RSULL_00107	Ribosomal RNA large subunit methyltransferase H
bll0108	transcriptional regulatory protein MarR family	mll0142	hypothetical protein	WP_027507375.1	hypothetical protein	RHE_CH00110	rRNA (guanine-N2-)-methyltransferase	RL0102	putative 4-aminobutyrate aminotransferase	SMc04150	hypothetical protein	RSULL_00108	Septal ring factor
bll0109	maleylacetoacetate isomerase (EC 5.2.1.2)	mll0144	hypothetical protein	WP_027507376.1	4-amino-4-deoxychorismate lyase	RHE_CH00111	polynucleotide phosphorylase/polyadenylase	RL0103	putative MerR family transcriptional regulator	SMc04149	putative oxidoreductase protein	RSULL_00109	putative CtpA-like serine protease
blr0110	gentisate 1	mlr0145	lactone-specific esterase	WP_027507377.1	beta-ketoacyl	RHE_CH00112	30S ribosomal protein S15	RL0104	putative ribonuclease	SMc04148	putative aminomethyltransferase protein	RSULL_00110	Divergent polysaccharide deacetylase
bll0111	ABC transporter permease protein	msr8579	unknown protein	WP_027507378.1	MULTISPECIES: acyl carrier protein	RHE_CH00113	putative hydrolase protein	RL0105	conserved hypothetical protein	SMc04147	putative permease protein	RSULL_00111	RNA pyrophosphohydrolase
bll0112	ABC transporter ATP-binding protein	msl0146	unknown protein	WP_027507379.1	beta-ketoacyl-ACP reductase	RHE_CH00114	tRNA pseudouridine synthase B	RL0106	putative 30S ribosomal protein S1	SMc04146	putative phosphoketolase	RSULL_00112	Protein-L-isoaspartate O-methyltransferase
bll0113	ABC transporter substrate-binding protein	mll0147	unknown protein	WP_027507380.1	malonyl CoA-acyl carrier protein transacylase	RHE_CH00115	ribosome-binding factor A	RL0107	putative cytidylate kinase	SMc04145	hypothetical protein	RSULL_00113	hypothetical protein
bll0114	hypothetical protein	mll0148	unknown protein	WP_027507381.1	aldo/keto reductase	RHE_CH00116	translation initiation factor IF-2	RL0108	putative 3-phosphoshikimate 1-carboxyvinyltransferase (5-enolpyruvylshikimate-3-phosphate synthase) (EPSP synthase)	SMc04144	dihydroxy-acid dehydratase	RSULL_00114	Bacterioferritin
blr0115	transcriptional regulatory protein LysR family	mll0149	oxidoreductase	WP_027507382.1	hypothetical protein	RHE_CH00117	hypothetical protein	RL0109	conserved hypothetical protein	SMc04143	putative transcription regulator protein	RSULL_00115	hypothetical protein
bll0116	putative enoyl-CoA hydratase (EC 4.2.1.17)	mlr0150	hypothetical protein	WP_027507383.1	30S ribosomal protein S6	RHE_CH00118	transcription elongation factor NusA	tRNA-Ala_2	transfer RNA-Ala; anticodon GGC	SMc04142	hypothetical protein	RSULL_00116	mRNA interferase ChpB
blr0117	putative 2-dehydropantoate 2-reductase (EC 1.1.1.169)	mll0151	histidine ammonia-lyase	WP_027507384.1	30S ribosomal protein S18	RHE_CH00119	hypothetical protein	RL0110	conserved hypothetical protein	SMc04141	putative glutathione S-transferase protein	RSULL_00117	Antitoxin PemI
bll0118	hypothetical protein	mlr0152	unknown protein	WP_027507385.1	membrane protein	RHE_CH00120	putative ABC transporter	RL0111	putative transmembrane protein	SMc04140	ABC transporter ATP-binding protein	RSULL_00118	Error-prone DNA polymerase
blr0119	similar to acyl-CoA dehydrogenase	trnL-UAA	tRNA-Leu(TAA)	WP_027507386.1	50S ribosomal protein L9	RHE_CH00121	acetyltransferase protein	RL0112	putative transmembrane protein	SMc04139	putative oxidoreductase protein	RSULL_00119	DNA polymerase IV
blr0120	similar to acyl-CoA dehydrogenase	mll0155	outer membrane protein	WP_027507387.1	MarR family transcriptional regulator	RHE_CH00122	transglycosylase protein	RL0113	conserved hypothetical protein	SMc04138	putative oxidoreductase protein	RSULL_00120	hypothetical protein
bll0121	transcriptional regulatory protein LysR family	mlr0156	hypothetical protein	WP_027507388.1	replicative DNA helicase	RHE_CH00123	recombination protein RecR	RL0114	putative transmembrane protein	SMc04137	putative transport system permease ABC transporter protein	RSULL_00121	Possibl zinc metallo-peptidase
blr0122	hypothetical protein	mlr0157	adenine deaminase	WP_027507389.1	hypothetical protein	RHE_CH00124	hypothetical protein	RL0115	iron response regulator	SMc04136	putative transport system permease ABC transporter protein	RSULL_00122	hypothetical protein
blr0123	hypothetical protein	mll0158	unknown protein	WP_027507390.1	alanine racemase	RHE_CH00125	hypothetical protein	RL0116	putative 3-hydroxydecanoyl-[acyl-carrier-protein] dehydratase (Beta-hydroxydecanoyl thioester dehydrase)	SMc04135	putative periplasmic binding ABC transporter protein	RSULL_00123	(3S)-malyl-CoA thioesterase
blr0124	thiol:disulfide interchange protein homolog	msr8580	unknown protein	WP_027507391.1	lysine transporter LysE	RHE_CH00126	DNA polymerase III subunits gamma and tau	RL0117	3-oxoacyl-[acyl-carrier-protein] synthase I (Beta-ketoacyl-ACP synthase I) (KAS I). putative 3-oxoacyl-[acyl-carrier-protein] synthase I	SMc04134	putative transcription regulator protein	RSULL_00124	hypothetical protein
bll0125	hypothetical protein	mll0159	unknown protein	WP_027507392.1	DNA repair protein RadA	RHE_CH00127	hypothetical protein	RL0118	putative Enoyl-[acyl-carrier-protein] reductase [NADH] (NADH-dependent enoyl-ACP reductase)	SMc04133	putative oxidoreductase protein	RSULL_00125	putative enzyme related to lactoylglutathione lyase
trnR-CCU	tRNA-Arg(CCT)	mlr0162	threonine dehydratase	WP_027507393.1	colicin V production protein	RHE_CH00128	MutT/NUDIX family NTP pyrophosphohydrolase	RL0119	putative ribosomal RNA small subunit methyltransferase	SMc04132	hypothetical protein	RSULL_00126	3-isopropylmalate dehydratase small subunit
blr0126	hypothetical protein	mlr0163	hypothetical protein	WP_027507394.1	amidophosphoribosyltransferase	RHE_CH00129	transcriptional regulator protein	RL0120	putative Polynribonucleotide nucleotidyltransferase (Polynucleotide phosphorylase) (PNPase)	SMc04131	hypothetical protein	RSULL_00127	3-isopropylmalate dehydrogenase
bsr0127	hypothetical protein	msl0164	hypothetical protein	WP_027507395.1	oxidoreductase	RHE_CH00130	putative glyoxalase protein	RL0121	putative 30S ribosomal protein S15	SMc04130	hypothetical protein	RSULL_00128	undecaprenyl pyrophosphate phosphatase
bll0128	hypothetical protein	mll0167	lactoylglutathione lyase	WP_027507396.1	glycosyl hydrolase	RHE_CH00131	prephenate dehydratase	RL0122	putative oxidoreductase	SMc04129	putative oxidoreductase protein	RSULL_00129	Xylulose kinase
bll0129	hypothetical protein	mlr0168	cold shock protein	WP_027507397.1	cysteine--tRNA ligase	RHE_CH00132	3-deoxy-manno-octulosonate cytidylyltransferase	RL0123	putative tRNA pseudouridine synthase B (tRNA pseudouridine 55 synthase) (Psi55 synthase) (Pseudouridylate synthase) (Uracil hydrolyase)	SMc04128	putative heavy metal transporting ATPase protein	RSULL_00130	Sor operon activator
bll0130	hypothetical protein	mlr0169	hypothetical protein	WP_027507398.1	aldehyde-activating protein	RHE_CH00133	cytochrome-c protein	RL0124	putative ribosome-binding factor protein	SMc04127	ABC transporter ATP-binding protein	RSULL_00131	Glycerol-1-phosphate dehydrogenase [NAD(P)+]
bll0131	probable acid-CoA ligase	mlr0170	hydrolase	WP_027507399.1	aldehyde-activating protein	RHE_CH00134	sugar ABC transporter	RL0125	putative translation initiation factor IF-2	SMc04126	putative transport system permease ABC transporter protein	RSULL_00132	phosphoglycolate phosphatase
bll0132	hypothetical protein	mll0172	hypothetical protein	WP_027507400.1	aldehyde-activating protein	RHE_CH00135	sugar kinase protein	RL0126	conserved hypothetical protein	SMc04125	putative transport system permease ABC transporter protein	RSULL_00133	glycerol-3-phosphate dehydrogenase
bll0133	unknown protein	mlr0173	hypothetical protein	WP_027507401.1	prolyl aminopeptidase	RHE_CH00136	hypothetical protein	RL0127	putative transcription elongation protein (N utilization substance protein A) (L factor)	SMc04124	cytidine deaminase	RSULL_00134	Trehalose transport system permease protein SugA
bll0134	putative oxidoreductase	msl0174	unknown protein	WP_027507402.1	citramalate synthase	RHE_CH00137	hypothetical protein	RL0128	conserved hypothetical protein	SMc04123	purine nucleoside phosphorylase	RSULL_00135	Trehalose transport system permease protein SugB
blr0135	hypothetical protein	mlr0175	serine acetyltransferase	WP_027507403.1	protein-L-isoaspartate carboxylmethyltransferase	RHE_CH00138	D-2-hydroxyacid dehydrogenase protein	RL0129	putative transmembrane transport protein	SMc04122	thymidine phosphorylase	RSULL_00136	putative ABC transporter-binding protein precursor
bsr0136	hypothetical protein	mll0177	unknown protein	WP_027507404.1	protein RarD	RHE_CH00139	acetyltransferase protein	RL0130	putative transcriptional regulator/acetyltransferase	SMc04121	uracil phosphoribosyltransferase	RSULL_00137	NADP-dependent 3-hydroxy acid dehydrogenase YdfG
bll0137	hypothetical oxidoreductase	mll0178	unknown protein	WP_027507405.1	Rossman fold protein, TIGR00730 family	RHE_CH00140	molybdopterin biosynthesis protein MoeB	RL0131	conserved hypothetical exported protein	SMc04120	adenosine deaminase	RSULL_00138	sn-glycerol-3-phosphate import ATP-binding protein UgpC
blr0138	hypothetical protein	mlr0179	unknown protein	WP_027507406.1	peptidoglycan-binding protein LysM	RHE_CH00141	recombination protein F	RL0131A	putative recombination protein	SMc04119	phosphopentomutase	RSULL_00139	4-formylbenzenesulfonate dehydrogenase TsaC1/TsaC2
blr0139	putative acyl-CoA dehydrogenase (EC 1.3.99.-)	mlr0180	ferripyochelin binding protein-like	WP_027507407.1	ABC transporter ATP-binding protein/permease	RHE_CH00142	Cro/CI family transcriptional regulator	RL0132	conserved hypothetical protein	SMc04118	hypothetical protein	RSULL_00140	Glycerol-3-phosphate dehydrogenase [NAD(P)+]
blr0140	putative enoyl-CoA hydratase (EC 4.2.1.17)	mll0182	unknown protein	WP_027507408.1	phosphatidylserine decarboxylase	RHE_CH00143	hypothetical protein	RL0133	conserved hypothetical protein	SMc04117	hypothetical protein	RSULL_00141	Proline porter II
bll0141	hypothetical protein	mll0183	unknown protein	WP_027507409.1	CDP-diacylglycerol--serine O-phosphatidyltransferase	RHE_CH00144	DnaJ family molecular chaperone	RL0134	putative DNA polymerase III	SMc04116	transposase	RSULL_00142	Aspartate-semialdehyde dehydrogenase 2
bll0142	hypothetical protein	mll0185	unknown protein	WP_027507410.1	amino acid transporter	RHE_CH00145	molecular chaperone DnaK	RL0135	conserved hypothetical protein	SMc04115	hypothetical protein	RSULL_00143	Membrane-bound lytic murein transglycosylase B precursor
bll0143	putative enoyl-CoA hydratase (EC 4.2.1.17)	mll0186	unknown protein	WP_027507411.1	DUF159 family protein	RHE_CH00146	penicillin binding protein	RL0136	putative MutT/nudix family protein	SMc04114	putative pilin subunit protein	RSULL_00144	Carbonic anhydrase 1
bll0144	substrate-binding protein	mlr0187	hypothetical protein	WP_027507412.1	hypothetical protein	RHE_CH00147	hypothetical protein	RL0137	putative transcriptional regulator	SMc04113	putative pilus assembly transmembrane protein	RSULL_00145	Pyridoxamine kinase
blr0145	unknown protein	mlr0188	hypothetical protein	WP_027507413.1	ADP-ribose pyrophosphatase	RHE_CH00148	hypothetical protein	RL0138	putative glyoxalase/dioxygenase	SMc04112	putative pilus assembly signal peptide protein	RSULL_00146	NAD-specific glutamate dehydrogenase
blr0146	hypothetical protein	mll0189	hypothetical protein	WP_051336412.1	TIGR02301 family protein	RHE_CH00149	putative sensory box/GGDEF family protein	RL0139	putative P-protein [includes: chorismate mutase and prephenate dehydrogenase]	SMc04111	putative pilus assembly transmembrane protein	RSULL_00147	Vacuole effluxer Atg22 like protein
blr0147	hypothetical protein	mlr0190	Glu-tRNA(Gln) amidotransferase subunit	WP_027507415.1	MULTISPECIES: hypothetical protein	RHE_CH00150	MarR family transcriptional regulator	RL0140	3-deoxy-manno-octulosonate cytidylyltransferase (CMP-KDO synthetase) (CMP-2-keto-3-deoxyoctulosonic acid synthetase) (CKS). putative 3-deoxy-manno-octulosonate cytidylyltransferase (CMP-KDO synthetase) (CMP-2-keto-3-deoxyoctulosonic acid synthetase)	SMc04110	hypothetical protein	RSULL_00148	Bifunctional purine biosynthesis protein PurH
bll0148	MFS permease	mlr0192	hypothetical protein	WP_027507416.1	hypothetical protein	RHE_CH00151	DNA polymerase I	RL0141	putative cytochrome c	SMc04109	putative response regulator protein	RSULL_00149	Heparinase II/III-like protein
blr0149	cytochrome O ubiquinol oxidase subunit II	mlr0194	hypothetical protein	WP_027507417.1	aminomethyltransferase	RHE_CH00152	cell division protein	RL0142	putative transmembrane permease protein	SMc02820	putative pilus assembly protein	RSULL_00150	hypothetical protein
blr0150	cytochrome O ubiquinol oxidase subunit I	mll0196	pantoate-beta-alanine ligase	WP_037140711.1	hydrolase	RHE_CH00153	hypothetical protein	RL0143	putative Pfk family kinase	SMc02821	hypothetical protein	RSULL_00151	Ribosomal RNA small subunit methyltransferase B
blr0151	cytochrome O ubiquinol oxidase subunit III	mll0197	3-methyl-2-oxobutanoate hydroxymethyltransferase	WP_027507419.1	protein-tyrosine-phosphatase	RHE_CH00154	guanylate kinase (GMP kinase) protein	RL0144	conserved hypothetical protein	SMc02822	hypothetical protein	RSULL_00152	hypothetical protein
blr0152	cytochrome O ubiquinol oxidase subunit IV	msr8581	unknown protein	WP_027507420.1	mechanosensitive ion channel protein	RHE_CH00155	phosphonate metabolism protein	RL0145	putative glyoxylate reductase	SMc02823	transposase	RSULL_00153	hypothetical protein
blr0153	probable surfeit locus protein 1	mlr0198	hypothetical protein	WP_027507421.1	hypothetical protein	RHE_CH00156	hypothetical protein	RL0146	putative acetyltransferase	SMc02824	hypothetical protein	RSULL_00154	Acetyl-coenzyme A synthetase
blr0154	two-component sensor histidine kinase	mlr0199	cellulase-like protein	WP_027507422.1	superoxide dismutase	RHE_CH00157	phosphonate ABC transporter permease	RL0147	putative molydopterin synthase sulfurylase	SMc02825	putative aminopeptidase protein	RSULL_00155	hypothetical protein
blr0155	two-component response regulator	mlr0200	unknown protein	WP_027507423.1	hypothetical protein	RHE_CH00158	phosphonate ABC transporter permease	RL0148	putative DNA replication and repair protein	SMc02826	putative transcription regulator protein	RSULL_00156	Flagellin
bll0156	probable transcriptional regulator	mll0202	leucyl/phenylalanyl-tRNA-protein transferase	WP_027507424.1	GGDEF domain-containing protein	RHE_CH00159	phosphonate ABC transporter substrate-binding protein	RL0149	putative HTH-type transcriptional regulator	SMc02827	hypothetical protein	RSULL_00157	Acetyl-coenzyme A synthetase
bll0157	ferredoxin	mll0203	biotin carboxylase	WP_027507425.1	phosphohydrolase	RHE_CH00160	phosphonate ABC transporter ATP-binding	RL0150	conserved hypothetical protein hypothetical protein smc02277	SMc02828	putative hydroxyacid dehydrogenase protein	RSULL_00158	pyridoxal phosphate enzyme, YggS family
bsl0158	hypothetical protein	mll0206	biotin carboxyl carrier protein of acetyl-CoA carboxylase	WP_027507426.1	MOSC domain-containing protein	RHE_CH00161	acetyltransferase protein	RL0151	putative chaperone protein	SMc02829	ABC transporter ATP-binding protein	RSULL_00159	Leucine--tRNA ligase
bll0159	ATP-dependent helicase	mll0207	unknown protein	WP_027507427.1	aldo/keto reductase	RHE_CH00162	phosphonate ABC transporter ATP-binding	RL0152	putative heat shock chaperone protein	SMc02830	ABC transporter permease	RSULL_00160	hypothetical protein
bsl0160	unknown protein	mll0208	outer membrane protein	WP_027507428.1	DNA repair protein RecO	RHE_CH00163	phosphonates transport ATP-binding protein	RL0153	putative penicillin-binding transpeptidase/transglycosylase protein	SMc02831	ABC transporter permease	RSULL_00161	DNA polymerase III subunit delta
bll0161	hypothetical protein	mll0209	hypothetical protein	WP_027507429.1	response regulator	RHE_CH00164	C-P (carbon-phosphorus) lyase component protein	RL0154	hypothetical protein	SMc02832	putative periplasmic binding protein	RSULL_00162	Chromosome-partitioning protein ParB
blr0162	50S ribosomal protein L28	mlr0210	probable aminotransferase	WP_027507430.1	GTPase Era	RHE_CH00165	C-P (carbon-phosphorus) lyase component protein	RL0155	conserved hypothetical protein	SMc02833	penicillin-insensitive murein endopeptidase	RSULL_00163	Sporulation initiation inhibitor protein soj
bll0163	hypothetical protein	mlr0211	glutaminase A	WP_027507431.1	ribonuclease III	RHE_CH00166	carbon-phosphorus lyase complex subunit	RL0156	hypothetical protein	SMc02834	methylglyoxal synthase	RSULL_00164	Ribosomal RNA small subunit methyltransferase G
blr0164	unknown protein	mll0212	ribonuclease E	WP_027507432.1	signal peptidase I	RHE_CH00167	C-P (carbon-phosphorus) lyase component protein	RL0157	putative peptidase	SMc02835	glucokinase	RSULL_00165	Glucose-inhibited division protein A
blr0165	unknown protein	mlr0213	N-acetylmuramoyl-L-alanine amidase	WP_027507433.1	holo-ACP synthase	RHE_CH00168	GntR family transcriptional regulator	RL0158	putative GGDEF/EAL domain transcriptional regulator	SMc02836	ABC transporter ATP-binding protein	RSULL_00166	tRNA modification GTPase MnmE
blr0166	cell division protein	mlr0215	penicillin-binding protein	WP_027507434.1	membrane protein	RHE_CH00169	phosphoglyceromutase	RL0159	putative MarR family transcriptional regulator protein	SMc02837	dihydrodipicolinate reductase	RSULL_00167	hypothetical protein
bll0167	unknown protein	mlr0216	translation releasing factor RF-2	WP_027507435.1	hypothetical protein	RHE_CH00170	dihydrodipicolinate reductase	RL0160	putative DNA polymerase I	SMc02838	phosphoglyceromutase	RSULL_00168	putative membrane protein
bsl0168	unknown protein	mlr0217	unknown protein	WP_027507436.1	GTP pyrophosphokinase	RHE_CH00171	multidrug ABC transporter ATP-binding protein	RL0161	putative cell division DNA translocase protein	SMc02937	partial transposase for insertion sequence element ISRM5	RSULL_00169	Uroporphyrinogen decarboxylase
bsl0169	unknown protein	msl0218	unknown protein	WP_027507437.1	DNA-directed RNA polymerase subunit omega	RHE_CH00172	glucokinase	RL0162	conserved hypothetical protein	SMc02839	transposase ISRM3	RSULL_00170	Putative pyruvate, phosphate dikinase regulatory protein
bsl0170	hypothetical protein	mlr0219	unknown protein	WP_022714635.1	MULTISPECIES: NYN domain-containing protein	RHE_CH00173	methylglyoxal synthase	RL0163	putative ATP-binding phosphonate metabolism protein	SMc02840	partial transposase for insertion sequence element ISRM5	RSULL_00171	Maf-like protein YceF
blr0171	unknown protein	mlr0220	hypothetical protein	WP_027507438.1	hypothetical protein	RHE_CH00174	penicillin-insensitive murein endopeptidase	RL0164	putative phosphonate metabolism protein	SMc02841	putative methylated-DNA--protein-cysteine methyltransferase transcription regulator	RSULL_00172	Shikimate dehydrogenase
blr0172	hypothetical protein	mlr0223	unknown protein	WP_027507439.1	SsrA-binding protein	RHE_CH00175	peptide ABC transporter	RL0165	conserved hypothetical protein	SMc02842	hypothetical protein	RSULL_00173	Dephospho-CoA kinase
bsr0173	hypothetical protein	mll0224	probable ATP-dependent RNA helicase	WP_027507440.1	4-hydroxy-tetrahydrodipicolinate synthase	RHE_CH00176	peptide ABC transporter	RL0166	putative permease component of phosphate uptake ABC transporter protein	SMc02843	endonuclease III protein	RSULL_00174	DNA polymerase III subunit epsilon
bll0174	hypothetical protein	mll0225	hypothetical protein	WP_027507441.1	lytic transglycosylase	RHE_CH00177	peptide ABC transporter	RL0167	putative permease component of phosphate uptake ABC transporter	SMc02844	putative transcription regulator protein	RSULL_00175	Protein-export protein SecB
bll0175	probable oxidoreductase	msr0226	unknown protein	WP_027507442.1	alpha/beta hydrolase	RHE_CH00178	peptide ABC transporter	RL0168	putative solute-binding component of phosphate uptake ABC transporter	SMc02845	putative antibiotic resistance protein	RSULL_00176	phage T7 F exclusion suppressor FxsA
bll0176	unknown protein	mlr0227	probable binding protein component of ABC transporter	WP_027507443.1	porin	RHE_CH00179	hydroxyacid dehydrogenase protein	RL0169	putative transposase for insertion element family protein transposase for insertion sequence element is1111a	SMc02846	putative sugar kinase protein	RSULL_00177	mitochondrial import inner membrane, translocase subunit
bll0177	hypothetical protein	mlr0229	amidase	WP_027507444.1	addiction module antitoxin	RHE_CH00180	hypothetical protein	RL0170	putative ATP-binding component of phosphate uptake ABC transporter	SMc02847	hypothetical protein	RSULL_00178	Membrane-bound lytic murein transglycosylase A precursor
bll0178	cobyrinic acid synthase	mlr0230	unknown protein	WP_027507445.1	pyridine nucleotide-disulfide oxidoreductase	RHE_CH00181	nicotinate phosphoribosyltransferase	RL0171	putative acetyltransferase	SMc02848	hypothetical protein	RSULL_00179	putative DNA endonuclease SmrA
bll0179	putative acetyltransferase	mll0231	hypothetical protein	WP_027507446.1	myo-inositol 2-dehydrogenase	RHE_CH00182	hypothetical protein	RL0172	putative ATP-binding component of phosphate uptake ABC transporter	SMc02849	2-hydroxyacid dehydrogenase	RSULL_00180	anaerobic benzoate catabolism transcriptional regulator
bll0180	cobalt insertion protein	mll0232	probable ATP-binding component of ABC transporter	WP_027507447.1	MurR/RpiR family transcriptional regulator	RHE_CH00183	hypothetical protein	RL0173	putative ATP-binding component of phosphate uptake ABC transporter	SMc02850	DNA polymerase I	RSULL_00181	DNA gyrase subunit B
blr0181	hypothetical protein	mll0233	probable permease of ABC transporter	WP_027507448.1	5-dehydro-2-deoxygluconokinase	RHE_CH00184	hypothetical protein	RL0174	putative phosphonate metabolism protein	SMc02851	putative transcription regulator protein	RSULL_00182	malonic semialdehyde reductase
bll0182	citrate synthase	mll0234	unknown protein	WP_027507449.1	3D-(3,5/4)-trihydroxycyclohexane-1,2-dione acylhydrolase (decyclizing)	RHE_CH00185	tRNA-Ser	RL0175	putative phosphonate metabolism protein	SMc02852	hypothetical protein	RSULL_00183	Ureidoglycolate lyase
blr0183	citrate synthase	mll0236	probable binding protein component of ABC transporter	WP_027507450.1	myo-inosose-2 dehydratase	RHE_CH00186	hypothetical protein	RL0176	putative phosphonate utilisation protein	SMc02853	hypothetical protein	RSULL_00184	polyhydroxyalkanoate depolymerase, intracellular
bll0184	molecular chaperone DnaJ family	mlr0237	unknown protein	WP_027507451.1	5-deoxy-glucuronate isomerase	RHE_CH00187	outer membrane lipoprotein	RL0177	putative phosphonate utilisation protein	SMc02854	putative signal peptide protein	RSULL_00185	hypothetical protein
bsr0185	hypothetical protein	mll0238	probable transcriptional regulator	WP_027507452.1	hypothetical protein	RHE_CH00188	sugar ABC transporter	RL0178	putative GntR family transcriptional regulator	SMc02855	hypothetical protein	RSULL_00186	hypothetical protein
bll0186	hypothetical protein	mlr0239	hypothetical protein	WP_027507453.1	hypothetical protein	RHE_CH00189	sugar ABC transporter	RL0179	2	SMc02856	putative penicillin-binding protein	RSULL_00187	N-(5'-phosphoribosyl)anthranilate isomerase
bll0187	3-dehydroquinate synthase	mlr0240	probable esterase	WP_027507454.1	hypothetical protein	RHE_CH00190	sugar ABC transporter	RL0180	putative dihydrodipicolinate reductase	SMc02857	molecular chaperone DnaK	RSULL_00188	Tryptophan synthase beta chain
bll0188	putative shikimate kinase	mlr0241	unknown protein	WP_027507455.1	LysR family transcriptional regulator	RHE_CH00191	cytidine deaminase	RL0181	putative transmembrane component of ABC transporter	SMc02858	chaperone protein	RSULL_00189	Tryptophan synthase alpha chain
bsr0189	hypothetical protein	mlr0242	unknown protein	WP_027507456.1	protein required for attachment to host cells	RHE_CH00192	purine nucleoside phosphorylase	RL0182	putative glucokinase	SMc02859	hypothetical protein	RSULL_00190	Acetyl-coenzyme A carboxylase carboxyl transferase subunit beta
blr0190	probable site-specific integrase/recombinase	mll0243	hypothetical protein	WP_027507457.1	hypothetical protein	RHE_CH00193	2-deoxyribose-5-phosphate aldolase protein	RL0183	methylglyoxal synthase (mgs) putative methylglyoxal synthase	SMc02860	hypothetical protein	RSULL_00191	Folylpolyglutamate synthase
blr0191	carboxyl transferase component of acetyl-CoA carboxylase	mlr0244	probable transcriptional regulator	WP_027507458.1	histidinol-phosphate aminotransferase	RHE_CH00194	thymidine phosphorylase	RL0184	putative murein endopeptidase (d-alanyl-d-alanine-endopeptidase)	SMc02861	phosphate transporter	RSULL_00192	Thioredoxin C-1
blr0192	hypothetical protein	trnT-UGU	tRNA-Thr(TGT)	WP_022714612.1	MULTISPECIES: hypothetical protein	RHE_CH00195	hypothetical protein	RL0185	putative solute-binding component of ABC transporter	SMc02862	Pit accessory protein	RSULL_00193	ATP-dependent helicase/nuclease subunit A
bll0193	ABC transporter ATP-binding protein	mll0246	unknown protein	WP_027507459.1	hypothetical protein	RHE_CH00196	uracil phosphoribosyltransferase	RL0186	putative transmembrane component of ABC transporter	SMc02863	recombination protein F	RSULL_00194	double-strand break repair protein AddB
bll0194	ABC transporter ATP-binding protein	mlr0248	unknown protein	WP_027507460.1	amidohydrolase	RHE_CH00197	adenosine deaminase	RL0187	putative transmembrane component of ABC transporter	SMc02864	molybdopterin biosynthesis protein MoeB	RSULL_00195	UTP--glucose-1-phosphate uridylyltransferase
bll0195	ABC transporter permease protein	mll0249	unknown protein	WP_027507461.1	thiol:disulfide oxidoreductase	RHE_CH00198	phosphopentomutase	RL0188	putative ATP-binding component of ABC transporter	SMc02865	putative acetyltransferase protein	RSULL_00196	ADP-binding protein
bll0196	ABC transporter substrate-binding protein	mll0250	transcription regulator	WP_027507462.1	AMP nucleosidase	RHE_CH00199	hypothetical protein	RL0189	putative 2-hydroxyacid dehydrogenase	SMc02866	putative transcription regulator protein	RSULL_00197	Sensor protein DivL
bll0197	ABC transporter permease protein	mlr0251	glyoxylate carboligase	WP_027507463.1	hypothetical protein	RHE_CH00200	hypothetical protein	RL0190	putative transmembrane protein	SMc02867	putative multidrug-efflux system transmembrane protein	RSULL_00198	Adenosylhomocysteinase
bll0198	amidase (EC 3.5.1.4)	mlr0252	hypothetical protein	WP_027507464.1	dehydrogenase	RHE_CH00201	hypothetical protein	RL0191	nicotinate phosphoribosyltransferase (naprtase) putative nicotinate phosphoribosyltransferase	SMc02868	putative multidrug efflux system protein	RSULL_00199	Catabolite repression HPr
bll0199	probable nitrile hydratase regulator	mlr0254	probable oxidoreductase	WP_027507465.1	hypothetical protein	RHE_CH00202	component of type IV pilus	RL0192	conserved hypothetical protein	SMc02869	ABC transporter ATP-binding protein	RSULL_00200	EIIAB-Man
blr0200	transcriptional regulatory protein MarR family	mll0255	tRNA/rRNA metyltransferase	WP_027507466.1	dehydrogenase	RHE_CH00203	prepilin peptidase protein	RL0193	conserved hypothetical protein	SMc02870	putative oxidoreductase protein	RSULL_00201	HPr kinase/phosphorylase
bsl0201	unknown protein	trnY-GUA	tRNA-Tyr(GTA)	WP_027507467.1	RNA polymerase subunit sigma-24	RHE_CH00204	pilus assembly protein	RL0194	putative AsnC transcriptional regulator	SMc02871	ABC transporter permease	RSULL_00202	Sensor histidine kinase YycG
bll0202	unknown protein	trnG-UCC	tRNA-Gly(TCC)	WP_027507468.1	membrane protein	RHE_CH00205	pilus assembly secretion protein	tRNA-Ser_1	transfer RNA-Ser; anticodon GGA	SMc02872	ABC transporter permease	RSULL_00203	Transcriptional regulatory protein BaeR
bll0203	unknown protein	mll0256	hypothetical protein	WP_027507469.1	family 2 glycosyl transferase	RHE_CH00206	pilus assembly protein	RL0195	putative transmembrane protein	SMc02873	putative periplasmic binding (signal peptide) ABC transporter protein	RSULL_00204	Phosphoenolpyruvate carboxykinase [ATP]
bll0204	preprotein translocase SecA subunit	msl0258	unknown protein	WP_027507470.1	membrane protein	RHE_CH00207	pilus assembly protein	RL0196	putative outer membrane basic protein	SMc02874	N-acetylmuramic acid-6-phosphate etherase	RSULL_00205	Peptidyl-tRNA hydrolase YaeJ
blr0205	hypothetical protein	msr0259	transglycosylase-associated protein	WP_027507471.1	membrane protein	RHE_CH00208	pilus assembly secretion ATP-binding protein	RL0197	putative ATP-binding component of ABC transporter	SMc02875	hypothetical protein	RSULL_00206	Alpha-ketoglutarate-dependent dioxygenase AlkB
blr0206	arginine biosynthesis bifunctional protein	msl0261	unknown protein	WP_027507472.1	aspartate aminotransferase family protein	RHE_CH00209	pilus assembly protein	RL0198	putative transmembrane permease component of ABC transporter	SMc02876	putative transcription regulator protein	RSULL_00207	Pantothenate kinase
blr0207	NTP pyrophosphohydrolase MutT family	mll0262	hypothetical protein	WP_027507473.1	glutamine synthetase	RHE_CH00210	pilus assembly protein	RL0199	putative transmembrane permease component of ABC transporter	SMc02877	hypothetical protein	RSULL_00208	Phosphoribosyl-ATP pyrophosphatase
bll0208	methyltransferase	mlr0263	elongation factor Tu	WP_051336413.1	cyclase	RHE_CH00211	amino acid efflux LysE family protein	RL0200	putative cytidine deaminase (cytidine aminohydrolase)	SMc02878	N-acetylglucosamine-6-phosphate deacetylase	RSULL_00209	Imidazole glycerol phosphate synthase subunit HisF
blr0209	competence protein F	mlr0266	unknown protein	WP_027507474.1	diacylglycerol kinase	RHE_CH00212	TPR repeat-containing pilus assembly protein	RL0201	purine nucleoside phosphorylase i (pnp i) (pu-npase i) (inosine phosphorylase) putative purine nucleoside phosphorylase	SMc02879	hypothetical protein	RSULL_00210	1-(5-phosphoribosyl)-5-[(5-phosphoribosylamino)methylideneamino] imidazole-4-carboxamide isomerase
bsr0210	glutaredoxin	mlr0267	hypothetical protein	WP_027507475.1	MFS transporter	RHE_CH00213	leucine aminopeptidase protein	RL0202	putative deoxyribose-phosphate aldolase	SMc02880	hypothetical protein	RSULL_00211	Imidazole glycerol phosphate synthase subunit HisH 1
blr0211	amidohydrolase	mlr0268	hypothetical protein	WP_027507476.1	transcriptional regulator	RHE_CH00214	insertion sequence transposase protein	RL0203	putative thymidine phosphorylase	SMc02881	hypothetical protein	RSULL_00212	hypothetical protein
blr0212	hypothetical protein	trnW-CCA	tRNA-Trp(CCA)	WP_027507477.1	Zn-dependent oxidoreductase	RHE_CH00215	insertion sequence transposase protein	RL0204	conserved hypothetical protein	SMc02882	CysZ-like protein	RSULL_00213	Imidazoleglycerol-phosphate dehydratase
bll0213	hypothetical protein	msr0269	secretion protein; SecE	WP_027507478.1	magnesium transporter	RHE_CH00216	MarR family transcriptional regulator	RL0205	putative uracil phosphoribosyltransferase (UMP pyrophosphorylase)	SMc02883	hypothetical protein	RSULL_00214	ATP-dependent protease subunit HslV
bll0214	3-demethylubiquinone-9 3-methyltransferase (EC 2.1.1.64)	mlr0270	transcription antitermination protein	WP_027507479.1	AsnC family transcriptional regulator	RHE_CH00217	putative endopeptidase-related protein	RL0206	putative adenosine deaminase	SMc02884	putative lipoprotein precursor	RSULL_00215	Aminoglycoside N(6')-acetyltransferase type 1
bll0215	hypothetical protein	mlr0271	50S ribosomal protein L11	WP_027507480.1	membrane protein	RHE_CH00218	amidase	RL0207	putative phosphopentomutase (phosphodeoxyribomutase)	SMc02885	methionine sulfoxide reductase A	RSULL_00216	Unfoldase HslU
blr0216	aspartokinase	mlr0273	50S ribosomal protein L1	WP_027507481.1	electron transfer flavoprotein-ubiquinone oxidoreductase	RHE_CH00219	peptide ABC transporter permease	RL0208	putative transmembrane protein	SMc02886	putative signal peptide protein	RSULL_00217	hypothetical protein
blr0217	phosphoenolpyruvate-protein phosphotransferase (EC 2.7.3.9)	mlr0274	50S ribosomal protein L10	WP_027507482.1	3-oxoacyl-ACP reductase	RHE_CH00220	peptide ABC transporter permease	RL0209	putative transmembrane protein	SMc02915	tRNA-Ser	RSULL_00218	Pentalenene oxygenase
blr0218	peptide chain release factor 1	mlr0275	50S ribosomal protein L7/L12	WP_027507483.1	hemolysin secretion protein D	RHE_CH00221	peptide ABC transporter substrate-binding protein	RL0210	putative pilus subunit transmembrane protein	SMc02887	hypothetical protein	RSULL_00219	Malate synthase G
blr0219	protoporphyrinogen oxidase	mlr0276	RNA polymerase beta subunit	WP_027507484.1	acriflavine resistance protein B	RHE_CH00222	putative peptidase protein	RL0211	putative pilus subunit protein	SMc05001	hypothetical protein	RSULL_00220	putative L,D-transpeptidase YcfS precursor
blr0220	hypothetical protein	mlr0277	RNA polymerase beta subunit	WP_027507485.1	molecular chaperone Hsp70	RHE_CH00223	hypothetical protein	RL0212	putative pilus assembly protein	SMc02888	putative transcription regulator protein	RSULL_00221	hypothetical protein
bll0221	hypothetical protein	mlr0279	O-methyltransferase	WP_027507486.1	DNA polymerase	RHE_CH00224	hypothetical protein	RL0213	putative pilus assembly protein	SMc02889	putative transport protein	RSULL_00222	Response regulator PrrA
blr0222	glyoxalase II	mll0280	galactose 1-dehydrogenase	WP_027507487.1	hypothetical protein	RHE_CH00225	formyltetrahydrofolate deformylase	RL0214	putative pilus assembly protein	SMc02890	putative outer membrane receptor protein	RSULL_00223	Sensor histidine kinase RegB
blr0223	hypothetical protein	msl0282	two component response regulator	WP_027507488.1	hypothetical protein	RHE_CH00226	exopolysaccharide production (acetyltransferase) protein	RL0215	putative pilus assembly protein	SMc02891	putative oxidoreductase transmembrane protein	RSULL_00224	ATP-dependent RNA helicase HrpB
bll0224	hypothetical protein	mlr0283	30S ribosomal protein S12	WP_027507489.1	EamA family transporter	RHE_CH00227	hypothetical protein	RL0216	putative pilus assembly protein	SMc02892	putative transport protein	RSULL_00225	ornithine cyclodeaminase
bll0225	acetoacetyl CoA reductase	mlr0284	30S ribosomal protein S7	WP_027507490.1	chemotaxis protein	RHE_CH00228	endoglucanase precursor (cellulase) protein	RL0217	putative component of pilus	SMc02893	putative transcription regulator protein	RSULL_00226	Bacterial capsule synthesis protein PGA_cap
bll0226	acetyl-CoA acetyltransferase	mlr0286	unknown protein	WP_027507491.1	aminopeptidase N	RHE_CH00229	succinoglycan biosynthesis transport protein	RL0218	putative pilus assembly protein	SMc02894	hypothetical protein	RSULL_00227	Peptidase T
blr0227	hypothetical protein	mlr0288	elongation factor Tu	WP_027507492.1	PAS domain-containing sensor histidine kinase	RHE_CH00230	hypothetical protein	RL0219	putative component of pilus protein	SMc02895	hypothetical protein	RSULL_00228	putative ABC transporter ATP-binding protein YbhF
blr0228	hypothetical protein	mlr0289	30S ribosomal protein S10	WP_027507493.1	bifunctional glutamine-synthetase adenylyltransferase/deadenyltransferase	RHE_CH00231	hypothetical protein	RL0220	putative transmembrane efflux protein	SMc02896	branched-chain amino acid aminotransferase	RSULL_00229	ABC-type uncharacterized transport system, permease component
bll0229	branched-chain-amino-acid transaminase	mlr0291	50S ribosomal protein L3	WP_027507494.1	two-component sensor histidine kinase	RHE_CH00232	hypothetical protein	RL0221	conserved hypothetical protein hypothetical protein atu0215 (agr_c_369p)	SMc02897	putative cytochrome C transmembrane protein	RSULL_00230	ABC-type uncharacterized transport system, permease component
blr0230	probable esterase (EC 3.1.1.-)	mlr0292	50S ribosomal protein L4	WP_027507495.1	DNA-binding response regulator	RHE_CH00233	hypothetical protein	RL0222	putative peptidase	SMc02898	3-deoxy-manno-octulosonate cytidylyltransferase	RSULL_00231	Cold shock protein CspA
bsl0231	unknown protein	msr0293	50S ribosomal protein L23	WP_027507496.1	serine peptidase	RHE_CH00234	hypothetical protein	RL0223	putative MarR family transcriptional regulator	SMc02899	prephenate dehydratase	RSULL_00232	hypothetical protein
blr0232	unknown protein	mlr0295	50S ribosomal protein L2	WP_027507497.1	hypothetical protein	RHE_CH00235	recombinase	RL0224	putative dipeptidyl-peptidase	SMc02900	hypothetical protein	RSULL_00233	hypothetical protein
bll0233	hypothetical protein	msr0297	30S ribosomal protein S19	WP_027507498.1	hypothetical protein	RHE_CH00236	restriction system protein	RL0225	putative amidase	SMc02901	hypothetical protein	RSULL_00234	putative integral membrane protein
bll0234	hypothetical protein	mlr0298	50S ribosomal protein L22	WP_027507499.1	adenylate cyclase	RHE_CH00237	insertion sequence transposase protein	RL0226	putative transmembrane permease component of ABC transporter	SMc02902	putative transcription regulator protein	RSULL_00235	hypothetical protein
bll0235	hypothetical protein	mlr0300	30S ribosomal protein S3	WP_051336414.1	cytochrome c	RHE_CH00238	insertion sequence transposase protein	RL0227	putative transmembrane component of ABC transporter	SMc02903	hypothetical protein	RSULL_00236	hypothetical protein
bll0236	cysteine synthase/cystathionine beta-synthase family protein	mlr0301	50S ribosomal protein L16	WP_027507501.1	c-type cytochrome biogenesis protein CcmF	RHE_CH00239	insertion sequence transposase protein	RL0228	putative solute-binding component of ABC transporter	SMc02904	hypothetical protein	RSULL_00237	DoxX
blr0237	transcriptional regulatory protein LysR family	msr0303	50S ribosomal protein L29	WP_027507502.1	cytochrome c biogenesis protein CcmE	RHE_CH00240	hypothetical protein	RL0229	putative LysR family transcriptional regulator	SMc05021	misc_RNA	RSULL_00238	haloalkane dehalogenase
blr0238	oxidoreductase	msr0304	30S ribosomal protein S17	WP_027507503.1	c-type cytochrome biogenesis protein CcmI	RHE_CH00241	phage integrase family recombinase protein	RL0230	endo-type 6-aminohexanoate oligomer hydrolase putative peptidase	SMc02905	DNA polymerase III subunits gamma and tau	RSULL_00239	putative flavoprotein
blr0239	probable citrate-proton symporter	mlr0305	50S ribosomal protein L14	WP_027507504.1	membrane protein	RHE_CH00242	tRNA-Leu	RL0231	conserved hypothetical protein	SMc02906	hypothetical protein	RSULL_00240	Putative cysteine protease YraA
bll0240	transcriptional regulatory protein AsnC family	mlr0306	50S ribosomal protein L24	WP_027507505.1	ATP-binding protein	RHE_CH00243	hypothetical protein	RL0232	putative aminotransferase	SMc02907	putative amino acid efflux transmembrane protein	RSULL_00241	3-oxoacyl-[acyl-carrier-protein] reductase FabG
blr0241	1-aminocyclopropane-1-carboxylate deaminase (EC 4.1.99.4)	mlr0308	50S ribosomal protein L5	WP_027507506.1	DNA-binding response regulator	RHE_CH00244	hypothetical protein	RL0233	putative formyltetrahydrofolate deformylase	SMc02908	recombination protein RecR	RSULL_00242	putative tautomerase
bll0242	ATP-dependent DNA helicase	mlr0309	30S ribosomal protein S14	WP_027507507.1	hypothetical protein	RHE_CH00245	putative glutamine amidotransferase protein	RL0234	exopolysaccharide production protein exoz putative expolysaccharide biosynthesis protein	SMc02909	putative transglycosylase transmembrane protein	RSULL_00243	chloride channel protein
bll0243	hypothetical protein	mlr0310	30S ribosomal protein S8	WP_027507508.1	AsnC family transcriptional regulator	RHE_CH00246	maltose O-acetyltransferase protein	RL0235	putative transmembrane exopolysaccharide biosynthesis protein	SMc02910	putative transport transmembrane protein	RSULL_00244	hypothetical protein
bll0244	probable homoserine O-succinyltransferase (EC 2.3.1.46)	mlr0312	50S ribosomal protein L6	WP_027507509.1	hypothetical protein	RHE_CH00247	hypothetical protein	RL0236	putative carboxymethyl cellulase	SMc02911	hypothetical protein	RSULL_00245	hypothetical protein
bll0245	O-acetylhomoserine sulfhydrylase (EC 4.2.99.10)	mlr0313	50S ribosomal protein L18	WP_027507510.1	hypothetical protein	RHE_CH00248	GTP-binding protein LepA	RL0237	putative exopolysaccharide related transporter	SMc02912	transcription elongation factor NusA	RSULL_00246	Transposase
bll0246	indoleacetamide hydrolase (EC 3.5.1.-)	mlr0315	unknown protein	WP_027507511.1	hypothetical protein	RHE_CH00249	TenA family transcription regulator	RL0238	conserved hypothetical protein	SMc02913	hypothetical protein	RSULL_00247	Transposase IS116/IS110/IS902 family protein
bsr0247	unknown protein	msr0316	unknown protein	WP_027507512.1	stress responsive protein	RHE_CH00250	LacI family transcription regulator	RL0239	conserved hypothetical protein	SMc02914	translation initiation factor IF-2	RSULL_00248	HTH-type transcriptional regulator GltC
blr0248	unknown protein	mlr0318	50S ribosomal protein L15	WP_027507513.1	chitinase	RHE_CH00251	acetyltransferase protein	RL0240	putative perosamine synthetase	SMc00320	ribosome-binding factor A	RSULL_00249	1,5-anhydro-D-fructose reductase
blr0249	unknown protein	mlr0321	secretion protein; SecY	WP_027507514.1	short-chain dehydrogenase	RHE_CH00252	haloacid dehalogenase-like hydrolase	RL0241	onserved hypothetical protein	SMc00321	tRNA pseudouridine synthase B	RSULL_00250	HTH-type transcriptional regulator McbR
bll0250	oxidoreductase	mlr0322	adenylate kinase	WP_027507515.1	hypothetical protein	RHE_CH00253	acetylpolyamine aminohydrolase protein	RL0241A	putative lipopolysaccharide biosynthesis O-acetyl transferase	SMc00322	hypothetical protein	RSULL_00251	hypothetical protein
bll0251	putative efflux protein	mlr0323	30S ribosomal protein S13	WP_027507516.1	penicillin-binding protein	RHE_CH00254	recombination regulator RecX	RL0242	putative O antigen biosynthesis protein	SMc00323	30S ribosomal protein S15	RSULL_00252	putative carbamoyl transferase, NodU family
blr0252	transcriptional regulatory protein LysR family	mlr0324	30S ribosomal protein S11	WP_027507517.1	membrane protein	RHE_CH00255	permease protein	RL0243	putative dTDP-4-dehydrorhamnose 3	SMc00324	polynucleotide phosphorylase/polyadenylase	RSULL_00253	hypothetical protein
blr0253	hypothetical protein	mlr0325	DNA-directed RNA polymerase alpha subunit	WP_027507518.1	DUF1254 domain-containing protein	RHE_CH00256	hypothetical protein	RL0244	putative methyltransferase	SMc00325	hypothetical protein	RSULL_00254	Transposase
bll0254	hypothetical protein	mlr0326	50S ribosomal protein L17	WP_027507519.1	hypothetical protein	RHE_CH00257	hypothetical protein	RL0245	putative CDP-glucose 4	SMc00326	enoyl-(acyl carrier protein) reductase	RSULL_00255	hypothetical protein
bsl0255	unknown protein	mlr0328	heat shock protein HtrA like	WP_027507520.1	hypothetical protein	RHE_CH00258	hypothetical protein	RL0246	putative glucose-1-phosphate cytidylyltransferase	SMc00327	3-oxoacyl-(acyl carrier protein) synthase I	RSULL_00256	Tyrosine recombinase XerD
bll0256	transcriptional regulatory protein AraC family	mlr0329	hypothetical protein	WP_027507521.1	hypothetical protein	RHE_CH00259	putative hydrolase protein	RL0247	hypothetical protein	SMc00328	3-hydroxydecanoyl-(acyl carrier protein) dehydratase	RSULL_00257	Putative transposase
blr0257	two-component sensor histidine kinase	mlr0330	unknown protein	WP_027507522.1	hypothetical protein	RHE_CH00260	translation initiation factor IF-3	RL0248	hypothetical protein	SMc00329	putative IRON response regulator protein	RSULL_00258	HTH-type transcriptional repressor CytR
blr0258	two-component response regulator	mlr0331	unknown protein	WP_027507523.1	MCP chemoreceptor protein	RHE_CH00261	50S ribosomal protein L35	tRNA-Leu_1	transfer RNA-Leu; anticodon CAG	SMc00330	putative transmembrane protein	RSULL_00259	Spermidine/putrescine-binding periplasmic protein precursor
blr0259	two-component response regulator	mlr0332	unknown protein	WP_051336415.1	TetR family transcriptional regulator	RHE_CH00262	50S ribosomal protein L20	RL0249	conserved hypothetical exported protein	SMc00331	hypothetical protein	RSULL_00260	Putrescine transport system permease protein PotH
blr0260	unknown protein	mlr0333	hypothetical protein	WP_051336416.1	hypothetical protein	RHE_CH00263	phenylalanyl-tRNA synthetase subunit alpha	RL0250	conserved hypothetical protein	SMc00435	tRNA-Ala	RSULL_00261	Inner membrane ABC transporter permease protein YdcV
blr0261	hypothetical protein	mlr0334	ribosomal large subunit pseudouridine synthase C	WP_027507524.1	porin	RHE_CH00264	phenylalanyl-tRNA synthetase subunit beta	RL0251	putative glutamine amidotransferase	SMc00332	hypothetical protein	RSULL_00262	Spermidine/putrescine import ATP-binding protein PotA
blr0262	transcriptional regulatory protein AraC family	mlr0335	hypothetical protein	WP_027507525.1	hypothetical protein	RHE_CH00265	hypothetical protein	RL0252	putative nodulation protein	SMc00333	3-phosphoshikimate 1-carboxyvinyltransferase	RSULL_00263	Pyrimidine-specific ribonucleoside hydrolase RihB
bll0263	putative malonyl CoA-acyl carrier protein transacylase (EC 2.3.1.39)	mll0337	unknown protein	WP_027507526.1	calcium-binding protein	RHE_CH00266	aldo/keto reductase family oxidoreductase	RL0253	putative glutathione-dependent formaldehyde-activating enzyme	SMc00334	cytidylate kinase	RSULL_00264	hypothetical protein
bll0264	probable malonate decarboxylase subunit	mlr0338	probable integral membrane sugar transporter	WP_027507527.1	hypothetical protein	RHE_CH00267	LysR family transcriptional regulator	RL0254	putative GTP-binding protein	SMc00335	30S ribosomal protein S1	RSULL_00265	hypothetical protein
bll0265	probable 2-(5''-triphosphoribosyl)-3'-dephosphocoenzyme-A synthase (EC 4.2.-.-)	mlr0339	glutamine synthetase II	WP_027507528.1	hypothetical protein	RHE_CH00268	hypothetical protein	RL0255	putative transcriptional regulator	SMc00336	hypothetical protein	RSULL_00266	Stage 0 sporulation protein KE
bll0266	probable malonate decarboxylase	msr0341	unknown protein	WP_027507529.1	nucleoside-diphosphate sugar epimerase	RHE_CH00269	hypothetical protein	RL0256	putative transcriptional regulator	SMc00337	hypothetical protein	RSULL_00267	hypothetical protein
bll0267	malonate decarboxylase gamma subunit	mll0343	glutamine synthetase I	WP_027507530.1	LysR family transcriptional regulator	RHE_CH00270	acetyltransferase protein	RL0257	putative acetyltransferase	SMc00338	hypothetical protein	RSULL_00268	hypothetical protein
bll0268	malonate decarboxylase beta subunit	mll0345	nitrogen regulatory protein P-II	WP_027507531.1	shikimate kinase	RHE_CH00271	aldo/keto reductase family oxidoreductase	RL0258	putative haloacid dehydrogenase hydrolase	SMc00434	tRNA-Leu	RSULL_00269	D-malate degradation protein R
bll0269	malonate decarboxylase delta subunit	mlr0346	hypothetical protein	WP_027507532.1	carboxylesterase	RHE_CH00272	oxidoreductase protein	RL0259	putative acetylpolyamine aminohydrolase	SMc00339	adenylate cyclase 1 protein	RSULL_00270	Cholesterol dehydrogenase
bll0270	malonate decarboxylase alpha subunit	mlr0347	unknown protein	WP_027507533.1	LysR family transcriptional regulator	RHE_CH00273	hypothetical protein	RL0260	putative transcriptional regulatory protein	SMc00340	putative oxidoreductase protein	RSULL_00271	L-glyceraldehyde 3-phosphate reductase
bll0271	hypothetical protein	mll0348	propionyl-CoA carboxylase	WP_027507534.1	peptidoglycan-binding protein	RHE_CH00274	glycosyltransferase	RL0261	putative transmembrane protein	SMc00341	hypothetical protein	RSULL_00272	Fructose-bisphosphate aldolase
bll0272	hypothetical protein	mlr0349	ATP-dependent RNA helicase	WP_037140607.1	two-component sensor histidine kinase	RHE_CH00275	hypothetical protein	RL0262	conserved hypothetical protein	SMc00342	hypothetical protein	RSULL_00273	3'(2'),5'-bisphosphate nucleotidase CysQ
bsl0273	unknown protein	mll0351	hypothetical protein	WP_027507536.1	hypothetical protein	RHE_CH00276	exodeoxyribonuclease VII large subunit	RL0263	putative transmembrane protein	SMc00343	transposase	RSULL_00274	3'(2'),5'-bisphosphate nucleotidase
blr0274	unknown protein	mll0352	probable oxidoreductase	WP_027507537.1	cysteine desufuration protein SufE	RHE_CH00277	NAD(P)H dehydrogenase (quinone) protein	RL0264	conserved hypothetical protein	SMc00344	hypothetical protein	RSULL_00275	Bifunctional enzyme CysN/CysC
bll0275	unknown protein	mlr0353	O-acetylserine(thiol)lyase	WP_027507538.1	hypothetical protein	RHE_CH00278	MarR family transcriptional regulator	RL0265	conserved hypothetical protein	SMc00345	hypothetical protein	RSULL_00276	Sulfate adenylyltransferase subunit 2
blr0276	hypothetical protein	mlr0354	alanyl-tRNA synthetase	WP_051336417.1	hypothetical protein	RHE_CH00279	putative transporter	RL0266	putative translation initiation factor	SMc00346	hypothetical protein	RSULL_00277	3-oxoacyl-[acyl-carrier-protein] reductase FabG
blr0277	AcrB/AcrD/AcrF family protein	mlr0355	thiosulfate sulfurtransferase	WP_027507539.1	hypothetical protein	RHE_CH00280	aminopeptidase protein	RL0267	putative 50S ribosomal protein L35	SMc00347	nucleoside diphosphate kinase regulator	RSULL_00278	3-oxoacyl-[acyl-carrier-protein] synthase 2
blr0278	hypothetical protein	mlr0356	unknown protein	WP_027507540.1	Rrf2 family transcriptional regulator	RHE_CH00281	glutathione S-transferase protein	RL0268	putative 50S ribosomal protein L20	SMc00348	hypothetical protein	RSULL_00279	Host-specificity of nodulation protein A
blr0279	two-component hybrid sensor and regulator	mlr0358	unknown protein	WP_027507541.1	thioredoxin reductase	RHE_CH00282	MarR family transcriptional regulator	RL0269	putative phenylalanyl-tRNA synthetase alpha chain	SMc00349	GTP-binding protein LepA	RSULL_00280	putative efflux pump membrane fusion protein
bll0280	formate dehydrogenase alpha subunit	mlr0359	unknown protein	WP_027507542.1	TetR family transcriptional regulator	RHE_CH00283	hypothetical protein	RL0270	putative phenylalanyl-tRNA synthetase beta chain	SMc00350	putative transport transmembrane protein	RSULL_00281	putative ABC transporter ATP-binding protein YbhF
blr0281	oxalate decarboxylase	mll0361	outer membrane protein-like	WP_027507543.1	integrase	RHE_CH00284	arsenate reductase protein	RL0271	conserved hypothetical protein	SMc00351	hypothetical protein	RSULL_00282	Inner membrane transport permease YhhJ
bll0282	putative quinol oxidase subunit II transmembrane protein	mll0362	alanine dehydrogenase	WP_027507544.1	ATPase AAA	RHE_CH00285	hypothetical protein	RL0272	putative aldo-keto reductase/oxidoreductase	SMc00352	putative acetyltransferase protein	RSULL_00283	hypothetical protein
bll0283	putative quinol oxidase subunit I transmembrane protein	mlr0363	leucine-responsive regulator	WP_051336419.1	NAD(P)H dehydrogenase	RHE_CH00287	methylated-DNA-[protein]-cysteine S-methyltransferase protein	RL0273	putative LysR family transcriptional regulator	SMc00353	putative transmembrane protein	RSULL_00284	Zinc-transporting ATPase
bll0284	malate:quinone oxidoreductase	mll0364	hypothetical protein	WP_027507546.1	aldehyde dehydrogenase	RHE_CH00288	putative oxidoreductase protein	RL0274	conserved hypothetical protein	SMc00354	hypothetical protein	RSULL_00285	hypothetical protein
bll0285	hypothetical protein	mlr0365	NADH dehydrogenase	WP_027507547.1	transcriptional regulator	RHE_CH00289	short chain dehydrogenase	RL0275	conserved hypothetical protein	SMc00355	hypothetical protein	RSULL_00286	hypothetical protein
bll0286	fumarate hydratase	mlr0366	probable multifunctional phosphoesterase	WP_027507548.1	Na+/H+ antiporter subunit G	RHE_CH00290	hypothetical protein	RL0276	putative acetyltransferase	SMc00356	putative lysyl-tRNA synthetase protein	RSULL_00287	hypothetical protein
bll0287	hypothetical protein	mll0368	cyclopropane-fatty-acyl-phospholipid synthase	WP_027507549.1	cation:proton antiporter	RHE_CH00291	LysR family transcriptional regulator	RL0277	putative oxidoreductase	SMc00357	elongation factor P	RSULL_00288	Arylesterase
bll0288	putative formate dehydrogenase associated protein	msr0370	unknown protein	WP_027507550.1	Na+/H+ antiporter subunit E	RHE_CH00292	AraC family transcriptional regulator	RL0278	putative oxidoreductase	SMc00358	putative cyclopropane-fatty-acyl-phospholipid synthase protein	RSULL_00289	hypothetical protein
bll0289	hypothetical protein	mlr0372	unknown protein	WP_027507551.1	Na+/H+ antiporter subunit D	RHE_CH00293	putative phosphatidylethanolamine-binding protein	RL0279	putative transmembrane protein	SMc00359	hypothetical protein	RSULL_00290	H(+)/Cl(-) exchange transporter ClcA
bll0290	hypothetical low temperature-induced protein	mlr0374	2-dehydro-3-deoxyphosphooctonate aldolase	WP_037140612.1	hypothetical protein	RHE_CH00294	putative acetyltransferase protein	RL0280	putative glycosyltransferase	SMc00360	hypothetical protein	RSULL_00291	hypothetical protein
bll0291	probable cytochrome B561	mlr0376	unknown protein	WP_027507552.1	monovalent cation/H+ antiporter subunit C	RHE_CH00295	putative reductase protein	RL0281	putative transmembrane protein	SMc00361	hypothetical protein	RSULL_00292	Transcriptional regulator HilA
bll0292	putative sulfur regulated plasmid-encoded protein precursor	msl0377	unknown protein	WP_027507553.1	monovalent cation/H+ antiporter subunit B	RHE_CH00296	hypothetical protein	RL0282	putative exodeoxyribonuclease VII large subunit	SMc00362	translation initiation factor IF-3	RSULL_00293	hypothetical protein
blr0293	oxidoreductase	mlr0378	enolase	WP_027507554.1	monovalent cation/H+ antiporter subunit A	RHE_CH00297	bifunctional GMP synthase/glutamine amidotransferase protein	RL0283	putative NAD(P)H oxidoreductase	SMc00363	50S ribosomal protein L35	RSULL_00294	hypothetical protein
blr0294	transcriptional regulator	mll0380	hypothetical protein	WP_037140615.1	hypothetical protein	RHE_CH00298	5'-methylthioadenosine/S-adenosylhomocysteine nucleosidase	RL0284	putative MarR family transcriptional regulator	SMc00364	50S ribosomal protein L20	RSULL_00295	hypothetical protein
bll0295	transcriptional regulator	mll0381	probable transcriptional regulator	WP_027507556.1	urease-associated protein	RHE_CH00299	putative phenylacetic acid degradation protein	RL0285	putative transmembrane transporter protein	SMc00365	phenylalanyl-tRNA synthetase subunit alpha	RSULL_00296	hypothetical protein
bsl0296	unknown protein	mlr0382	unknown protein	WP_027507557.1	peptide-methionine (R)-S-oxide reductase	RHE_CH00300	hypothetical protein	RL0286	putative aminopeptidase	SMc00366	phenylalanyl-tRNA synthetase subunit beta	RSULL_00297	Transposase
blr0297	hypothetical protein	mlr0383	pyruvate dehydrogenase E1 alpha subunit	WP_027507558.1	N-acetyltransferase	RHE_CH00301	hypothetical protein	RL0287	putative glutathione S transferase	SMc00367	hypothetical protein	RSULL_00298	Dipeptide-binding protein
blr0298	unknown protein	mlr0384	pyruvate dehydrogenase E1 beta subunit	WP_027507559.1	DNA-binding protein	RHE_CH00302	hypothetical protein	RL0288	putative MarR family transcriptional regulator	SMc00368	putative oxidoreductase protein	RSULL_00299	HTH-type transcriptional repressor NsrR
blr0299	transcriptional regulator	mlr0385	dihydrolipoamide acetyltransferase	WP_027507560.1	universal stress protein	RHE_CH00303	hypothetical protein	RL0289	conserved hypothetical exported protein	SMc00369	putative oxidoreductase protein	RSULL_00300	Methylmalonate-semialdehyde dehydrogenase [acylating]
bll0300	RagD protein	mlr0386	unknown protein	WP_027507561.1	glyoxalase	RHE_CH00304	hypothetical protein	RL0290	conserved hypothetical protein	SMc00370	putative transcription regulator protein	RSULL_00301	Antibiotic biosynthesis monooxygenase
bll0301	cation efflux protein	mlr0387	arylesterase	WP_027507562.1	SAM-dependent methyltransferase	RHE_CH00305	tRNA and rRNA cytosine-C5-methylase (RNA methyltransferase) protein	RL0291	putative arginine catabolism protein	SMc00371	hypothetical protein	RSULL_00302	HTH-type transcriptional regulator GltR
bll0302	RNA polymerase subunit	mlr0388	dihydrolipoamide dehydrogenase	WP_027507563.1	AI-2E family transporter	RHE_CH00306	rare lipoprotein A protein	RL0292	conserved hypothetical protein	SMc00372	short chain dehydrogenase	RSULL_00303	hypothetical protein
bll0303	two-component sensor histidine kinase	msr0389	hypothetical protein	WP_027507564.1	hypothetical protein	RHE_CH00307	putative nucleoside-diphosphate-sugar epimerase protein	RL0293	putative methylated-DNA--protein-cysteine methyltransferase	SMc00373	hypothetical protein	RSULL_00304	hypothetical protein
bll0304	two-component response regulator	mlr0392	lipoic acid synthetase	WP_027507565.1	S9 family peptidase	RHE_CH00308	putative iron-sulfur cluster binding protein	RL0294	putative short-chain dehydrogenase/oxidoreductase	SMc00374	putative oxidoreductase transmembrane protein	RSULL_00305	Helix-turn-helix domain protein
blr0305	unknown protein	mlr0393	hypothetical protein	WP_027507566.1	hypothetical protein	RHE_CH00309	glutathione S-transferase protein	RL0295	conserved hypothetical exported protein	SMc00375	putative oxidoreductase protein	RSULL_00307	phasin
blr0306	hypothetical protein	mll0394	hypothetical protein	WP_037140619.1	hypothetical protein	RHE_CH00310	undecaprenyl pyrophosphate phosphatase	RL0296	putative LysR family transcriptional regulator	SMc00376	hypothetical protein	RSULL_00308	Cell-division control histidine kinase PdhS
bll0307	transcriptional regulatory protein RpiB family	mll0395	hypothetical protein	WP_027507568.1	TetR family transcriptional regulator	RHE_CH00311	hypothetical protein	RL0297	conserved hypothetical protein	SMc00377	hypothetical protein	RSULL_00309	Acetyl-coenzyme A synthetase
blr0308	ABC transporter peptide-binding protein	mlr0396	nitrogen reguration protein; NifR3	WP_027507569.1	homocysteine methyltransferase	RHE_CH00312	NADH dehydrogenase/NADH dehydrogenase (ubiquinone) protein	RL0298	putative transmembrane protein	SMc00378	exodeoxyribonuclease VII large subunit	RSULL_00310	putative protein involved in outer membrane biogenesis
blr0309	peptide ABC transporter permease protein	mlr0397	nitrogen reguration protein; NirB	WP_027507570.1	hypothetical protein	RHE_CH00313	hypothetical protein	RL0299	putative LysR family transcriptional regulator	SMc00379	putative oxidoreductase protein	RSULL_00311	Inner membrane ABC transporter permease protein YdcV
blr0310	peptide ABC transporter permease protein	mlr0398	nitrogen assimilation regulatory protein; NtrC	WP_027507571.1	hypothetical protein	RHE_CH00314	orotidine 5'-phosphate decarboxylase	RL0300	putative acetyltransferase	SMc00380	putative transcription regulator protein	RSULL_00312	Putrescine transport system permease protein PotH
blr0311	peptide ABC transporter ATP-binding protein	mlr0399	nitrogen regulation protein; NtrY	WP_027507572.1	N-acetyltransferase	RHE_CH00315	hypothetical protein	RL0301	putative AraC family transcriptional regulator	SMc00381	hypothetical protein	RSULL_00313	Spermidine/putrescine import ATP-binding protein PotA
blr0312	peptide ABC transporter ATP-binding protein	mlr0400	nitrogen assimilation regulatory protein; NtrX	WP_027507573.1	hypothetical protein	RHE_CH00316	phosphatidylethanolamine N-methyltransferase/phosphatidyl-N-methylethanolaminen- methyltransfer ase protein	RL0302	putative AraC family transcriptional regulator putative arac-like transcription regulator	SMc00382	aminopeptidase protein	RSULL_00314	Putrescine-binding periplasmic protein precursor
bll0313	hypothetical protein	mlr0401	D-alanine aminotransferase	WP_027507574.1	membrane-bound PQQ-dependent dehydrogenase, glucose/quinate/shikimate family	RHE_CH00317	hypothetical protein	RL0303	putative aldo/keto reductase	SMc00383	putative glutathione S-transferase protein	RSULL_00315	putative transcriptional regulator
blr0314	nitrous oxide reductase expression regulator	mlr0402	host factor-I or probable NfrA protein	WP_027507575.1	class A beta-lactamase	RHE_CH00318	DNA polymerase III subunit beta	RL0304	putative CoA reductase	SMc00384	putative transcription regulation protein	RSULL_00316	Isocitrate lyase
blr0315	nitrous oxide reductase	mlr0403	GTP binding protein-like	WP_027507576.1	cation transporter	RHE_CH00319	methyltransferase protein	RL0305	conserved hypothetical protein	SMc00385	hypothetical protein	RSULL_00317	hypothetical protein
blr0316	periplasmic copper-binding precursor	mll0404	hypothetical protein	WP_027507577.1	hypothetical protein	RHE_CH00320	putative endonuclease protein	RL0306	putative isochorismatase family protein	SMc00386	hypothetical protein	RSULL_00318	ATP-dependent transcriptional regulator
blr0317	copper ABC transporter	mll0405	aromatic-amino-acid transaminase	WP_027507578.1	hypothetical protein	RHE_CH00321	hypothetical protein	RL0307	putative LysR family transcriptional regulator	SMc00387	aromatic amino acid aminotransferase	RSULL_00319	chromosome replication initiation inhibitor protein
blr0318	nitrous oxide metabolic protein	mlr0406	probable phosphoglycerate mutase	WP_027507579.1	N-acetyltransferase	RHE_CH00322	glutathione synthetase	RL0308	putative transcriptional regulator	SMc00388	hypothetical protein	RSULL_00320	hypothetical protein
blr0319	NosL protein	mlr0407	RNA polymerase sigma factor	WP_027507580.1	glutamine amidotransferase	RHE_CH00323	Mg-chelatase protein	RL0309	conserved hypothetical protein	SMc00389	hypothetical protein	RSULL_00321	Serine chemoreceptor protein
blr0320	NosX protein	mlr0408	unknown protein	WP_027507581.1	toxin-antitoxin system HicB family antitoxin	RHE_CH00324	hypothetical protein	RL0310	putative alcohol dehydrogenase	SMc00390	hypothetical protein	RSULL_00322	Ribose and galactose chemoreceptor protein
trnS-GGA	tRNA-Ser(GGA)	mlr0409	hypothetical protein	WP_027507582.1	diacylglycerol kinase	RHE_CH00325	cysteine synthase protein	RL0311	putative DJ-1/PfPI family protein	SMc00391	hypothetical protein	RSULL_00323	hypothetical protein
blr0321	unknown protein	mlr0411	hypothetical protein	WP_027507583.1	cytochrome C556	RHE_CH00326	amino acid efflux LysE family protein	RL0312	conserved hypothetical protein	SMc00392	hypothetical protein	RSULL_00324	N-methyltryptophan oxidase
bll0322	probable trehalose-6-phosphate synthase	mll0412	probable agmatinase	WP_027507584.1	threonine transporter RhtB	RHE_CH00327	putative transporter permease protein	RL0313	putative aldehyde dehydrogenase	SMc00393	hypothetical protein	RSULL_00325	Gamma-glutamylputrescine synthetase PuuA
bll0323	probable trehalose-phosphatase (EC 3.1.3.12)	mlr0414	hypothetical protein	WP_027507585.1	transcriptional regulator	RHE_CH00328	AsnC family transcriptional regulator	RL0314	putative transmembrane transporter protein	SMc00394	bifunctional GMP synthase/glutamine amidotransferase protein	RSULL_00326	Gamma-glutamylputrescine oxidoreductase
bll0324	putative sugar transport protein	mlr0415	unknown protein	WP_027507586.1	hypothetical protein	RHE_CH00329	putative acetyltransferase protein	RL0315	putative GMP synthase [glutamine hydrolysing]	SMc00395	5'-methylthioadenosine/S-adenosylhomocysteine nucleosidase	RSULL_00327	Glucose-6-phosphate 1-dehydrogenase
blr0325	hypothetical protein	mll0416	probable hydrolase	WP_027507587.1	phosphatase	RHE_CH00330	deoxyuridine 5'-triphosphate nucleotidohydrolase	RL0316	conserved hypothetical protein	SMc00396	hypothetical protein	RSULL_00328	6-phosphogluconolactonase
bll0326	putative methyl-accepting chemotaxis protein	mll0418	hypothetical protein	WP_027507588.1	superoxide dismutase	RHE_CH00331	peptide chain release factor 3 protein	RL0317	conserved hypothetical protein	SMc00397	hypothetical protein	RSULL_00329	Phosphogluconate dehydratase
bll0327	putative methyl-accepting chemotaxis protein	mll0419	methionyl-tRNA synthetase	WP_027507589.1	hypothetical protein	RHE_CH00332	hypothetical protein	RL0318	conserved hypothetical protein	SMc00460	hypothetical protein	RSULL_00330	hypothetical protein
blr0328	hypothetical protein	mlr0421	unknown protein	WP_027507590.1	hypothetical protein	RHE_CH00333	putative acetyltransferase protein	RL0319	conserved hypothetical exported protein	SMc00399	magnesium/cobalt transporter CorA	RSULL_00331	Maltose/maltodextrin import ATP-binding protein MalK
blr0329	two-component hybrid sensor and regulator	mlr0422	unknown protein	WP_027507591.1	hypothetical protein	RHE_CH00334	HlyD family protein secretion protein	RL0320	conserved hypothetical protein	SMc00400	putative signal peptide protein	RSULL_00332	Oligo-1,6-glucosidase 1
bll0330	two-component response regulator	mll0423	DNA polymerase III	WP_027507592.1	anion permease	RHE_CH00335	putative protein transport protein	RL0321	conserved hypothetical exported protein	SMc00401	hypothetical protein	RSULL_00333	L-arabinose transport system permease protein AraQ
bll0331	two-component response regulator	mll0424	thymidylate kinase	WP_037140622.1	ketosteroid isomerase	RHE_CH00336	hypothetical protein	RL0322	putative iron-regulated protein	SMc00402	putative signal peptide protein	RSULL_00334	Lactose transport system permease protein LacF
bll0332	unknown protein	mll0426	penicillin binding protein	WP_027507594.1	MFS transporter	RHE_CH00337	hypothetical protein	RL0323	putative methyltransferase	SMc00403	NOL1/NOP2/SUN family signature protein	RSULL_00335	Bacterial extracellular solute-binding protein
bll0333	probable alcohol dehydrogenase precursor	mll0427	rare lipoprotein A	WP_027507595.1	catalase HPII	RHE_CH00338	putative carboxypeptidase-related protein	RL0324	conserved hypothetical protein	SMc00404	hypothetical protein	RSULL_00336	Raffinose operon repressor
bll0334	hypothetical protein	mll0428	unknown protein	WP_037140727.1	hypothetical protein	RHE_CH00339	cyanate transport protein	RL0325	conserved hypothetical exported protein	SMc00405	hypothetical protein	RSULL_00337	Bifunctional protein FolD protein
blr0335	putative carbon monoxide dehydrogenase small chain	mll0429	unknown protein	WP_027507597.1	aminotransferase	RHE_CH00340	GntR family transcriptional regulator	RL0326	putative 4Fe-4S ferredoxin protein	SMc00406	4FE-4S ferredoxin iron-sulfur binding-domain containing protein	RSULL_00338	chain length determinant protein EpsF
blr0336	carbon monoxide dehydrogenase large chain	msl0430	unknown protein	WP_027507598.1	alcohol dehydrogenase	RHE_CH00341	putative glutamine amidotransferase protein	RL0327	putative glutathione S-transferase	SMc00407	putative glutathione S-transferase protein	RSULL_00339	Putative N-acetylmannosaminyltransferase
blr0337	putative carbon monoxide dehydrogenase medium chain (EC 1.2.99.2)	msl0431	unknown protein	WP_027507599.1	metallophosphoesterase	RHE_CH00342	bifunctional phosphopantothenoylcysteine decarboxylase/phosphopantothenate synthase	RL0328	putative undecaprenyl-diphosphatase undecaprenyl-diphosphatase (undecaprenyl pyrophosphate phosphatase) (bacitracin resistance protein)	SMc00408	undecaprenyl pyrophosphate phosphatase	RSULL_00340	D-malate degradation protein R
blr0338	Alpha-methylacyl-CoA racemase (EC 5.1.99.4)	mlr0432	unknown protein	WP_051336420.1	hypothetical protein	RHE_CH00343	short chain dehydrogenase	RL0329	putative NADH-ubiquinone oxidoreductase subunit	SMc00409	putative signal peptide protein	RSULL_00341	Glutathione-regulated potassium-efflux system ancillary protein KefF
bll0339	4-hydroxyphenylpyruvate dioxygenase (EC 1.13.11.27)	mll0433	unknown protein	WP_027507600.1	LysR family transcriptional regulator	RHE_CH00344	LysR family transcriptional regulator	RL0330	conserved hypothetical protein	SMc00410	putative oxidoreductase protein	RSULL_00342	hypothetical protein
blr0340	transcriptional regulatory protein AsnC family	msl0434	unknown protein	WP_037140630.1	cysteine hydrolase	RHE_CH00345	putative transporter permease protein	RL0331	putative orotidine 5'-phosphate decarboxylase	SMc00411	hypothetical protein	RSULL_00343	hypothetical protein
blr0341	hypothetical protein	msl0435	unknown protein	WP_027507602.1	hypothetical protein	RHE_CH00346	putative biphenyl-2	RL0332	conserved hypothetical protein	SMc00412	orotidine 5'-phosphate decarboxylase	RSULL_00344	chemotactic signal-response protein CheL
bll0342	fumarylacetoacetase (EC 3.7.1.2)	mll0437	unknown protein	WP_027507603.1	trans-aconitate 2-methyltransferase	RHE_CH00347	urocanate hydratase	RL0333	putative phospholipid N-methyltransferase	SMc00413	hypothetical protein	RSULL_00345	hypothetical protein
bll0343	homogentisate 1	msl0438	unknown protein	WP_037140635.1	glucose-6-phosphate dehydrogenase	RHE_CH00348	hypothetical protein	RL0334	putative DNA polymerase III	SMc00414	hypothetical protein	RSULL_00346	flagellar biosynthesis protein FliR
bll0344	hypothetical protein	msl0439	unknown protein	WP_027507605.1	damage-inducible protein DinB	RHE_CH00349	hypothetical protein	RL0335	putative tetrapyrrole-methylase protein	SMc00415	DNA polymerase III subunit beta	RSULL_00347	Flagellar biosynthesis protein FlhA
bsl0345	hypothetical protein	msl0440	unknown protein	WP_037140734.1	TetR family transcriptional regulator	RHE_CH00350	allantoate amidohydrolase	RL0336	conserved hypothetical protein	SMc00416	hypothetical protein	RSULL_00348	Flagellar biosynthetic protein FliQ
bll0346	putative oxidoreductase	mll0441	unknown protein	WP_027507607.1	hypothetical protein	RHE_CH00351	allantoinase protein	RL0337	conserved hypothetical protein	SMc00418	hypothetical protein	RSULL_00349	Basal-body rod modification protein FlgD
blr0347	transcriptional regulatory protein MarR family	mll0442	unknown protein	WP_027507608.1	hypothetical protein	RHE_CH00352	histidine ammonia-lyase protein	RL0338	putative glutathione synthetase	SMc00419	glutathione synthetase	RSULL_00350	flagellar biosynthesis repressor FlbT
bsl0348	unknown protein	mll0443	hypothetical protein	WP_027507609.1	PhnA protein	RHE_CH00353	ubiquinone biosynthesis protein	RL0339	putative Mg2+ chelatase family protein	SMc00420	hypothetical protein	RSULL_00351	flagellar biosynthesis regulatory protein FlaF
blr0349	unknown protein	mlr0445	unknown protein	WP_027507610.1	ABC transporter	RHE_CH00354	ubiquinone/menaquinone biosynthesis methyltransferase	RL0340	putative cysteine synthase	SMc00421	O-acetylserine sulfhydrylase A	RSULL_00352	flagellar hook-associated protein FlgL
bsr0350	unknown protein	mll0446	unknown protein	WP_037140741.1	ABC transporter substrate-binding protein	RHE_CH00355	formamidopyrimidine-DNA glycosylase	RL0341	putative LysE family transport protein	SMc00422	putative amino acid efflux protein	RSULL_00353	Flagellar hook-associated protein 1
bll0351	hypothetical protein	mll0448	hypothetical protein	WP_027507612.1	periplasmic-like protein	RHE_CH00356	enoyl-CoA hydratase	RL0342	putative ferritin-family protein	SMc00423	putative amino acid efflux protein	RSULL_00354	Flagellar hook protein FlgE
blr0352	hypothetical protein	mll0449	unknown protein	WP_027507613.1	aryl-sulfate sulfotransferase	RHE_CH00357	30S ribosomal protein S20	RL0343	putative transmembrane protein	SMc00424	hypothetical protein	RSULL_00355	Flagellar transcriptional regulator FtcR
blr0353	hypothetical protein	mll0450	unknown protein	WP_027507614.1	HlyD family type I secretion periplasmic adaptor subunit	RHE_CH00358	chromosomal replication initiation protein	RL0344	putative AsnC family transcriptional regulatory protein	SMc00425	putative transcription regulator protein	RSULL_00356	Transglycosylase SLT domain protein
blr0354	hypothetical protein	mll0452	unknown protein	WP_027507615.1	type I secretion system permease/ATPase	RHE_CH00359	putative dehydrogenase protein	RL0345	conserved hypothetical protein	SMc00461	deoxyuridine 5'-triphosphate nucleotidohydrolase	RSULL_00357	Flagellar hook-length control protein FliK
blr0355	hypothetical protein	mll0453	unknown protein	WP_037140743.1	channel protein TolC	RHE_CH00360	coproporphyrinogen III oxidase	RL0346	putative deoxyuridine 5'triphosphate nucleotidohydrolase	SMc00427	peptide chain release factor RF-3 protein	RSULL_00358	chemotaxis protein
blr0356	Acr family transport protein	mll0454	unknown protein	WP_027507617.1	GGDEF domain-containing protein	RHE_CH00361	putative deoxyribonucleotide triphosphate pyrophosphatase	RL0347	putative peptide chain release factor (RF-3)	SMc00428	putative transmembrane protein	RSULL_00359	Chemotaxis protein MotB
bll0357	transcriptional regulatory protein Crp family	mll0455	unknown protein	WP_027507618.1	type I secretion C-terminal target domain-containing protein	RHE_CH00362	lactoylglutathione lyase protein	RL0348	putative LysR family transcriptional regulator	SMc00429	putative transcription regulator protein	RSULL_00360	hypothetical protein
blr0358	hypothetical protein	mll0457	unknown protein	WP_027507619.1	glyoxalase	RHE_CH00363	ribonuclease PH	RL0349	putative glutathione-S-transferase	SMc00430	putative oxidoreductase protein	RSULL_00361	Flagellin
blr0359	unknown protein	mll0458	unknown protein	WP_037140636.1	hypothetical protein	RHE_CH00364	heat-inducible transcription repressor	RL0350	conserved hypothetical protein	SMc00431	hypothetical protein	RSULL_00362	Flagellin
blr0360	hypothetical protein	mll0459	unknown protein	WP_027507621.1	hypothetical protein	RHE_CH00365	molecular chaperone heat shock protein (hsp-70)	RL0350A	putative AsnC family transcriptional regulator	SMc00432	putative myo-inositol catabolism protein	RSULL_00363	Flagellin
bll0361	unknown protein	mll0460	hypothetical protein	WP_027507622.1	MarR family transcriptional regulator	RHE_CH00366	inosine-uridine preferring nucleoside hydrolase protein	RL0351	conserved hypothetical protein	SMc00433	putative myo-inositol catabolism protein	RSULL_00364	Flagellin
bll0362	hypothetical protein	mll0461	unknown protein	WP_027507623.1	hypothetical protein	RHE_CH00367	molecular chaperone small heat shock protein	RL0352	putative exported peptidase	SMc01166	putative malonic semialdehyde oxidative decarboxylase protein	RSULL_00365	putative O-linked N-acetylglucosamine transferase, SPINDLY family
bll0363	unknown protein	mll0462	unknown protein	WP_051336426.1	transcriptional regulator, XRE family protein	RHE_CH00368	hypothetical protein	RL0353	putative transmembrane transport protein	SMc01165	putative sugar kinase protein	RSULL_00366	Flagellar biosynthetic protein FliP precursor
blr0364	hypothetical protein	mll0463	similar to bacteriophage terminase large subunit	WP_027507625.1	organic hydroperoxide resistance protein	RHE_CH00369	tRNA (guanine-N(7))-methyltransferase	RL0354	putative GntR family transcriptional regulator	SMc01164	hypothetical protein	RSULL_00367	Flagellar basal body-associated protein FliL
blr0365	30S ribosomal protein S21	mll0464	similar to bacteriophage packaging protein gp3	WP_027507626.1	MarR family transcriptional regulator	RHE_CH00370	S-adenosylmethionine synthetase	RL0355	putative pirin-like protein	SMc01163	putative oxidoreductase protein	RSULL_00368	Basal body L-ring protein
blr0366	unknown protein	mll0465	unknown protein	WP_027507627.1	MFS transporter	RHE_CH00371	transcriptional regulator protein	RL0356	conserved hypothetical protein	SMc01162	hypothetical protein	RSULL_00369	hypothetical protein
blr0367	putative glucose dehydrogenase (acceptor) (EC 1.1.99.10)	msr0466	unknown protein	WP_027507628.1	LysR family transcriptional regulator	RHE_CH00372	apolipoprotein N-acyltransferase	RL0357	putative coenyzme A biosynthesis bifunctional protein	SMc01161	bifunctional phosphopantothenoylcysteine decarboxylase/phosphopantothenate synthase	RSULL_00370	Basal body P-ring protein
blr0368	hypothetical protein	mll0467	unknown protein	WP_037140648.1	hydrolase	RHE_CH00373	putative hemolysin protein	RL0358	putative 3-oxoacyl-[acyl-carrier-protein] reductase	SMc01160	hypothetical protein	RSULL_00371	Flagella basal body P-ring formation protein FlgA precursor
blr0369	hypothetical protein	mll0468	unknown protein	WP_027507629.1	L,D-transpeptidase	RHE_CH00374	hypothetical protein	RL0359	putative short-chain dehydrogenase/reductase	SMc01159	putative oxidoreductase protein	RSULL_00372	Distal rod protein
bll0370	hypothetical protein	mll0469	unknown protein	WP_027507630.1	L,D-transpeptidase	RHE_CH00375	phosphate starvation inducible protein	RL0360	putative LysR family transcriptional regulator	SMc01158	hypothetical protein	RSULL_00373	flagellar hook-basal body protein FliE
blr0371	hypothetical protein	msl0470	unknown protein	WP_027507631.1	hypothetical protein	RHE_CH00376	putative 2-methylthioadenine synthetase (miaB-like) protein	RL0361	putative LysR family transcriptional regulator	SMc01157	putative oxidoreductase protein	RSULL_00374	Putative proximal rod protein
blr0372	putative succinoglycan biosynthesis protein	msr0471	unknown protein	WP_027507632.1	glyoxalase	RHE_CH00377	1-acyl-sn-glycerol-3-phosphate acyltransferase (phospholipid/glycerol acyltransferase) protein	RL0362	putative MFS family transmembrane transport protein	SMc01156	ubiquinone biosynthesis protein	RSULL_00375	flagellar basal body rod protein FlgB
blr0373	hypothetical aminotransferase	mll0472	unknown protein	WP_027507633.1	aminopeptidase	RHE_CH00378	ferric uptake regulation protein	RL0363	putative glyoxalase	SMc01155	ubiquinone/menaquinone biosynthesis methyltransferase	RSULL_00376	hypothetical protein
bll0374	unknown protein	mll0473	unknown protein	WP_027507634.1	ATP-dependent DNA ligase	RHE_CH00379	ribosomal-protein-alanine N-acetyltransferase protein	RL0364	putative urocanate hydrolase	SMc01154	formamidopyrimidine-DNA glycosylase	RSULL_00377	Flagellum-specific ATP synthase
bll0375	probable alginate O-acetyltransferase	mlr0474	unknown protein	WP_027507635.1	DNA ligase-associated DEXH box helicase	RHE_CH00380	O-sialoglycoprotein endopeptidase protein	RL0365	conserved hypothetical protein	SMc01153	enoyl-CoA hydratase	RSULL_00378	Distal rod protein
blr0376	protease II	mlr0475	bacteriophage integrase	WP_027507636.1	glycerophosphodiester phosphodiesterase	RHE_CH00381	nitrogen fixation protein	RL0366	conserved hypothetical protein	SMc01152	30S ribosomal protein S20	RSULL_00379	Chemotaxis protein MotA
bll0377	hypothetical protein	trnS-UGA	tRNA-Ser(TGA)	WP_027507637.1	Tat protein	RHE_CH00382	putative universal stress protein	RL0367	putative N-carbamoyl-L-amino acid hydrolase	SMc01167	chromosomal replication initiation protein	RSULL_00380	flagellar motor switch protein FliM
bll0378	dihydroxy-acid dehydratase	msl8587	unknown protein	WP_027507638.1	glutathione S-transferase	RHE_CH00383	tryptophanyl-tRNA synthetase	RL0368	putative allantoinase	SMc01151	hypothetical protein	RSULL_00381	Flagellar motor switch protein FliN
bll0379	ABC transporter permease protein	mll0476	unknown protein	WP_037140660.1	nicotinate-nucleotide diphosphorylase (carboxylating)	RHE_CH00384	putative glyoxalase protein	RL0369	putative histidine ammonia-lyase	SMc01150	hypothetical protein	RSULL_00382	Flagellar motor switch protein FliG
bll0380	ABC transporter ATP-binding protein	mlr0478	unknown protein	WP_027507639.1	L-aspartate oxidase	RHE_CH00385	hypothetical protein	RL0370	putative ubiquinone biosynthesis protein	SMc01149	hypothetical protein	RSULL_00383	Flagellar biosynthetic protein FlhB
bll0381	ABC transporter substrate-binding protein	mlr0479	succinoglycan biosynthesis protein; ExoI	WP_027507640.1	quinolinate synthetase	RHE_CH00386	virulence factor transmembrane protein	RL0371	putative Ubiquinone/menaquinone biosynthesis methyltransferase	SMc01148	hypothetical protein	RSULL_00384	hypothetical protein
blr0382	transcriptional regulatory protein GntR family	mlr0480	unknown protein	WP_027507641.1	membrane protein	RHE_CH00387	PII uridylyl-transferase	RL0372	putative formamidopyrimidine-DNA glycosylase	SMc01147	coproporphyrinogen III oxidase	RSULL_00385	Transcriptional activator protein LuxR
bll0383	probable methyl-accepting chemotaxis protein	mll0481	unknown protein	WP_027507642.1	LysR family transcriptional regulator	RHE_CH00388	DNA mismatch repair protein	RL0373	putative enoyl-CoA hydratase	SMc01146	putative deoxyribonucleotide triphosphate pyrophosphatase	RSULL_00386	Transcriptional regulatory protein LiaR
blr0384	two-component response regulator	mll0482	unknown protein	WP_027507643.1	glutathione S-transferase	RHE_CH00389	malic enzyme	RL0374	putative 30S ribosomal protein S20	SMc01145	hypothetical protein	RSULL_00387	Flagellar M-ring protein
blr0385	two-component hybrid sensor and regulator	mll0483	unknown protein	WP_027507644.1	hypothetical protein	RHE_CH00390	hypothetical protein	RL0375	putative chromosomal replication initiator protein	SMc01144	ribonuclease PH	RSULL_00388	hypothetical protein
bll0386	two-component response regulator	mll0485	hypothetical protein	WP_027507645.1	DeoR family transcriptional regulator	RHE_CH00391	two-component sensor histidine kinase/response regulator hybrid protein	RL0376	putative L-lysine dehydrogenase	SMc01143	heat-inducible transcription repressor	RSULL_00389	Chemoreceptor glutamine deamidase CheD
bll0387	unknown protein	mll0486	unknown protein	WP_027507646.1	hypothetical protein	RHE_CH00392	lipoprotein signal peptidase protein	RL0377	putative oxygen-independent coprophorphyrinogen III oxidase	SMc01142	heat shock protein	RSULL_00390	hypothetical protein
bll0388	two-component response regulator	mll0487	probable prophage integrase	WP_027507647.1	asparaginase	RHE_CH00393	rRNA methylase	RL0378	putative HAM1 family protein	SMc01141	nitrogen regulatory IIA protein	RSULL_00391	Chemotaxis response regulator protein-glutamate methylesterase
bll0389	hypothetical protein	mlr0488	unknown protein	WP_027507648.1	MFS transporter	RHE_CH00394	SAM-dependent methyltransferase protein	RL0379	putative glyoxalase family protein	SMc01140	SIGMA54 modulation protein	RSULL_00392	Chemotaxis protein methyltransferase
bll0390	protein-glutamate O-methyltransferase (EC 2.1.1.80)	mll0489	probable transcriptional regulator	WP_027507649.1	transcriptional regulator	RHE_CH00395	MutT/NUDIX family hydrolase	RL0380	putative ribonuclease	SMc01139	RNA polymerase factor sigma-54	RSULL_00393	Chemotaxis protein CheW
bll0391	two-component response regulator	msl0491	unknown protein	WP_027507650.1	MFS transporter	RHE_CH00396	hypothetical protein	RL0381	putative heat-inducible transcriptional regulator	SMc01138	ABC transporter ATP-binding protein	RSULL_00394	Chemotaxis protein CheA
bll0392	transducer coupling protein	mlr0492	hypothetical protein	WP_027507651.1	methylase	RHE_CH00397	putative acetyltransferase protein	RL0382	putative GrpE heat shock protein	SMc01137	hypothetical protein	RSULL_00395	hypothetical protein
bll0393	two-component hybrid sensor and regulator	mlr0493	probable peroxidase	WP_027507652.1	NAD(P)H-quinone oxidoreductase	RHE_CH00398	hypothetical protein	RL0383	putative inosine-uridine preferring nucleoside hydrolase	SMc01136	hypothetical protein	RSULL_00396	hypothetical protein
bll0394	two-component response regulator	mlr0494	unknown protein	WP_051336421.1	diguanylate cyclase	RHE_CH00399	integration host factor subunit beta	RL0384	putative small heat shock protein	SMc01135	putative protease IV transmembrane protein	RSULL_00397	Serine chemoreceptor protein
blr0395	hypothetical protein	mlr0495	unknown protein	WP_027507654.1	amino acid ABC transporter	RHE_CH00400	proteinase IV protein	RL0385	conserved hypothetical protein	SMc01134	integration host factor subunit beta	RSULL_00398	hypothetical protein
blr0396	hypothetical protein	mlr0496	hypothetical protein	WP_027507655.1	hypothetical protein	RHE_CH00401	hypothetical protein	RL0386	conserved hypothetical protein	SMc01133	hypothetical protein	RSULL_00399	putative membrane protein
blr0397	two-component sensor histidine kinase	mlr0499	hypothetical protein	WP_027507656.1	transcriptional regulator BetI	RHE_CH00402	hypothetical protein	RL0387	hypothetical protein	SMc01132	hypothetical protein	RSULL_00400	transcriptional regulator, y4mF family
bsr0398	hypothetical protein	mll0501	hypothetical protein	WP_027507657.1	betaine-aldehyde dehydrogenase	RHE_CH00403	amino acid ABC transporter ATP-binding protein	RL0388	putative tRNA (guanine-N(7)-)-methyltransferase	SMc01131	hypothetical protein	RSULL_00401	Inner membrane protein YbaL
bll0399	transcriptional regulatory protein LuxR family	mll0502	permease protein of sugar ABC transporter	WP_027507658.1	choline dehydrogenase	RHE_CH00404	RNA polymerase factor sigma-54	RL0389	putative S-adenosylmethionine synthetase	SMc01130	putative tRNA/rRNA methyltransferase protein	RSULL_00402	hypothetical protein
blr0400	unknown protein	mll0503	permease protein of sugar ABC transporter	WP_027507659.1	PIN domain nuclease	RHE_CH00405	putative permease protein	RL0390	putative HTH-type transcriptional regulator	SMc01129	lipoprotein signal peptidase transmembrane	RSULL_00403	bifunctional preprotein translocase subunit SecD/SecF
blr0401	hypothetical protein	mll0504	ATP-binding protein of sugar ABC transporter	WP_027507660.1	CopG family transcriptional regulator	RHE_CH00406	sigma 54 modulation protein	RL0391	putative transmembrane acyltransferase	SMc01128	putative sensor histidine kinase transmembrane protein	RSULL_00404	Phytochrome-like protein cph1
blr0402	two-component response regulator	mll0505	quinone oxidoreductase	WP_051336422.1	LysR family transcriptional regulator	RHE_CH00407	protein-N(pi)-phosphohistidine-sugar phosphotransferase protein (enzyme II of thephosphotransferase system)	RL0392	putative hemolysin-like protein	SMc01127	hypothetical protein	RSULL_00405	Response regulator of citrate/malate metabolism
bll0403	hypothetical protein	mll0506	phosphatidylcholine synthase	WP_027507661.1	class C beta-lactamase	RHE_CH00408	methyl-accepting chemotaxis protein	RL0393	conserved hypothetical protein	SMc01126	malic enzyme	RSULL_00406	Regulatory protein SdiA
blr0404	transcriptional regulatory protein GntR family	mll0508	unknown protein	WP_027507662.1	hypothetical protein	RHE_CH00409	ribose kinase protein	RL0394	putative phosphate starvation-induced protein	SMc01125	DNA mismatch repair protein	RSULL_00407	Transcriptional regulatory protein PrrA
bll0405	hypothetical protein	mll0509	unknown protein	WP_027507663.1	hypothetical protein	RHE_CH00410	hypothetical protein	RL0395	putative MiaB protein (methylthiolation of isopentenylated A37 derivatives in rRNA)	SMc01124	PII uridylyl-transferase	RSULL_00408	Sensor protein FixL
bll0406	unknown protein	msr0510	unknown protein	WP_027507664.1	Rrf2 family transcriptional regulator	RHE_CH00411	methyl-accepting chemotaxis protein	RL0396	putative acyltransferase	SMc01123	putative virulence factor MviN-like protein	RSULL_00409	Response regulator rcp1
blr0407	hypothetical protein	mlr0511	probable 2-octaprenyl-6-methoxyphenol 4-monoxygenase	WP_027507665.1	phosphoadenosine phosphosulfate reductase	RHE_CH00412	peptide deformylase	RL0397	putative ferric uptake regulation protein	SMc01122	hypothetical protein	RSULL_00410	Phytochrome-like protein cph1
bll0408	hypothetical protein	mlr0512	unknown protein	WP_027507666.1	sulfate adenylyltransferase subunit 2	RHE_CH00413	plasmid stability protein	RL0398	putative acetyltransferase	SMc01121	tryptophanyl-tRNA synthetase	RSULL_00411	Putative ring-cleaving dioxygenase MhqO
bll0409	probable FAD-monooxygenase	mll0513	unknown protein	WP_027507667.1	sulfate adenylyltransferase subunit CysN	RHE_CH00414	methionyl-tRNA formyltransferase	RL0399	putative endopeptidase	SMc01120	hypothetical protein	RSULL_00412	Putative glycosyltransferase EpsH
blr0410	transcriptional regulatory protein LysR family	mlr0514	probable binding protein component of ABC transporter	WP_027507669.1	hypothetical protein	RHE_CH00415	tRNA pseudouridine synthase A	RL0400	putative nifU iron-sulphur cluster scaffold protein	SMc01119	hypothetical protein	RSULL_00413	Teichuronic acid biosynthesis protein TuaB
bll0411	ABC transporter permease protein	mlr0515	similar to FrnE protein	WP_027507670.1	cupin	RHE_CH00416	hypothetical protein	RL0401	putative universal stress protein	SMc01118	hypothetical protein	RSULL_00414	Putative pyruvyl transferase EpsO
bll0412	ABC transporter ATP-binding protein	mll0516	unknown protein	WP_027507671.1	MBL fold metallo-hydrolase	RHE_CH00417	succinyl-diaminopimelate desuccinylase	RL0402	putative tryptophanyl-tRNA synthetase	SMc01117	putative acetyltransferase protein	RSULL_00415	carboxylate/amino acid/amine transporter
bll0413	ABC transporter substrate-binding protein	mlr0519	ATP-binding protein of ABC-transporter	WP_027507673.1	membrane protein	RHE_CH00418	2	RL0403	conserved hypothetical protein	SMc01116	putative acyltransferase transmembrane protein	RSULL_00416	OsmC-like protein
bll0414	3-isopropylmalate dehydrogenase	mlr0521	Mg2+ transport protein	WP_027507674.1	hypothetical protein	RHE_CH00419	hypothetical protein	RL0404	putative transmembrane mviN virulence factor homologue	SMc01115	hypothetical protein	RSULL_00417	putative glutamate synthase subunit beta
bll0415	3-isopropylmalate dehydratase small subunit	mll0523	glutathione reductase	WP_037140672.1	hypothetical protein	RHE_CH00420	hypothetical protein	RL0405	putative [Protein-PII] uridylyltransferase	SMc01114	phoH-like protein	RSULL_00418	Plasmid maintenance system killer protein
bll0416	3-isopropylmalate dehydratase large subunit	mll0525	unknown protein	WP_027507675.1	pyruvate, phosphate dikinase	RHE_CH00421	putative hydrolase protein	RL0406	putative DNA mismatch repair protein	SMc01113	hypothetical protein	RSULL_00419	hypothetical protein
bll0417	transcriptional regulatory protein LysR family	mll0526	ribose 5-phosphate isomerase	WP_027507676.1	chromosome segregation protein SMC	RHE_CH00422	Mg-protoporphyrin IX monomethyl ester oxidative cyclase subunit protein	RL0407	putative NADP-dependent malate dehydrogenase	SMc01112	hypothetical protein	RSULL_00420	hypothetical protein
trnS-CGA	tRNA-Ser(CGA)	mlr0528	probable phosphoglycolate phosphatase	WP_027507677.1	DSBA oxidoreductase	RHE_CH00423	methylated-DNA-[protein]-cysteine S-methyltransferase protein	RL0408	conserved hypothetical protein	SMc01111	apolipoprotein N-acyltransferase	RSULL_00421	hypothetical protein
blr0418	putative epoxide hydrolase (EC 3.3.2.3)	trnV-CAC	tRNA-Val(CAC)	WP_027507678.1	hypothetical protein	RHE_CH00424	putative carboxyphosphonoenolpyruvate phosphonomutase protein	RL0409	putative transmembrane two-component sensor histidine kinase/response regulator hybrid	SMc01110	DNA-binding protein	RSULL_00423	zinc-binding protein
bll0419	hypothetical protein	msr0529	unknown protein	WP_027507679.1	A/G-specific adenine glycosylase	RHE_CH00425	L-lactate dehydrogenase (cytochrome) protein	RL0410	putative transmembrane lipoprotein signal peptidase	SMc01109	S-adenosylmethionine synthetase	RSULL_00424	Maf-like protein YhdE
blr0420	50S ribosomal protein L21	mlr0530	unknown protein	WP_027507680.1	2-haloalkanoic acid dehalogenase	RHE_CH00426	fatty acid desaturase protein	RL0411	putative rRNA methyltransferase rrna methyltransferase	SMc01108	tRNA (guanine-N(7))-methyltransferase	RSULL_00425	Translation initiation factor IF-1
bsr0421	50S ribosomal protein L27	mlr0532	unknown protein	WP_027507681.1	DNA modification methylase	RHE_CH00427	ArsR family transcriptional regulator	RL0412	conserved hypothetical protein	SMc01107	hypothetical protein	RSULL_00426	Arsenate reductase
blr0422	hypothetical protein	mll0533	hypothetical protein	WP_027507682.1	antibiotic biosynthesis monooxygenase	RHE_CH00428	acetylglutamate kinase	RL0413	putative MutT/NUDIX family ADP compounds hydrolase	SMc01106	small heat shock protein	RSULL_00427	hypothetical protein
bll0423	hypothetical protein	mll0534	probable short-chain dehydrogenase	WP_027507683.1	NIPSNAP family protein	RHE_CH00429	RNA polymerase sigma factor	RL0414	putative carbon monooxide dehydrogenase related protein	SMc01105	putative nucleoside hydrolase protein	RSULL_00428	Histidinol dehydrogenase
blr0424	similar to monoamine oxidase regulatory protein	mlr0535	probable transcriptional regulator	WP_027507684.1	transcriptional regulator	RHE_CH00430	hypothetical protein	RL0415	putative acetyltransferase	SMc01104	chemoreceptor methyl-accepting chemotaxis transmembrane protein	RSULL_00429	hypothetical protein
blr0425	GTP-binding protein	mlr0536	hypothetical protein	WP_027507685.1	haloacid dehalogenase	RHE_CH00431	putative transforming growth factor-induced protein (and secreted protein MPB70)	RL0416	putative transmembrane protein	SMc01103	ribokinase protein	RSULL_00430	UDP-N-acetylglucosamine 1-carboxyvinyltransferase
blr0426	putative phosphonate monoester hydrolase	mll0537	probable hydrolase	WP_037140676.1	hypothetical protein	RHE_CH00432	two-component sensor histidine kinase protein	RL0417	putative integration host factor beta subunit	SMc01102	hypothetical protein	RSULL_00431	hypothetical protein
bll0427	hypothetical protein	mlr0538	probable transcription regulator	WP_027507687.1	threonine synthase	RHE_CH00433	hypothetical protein	RL0418	putative peptidase	SMc01101	peptide deformylase	RSULL_00433	5,6-dimethylbenzimidazole synthase
blr0428	glutamate 5-kinase	mll0539	hypothetical protein	WP_027507688.1	peptidase M16	RHE_CH00434	hypothetical protein	RL0419	putative transmembrane protein	SMc01100	methionyl-tRNA formyltransferase	RSULL_00434	hypothetical protein
blr0429	gamma-glutamyl phosphate reductase	mll0540	hypothetical protein	WP_027507689.1	GCN5 family acetyltransferase	RHE_CH00435	cold shock protein	RL0420	putative outer membrane OstA family protein	SMc01099	tRNA pseudouridine synthase A	RSULL_00435	Vitamin B12 transport ATP-binding protein BacA
blr0430	nicotinate-nucleotide adenylyltransferase	mlr0541	molybdopterin biosynthetic protein A	WP_027507690.1	diguanylate cyclase	RHE_CH00436	GTPase EngB	RL0421	putative ABC transporter ATP-binding component	SMc01098	hypothetical protein	RSULL_00436	hypothetical protein
bsr0431	hypothetical protein	mlr0542	unknown protein	WP_027507691.1	hypothetical protein	RHE_CH00437	putative inner membrane protein translocase component YidC	RL0422	putative RNA polymerase sigma-54 factor	SMc01394	hypothetical protein	RSULL_00437	inner membrane protein
blr0432	hypothetical protein	mlr0543	unknown protein	WP_027507692.1	DUF179 domain-containing protein	RHE_CH00438	ribonuclease P	RL0423	putative transmembrane protein	SMc01097	hypothetical protein	RSULL_00438	hypothetical protein
blr0433	hypothetical protein	mlr0545	hypothetical protein	WP_027507693.1	cytochrome c biogenesis protein	RHE_CH00439	50S ribosomal protein L34	RL0424	putative sigma-54 modulation protein	SMc01096	succinyl-diaminopimelate desuccinylase	RSULL_00439	Cellobiose phosphorylase
blr0434	carboxy-terminal protease	mlr0547	molybdopterin-guanine dinucleotide biosynthesis protein A	WP_027507694.1	peroxiredoxin	RHE_CH00440	methyl-accepting chemotaxis protein	RL0425	putative nitrogen regulatory IIA protein	SMc01095	multidrug-efflux system transmembrane protein	RSULL_00440	acid phosphatase
blr0435	hypothetical protein	mlr0548	molybdopterin-guanine dinucleotide biosynthesis protein B	WP_027507695.1	ABC transporter	RHE_CH00441	two-component sensor histidine kinase protein	RL0426	putative methyl-accepting chemotaxis protein	SMc01094	putative multidrug efflux system transmembrane protein	RSULL_00441	putative phosphoketolase
blr0436	invasion protein A	mlr0549	probable amino acid binding protein of ABC transporter	WP_027507696.1	zinc ABC transporter permease	RHE_CH00442	tRNA-Arg	RL0427	putative ribokinase	SMc01093	putative esterase protein	RSULL_00442	hypothetical protein
blr0437	invasion protein A	mlr0550	probable permease of ABC transporter	WP_027507697.1	metal ABC transporter substrate-binding protein	RHE_CH00443	hypothetical protein	RL0428	putative DNA recombination protein	SMc01092	putative transcription regulator protein	RSULL_00443	Transposase
bll0438	unknown protein	mlr0551	probable permease of ABC transporter	WP_027507698.1	stress responsive protein	RHE_CH00444	hypothetical protein	RL0429	putative methyl-accepting chemotaxis protein	SMc01091	hypothetical protein	RSULL_00444	Transposase
bll0439	ATP synthase epsilon chain	mlr0552	3-hydroxyisobutyrate dehydrogenase	WP_027507699.1	formate dehydrogenase	RHE_CH00445	hypothetical protein	RL0430	putative peptide deformylase (polypeptide deformylase)	SMc01090	putative ATP-dependent RNA helicase protein	RSULL_00445	Inner membrane transport permease YadH
bll0440	ATP synthase beta chain	mlr0554	unknown protein	WP_027507700.1	AsnC family transcriptional regulator	RHE_CH00446	hypothetical protein	RL0431	putative plasmid stability protein	SMc01089	hypothetical protein	RSULL_00446	Daunorubicin/doxorubicin resistance ATP-binding protein DrrA
bll0441	ATP synthase gamma chain	mlr0555	unknown protein	WP_027507701.1	alpha/beta hydrolase	RHE_CH00447	hypothetical protein	RL0432	putative plasmid stability protein	SMc01732	2	RSULL_00447	Poly-beta-1,6-N-acetyl-D-glucosamine synthase
bll0442	ATP synthase alpha chain	mlr0556	hypothetical protein	WP_027507702.1	amino acid ABC transporter ATP-binding protein	RHE_CH00448	phospholipid N-methyltransferase protein	RL0433	putative methionyl-tRNA formyltransferase	SMc01731	hypothetical protein	RSULL_00448	Tyrosine recombinase XerC
bll0443	ATP synthase delta chain	mll0557	transcriptional regulator	WP_027507703.1	amino acid ABC transporter permease	RHE_CH00449	oxidoreductase protein	RL0434	putative tRNA pseudouridine synthase	SMc01730	hypothetical protein	RSULL_00449	Maltose O-acetyltransferase
blr0444	hypothetical protein	mll0558	hypothetical protein	WP_027507704.1	polar amino acid ABC transporter permease	RHE_CH00450	hypothetical protein	RL0435	putative transmembrane protein	SMc01729	hypothetical protein	RSULL_00450	Nodulation protein D 2
bll0445	primosomal protein N'	mll0559	glutathione S-transferase	WP_027507825.1	amino acid ABC transporter substrate-binding protein	RHE_CH00451	D-amino acid dehydrogenase protein	RL0436	putative succinyl-diaminopimelate desuccinylase	SMc01728	putative transcription regulator protein	RSULL_00451	hypothetical protein
blr0446	probable site-specific integrase/recombinase	mll0560	succinoglycan biotynthesis protein; ExoI	WP_027507705.1	metal-dependent hydrolase	RHE_CH00452	proline racemase protein	RL0437	putative 2	SMc01727	hypothetical protein	RSULL_00452	hypothetical protein
blr0447	hypothetical protein	mlr0562	histidine kinase sensor protein	WP_027507706.1	ribonuclease HI	RHE_CH00453	hypothetical protein	RL0438	putative lysine decarboxylase family protein	SMc01726	acetylglutamate kinase	RSULL_00453	acid phosphatase
bll0448	hypothetical protein	mll0563	nicotinate-nucleotide-dimethylbenzimidazole phosphoribosyltransferase	WP_027507707.1	homoserine kinase	RHE_CH00454	hypothetical protein	RL0439	conserved hypothetical exported protein	SMc01725	hypothetical protein	RSULL_00454	Cellobiose phosphorylase
bll0449	dihydrolipoamide dehydrogenase	mlr0564	hypothetical protein	WP_027507708.1	4-hydroxy-3-methylbut-2-enyl diphosphate reductase	RHE_CH00455	TetR family transcriptional regulator	RL0440	conserved hypothetical protein	SMc01724	hypothetical protein	RSULL_00455	putative transporter component
bll0450	putative short-chain dehydrogenase	mlr0565	hypothetical protein	WP_027507709.1	cytochrome oxidase	RHE_CH00456	two-component response regulator protein	RL0441	putative vitamin B12 binding methyltransferase	SMc01723	hypothetical protein	RSULL_00456	hypothetical protein
bll0451	dihydrolipoamide S-succinyltransferase (EC 2.3.1.61)	mll0566	hypothetical protein	WP_027507710.1	membrane protein	RHE_CH00457	hypothetical protein	RL0442	putative ADA regulator (Methylated-DNA--protein-cysteine methyltransferase)	SMc01722	GTPase EngB	RSULL_00457	hypothetical protein
bll0452	alpha-ketoglutarate dehydrogenase	msl0567	unknown protein	WP_027507711.1	chloramphenicol phosphotransferase	RHE_CH00458	hypothetical protein	RL0443	putative lyase	SMc01721	putative inner membrane protein translocase component YidC	RSULL_00458	Nucleoside 2-deoxyribosyltransferase
bll0453	succinyl-CoA synthetase alpha chain	mlr0568	unknown protein	WP_027507712.1	cytochrome B562	RHE_CH00459	putative sensory box/GGDEF family protein	RL0444	putative lactate dehydrogenase	SMc01720	ribonuclease P	RSULL_00459	hypothetical protein
bll0454	hypothetical protein	mlr0569	unknown protein	WP_027507713.1	cytochrome c oxidase assembly protein	RHE_CH00460	zinc-binding oxidoreductase protein	RL0445	putative acetylglutamate kinase	SMc04434	50S ribosomal protein L34	RSULL_00460	hypothetical protein
bll0455	succinyl-CoA synthetase beta chain	mlr0571	unknown protein	WP_027507715.1	protoheme IX farnesyltransferase	RHE_CH00461	TetR family transcriptional regulator	RL0446	conserved hypothetical protein	SMc01719	chemoreceptor methyl-accepting chemotaxis transmembrane protein	RSULL_00461	ATP-dependent zinc metalloprotease FtsH
bll0456	malate dehydrogenase	mll0572	unknown protein	WP_027507716.1	cytochrome c oxidase subunit I	RHE_CH00462	hypothetical protein	RL0447	conserved hypothetical exported protein	SMc01718	hypothetical protein	RSULL_00462	hypothetical protein
bll0457	hypothetical protein	mll0573	hypothetical protein	WP_037140679.1	cytochrome c oxidase subunit II	RHE_CH00463	fucose dissimilation pathway protein	RL0448	putative two-component sensor histidine kinase transcriptional regulator	SMc01717	putative mercuric reductase protein	RSULL_00463	hypothetical protein
bll0458	2'-5' RNA ligase	mll0574	hypothetical protein	WP_037140683.1	invasion protein B	RHE_CH00464	sugar transcriptional regulator protein ROK family	RL0449	conserved hypothetical protein	SMc01716	putative sensor histidine kinase transmembrane protein	RSULL_00464	hypothetical protein
bll0459	esterase	mll0576	hypothetical protein	WP_027507719.1	metalloprotease TldD	RHE_CH00465	fructose ABC transporter	RL0450	conserved hypothetical protein	SMc01733	tRNA-Arg	RSULL_00465	Nodulation protein A
blr0460	probable ABC transporter ATP-binding protein	msl0577	unknown protein	WP_027507720.1	GNAT family acetyltransferase	RHE_CH00466	fructose ABC transporter	RL0451	putative cold shock protein	SMc01715	hypothetical protein	RSULL_00466	hypothetical protein
blr0461	probable ABC transporter permease protein	mll0578	unknown protein	WP_027507721.1	hypothetical protein	RHE_CH00467	fructose ABC transporter	RL0452	putative GTP-binding protein	SMc01714	hypothetical protein	RSULL_00467	hypothetical protein
blr0462	probable ABC transporter permease protein	mll0579	unknown protein	WP_027507722.1	pyrophosphatase	RHE_CH00468	putative fructose transport system kinase	RL0453	putative transmembrane protein	SMc01713	hypothetical protein	RSULL_00468	Transposase
blr0463	acetyltransferase	msl8590	unknown protein	WP_027507723.1	peptidase M15	RHE_CH00469	dihydroorotase	RL0454	putative ribonuclease protein component	SMc01712	putative L-lactate dehydrogenase (cytochrome) protein	RSULL_00469	hypothetical protein
bll0464	hypothetical protein	mlr0581	hypothetical protein	WP_027507724.1	polysaccharide deacetylase	RHE_CH00470	hypothetical protein	RL0455	putative methyl-accepting chemotaxis protein	SMc01711	hypothetical protein	RSULL_00470	hypothetical protein
bll0465	hypothetical protein	mll0582	hypothetical protein	WP_027507725.1	pyridoxamine 5\'-phosphate oxidase	RHE_CH00471	hypothetical protein	RL0456	putative transmembrane two-component sensor histidine kinase transcriptional regulator	SMc01710	hypothetical protein	RSULL_00471	Acetaldehyde dehydrogenase 2
bll0466	aconitase	mll0583	unknown protein	WP_027507726.1	hypothetical protein	RHE_CH00472	hypothetical protein	RL0456A	conserved hypothetical protein	SMc01709	putative signal peptide protein	RSULL_00472	Acetoin catabolism regulatory protein
blr0467	heme exporter protein A	msr0584	unknown protein	WP_051336423.1	hypothetical protein	RHE_CH00473	TetR family transcriptional regulator	tRNA-Arg_1	transfer RNA-Arg; anticodon ACG	SMc01708	hypothetical protein	RSULL_00473	hypothetical protein
blr0468	heme exporter protein B	mlr0585	hypothetical glycine-rich protein	WP_027507727.1	molecular chaperone DnaJ	RHE_CH00474	orotate phosphoribosyltransferase	RL0456B	putative transposase related protein	SMc01707	putative signal peptide protein	RSULL_00474	hypothetical protein
blr0469	heme exporter protein C	mlr0587	hypothetical glycine-rich protein	WP_027507728.1	enoyl	RHE_CH00475	fructokinase protein	RL0457	putative transposase	SMc01706	putative signal peptide protein	RSULL_00475	Protein involved in meta-pathway of phenol degradation
bsr0470	heme exporter protein D	mlr0588	probable secretion ATP-binding protein	WP_027507729.1	histidine phosphatase family protein	RHE_CH00476	trehalose-6-phosphate synthase protein	RL0458	putative adenylate cyclase	SMc01705	hypothetical protein	RSULL_00476	hypothetical protein
blr0471	thiol:disulfide interchange protein	mlr0589	probable secretion protein	WP_027507730.1	hypothetical protein	RHE_CH00477	glucose-6-phosphate isomerase	RL0459	conserved hypothetical protein	SMc01704	hypothetical protein	RSULL_00477	hypothetical protein
bll0472	probable intracellular septation protein	mlr0590	hypothetical protein	WP_027507731.1	diguanylate cyclase	RHE_CH00478	acyl-CoA synthetase	RL0460	conserved hypothetical protein	SMc01703	hypothetical protein	RSULL_00478	hypothetical protein
bll0473	probable cell division protein	mll0592	unknown protein	WP_027507732.1	chorismate synthase	RHE_CH00479	hypothetical protein	RL0461	hypothetical exported protein	SMc01702	putative oxidoreductase protein	RSULL_00479	addiction module toxin, RelE/StbE family
blr0474	hypothetical protein	mlr0593	unknown protein	WP_027507733.1	3,4-dihydroxy-2-butanone-4-phosphate synthase	RHE_CH00480	beta-mannosidase protein	RL0462	putative transmembrane protein	SMc01701	hypothetical protein	RSULL_00480	putative addiction module antidote protein, family
blr0475	hypothetical protein	mll0594	unknown protein	WP_027507734.1	hypothetical protein	RHE_CH00481	lactoylglutathione lyase protein	RL0463	hypothetical protein	SMc02181	bifunctional proline dehydrogenase/pyrroline-5-carboxylate dehydrogenase	RSULL_00481	Universal stress protein family protein
bll0476	hypothetical protein	mll0595	ATP-binding protein of oligopeptide ABC transporter	WP_027507735.1	cobalt ABC transporter ATP-binding protein	RHE_CH00482	proline/glycine betaine ABC transporter	RL0464	conserved hypothetical exported protein	SMc02180	hypothetical protein	RSULL_00482	Universal stress protein family protein
bll0477	diaminopimelate epimerase	mll0596	ATP-binding protein of oligopeptide ABC transporter	WP_027507736.1	transporter	RHE_CH00483	proline/glycine betaine ABC transporter	RL0465	hypothetical protein	SMc02179	hypothetical protein	RSULL_00483	hypothetical protein
blr0478	hypothetical protein	mll0597	permease of oligopeptide ABC transporter	WP_027507737.1	BioY family transporter	RHE_CH00484	proline/glycine betaine ABC transporter	RL0466	hypothetical protein	SMc02178	hypothetical protein	RSULL_00484	Nitrogen fixation regulation protein FixK
blr0479	hypothetical protein	mll0598	permease of oligopeptide ABC transporter	WP_051336424.1	thioesterase	RHE_CH00485	glycine betaine ABC transporter	RL0467	putative O-methyl transferase	SMc02177	hypothetical protein	RSULL_00485	putative flavin-nucleotide-binding protein
bll0480	hypothetical protein	mll0599	hypothetical protein	WP_027507739.1	acetoin utilization protein	RHE_CH00486	hypothetical protein	RL0468	hypothetical exported protein	SMc02176	putative adenylate cyclase transmembrane protein	RSULL_00486	hypothetical protein
blr0481	signal recognition particle protein	mll0601	proline iminopeptidase	WP_027507740.1	exodeoxyribonuclease VII small subunit	RHE_CH00487	LysR family transcriptional regulator	RL0469	putative exported surface protein	SMc02175	putative transcription regulator protein	RSULL_00487	T1SS-143 repeat domain protein
blr0482	30S ribosomal protein S16	mll0602	leucine aminopeptidase	WP_027507741.1	hypothetical protein	RHE_CH00488	copper homeostasis protein	RL0470	hypothetical exported protein	SMc02174	hypothetical protein	RSULL_00488	27 kDa antigen Cfp30B
blr0483	16S rRNA processing protein	mlr0603	probable transcriptional regulator	WP_027507742.1	hypothetical protein	RHE_CH00489	zinc-type alcohol dehydrogenase protein	RL0471	putative phospholipid N-methyltransferase	SMc02173	hypothetical protein	RSULL_00489	hypothetical protein
bll0484	transcriptional regulatory protein LysR family	mlr0604	probable permease	WP_027507743.1	hypothetical protein	RHE_CH00490	sugar ABC transporter	RL0472	putative TetR family transcriptional regulator	SMc02172	putative transcription regulator protein	RSULL_00490	hypothetical protein
blr0485	hypothetical protein	mll0605	unknown protein	WP_027507744.1	1-deoxy-D-xylulose-5-phosphate synthase	RHE_CH00491	sugar ABC transporter	RL0473	hypothetical protein	SMc02171	putative periplasmic binding ABC transporter protein	RSULL_00491	Staphylococcal accessory regulator Z
blr0486	tRNA (guanine-N1)-methyltransferase	mll0606	CTP synthase	WP_037140761.1	methyl-accepting chemotaxis protein	RHE_CH00492	sugar ABC transporter	RL0474	putative aldo-keto reductase	SMc02170	ABC transporter permease	RSULL_00492	RES domain protein
blr0487	50S ribosomal protein L19	mll0608	hypothetical protein	WP_027507746.1	hemolysin	RHE_CH00493	fucose dissimilation pathway protein	RL0475	hypothetical protein	SMc02169	ABC transporter ATP-binding protein	RSULL_00493	hypothetical protein
blr0488	3-isopropylmalate dehydratase large subunit	mll0609	protein-export membrane protein	WP_027507747.1	RNA methyltransferase	RHE_CH00494	L-fucose dehydrogenase protein	RL0476	conserved hypothetical protein	SMc02167	putative fructose transport system kinase	RSULL_00494	General stress protein 17o
bll0489	putative glicine-rich protein	mll0610	triose-phosphate isomerase	WP_027507748.1	chemotaxis protein	RHE_CH00495	altronate hydrolase protein	RL0477	putative D-amino acid dehydrogenase	SMc02166	dihydroorotase	RSULL_00495	Organic hydroperoxide resistance transcriptional regulator
blr0490	unknown protein	msr0611	unknown protein	WP_027507749.1	enoyl-CoA hydratase	RHE_CH00496	transcriptional regulator protein	RL0478	putative nodulation protein	SMc02165	orotate phosphoribosyltransferase	RSULL_00496	Efflux protein A
bll0491	unknown protein	mlr0613	peptidyl-prolyl cis-trans isomerse D	WP_027507750.1	acyl-CoA dehydrogenase	RHE_CH00497	ABC transporter ATP-binding protein	RL0479	putative proline racemase	SMc02164	fructokinase protein	RSULL_00497	Nodulation protein D 2
blr0492	unknown protein	mlr0614	anthranilate phosphoribosyltransferase	WP_027507751.1	transporter	RHE_CH00498	putative multidrug transport protein	RL0480	putative TetR family transcriptional regulator	SMc02163	glucose-6-phosphate isomerase	RSULL_00498	spore cortex-lytic enzyme
bll0493	hypothetical protein	mlr0615	indole-3-glycerol phosphate synthase	WP_027507752.1	BA14K family protein	RHE_CH00499	hypothetical protein	RL0481	putative 3-oxoacyl-[acyl-carrier-protein] reductase	SMc02162	acyl-CoA synthetase	RSULL_00499	putative L,D-transpeptidase ErfK/SrfK precursor
blr0494	hypothetical protein	mlr0616	molybdenum cofactor biosynthesis protein C	WP_027507753.1	(2Fe-2S)-binding protein	RHE_CH00500	acyltransferase protein	RL0482	putative TetR family transcriptional regulator	SMc02161	putative transport transmembrane protein	RSULL_00500	putative L,D-transpeptidase ErfK/SrfK precursor
blr0495	3-isopropylmalate dehydratase small subunit	mlr0617	molybdenum cofactor biosynthesis protein A	WP_027507754.1	hypothetical protein	RHE_CH00502	hypothetical protein	RL0482A	putative short-chain dehydrogenase/oxidoreductase	SMc02160	ABC transporter permease	RSULL_00501	hypothetical protein
blr0496	hypothetical protein	mll0618	hypothetical protein	WP_027507755.1	translation factor Sua5	RHE_CH00503	hypothetical protein	RL0484	putative short-chain oxidoreductase	SMc02159	hypothetical protein	RSULL_00502	putative flavoprotein
blr0497	hypothetical protein	mlr0619	probable acid-CoA ligase	WP_027507756.1	2-hydroxyacid dehydrogenase	RHE_CH00504	tRNA-Thr	RL0485	putative transmembrane sensory box GGDEF/EAL domain signalling protein	SMc02158	putative acyltransferase protein	RSULL_00503	esterase, PHB depolymerase family
bll0498	putative phosphoglycolate phosphatase (EC 3.1.3.18)	mlr0620	probable tryptophan 2	WP_027507757.1	hypothetical protein	RHE_CH00505	dioxygenase protein	RL0486	hypothetical protein	SMc02157	hypothetical protein	RSULL_00504	Putative DNA ligase-like protein/MT0965
bll0499	citrate lyase beta subunit	mll0621	probable kynureninase (kyurenine hydrolase)	WP_027507758.1	hypothetical protein	RHE_CH00506	putative regulator protein	RL0487	putative fucose uptake protein	SMc02156	hypothetical protein	RSULL_00505	Ribonuclease
blr0500	carbonate dehydratase	mll0622	probable permease of ABC transporter	WP_027507759.1	4-hydroxybenzoate octaprenyltransferase	RHE_CH00507	hypothetical protein	RL0488	putative ROK family transcriptional regulator	SMc02187	putative integrase DNA protein	RSULL_00506	hypothetical protein
bll0501	aspartate-semialdehyde dehydrogenase	mll0623	probable ATP-binding component of ABC transporter	WP_037140686.1	hypothetical protein	RHE_CH00508	phosphate regulon	RL0489	putative solute-binding component of ABC transporter	SMc02202	hypothetical protein	RSULL_00507	hypothetical protein
blr0502	hypothetical protein	mll0624	hypothetical protein	WP_027507761.1	histidine phosphatase family protein	RHE_CH00509	phosphate ABC transporter	RL0490	putative sugar permease component of ABC transporter	SMc02201	hypothetical protein	RSULL_00508	twin-arg-translocated uncharacterized repeat protein
blr0503	hypothetical protein	mlr0625	hypothetical protein	WP_027507762.1	SAM-dependent methyltransferase	RHE_CH00510	phosphate ABC transporter	RL0491	putative ATP-binding component of ABC transporter	SMc02189	hypothetical protein	RSULL_00509	Disulfide-bond oxidoreductase YfcG
bll0504	3-isopropylmalate dehydrogenase	mlr0626	SOS response regulator; LexA	WP_027507763.1	RNA-binding transcriptional accessory protein	RHE_CH00511	phosphate ABC transporter	RL0492	conserved hypothetical protein	SMc02200	hypothetical protein	RSULL_00510	putative nicotinate-nucleotide pyrophosphorylase [carboxylating]
bll0505	hypothetical protein	mll0627	DNA uptake protein	WP_027507764.1	glycine--tRNA ligase subunit beta	RHE_CH00512	phosphate ABC transporter	RL0493	putative dihydroorotase	SMc02184	putative transcription regulator protein	RSULL_00511	L-aspartate oxidase
bll0506	hypothetical protein	mlr0628	glutamyl-tRNA synthetase	WP_027507765.1	cupin	RHE_CH00513	phosphate uptake transcriptional regulator protein	RL0494	putative transmembrane sensory box GGDEF domain protein	SMc02199	hypothetical protein	RSULL_00512	Quinolinate synthase A
bll0507	hypothetical protein	mlr0629	citrate synthase	WP_027507766.1	hypothetical protein	RHE_CH00514	phosphate regulon	RL0495	putative glyoxalase	SMc02203	hypothetical protein	RSULL_00513	hypothetical protein
bll0508	hypothetical oxidoreductase	mll0630	lipid-A-disaccharide synthase	WP_027507767.1	chemotaxis protein	RHE_CH00515	hypothetical protein	RL0496	putative GGDEF sensory box protein	SMc02155	hypothetical protein	RSULL_00514	Gcv operon activator
blr0509	malonyl CoA synthetase	mll0631	hypothetical protein	WP_027507768.1	hypothetical protein	RHE_CH00516	bifunctional N-succinyldiaminopimelate-aminotransferase/acetylornithine transaminase protein	RL0497	putative transmembrane protein	SMc02154	hypothetical protein	RSULL_00515	hypothetical protein
bll0510	hypothetical protein	mll0633	acyl-(acyl-carrier-protein)-UDP-N-acetylglucosamine O-acyltransferase	WP_027507769.1	phosphoribosylamine--glycine ligase	RHE_CH00517	ornithine carbamoyltransferase	RL0498	putative transmembrane protein	SMc04429	hypothetical protein	RSULL_00516	Glutathione S-transferase GST-6.0
blr0511	transcriptional regulatory protein LysR family	mll0634	(3R)-hydroxymyristoyl-[acyl carrier protein] dehydratase	WP_027507770.1	membrane protein	RHE_CH00518	Hsp33-like chaperonin	RL0499	conserved hypothetical protein	SMc02153	hypothetical protein	RSULL_00517	hypothetical protein
blr0512	succinate dehydrogenase cytochrome B-556 subunit	mll0635	UDP-3-o-[3-hydroxymyristoyl] glucosamine n-acyltransferase	WP_027507771.1	3-phosphoshikimate 1-carboxyvinyltransferase	RHE_CH00519	insertion sequence transposase protein	RL0500	putative TetR family transcriptional regulator	SMc02152	putative helicase protein	RSULL_00518	Glycerol-3-phosphate regulon repressor
blr0513	succinate dehydrogenase hydrophobic membrane anchor protein subunit	mll0636	outer membrane protein	WP_027507772.1	membrane protein	RHE_CH00520	insertion sequence transposase protein	RL0501	putative orotate phosphoribosyltransferase	SMc02151	hypothetical protein	RSULL_00519	hypothetical protein
blr0514	succinate dehydrogenase flavoprotein subunit	msl0637	unknown protein	WP_027507773.1	glycine--tRNA ligase subunit alpha	RHE_CH00521	ApaG	RL0502	Fructokinase	SMc02183	tRNA-Thr	RSULL_00520	L-asparaginase II
blr0515	succinate dehydrogenase iron-sulfur protein subunit	mll0638	hypothetical protein	WP_027507774.1	MULTISPECIES: membrane protein	RHE_CH00522	O-succinylhomoserine sulfhydrylase	RL0503	putative trehalose-6-phosphate synthase	SMc02150	hypothetical protein	RSULL_00521	hypothetical protein
blr0516	two-component hybrid sensor and regulator	mll0639	phosphatidate cytidylyltransferase	WP_027507775.1	peptidase S49	RHE_CH00523	hypothetical protein	RL0504	putative glucose-6-phosphate isomerase	SMc02149	hypothetical protein	RSULL_00522	iron-sulfur cluster biosynthesis transcriptional regulator SufR
blr0517	probable ATP-binding protein	mll0640	undecaprenyl pyrophosphate synthetase	WP_027507776.1	manganese transporter	RHE_CH00524	2'-deoxycytidine 5'-triphosphate deaminase	RL0505	putative long-chain-fatty-acid--CoA ligase	SMc02148	hypothetical protein	RSULL_00523	putative multidrug-efflux transporter/MT1670
blr0518	unknown protein	mll0642	ribosome releasing factor	WP_027507777.1	methyltransferase	RHE_CH00525	tRNA-Gly	RL0506	conserved hypothetical protein	SMc02147	phosphate regulon sensor histidine kinase transmembrane protein	RSULL_00524	putative multidrug-efflux transporter/MT1670
blr0519	hypothetical protein	mll0643	uridylate kinase	WP_027507778.1	hypothetical protein	RHE_CH00526	TetR family transcriptional regulator	RL0507	putative mannosidase	SMc02146	putative phosphate-binding periplasmic protein	RSULL_00525	Methyltransferase domain protein
bsr0520	hypothetical protein	mll0645	probable oxidoreductase	WP_027507779.1	polyprenyl synthetase	RHE_CH00527	HlyD family protein secretion protein	RL0508	putative lactoylglutathione lyase	SMc02145	putative signal peptide protein	RSULL_00526	Quinone oxidoreductase 1
blr0521	hypothetical protein	mll0646	hypothetical protein	WP_027507780.1	hypothetical protein	RHE_CH00528	cation/multidrug efflux transport protein	RL0509	putative component of ABC transporter	SMc02144	phosphate ABC transporter permease	RSULL_00527	Bacteriophytochrome cph2
bll0522	argininosuccinate synthase (EC 6.3.4.5)	mlr0648	transcriptional regulator	WP_027507781.1	4-(cytidine 5\'-diphospho)-2-C-methyl-D-erythritol kinase	RHE_CH00529	short chain dehydrogenase	RL0510	putative ATP-binding component of ABC transporter	SMc02143	phosphate ABC transporter permease	RSULL_00528	putative addiction module antidote protein, family
bll0523	hypothetical protein	mll0650	elongation factor Ts	WP_027507782.1	molybdenum cofactor biosynthesis protein	RHE_CH00530	hypothetical protein	RL0511	putative transmembrane component of ABC transporter	SMc02142	phosphate ABC transporter ATP-binding protein	RSULL_00529	acid-resistance membrane protein
bll0524	hypothetical protein	mll0651	30S ribosomal protein S2	WP_027507783.1	hypothetical protein	RHE_CH00531	hypothetical protein	RL0512	putative solute-binding component of ABC transporter	SMc02141	phosphate transporter PhoU	RSULL_00530	HTH-type transcriptional repressor KstR2
bll0525	hypothetical protein	mll0653	hypothetical protein	WP_027507784.1	glycosyl transferase	RHE_CH00532	methyl-accepting chemotaxis protein	RL0513	putative transcriptional regulator	SMc02140	phosphate regulon transcriptional regulatory protein	RSULL_00531	Betaine aldehyde dehydrogenase
bll0526	hypothetical protein	msl0655	unknown protein	WP_027507785.1	radical SAM protein	RHE_CH00533	amino acid ABC transporter substrate-binding protein	RL0514	putative copper homeostasis protein	SMc02139	hypothetical protein	RSULL_00532	Choline dehydrogenase
bll0527	hypothetical oxidoreductase	mll0656	unknown protein	WP_027507786.1	ribonuclease HII	RHE_CH00534	hypothetical protein	RL0515	putative alcohol dehydrogenase	SMc02138	bifunctional N-succinyldiaminopimelate-aminotransferase/acetylornithine transaminase protein	RSULL_00533	PIN domain protein
blr0528	probable oxidoreductase	mlr0658	hypothetical protein	WP_037140688.1	hypothetical protein	RHE_CH00535	hypothetical protein	RL0516	putative component of ABC transporter	SMc02137	ornithine carbamoyltransferase	RSULL_00534	Putative antitoxin VapB19
blr0529	unknown protein	mlr0660	probable phosphodiesterase	WP_027507788.1	aminoglycoside phosphotransferase	RHE_CH00536	putative transcriptional regulator protein	RL0517	putative ATP-binding component of ABC transporter	SMc02136	Hsp33-like chaperonin	RSULL_00535	HTH-type transcriptional activator AmpR
blr0530	hypothetical protein	mlr0661	hypothetical protein	WP_027507789.1	ATP F0F1 synthase subunit B	RHE_CH00537	two-component response regulator protein	RL0518	putative solute-binding component of ABC transporter	SMc02135	ApaG	RSULL_00536	Beta-lactamase
bll0531	hypothetical protein	mlr0662	probable Hit-like protein involved in cell-cycle regulation	WP_027507790.1	ATP synthase F0F1 subunit B\'	RHE_CH00538	hypothetical protein	RL0519	putative fucose operon protein	SMc02134	hypothetical protein	RSULL_00537	hypothetical protein
bll0532	4a-hydroxytetrahydrobiopterin dehydratase (EC 4.2.1.96)	mll0663	endopeptidase Clp ATP-binding chain A	WP_027507791.1	MULTISPECIES: ATP F0F1 synthase subunit C	RHE_CH00539	hypothetical protein	RL0520	putative aldo-keto reductase	SMc02217	O-succinylhomoserine sulfhydrylase	RSULL_00538	hypothetical protein
blr0533	hypothetical protein	mll0664	hypothetical protein	WP_027507792.1	F0F1 ATP synthase subunit A	RHE_CH00540	dihydroorotate dehydrogenase 2	RL0521	putative altronate hydrolase/glucarate dehydratase	SMc02218	2'-deoxycytidine 5'-triphosphate deaminase	RSULL_00539	Cysteine metabolism repressor
blr0534	putative alkaline phosphatase	mll0665	unknown protein	WP_027507793.1	ATP synthase	RHE_CH00541	DNA-damage-inducible F protein (Na+ driven multidrug efflux pump)	RL0522	conserved hypothetical protein	SMc02206	tRNA-Gly	RSULL_00540	Phosphoadenosine phosphosulfate reductase
bll0535	two-component response regulator	mlr0666	penicillin-binding protein	WP_027507794.1	ATP-binding protein	RHE_CH00542	hypothetical protein	RL0523	putative purine deaminase	SMc02219	putative amino acid-binding periplasmic protein	RSULL_00541	Sulfate adenylyltransferase subunit 2
blr0536	transcriptional regulatory protein Crp family	mll0667	unknown protein	WP_027507795.1	potassium transporter Kup	RHE_CH00543	hypothetical protein	RL0524	putative transmembrane component of ABC transporter	SMc02220	hypothetical protein	RSULL_00542	Sulfate adenylyltransferase subunit 1
blr0537	hypothetical protein	mll0669	unknown protein	WP_027507796.1	magnesium transporter	RHE_CH00544	methyltransferase protein	RL0525	putative MarR family transcriptional regulator	SMc02221	hypothetical protein	RSULL_00544	hypothetical protein
blr0538	hypothetical protein	mll0670	L-serine dehydratase	WP_037140691.1	hypothetical protein	RHE_CH00545	hypothetical protein	RL0526	conserved hypothetical protein	SMc02222	hypothetical protein	RSULL_00546	Cupin domain protein
bsr0539	unknown protein	mlr0671	hypothetical protein	WP_027507797.1	Fe-S-binding ATPase	RHE_CH00546	hypothetical protein	RL0527	hypothetical protein	SMc02223	putative transcription regulator protein	RSULL_00547	hydroxyacylglutathione hydrolase
blr0540	GTP-binding tyrosin phosphorylated protein	mll0674	hypothetical protein	WP_027507798.1	methyltransferase type 11	RHE_CH00547	putative transcriptional regulator protein	RL0528	hypothetical protein	SMc02224	putative calcium/proton antiporter transmembrane protein	RSULL_00548	hypothetical protein
blr0541	hypothetical protein	mll0675	Glu-tRNA(Gln) amidotransferase subunit A	WP_027507799.1	LuxR family transcriptional regulator	RHE_CH00548	hypothetical protein	RL0529	putative transmembrane transporter	SMc02225	hypothetical protein	RSULL_00549	hypothetical protein
bll0542	unknown protein	mll0676	acetyl transferase	WP_027507800.1	IclR family transcriptional regulator	RHE_CH00549	ATP-dependent RNA/DNA helicase protein	RL0530	hypothetical exported protein	SMc02226	hypothetical protein	RSULL_00550	hypothetical protein
bll0543	hypothetical protein	msl0677	Glu-tRNA(Gln) amidotransferase subunit C	WP_027507801.1	3-oxoacyl-ACP reductase	RHE_CH00550	putative phosphoesterase protein	RL0531	putative transmembrane protein	SMc02227	putative fatty oxidation complex alpha subunit Includes: enoyl-COA hydratase	RSULL_00551	Pyruvate, phosphate dikinase
bll0544	hypothetical protein	mll0679	unknown protein	WP_027507802.1	2-dehydro-3-deoxygalactonokinase	RHE_CH00551	hypothetical protein	RL0532	putative nitrogen fixation cation ATP-ase protein	SMc02228	acetyl-CoA acetyltransferase	RSULL_00552	Chromosome partition protein Smc
bll0545	hypothetical protein	mll0680	hypothetical protein	WP_027507803.1	2-dehydro-3-deoxy-6-phosphogalactonate aldolase	RHE_CH00552	pyrimidine reductase protein	RL0533	conserved hypothetical protein	SMc02229	putative acyl-CoA dehydrogenase protein	RSULL_00553	Thiol-disulfide oxidoreductase D
bll0546	hypothetical protein	mlr0681	hypothetical protein	WP_027507804.1	gluconolaconase	RHE_CH00553	hypothetical protein	RL0534	putative membrane-anchored cbb3 cytochrome oxidase subunit	SMc02230	hypothetical protein	RSULL_00554	putative addiction module antidote protein, family
blr0547	hypothetical protein	mlr0682	unknown protein	WP_027507805.1	photosystem reaction center subunit H	RHE_CH00554	putative permease protein	RL0533A	putative cbb3 cytochrome oxidase subunit FixQ protein	SMc02231	hypothetical protein	RSULL_00555	Zn-ribbon-containing, possibly RNA-binding protein and truncated derivatives
blr0548	inorganic pyrophosphatase	mll0683	unknown protein	WP_037140694.1	GGDEF-domain containing protein	RHE_CH00555	putative hemagglutinin protein	RL0535	putative FixO cytochrome-cbb3 oxidase subunit	SMc02232	hypothetical protein	RSULL_00556	A/G-specific adenine glycosylase
bll0549	bifunctional methylenetetrahydrofolate dehydrogenase/cyclohydrolase	mll0685	probable acyl-CoA dehydrogenase	WP_027507807.1	histidine kinase	RHE_CH00556	DNA glycosylase protein	RL0536	putative cytochrome cbb3 oxidase subunit	SMc02234	hypothetical protein	RSULL_00557	Alpha-D-glucose-1-phosphate phosphatase YihX
bsl0550	hypothetical protein	mlr0686	aspartate carbamoyltransferase	WP_027507808.1	DNA mismatch repair protein MutL	RHE_CH00557	acyl-CoA dehydrogenase protein	tRNA-Thr_1	transfer RNA-Thr; anticodon CGT	SMc02235	putative transcription regulator protein	RSULL_00558	Modification methylase DpnIIB
bsl0551	hypothetical protein	mlr0687	probable noncatalytic chain of dihydroorotase	WP_022716573.1	MULTISPECIES: hypothetical protein	RHE_CH00558	acetyl-CoA acetyltransferase	RL0537	conserved hypothetical protein	SMc02236	hypothetical protein	RSULL_00559	Antibiotic biosynthesis monooxygenase
trnA-CGC	tRNA-Ala(CGC)	mlr0688	hypothetical protein	WP_027507809.1	tetraacyldisaccharide 4\'-kinase	RHE_CH00559	enoyl-CoA hydratase protein	RL0538	putative transmembrane protein	SMc02237	putative ATP-dependent helicase protein	RSULL_00560	hypothetical protein
bll0552	putative enoyl-CoA hydratase (EC 4.2.1.17)	mlr0689	DNA processing chain A	WP_027507810.1	haloacid dehalogenase	RHE_CH00560	cold shock protein	RL0539	conserved hypothetical protein	SMc02238	hypothetical protein	RSULL_00561	Helix-turn-helix domain protein
bll0553	GMP synthase	mll0690	trehalose-6-phosphate phosphatase	WP_027507811.1	3-deoxy-D-manno-octulosonic acid transferase	RHE_CH00561	MarR family transcriptional regulator	RL0540	putative two-component sensor histidine kinase transcriptional regulatory protein	SMc02239	hypothetical protein	RSULL_00562	6-phosphogluconate phosphatase
bll0554	short-chain dehydrogenase	mll0691	trehalose-6-phosphate phosphatase	WP_027507812.1	inositol monophosphatase	RHE_CH00562	hypothetical protein	RL0541	conserved hypothetical protein	SMc02240	hypothetical protein	RSULL_00563	hypothetical protein
bll0555	hypothetical protein	mll0692	hypothetical protein	WP_027507813.1	3\'(2\'),5\'-bisphosphate nucleotidase CysQ	RHE_CH00563	hypothetical protein	RL0542	putative solute-binding component of ABC transporter	SMc02241	hypothetical protein	RSULL_00564	Threonine synthase
bll0556	hypothetical protein	mll0693	probable sugar transferase	WP_027507814.1	modulator protein	RHE_CH00564	transporter	RL0543	putative transmembrane component of ABC transporter	SMc02242	hypothetical protein	RSULL_00565	Protease 3 precursor
bll0557	putative cytochrome P450	mlr0694	unknown protein	WP_027507815.1	potassium transporter TrkA	RHE_CH00565	TetR family transcriptional regulator	RL0544	putative transmembrane component of ABC transporter	SMc02243	hypothetical protein	RSULL_00566	Putative ribosomal N-acetyltransferase YdaF
bll0558	unknown protein	mlr0695	O-antigen acetylase	WP_027507816.1	patatin	RHE_CH00566	two-component sensor histidine kinase/response regulator hybrid protein	RL0545	putative ATP-binding component of ABC transporter	SMc02244	putative transmembrane protein	RSULL_00567	Cyclic di-GMP phosphodiesterase Gmr
blr0559	MFS permease	mll0696	unknown protein	WP_027507817.1	DNA methyltransferase	RHE_CH00567	large-conductance mechanosensitive channel transmembrane protein	RL0546	putative phosphate transport system protein	SMc02245	dihydroorotate dehydrogenase 2	RSULL_00568	hypothetical protein
bsl0560	hypothetical protein	mlr0698	unknown protein	WP_027507818.1	pseudouridine synthase	RHE_CH00568	aspartate aminotransferase	RL0547	putative phosphate regulon two-component regulator transcriptional regulatory protein	SMc02246	hypothetical protein	RSULL_00569	hypothetical protein
bll0561	unknown protein	trnK-UUU	tRNA-Lys(TTT)	WP_027507819.1	tRNA-specific adenosine deaminase	RHE_CH00569	UDP-glucose 4-epimerase protein	RL0548	conserved hypothetical protein	SMc02247	putative signal peptide protein	RSULL_00570	putative protein predicted to be involved in C-type cytochrome biogenesis
blr0562	putative polysaccharide deacetylase	mlr0699	hypothetical protein	WP_051336425.1	hypothetical protein	RHE_CH00570	putative sensory box/GGDEF family protein	RL0549	putative acetylornithine aminotransferase/succinylornithine transaminase	SMc02248	putative transcription regulator protein	RSULL_00571	Hybrid peroxiredoxin hyPrx5
bll0563	hypothetical protein	mll0700	glycerol kinase	WP_027507820.1	hypothetical protein	RHE_CH00571	enoyl-CoA hydratase	RL0550	putative ornithine carbamoyltransferase	SMc02249	putative sensory transduction histidine kinase transmembrane protein	RSULL_00572	hypothetical protein
trnT-CGU	tRNA-Thr(CGT)	mll0702	unknown protein	WP_027507821.1	isoleucine--tRNA ligase	RHE_CH00572	putative beta-lactamase family protein	RL0551	Heat shock protein 33 homolog	SMc02250	large-conductance mechanosensitive channel transmembrane protein	RSULL_00573	putative zinc transport system ATP-binding protein AdcC
bll0564	hypothetical protein	msl0703	unknown protein	WP_027507822.1	bifunctional riboflavin kinase/FMN adenylyltransferase	RHE_CH00573	ATP-dependent DNA helicase protein	RL0552	hypothetical protein	SMc02251	aspartate aminotransferase	RSULL_00574	Manganese transport system membrane protein MntB
bll0565	hypothetical protein	mll0704	permease protein of sugar ABC transporter	WP_027507823.1	haloacid dehalogenase	RHE_CH00574	hypothetical protein	RL0553	putative methioine biosynthesis related protein	SMc02252	UDP-glucose 4-epimerase protein	RSULL_00575	putative periplasmic iron-binding protein precursor
bll0566	putative uroporphyrinogen III synthase (EC 4.3.1.8)	mll0705	permease protein of sugar ABC transporter	WP_027507824.1	molecular chaperone GroES	RHE_CH00575	hypothetical protein	RL0554	putative O-succinylhomoserine sulfhydrylase	SMc02253	putative salicylate biosynthesis protein	RSULL_00576	Stress responsive A/B Barrel Domain protein
blr0567	O-sialoglycoprotein endopeptidase	mll0706	ATP-binding protein of sugar ABC transporter	WP_027507826.1	TetR family transcriptional regulator	RHE_CH00576	hypothetical protein	RL0555	putative deoxycytidine triphosphate deaminase	SMc02254	putative quinol oxidase subunit II transmembrane protein	RSULL_00577	Formate dehydrogenase
blr0568	glycerol-3-phosphate dehydrogenase [NAD(P)+] (EC 1.1.1.94)	mll0708	ATP-binding protein of sugar ABC transporter	WP_027507827.1	cytosine deaminase	RHE_CH00577	tRNA-Thr	tRNA-Gly_1	transfer RNA-Gly; anticodon CCC	SMc02255	putative quinol oxidase subunit I transmembrane protein	RSULL_00578	Carbon starvation induced regulator
blr0569	hypothetical protein	mll0710	glycerol-3-phosphate dehydrogenase	WP_027507828.1	lactoylglutathione lyase	RHE_CH00578	hypothetical protein	RL0556	conserved hypothetical exported protein	SMc02256	putative hippurate hydrolase protein	RSULL_00579	putative esterase of the alpha/beta hydrolase fold protein
bll0570	adenylate cyclase	mll0711	glycerol-3-phosphate regulon repressor	WP_027507829.1	thymidine phosphorylase	RHE_CH00579	UDP-N-acetylglucosamine 1-carboxyvinyltransferase	RL0558	putative transmembrane cellulose synthase catalytic subunit [UDP-forming]	SMc02257	putative transport system permease ABC transporter protein	RSULL_00580	Glutamine transport ATP-binding protein GlnQ
blr0571	hypothetical protein	mll0712	aromatic amino acid decarboxylase	WP_027507830.1	amidohydrolase	RHE_CH00580	hypothetical protein	RL0559	putative UDP-glucose 4-epimerase	SMc02258	putative transport system permease ABC transporter protein	RSULL_00581	Inner membrane amino-acid ABC transporter permease protein YecS
bll0572	putative DNA topoisomerase I (EC 5.99.1.2)	mll0713	hypothetical protein	WP_037140912.1	hypothetical protein	RHE_CH00581	histidinol dehydrogenase	RL0560	putative epimerase	SMc02259	putative periplasmic binding ABC transporter protein	RSULL_00582	Inner membrane amino-acid ABC transporter permease protein YecS
blr0573	acetyl-CoA synthetase	mll0715	hypothetical protein	WP_027507832.1	hypothetical protein	RHE_CH00582	hypothetical protein	RL0561	putative AraC family transcriptional regulator	SMc02260	ABC transporter ATP-binding protein	RSULL_00583	Sulfate starvation-induced protein 7
blr0574	hypothetical protein	mll0716	hypothetical protein	WP_037140815.1	hypothetical protein	RHE_CH00583	putative arsenate reductase (phosphatase) protein	RL0562	conserved hypothetical protein	SMc02261	putative transcription regulator protein	RSULL_00584	putative HTH-type transcriptional regulator YdfH
bll0575	hypothetical protein	mll0717	hypothetical protein	WP_027507833.1	hypothetical protein	RHE_CH00584	translation initiation factor IF-1	RL0563	conserved hypothetical protein	SMc02262	putative aminotransferase protein	RSULL_00585	Endonuclease/Exonuclease/phosphatase family protein
blr0576	putative methyl-accepting chemotaxis protein	msl0718	probable transcription regulator	WP_027507834.1	hypothetical protein	RHE_CH00585	Maf-like protein	RL0564	putative methyl-accepting chemotaxis protein	SMc02263	hypothetical protein	RSULL_00586	Ribonuclease HI
blr0577	unknown protein	mlr0720	unknown protein	WP_027507835.1	glycosyl transferase	RHE_CH00586	zinc-binding protein	RL0565	putative solute-binding component of ABC transporter	SMc02264	hypothetical protein	RSULL_00587	Homoserine kinase
bsl0578	hypothetical protein	mll0721	tRNA guanine transglycosylase	WP_027507836.1	hypothetical protein	RHE_CH00587	tRNA-Phe	RL0566	conserved hypothetical protein	SMc02265	bifunctional preprotein translocase subunit SecD/SecF	RSULL_00588	4-hydroxy-3-methylbut-2-enyl diphosphate reductase
blr0579	SUN protein	msl0722	unknown protein	WP_037140818.1	hypothetical protein	RHE_CH00588	hypothetical protein	RL0567	conserved hypothetical exported protein	SMc02266	hypothetical protein	RSULL_00589	hypothetical protein
blr0580	hypothetical protein	mll0724	S-adenosylmethionine tRNA ribosyltransferase	WP_027507838.1	glycosyl transferase	RHE_CH00589	Na+/H+ antiporter protein	RL0568	putative phage-related transcriptional regulator	SMc02267	hypothetical protein	RSULL_00590	hypothetical protein
blr0581	bifunctional purine biosynthesis protein	mll0725	hypothetical protein	WP_037140822.1	SAM-dependent methyltransferase	RHE_CH00590	hypothetical protein	RL0569	putative two-component response regulator	SMc02268	putative capsule expression protein	RSULL_00591	Chloramphenicol 3-O phosphotransferase
bll0582	hypothetical protein	mll0727	peptidyl prolyl cis-trans isomerase	WP_027507840.1	glycosyl transferase family 2	RHE_CH00591	arylamine N-acetyltransferase protein	RL0570	conserved hypothetical exported protein	SMc02269	capsular polysaccharide biosynthesis/export protein	RSULL_00592	Cytochrome c oxidase subunit 3
blr0583	gamma-glutamyltranspeptidase	mll0728	peptidyl prolyl cis-trans isomerase	WP_027507841.1	hemolysin expression modulating protein	RHE_CH00592	hypothetical protein	RL0571	conserved hypothetical protein	SMc02270	capsular polysaccharide biosynthesis\export transmembrane protein	RSULL_00593	Cytochrome c oxidase assembly protein CtaG
blr0584	probable 4-methylmuconolactone transporter	mll0730	phosphopantetheine adenylyltransferase	WP_027507842.1	HlyD family type I secretion periplasmic adaptor subunit	RHE_CH00593	LysR family transcriptional regulator	RL0572	putative dihydroorotate dehydrogenase	SMc02271	ribitol type dehydrogenase protein	RSULL_00594	hypothetical protein
bll0585	glutathione S-transferase family protein	msr0731	unknown protein	WP_027507843.1	type I secretion system permease/ATPase	RHE_CH00594	hypothetical protein	RL0573	putative transmembrane DNA-damage inducible protein	SMc02272	acyl-transferase transferase protein	RSULL_00595	Protoheme IX farnesyltransferase
blr0586	hypothetical protein	mll0732	DNA gyrase subunit A	WP_051336448.1	MarR family transcriptional regulator	RHE_CH00595	hypothetical protein	RL0574	conserved hypothetical exported protein	SMc02273	fatty acid synthase transmembrane protein	RSULL_00596	Cytochrome c oxidase subunit 1
blr0587	putative transmembrane protein	mlr0734	probable sulfate transporter	WP_027507845.1	glycosyl transferase	RHE_CH00596	hypothetical protein	RL0575	putative transmembrane protein	SMc02274	capsule polysaccharide exporter protein	RSULL_00597	Cytochrome c oxidase subunit 2 precursor
blr0588	hypothetical protein	mlr0735	hypothetical protein	WP_027507846.1	hypothetical protein	RHE_CH00597	hypothetical protein	RL0576	putative TPR repeat domain protein	SMc02275	pyrazinamidase/nicotinamidase (Includes: pyrazinamidase	RSULL_00598	Invasion protein B, involved in pathogenesis
blr0589	probable 2-dehydropantoate 2-reductase (EC 1.1.1.169)	mll0736	probable transcriptional regulator	WP_027507847.1	glycosyl transferase family 1	RHE_CH00598	hypothetical protein	RL0577	putative transmembrane protein	SMc02276	nicotinate phosphoribosyltransferase	RSULL_00599	protease TldD
bll0590	putative cytochrome C4 precursor	mlr0738	unknown protein	WP_027507848.1	polysaccharide pyruvyl transferase	RHE_CH00599	arsenical pump membrane protein	RL0578	conserved hypothetical protein	SMc02277	hypothetical protein	RSULL_00600	acetyltransferase
bll0591	hypothetical protein	mlr0739	probable lipopolysaccharide modification acyltransferase	WP_027507849.1	polysaccharide pyruvyl transferase	RHE_CH00600	hypothetical protein	RL0579	conserved hypothetical protein	SMc02278	hypothetical protein	RSULL_00601	hypothetical protein
bsl0592	unknown protein	mlr0740	hypothetical protein	WP_051336449.1	hypothetical protein	RHE_CH00601	TetR family transcriptional regulator	RL0580	putative Rrf2 transcriptional regulator	SMc02279	putative signal peptide protein	RSULL_00602	D-alanyl-D-alanine carboxypeptidase DacF precursor
bll0593	putative oxidoreductase protein	mll0741	hypothetical protein	WP_027507851.1	hypothetical protein	RHE_CH00602	translation initiation inhibitor protein	RL0581	putative transmembrane protein	SMc02280	hypothetical protein	RSULL_00603	outer membrane N-deacetylase
trnG-GCC	tRNA-Gly(GCC)	mll0743	single-strand DNA-binding protein	WP_027507852.1	hypothetical protein	RHE_CH00603	putative N-acetylneuraminate lyase subunit protein	RL0582	putative ATP-dependent helicase	SMc02281	hypothetical protein	RSULL_00604	Pyridoxine/pyridoxamine 5'-phosphate oxidase
blr0594	thioredoxin	mlr0745	transcriptional regulator	WP_051336428.1	hypothetical protein	RHE_CH00604	oligopeptide ABC transporter	RL0583	conserved hypothetical protein	SMc02282	putative copper-containing oxidoreductase protein	RSULL_00605	Surface antigen
blr0595	hypothetical protein	mlr0746	unknown protein	WP_037140826.1	hypothetical protein	RHE_CH00605	oligopeptide ABC transporter	RL0584	conserved hypothetical protein	SMc02283	putative copper-containing oxidoreductase signal peptide protein	RSULL_00606	Putative transposase DNA-binding domain protein
bll0596	hypothetical protein	mlr0748	ATP-dependent protease proteolytic subunit ClpP-like protein	WP_027507854.1	GGDEF domain-containing protein	RHE_CH00606	dihydrodipicolinate synthase protein	RL0585	putative RibD family protein	SMc02284	putative signal peptide protein	RSULL_00607	Chaperone protein DnaJ
bll0597	similar to nickel-dependent hydrogenase	msr0749	unknown protein	WP_027507855.1	ABC transporter ATP-binding protein	RHE_CH00607	oligopeptide ABC transporter	RL0586	putative transmembrane protein	SMc02285	putative adenylate cyclase transmembrane protein	RSULL_00608	Enoyl-[acyl-carrier-protein] reductase [NADH] FabI
bll0598	hypothetical protein	mlr0750	excinuclease ABC subunit A	WP_027507856.1	ABC transporter permease	RHE_CH00608	oligopeptide ABC transporter	RL0587	putative transmembrane protein	SMc02326	hypothetical protein	RSULL_00609	Glucosyl-3-phosphoglycerate phosphatase
bll0599	hypothetical protein	mlr0751	probable acetyltransferase	WP_027507857.1	sugar ABC transporter permease	RHE_CH00609	oligopeptide ABC transporter	RL0588	putative peptidoglycan binding protein	SMc02327	ribonuclease HI protein	RSULL_00610	hypothetical protein
bll0600	unknown protein	mlr0752	hypothetical protein	WP_027507858.1	ABC transporter substrate-binding protein	RHE_CH00610	transcriptional regulator protein	RL0589	conserved hypothetical protien	SMc02328	hypothetical protein	RSULL_00611	Bacteriophytochrome cph2
bsr0601	hypothetical protein	mlr0754	hypothetical protein	WP_051336429.1	hypothetical protein	RHE_CH00611	LacI family transcription regulator	RL0590	putative short-chain dehydrogenase/reductase	SMc02286	hypothetical protein	RSULL_00612	Chorismate synthase
blr0602	transcriptional regulatory protein TetR family	msl0755	unknown protein	WP_037140829.1	5-dehydro-4-deoxy-D-glucuronate isomerase	RHE_CH00612	ribose ABC transporter	RL0591	putative acyl-CoA dehydrogenase	SMc02287	putative DNA-invertase protein	RSULL_00613	Riboflavin biosynthesis protein RibBA
bll0603	putative oxidoreductase protein	mll0756	probable ATP-binding component of ABC transporter	WP_027507861.1	glycosyl hydrolase family 88	RHE_CH00613	ribose ABC transporter	RL0592	probable beta-ketoadipyl coa thiolase putative thiolase	SMc02289	transposase ISRM11/ISRM2011-2	RSULL_00614	hypothetical protein
blr0604	acyl-CoA thioesterase II	mll0758	probable ATP-binding component of ABC transporter	WP_027507862.1	LacI family transcriptional regulator	RHE_CH00614	ribose ABC transporter	RL0593	conserved hypothetical protein	SMc05002	hypothetical protein	RSULL_00615	hypothetical protein
bll0605	unknown protein	mll0759	probable permease of ABC transporter	WP_027507863.1	AraC family transcriptional regulator	RHE_CH00615	polysaccharidase protein	RL0594	putative fatty oxidation complex subunit	SMc02291	transposase ISRM11/ISRM2011-2	RSULL_00616	Biotin transport ATP-binding protein BioM
blr0606	nitrogen regulatory protein PII	mll0760	probable permease of ABC transporter	WP_027507864.1	ABC transporter substrate-binding protein	RHE_CH00616	putative DNA helicase protein	RL0595	putative cold shock protein	SMc02292	putative type I restriction enzyme R protein	RSULL_00617	Energy-coupling factor transporter transmembrane protein BioN
blr0607	similar to ammonium transporter	mll0762	urea/short-chain amide ABC transporter	WP_027507865.1	lactose ABC transporter permease	RHE_CH00617	putative DNA ligase protein	RL0596	putative MarR family transcriptional regulator	SMc02295	putative specificity protein S	RSULL_00618	Biotin ECF transporter S component BioY
blr0608	similar to ammonium transporter	mlr0763	unknown protein	WP_027507866.1	ABC transporter permease	RHE_CH00618	putative DNA helicase protein	RL0597	conserved hypothetical protein	SMc02296	putative modification enzyme transmembrane protein	RSULL_00619	hypothetical protein
blr0609	transcriptional regulatory protein ArsR family	mlr0764	hypothetical protein	WP_027507867.1	ABC transporter ATP-binding protein	RHE_CH00619	hypothetical protein	RL0598	conserved hypothetical protein	SMc02297	putative integrase/resolvase recombinase protein	RSULL_00620	Histone deacetylase-like amidohydrolase
blr0610	hypothetical protein	mll0765	purine nucleoside phosphorylase	WP_027507868.1	oxidoreductase	RHE_CH00620	putative membrane-anchored protein (osmotically inducible protein)	RL0599	putative transmembrane efflux protein	SMc02298	transposase ISRM1	RSULL_00621	Exodeoxyribonuclease 7 small subunit
blr0611	ATP-dependent protease proteolytic subunit	mll0767	sensor kinase	WP_027507869.1	diguanylate cyclase	RHE_CH00621	hypothetical protein	RL0600	putative TetR family transcriptional regulator	SMc02329	transposase ISRM1	RSULL_00622	putative transcriptional regulator
blr0612	nitrogen regulatory protein PII	mlr0769	unknown protein	WP_027507870.1	ABC transporter ATP-binding protein	RHE_CH00622	putative transporter permease protein	RL0601	putative transmembrane two-component sensor kinase/regulator hybrid	SMc02300	putative transposase number 4 for insertion sequence ISRM30	RSULL_00623	hypothetical protein
blr0613	ammonium transporter	mll0773	DnaK suppressor protein	WP_027507871.1	nickel ABC transporter permease	RHE_CH00623	hypothetical protein	RL0602	putative transmembrane ionic channel	SMc02301	putative transposase number 3 for insertion sequence ISRM30	RSULL_00624	Quercetin 2,3-dioxygenase
blr0614	hypothetical protein	mlr0774	hypothetical protein	WP_027507872.1	ABC transporter permease	RHE_CH00624	two-component sensor histidine kinase/response regulator hybrid protein	RL0603	putative aminotransferase	SMc02302	putative transposase number 2 for insertion sequence ISRM30	RSULL_00625	1-deoxy-D-xylulose-5-phosphate synthase
blr0615	putative aspartate aminotransferase (EC 2.6.1.1)	mlr0775	hypothetical protein	WP_027507873.1	proline iminopeptidase	RHE_CH00625	two-component response regulator protein	RL0604	UDP-glucose 4-epimerase	SMc04430	putative transposase number 1 for insertion sequence ISRM30	RSULL_00626	Serine chemoreceptor protein
blr0616	cell division protein	mlr0776	hypothetical protein	WP_027507875.1	amino acid amidase	RHE_CH00626	two-component sensor histidine kinase protein	RL0605	putative GGDEF sensory box family protein	SMc02303	putative partial transposase for insertion sequence element ISRM1	RSULL_00627	hypothetical protein
blr0617	hypothetical protein	mlr0777	unknown protein	WP_027507876.1	glycerol-3-phosphate dehydrogenase	RHE_CH00627	putative two-component response regulator protein	RL0606	putative enoyl-coenzyme A hydratase	SMc02208	tRNA-Thr	RSULL_00628	hypothetical protein
blr0618	exodeoxyribonuclease III	msl0779	unknown protein	WP_027507877.1	ABC transporter ATP-binding protein	RHE_CH00628	LuxR family transcriptional regulator	RL0607	putative uvrD ATP-dependent helicase	SMc02304	hypothetical protein	RSULL_00629	16S/23S rRNA (cytidine-2'-O)-methyltransferase TlyA
bll0619	hypothetical protein	mll0781	hypothetical protein	WP_027507878.1	ABC transporter ATP-binding protein	RHE_CH00629	putative two-component response regulator protein	RL0608	hypothetical exported protein	SMc02305	UDP-N-acetylglucosamine 1-carboxyvinyltransferase	RSULL_00630	23S rRNA (uracil(1939)-C(5))-methyltransferase RlmD
bll0620	two-component response regulator	mll0782	probable transcriptional regulator	WP_027507879.1	ABC transporter permease	RHE_CH00630	putative two-component sensor histidine kinase protein	RL0609	conserved hypothetical protein	SMc02306	hypothetical protein	RSULL_00631	Serine chemoreceptor protein
blr0621	hypothetical protein	mlr0783	glutathione-regulated potassium-efflux system protein	WP_037140833.1	sugar ABC transporter permease	RHE_CH00631	bifunctional preprotein translocase subunit SecD/SecF	RL0610	hypothetical exported protein	SMc02307	histidinol dehydrogenase	RSULL_00632	4-chlorobenzoyl coenzyme A dehalogenase-1
blr0622	putative hydratase	mlr0784	hypothetical protein	WP_027507881.1	MULTISPECIES: membrane protein	RHE_CH00632	hypothetical protein	RL0610A	conserved hypothetical protein	SMc02308	hypothetical protein	RSULL_00633	Acyl-CoA dehydrogenase
bll0623	hypothetical protein	mll0786	2-amino-4-hydroxy-6-hydroxymethyldihydropteridine pyrophosphokinase	WP_027507882.1	ABC transporter substrate-binding protein	RHE_CH00633	putative potassium-efflux system protein	tRNA-Thr_2	transfer RNA-Thr; anticodon GGT	SMc02309	putative arsenate reductase protein	RSULL_00634	Zinc transport protein ZntB
blr0624	hypothetical protein	mll0787	dihydroneopterin aldolase	WP_027507883.1	hydroxypyruvate isomerase	RHE_CH00634	hypothetical protein	RL0611	putative UDP-N-acetylglucosamine 1-carboxyvinyltransferase (enoylpyruvate transferase) (udp-n-acetylglucosamine enolpyruvyl transferase) (ept)	SMc02310	translation initiation factor IF-1	RSULL_00635	Lectin-like protein BA14k precursor
bll0625	unknown protein	mll0788	dihydroxypteroate synthase	WP_027507884.1	phospholipase D	RHE_CH00635	putative glycosyltransferase protein	RL0612	conserved hypothetical protein	SMc02311	Maf-like protein	RSULL_00636	Benzene 1,2-dioxygenase subunit alpha
bll0626	hypothetical protein	mlr0789	unknown protein	WP_027507885.1	membrane protein	RHE_CH00636	methyl-accepting chemotaxis protein	RL0613	Histidinol dehydrogenase 1	SMc02312	zinc-binding protein	RSULL_00637	hypothetical protein
blr0627	leucyl-tRNA synthetase	mlr0791	probable membrane transport protein	WP_027507886.1	sugar ABC transporter substrate-binding protein	RHE_CH00637	hypothetical protein	RL0614	conserved hypothetical protein	SMc02207	tRNA-Phe	RSULL_00638	hypothetical protein
blr0628	hypothetical protein	mll0792	thioredoxin reductase	WP_027507887.1	ABC transporter permease	RHE_CH00638	chemotaxis two-component response regulator protein	RL0615	putative arsenate reductase	SMc04431	hypothetical protein	RSULL_00639	t(6)A37 threonylcarbamoyladenosine biosynthesis protein RimN
blr0629	hypothetical protein	msl0793	ferredoxin	WP_027507888.1	sugar ABC transporter permease	RHE_CH00639	chemotaxis two-component sensor histidine kinase protein	RL0616	putative translation initiation factor	SMc04432	hypothetical protein	RSULL_00640	putative FAD-linked oxidoreductase
bll0630	chromosome partitioning protein B	mlr0794	unknown protein	WP_027507889.1	ABC transporter ATP-binding protein	RHE_CH00640	chemotaxis signal transduction protein	RL0617	putative Maf septum inhibitor protein	SMc02313	hypothetical protein	RSULL_00641	hypothetical protein
bll0631	chromosome partitioning protein A	mlr0796	kinesin-like protein	WP_027507890.1	beta-D-galactosidase	RHE_CH00641	chemotaxis methyltransferase protein	RL0618	conserved hypothetical protein	SMc02314	hypothetical protein	RSULL_00642	hypothetical protein
bll0632	probable Methyltransferase (EC 2.1.-.-)	mll0797	hypothetical protein	WP_027507891.1	gluconolactonase	RHE_CH00642	chemotaxis-specific methylesterase	tRNA-Phe_1	transfer RNA-Phe; anticodon GAA	SMc02315	hypothetical protein	RSULL_00643	4-hydroxybenzoate octaprenyltransferase
bll0633	glucose inhibited division protein A	mll0798	hypothetical protein	WP_027507892.1	adenylate/guanylate cyclase domain-containing protein	RHE_CH00643	chemotaxis two-component response regulator protein	RL0619	conserved hypothetical protein	SMc02316	hypothetical protein	RSULL_00644	S-adenosyl-L-methionine methyltransferase
bll0634	tRNA modification GTPase	mll0800	ATP-binding component of ABC transporter	WP_027507893.1	3-ketoacyl-ACP reductase	RHE_CH00644	chemoreceptor glutamine deamidase CheD	RL0620	conserved hypothetical protein	SMc02317	putative signal peptide protein	RSULL_00645	Phosphoserine phosphatase 1
bll0635	transcription termination factor	mll0801	permease of ABC transporter	WP_027507894.1	membrane protein	RHE_CH00645	hypothetical protein	RL0621	putative insertion element related protein	SMc02318	hypothetical protein	RSULL_00646	Cyclopropane-fatty-acyl-phospholipid synthase
bll0636	hypothetical protein	mlr0803	probable muconate cycloisomerase	WP_027507895.1	galactonate dehydratase	RHE_CH00646	flagellar MS-ring protein	RL0622	putative HlyD family secretion protein	SMc02319	hypothetical protein	RSULL_00647	hypothetical protein
blr0637	hypothetical protein	mll0804	probable transporter of 3-phenylpropionic acid	WP_027507896.1	peroxiredoxin	RHE_CH00647	LuxR family transcriptional regulator	RL0623	putative transmembrane component of ABC transporter	SMc02320	hypothetical protein	RSULL_00648	Glycine--tRNA ligase beta subunit
blr0638	Maf-like protein	mll0806	hypothetical protein	WP_027507897.1	TetR family transcriptional regulator	RHE_CH00648	LuxR family transcriptional regulator	RL0624	conserved hypothetical protein	SMc02321	putative sugar isomerase protein	RSULL_00649	hypothetical protein
blr0639	dephospho-CoA kinase	mlr0808	probable short-chain dehydrogenase/reductase	WP_027507898.1	hemolysin secretion protein D	RHE_CH00649	hypothetical protein	RL0625	conserved hypothetical protein	SMc02322	short chain dehydrogenase	RSULL_00650	hypothetical protein
blr0640	DNA polymerase III epsilon chain	mlr0809	malate oxidoreductase	WP_027507899.1	multidrug transporter AcrB	RHE_CH00650	flagellar biosynthesis protein FlhB	RL0626	conserved hypothetical protein	SMc02323	putative transcription regulator protein	RSULL_00651	Ribose and galactose chemoreceptor protein
bll0641	protein-export protein	mlr0810	outer membrane protein	WP_027507900.1	N-acetylglucosamine kinase	RHE_CH00651	flagellar motor switch protein G	RL0627	putative GerE family transcriptional regulator	SMc02324	putative periplasmic binding ABC transporter protein	RSULL_00652	hypothetical protein
blr0642	hypothetical protein	mlr0812	unknown protein	WP_037140930.1	exopolysaccharide biosynthesis protein	RHE_CH00652	flagellar motor switch protein	RL0628	putative AraC family transcriptional regulator	SMc02325	ABC transporter ATP-binding protein	RSULL_00653	Phosphoribosylamine--glycine ligase
blr0643	putative lytic murein transglycosylase	mll0813	glutamyl tRNA synthetase	WP_027507902.1	DeoR family transcriptional regulator	RHE_CH00653	flagellar C-ring protein	RL0629	putative component of ABC transporter	SMc03000	ABC transporter permease	RSULL_00654	hypothetical protein
blr0644	hypothetical protein	mll0814	unknown protein	WP_027507903.1	sugar ABC transporter substrate-binding protein	RHE_CH00654	flagellar motor protein MotA	RL0630	putative ATP-binding component of ABC transporter	SMc03001	ABC transporter permease	RSULL_00655	3-phosphoshikimate 1-carboxyvinyltransferase
bll0645	unknown protein	mll0815	ATP-binding protein of ABC transporter	WP_027507904.1	sugar ABC transporter permease	RHE_CH00655	flagellar basal body rod protein FlgF	RL0631	ptative transmembrane component of ABC transporter	SMc03002	hypothetical protein	RSULL_00656	LemA family protein
bll0646	heat shock chaperone	mll0817	hypothetical protein	WP_027507905.1	mannitol ABC transporter permease	RHE_CH00656	flagellum-specific ATP synthase	RL0632	putative L-arabinose isomerase	SMc03003	hypothetical protein	RSULL_00657	Glycine--tRNA ligase alpha subunit
bll0647	hypothetical protein	mll0818	NH3-dependent NAD synthetase	WP_027507906.1	glycerol-3-phosphate ABC transporter ATPase	RHE_CH00657	hypothetical protein	RL0633	hypothetical protein	SMc03004	putative chemoreceptor (methyl-accepting chemotaxis protein)	RSULL_00658	hypothetical protein
bll0648	putative aminoglycoside N(6')-acetyltransferase (EC 2.3.1.82)	mll0820	hypothetical protein	WP_027507907.1	mannitol dehydrogenase	RHE_CH00658	flagellar basal body rod protein FlgB	RL0634	putative short-chain dehydrogenase	SMc03005	hypothetical protein	RSULL_00659	Putative signal peptide peptidase SppA
bll0649	ATP-dependent protease (EC 3.4.25.-)	mlr0821	hypothetical protein	WP_027507908.1	hydrolase	RHE_CH00659	flagellar basal body rod protein FlgC	RL0635	putative ATP-binding component of ABC transporter	SMc03006	chemotaxis regulator protein	RSULL_00660	Divalent metal cation transporter MntH
blr0650	imidazoleglycerol-phosphate dehydratase	mlr0822	hypothetical protein	WP_027507909.1	ribulokinase	RHE_CH00660	flagellar hook-basal body protein FliE	RL0636	putative transmembrane protein	SMc03007	chemotaxis protein (sensory transduction histidine kinase)	RSULL_00661	N5-glutamine S-adenosyl-L-methionine-dependent methyltransferase
blr0651	hypothetical protein	mll0823	diacylglycerol kinase	WP_027507910.1	transcriptional regulator	RHE_CH00661	flagellar basal body rod protein FlgG	RL0637	putative transmembrane component of ABC transporter	SMc03008	chemotaxis protein	RSULL_00662	hypothetical protein
blr0652	glutamine amidotransferase	mll0824	hypothetical protein	WP_027507911.1	hypothetical protein	RHE_CH00662	flagellar basal body P-ring biosynthesis protein FlgA	RL0638	putative solute-binding component of ABC transporter	SMc03009	chemotaxis protein methyltransferase	RSULL_00663	Octaprenyl-diphosphate synthase
blr0653	phosphoribosylformino-5-aminoimidazole carboxamide ribotide isomerase	mlr0825	hypothetical protein	WP_037140839.1	endonuclease III	RHE_CH00663	flagellar basal body P-ring protein	RL0639	conserved hypothetical protein	SMc03010	chemotaxis-specific methylesterase	RSULL_00664	lipoprotein NlpI
blr0654	imidazoleglycerol-phosphate synthase cyclase	mll0826	probable 2-dehydro-3-deoxyphosphoheptonate aldolase	WP_027507913.1	membrane protein	RHE_CH00664	hypothetical protein	RL0640	conserved hypothetical protein	SMc03011	chemotaxis regulator protein	RSULL_00665	4-diphosphocytidyl-2-C-methyl-D-erythritol kinase
blr0655	phosphoribosyl-ATP pyrophosphohydrolase	mll0827	transcription repair coupling factor	WP_027507914.1	6-O-methylguanine DNA methyltransferase	RHE_CH00665	flagellar basal body L-ring protein	RL0641	putative ROK family transcriptional regulator	SMc03012	chemoreceptor glutamine deamidase CheD	RSULL_00666	Molybdenum cofactor biosynthesis protein B
blr0656	pantothenate kinase	msl0828	unknown protein	WP_027507915.1	LacI family transcriptional regulator	RHE_CH00666	flagellar biosynthesis transmembrane protein	RL0642	putative PfkB family sugar kinase	SMc03013	hypothetical protein	RSULL_00667	hypothetical protein
bll0657	hypothetical protein	mlr0830	ATP-dependent DNA helicase	WP_027507916.1	transaldolase	RHE_CH00667	flagellar biosynthesis protein FliP	RL0643	putative tagatose 6-phosphate kinase	SMc03014	flagellar MS-ring protein	RSULL_00668	putative glucosyl-3-phosphoglycerate synthase
bll0658	hypothetical protein	mll0832	hypothetical protein	WP_027507917.1	membrane protein	RHE_CH00668	glycosyltransferase domain-containing protein	RL0644	putative ribitol 2-dehydrogenase	SMc03015	putative transcription regulator protein	RSULL_00669	putative Fe-S oxidoreductase
bll0659	two-component hybrid sensor and regulator	mll0833	glucosamine-fructose-6-phosphate aminotransferase	WP_027507919.1	gamma-aminobutyraldehyde dehydrogenase	RHE_CH00669	flagellin C protein	RL0645	putative short-chain dehydrogenase/reductase	SMc03016	putative transcription regulator protein	RSULL_00670	Ribonuclease HII
bll0660	unknown protein	msr0834	hypothetical protein	WP_027507920.1	spermidine/putrescine ABC transporter permease	RHE_CH00670	flagellin C protein	RL0646	putative aldolase	SMc03017	hypothetical protein	RSULL_00671	hypothetical protein
bll0661	hypothetical protein	msr0835	unknown protein	WP_027507921.1	spermidine/putrescine ABC transporter permease	RHE_CH00671	flagellin C protein	RL0647	putative GFO/IDH/MocA family oxidoreductase	SMc03018	flagellar biosynthesis protein FlhB	RSULL_00672	Phosphotransferase enzyme family protein
bsr0662	unknown protein	mll0836	UDP-N-acetylglucosamine pyrophosphorylase	WP_027507922.1	ABC transporter ATP-binding protein	RHE_CH00672	flagellin C protein	RL0648	conserved hypothetical protein	SMc03019	flagellar motor switch protein G	RSULL_00673	F-type ATPase subunit b
blr0663	hypothetical protein	mll0838	c-type cytochrome biogenesis protein	WP_027507923.1	spermidine/putrescine ABC transporter substrate-binding protein	RHE_CH00673	hypothetical protein	RL0649	putative PfkB family sugar kinase	SMc03020	flagellar motor switch protein	RSULL_00674	F-type ATPase subunit b 2
bll0664	CtpF protein	mlr0839	DNA topoisomerase I	WP_027507924.1	LysR family transcriptional regulator	RHE_CH00674	flagellar motor protein MotB	RL0650	putative sorbitol dehydrogenase	SMc03021	flagellar motor switch transmembrane protein	RSULL_00675	Lipid-binding protein
bll0665	putative pilus assembly protein	mlr0841	ribonuclease R	WP_027507925.1	hypothetical protein	RHE_CH00675	chemotaxis protein	RL0651	putative alcohol dehydrogenase	SMc03022	flagellar motor protein MotA	RSULL_00676	F-ATPase subunit 6
bll0666	hypothetical protein	mlr0842	hypothetical protein	WP_027507926.1	lysine--tRNA ligase	RHE_CH00676	chemotaxis motility protein	RL0652	putative LacI family transcriptional regulator	SMc03023	hypothetical protein	RSULL_00677	ATP synthase protein I
bll0667	CtpC protein	mlr0843	hypothetical protein	WP_027507927.1	glutamate--tRNA ligase	RHE_CH00677	hypothetical protein	RL0653	hypothetical protein	SMc03024	flagellar basal body rod protein FlgF	RSULL_00678	Germination-specific amidase
bll0668	glutathione synthetase	mlr0845	multidrug-efflux transporter lile protein	WP_027507928.1	permease	RHE_CH00678	two-component response regulator protein	RL0654	conserved hypothetical protein	SMc03025	flagellum-specific ATP synthase	RSULL_00679	potassium transport protein Kup
bll0669	hypothetical protein	mlr0847	unknown protein	WP_027507929.1	hypothetical protein	RHE_CH00679	flagellar hook protein FlgE	RL0655	conserved hypothetical protein	SMc03026	hypothetical protein	RSULL_00680	Magnesium transport protein CorA
bll0670	hypothetical protein	msr0848	50S ribosomal protein L33	WP_027507930.1	membrane protein	RHE_CH00680	flagellar hook-associated protein FlgK	RL0656	putative mannosyltransferase/glycosyltransferase	SMc03027	flagellar basal body rod protein FlgB	RSULL_00681	Cell division inhibitor MinD
blr0671	hypothetical protein	mll0849	ATP-binding protein of sugar ABC transporter	WP_027507931.1	hypothetical protein	RHE_CH00681	flagellar hook-associated protein FlgL	RL0657	conserved hypothetical AIR family protein	SMc03028	flagellar basal body rod protein FlgC	RSULL_00682	Ketopantoate hydroxymethyltransferase
bll0672	oxygen-independent coproporphyrinogen III oxidase	mll0851	permease protein of suger ABC transporter	WP_027507932.1	TetR family transcriptional regulator	RHE_CH00682	flagellar biosynthesis regulatory protein FlaF	RL0658	conserved hypothetical protein	SMc03029	flagellar hook-basal body protein FliE	RSULL_00683	HTH-type quorum sensing-dependent transcriptional regulator VjbR
bll0673	hypothetical protein	mll0853	hypothetical protein	WP_027507933.1	hemolysin D	RHE_CH00683	flagellar biosynthesis repressor FlbT	RL0659	conserved hypothetical protein	SMc03030	flagellar basal body rod protein FlgG	RSULL_00684	Kip operon repressor protein
bll0674	Ribonuclease PH	mll0854	probable secreted solute-binding protein	WP_027507934.1	MFS transporter	RHE_CH00684	flagellar basal body rod modification protein	RL0660	nitrilase putative nitrilase	SMc03031	flagellar basal body P-ring biosynthesis protein FlgA	RSULL_00685	(S)-1-Phenylethanol dehydrogenase
blr0675	heat-inducible transcription repressor	mll0856	methionine gamma lyase	WP_027507935.1	LacI family transcriptional regulator	RHE_CH00685	flagellar biosynthesis protein FliQ	RL0661	conserved hypothetical protein	SMc03032	flagellar basal body P-ring protein	RSULL_00686	2-keto-3-deoxy-galactonokinase
blr0676	heat shock protein	mll0857	probable transcriptional regulator	WP_027507936.1	xylulokinase	RHE_CH00686	flagellar biosynthesis protein FlhA	RL0662	putative lipase	SMc03033	hypothetical protein	RSULL_00687	2-dehydro-3-deoxy-6-phosphogalactonate aldolase
bll0677	bifunctional pyrazinamidase/nicotinamidase	mll0858	probable tetracycline 6-hydroxylase	WP_027507937.1	xylose isomerase	RHE_CH00687	flagellar biosynthesis protein FliR	RL0663	conserved hypothetical protein	SMc03034	flagellar basal body L-ring protein	RSULL_00688	L-arabinolactonase
blr0678	heat shock protein 70	mll0859	response regulator protein	WP_027507938.1	LacI family transcriptional regulator	RHE_CH00688	hypothetical protein	RL0664	putative transmembrane acetyltransferase rspf	SMc03035	flagellar transmembrane protein	RSULL_00689	PRC-barrel domain protein
bll0679	hypothetical protein	mll0861	response regulator	WP_027507939.1	ABC transporter ATP-binding protein	RHE_CH00689	hypothetical protein	RL0665	putative transmembrane exopolysaccharide production protein	SMc03036	flagellar biosynthesis protein FliP	RSULL_00690	Bacteriophytochrome cph2
blr0680	chaperone protein	mlr0862	unknown protein	WP_027507940.1	ABC transporter permease	RHE_CH00690	hypothetical protein	RL0666	putative exported lipase	SMc03037	flagellin A protein	RSULL_00691	Polar-differentiation response regulator DivK
blr0681	phospholipid N-methyltransferase	mlr0864	unknown protein	WP_027507941.1	ABC transporter substrate-binding protein	RHE_CH00691	hypothetical protein	RL0667	conserved hypothetical protein	SMc03038	flagellin B protein	RSULL_00692	DNA mismatch repair protein MutL
blr0682	putative oxidoreductase	mll0865	unknown protein	WP_027507942.1	AP endonuclease	RHE_CH00692	N-acetyl mannosamine transferase protein	RL0668	conserved hypothetical protein	SMc03039	flagellin D protein	RSULL_00693	hypothetical protein
blr0683	orotidine 5'-monophosphate	mlr0866	DNA damage inducible protein P	WP_027507943.1	oxidoreductase	RHE_CH00693	putative succinoglycan biosynthesis transport protein	RL0669	putative stress-induced protein	SMc03040	flagellin protein	RSULL_00694	hypothetical protein
blr0684	hypothetical protein	mll0867	unknown protein	WP_027507944.1	beta-glucosidase	RHE_CH00694	methylenetetrahydrofolate dehydrogenase/cyclohydrolase protein	RL0670	conserved hypothetical protein	SMc03041	hypothetical protein	RSULL_00695	Tetraacyldisaccharide 4'-kinase
blr0685	dihydrodipicolinate reductase	mlr0868	hypothetical protein	WP_027507945.1	hypothetical protein	RHE_CH00695	LacI family transcription regulator	RL0671	putative transmembrane protein	SMc03042	flagellar motor protein MotB	RSULL_00696	Phosphoglycolate phosphatase
blr0686	phosphoglycerate mutase	mll0869	ion transporter	WP_027507946.1	methionine ABC transporter ATP-binding protein	RHE_CH00696	alpha-glucoside ABC transporter	RL0672	conserved hypothetical protein	SMc03043	chemotaxis protein	RSULL_00697	3-deoxy-D-manno-octulosonic acid transferase
bll0687	transcriptional regulatory protein AraC family	mll0870	DNA polymerase III alpha subunit	WP_027507947.1	methionine ABC transporter permease	RHE_CH00697	alpha-glucoside ABC transporter	RL0673	putative two-component regulator sensory histidine kinase transcriptional regulatory protein	SMc03044	chemotaxis protein (motility protein D)	RSULL_00698	hypothetical protein
bll0688	hypothetical protein	mll0871	propionyl-CoA carboxylase alpha chain precursor	WP_027507948.1	dioxygenase	RHE_CH00698	alpha-glucoside ABC transporter	RL0674	putative response regulator transcriptional regulatory protein	SMc03045	hypothetical protein	RSULL_00699	Inositol-1-monophosphatase
blr0689	endonuclease III	mlr0872	glutathione dependent formaldehyde dehydrogenase	WP_027507949.1	bifunctional diguanylate cyclase/phosphodiesterase	RHE_CH00699	alpha-glucosidase protein	RL0675	putative two component sensor histidine kinase transcriptional regulatory protein	SMc03046	putative transcription regulator protein	RSULL_00700	peptidase PmbA
blr0690	putative multidrug resistance protein	mlr0874	hypothetical protein	WP_027507950.1	hypothetical protein	RHE_CH00700	alpha-glucoside ABC transporter	RL0676	putative two-component response regulator transcriptional regulatory protein	SMc03047	flagellar hook protein FlgE	RSULL_00701	NEM-activable K(+)/H(+) antiporter
blr0691	unknown protein	mlr0875	hypothetical protein	WP_027507951.1	CHAD domain-containing protein	RHE_CH00701	hypothetical protein	RL0677	putative GerE family transcriptional regulator	SMc03048	flagellar hook-associated protein FlgK	RSULL_00702	NTE family protein RssA
bll0692	hypothetical protein	mlr0876	hypothetical protein	WP_027507952.1	adenylate cyclase	RHE_CH00702	phosphogluconate dehydratase	RL0678	putative two-component response regulator transcriptional regulatory protein	SMc03049	flagellar hook-associated protein FlgL	RSULL_00703	Ribosomal RNA small subunit methyltransferase D
bll0693	unknown protein	mlr0877	hypothetical protein	WP_027507953.1	keto-deoxy-phosphogluconate aldolase	RHE_CH00703	6-phosphogluconolactonase protein	RL0679	putative two component regulator histidine kinase/response regulator transcriptional regulatory protein	SMc03050	flagellar biosynthesis regulatory protein FlaF	RSULL_00704	Ribosomal large subunit pseudouridine synthase B
blr0694	probable peptidase	mlr0879	hypothetical protein	WP_027507954.1	protein YebE	RHE_CH00704	glucose-6-phosphate 1-dehydrogenase	RL0680	putative transmembrane export SecD/F family protein	SMc03051	flagellar biosynthesis repressor FlbT	RSULL_00705	tRNA-specific adenosine deaminase
bll0695	major facilitator superfamily transporter	mll0880	unknown protein	WP_027507955.1	N-acetyltransferase	RHE_CH00705	oxidoreductase protein	RL0681	putative transmembrane protein	SMc03052	flagellar basal body rod modification protein	RSULL_00706	hypothetical protein
bll0696	transcriptional regulatory protein LysR family	mlr0883	glycine cleavage system protein T	WP_027507956.1	hypothetical protein	RHE_CH00706	glutamine synthetase protein	RL0682	putative transmembrane ion efflux system protein	SMc03053	flagellar biosynthesis protein FliQ	RSULL_00707	hypothetical protein
blr0697	hypothetical protein	mlr0884	glycine cleavage system protein H	WP_027507957.1	delayed-early response protein/equilibrative nucleoside transporter	RHE_CH00707	putative oxidoreductase protein	RL0683	conserved hypothetical protein	SMc03054	flagellar biosynthesis protein FlhA	RSULL_00708	hypothetical protein
blr0698	putative hydroxymethylglutaryl-CoA lyase (EC 4.1.3.4)	mlr0885	glycine cleavage system protein P	WP_027507958.1	ABC transporter substrate-binding protein	RHE_CH00708	methyl-accepting chemotaxis protein	RL0684	putative transmembrane protein	SMc03055	flagellar biosynthesis protein FliR	RSULL_00709	Isoleucine--tRNA ligase
bll0699	nickel responsive regulator	mll0886	hypothetical protein	WP_027507959.1	LysR family transcriptional regulator	RHE_CH00709	methyl-accepting chemotaxis protein	RL0685	putative chemoreceptor protein	SMc03056	hypothetical protein	RSULL_00710	Riboflavin biosynthesis protein RibF
bll0700	heavy-metal transporting P-type ATPase	mll0888	unknown protein	WP_027507960.1	ornithine decarboxylase	RHE_CH00710	transcriptional regulator protein	RL0686	putative chemotaxis related CheX protein	SMc03071	hypothetical protein	RSULL_00711	Ribonucleotide monophosphatase NagD
bsr0701	hypothetical protein	mll0890	unknown protein	WP_027507961.1	N-acetyltransferase	RHE_CH00711	hypothetical protein	RL0687	putative CheY response regulator transcriptional regulatory protein	SMc03072	hypothetical protein	RSULL_00712	co-chaperonin GroES
bll0702	hypothetical protein	mll0891	probable regulatory protein	WP_027507962.1	epimerase	RHE_CH00712	isocitrate lyase protein	RL0688	putative CheA chemotaxis protein	SMc03057	hypothetical protein	RSULL_00713	transcriptional regulator NarL
blr0703	hypothetical protein	mll0893	probable integral membrane protein	WP_027507963.1	6-aminohexanoate hydrolase	RHE_CH00713	putative transcriptional regulator protein	RL0689	putative CheW family chemotaxis protein	SMc03058	putative glycosyltransferase protein	RSULL_00714	Histidinol-phosphate aminotransferase
bll0704	hypothetical protein	mll0894	probable integral membrane protein	WP_027507964.1	hypothetical protein	RHE_CH00714	spermidine/putrescine ABC transporter	RL0690	putative chemotaxis protein methyltransferase	SMc03059	bifunctional methylenetetrahydrofolate dehydrogenase/methenyltetrahydrofolate cyclohydrolase	RSULL_00715	Limonene 1,2-monooxygenase
bll0705	phenylalanyl-tRNA synthetase beta chain	mll0895	probable secretory protein	WP_027507965.1	cobalamin biosynthesis protein CobW	RHE_CH00715	spermidine/putrescine ABC transporter	RL0691	putative chemotaxis response regulator protein-glutamate methylesterase	SMc03060	putative transcription regulator protein	RSULL_00716	hypothetical protein
bll0706	phenylalanyl-tRNA synthetase alpha chain	mll0896	probable septum site-determining protein	WP_027507966.1	transcriptional regulator	RHE_CH00716	spermidine/putrescine ABC transporter	RL0692	putative chemotaxis protein	SMc03061	alpha-glucoside ABC transporter periplasmic-binding protein	RSULL_00717	hypothetical protein
bll0707	50S ribosomal protein L20	msl0897	unknown protein	WP_051336450.1	epimerase	RHE_CH00717	spermidine/putrescine ABC transporter	RL0693	putative chemotaxis related protein	SMc03062	alpha-glucoside ABC transporter permease	RSULL_00718	hypothetical protein
bsl0708	50S ribosomal protein L35	mll0899	probable secretory protein	WP_027507967.1	creatininase	RHE_CH00718	hypothetical protein	RL0694	conserved hypothetical protein	SMc03063	alpha-glucoside ABC transporter permease	RSULL_00719	VWFA-related Acidobacterial domain protein
blr0709	unknown protein	mll0900	hypothetical protein	WP_027507968.1	MarR family transcriptional regulator	RHE_CH00719	acetoacetyl-CoA synthetase	RL0695	putative flagellar M-ring protein	SMc03064	alpha-glucosidase protein	RSULL_00720	hypothetical protein
bll0710	translation initiation factor IF-3	mlr0901	DNA topoisomerase	WP_027507969.1	transcriptional regulator	RHE_CH00720	putative two-component sensor histidine kinase protein	RL0696	putative GerE/LuxR family transcriptional regulator	SMc03065	alpha-glucoside ABC transporter ATP-binding protein	RSULL_00721	hypothetical protein
blr0711	hypothetical protein	mlr0902	hypothetical protein	WP_027507970.1	dehydrogenase	RHE_CH00721	hypothetical protein	RL0697	putative LuxR family transcriptional regulator	SMc03066	hypothetical protein	RSULL_00722	magnesium chelatase ATPase subunit D
blr0712	hypothetical protein	mll0904	unknown protein	WP_027507971.1	glutamine amidotransferase	RHE_CH00722	tRNA-His	RL0698	hypothetical protein atu0565/agr_c_992 putative flagellin related gene	SMc03067	transposase	RSULL_00723	hypothetical protein
bll0713	unknown protein	mlr0905	probable monoamine oxidase regulatory protein	WP_027507972.1	ABC transporter substrate-binding protein	RHE_CH00723	metallopeptidase protein	RL0699	putative flagellar biosynthetic protein	SMc03068	phosphogluconate dehydratase	RSULL_00724	Magnesium transporter MgtE
bll0714	iron-sulfur cluster binding protein	mlr0906	citrate lyase beta chain	WP_027507973.1	C4-dicarboxylate ABC transporter	RHE_CH00724	rhizobiocin/RTX toxin and hemolysin-type calcium binding protein	RL0700	putative flagellar motor switch protein	SMc03069	6-phosphogluconolactonase	RSULL_00725	Cytochrome b
bll0715	glutathione S-transferase	mll0907	probable secreted protein	WP_027507974.1	sugar transporter	RHE_CH00725	putative nucleotidyltransferase protein	RL0701	putative flagellar motor switch protein	SMc03070	glucose-6-phosphate 1-dehydrogenase	RSULL_00726	hypothetical protein
blr0716	putative undecaprenol kinase	mll0909	hypothetical protein	WP_027507975.1	GGDEF domain-containing protein	RHE_CH00726	conjugal transfer protein A	RL0702	putative flagella motor switch protein	SMc00761	putative oxidoreductase protein	RSULL_00727	putative periplasmic or secreted lipoprotein
bll0717	oxidoreductase	mlr0908	probable transcriptional regulator	WP_027507976.1	hypothetical protein	RHE_CH00727	hypothetical protein	RL0703	putative chemotaxis motility protein	SMc00762	putative glutamine synthetase protein	RSULL_00728	hypothetical protein
trnL-CAG	tRNA-Leu(CAG)	mll0910	unknown protein	WP_027507977.1	aa3-type cytochrome c oxidase subunit IV	RHE_CH00728	hypothetical protein	RL0704	putative flagella associated protein	SMc00763	hypothetical protein	RSULL_00729	hypothetical protein
bll0718	putative transporter	mll0911	hypothetical protein	WP_027507978.1	NAD(P) transhydrogenase subunit alpha	RHE_CH00729	LysR family transcriptional regulator	RL0705	putative flagellum-specific ATP synthase	SMc00764	hypothetical protein	RSULL_00730	Adenylate cyclase 1
blr0719	hypothetical protein	mlr0912	unknown protein	WP_027507979.1	NAD(P) transhydrogenase subunit alpha	RHE_CH00731	methylmalonate-semialdehyde dehydrogenase (acylating) protein	RL0706	putative flagella related protein	SMc00765	methyl-accepting chemotaxis protein	RSULL_00731	hypothetical protein
blr0720	hypothetical protein	mll0913	hypothetical protein	WP_027507980.1	NAD synthetase	RHE_CH00732	exodeoxyribonuclease III protein	RL0707	putative flagellar basal-body rod protein	SMc00766	putative transcription regulator protein	RSULL_00732	hypothetical protein
blr0721	hypothetical protein	mll0914	threonyl-tRNA synthetase	WP_027507981.1	hypothetical protein	RHE_CH00733	exopolysaccharide production negative regulator protein	RL0708	putative flagellar basal-body rod protein flgc (putative proximal rod protein)	SMc00767	hypothetical protein	RSULL_00733	Cytochrome c552
blr0722	probable ATP-binding protein	mlr0915	hypothetical protein	WP_027507982.1	histidine kinase	RHE_CH00734	hypothetical protein	RL0709	putative flagellar hook-basal body complex protein	SMc00768	isocitrate lyase	RSULL_00734	hypothetical protein
blr0723	RNA polymerase sigma-54 subunit	mll0916	unknown protein	WP_027507983.1	D-amino-acid oxidase	RHE_CH00735	iron-responsive transcriptional regulator	RL0710	Flagellar basal-body rod protein	SMc00769	hypothetical protein	RSULL_00735	hypothetical protein
blr0724	sigma-54 modulation protein	mll0918	hypothetical protein	WP_027507984.1	GlcNAc transferase	RHE_CH00736	dipeptide ABC transporter	RL0711	putative flagellar protein FlgA precursor	SMc00770	putrescine-binding periplasmic protein	RSULL_00736	hypothetical protein
blr0725	nitrogen regulatory IIA protein	mlr0919	transcriptional regulator	WP_003585885.1	MULTISPECIES: 30S ribosomal protein S21	RHE_CH00737	dipeptide ABC transporter	RL0712	putative flagellar P-ring protein precursor (basal body p-ring protein)	SMc00771	putrescine ABC transporter ATP-binding protein	RSULL_00737	hypothetical protein
bll0726	putative GNAT family acetyltransferase	mll0920	hypothetical protein	WP_027507985.1	cold-shock protein	RHE_CH00738	dipeptide ABC transporter	RL0713	putative exported flagella related protein	SMc00772	putrescine ABC transporter permease	RSULL_00738	hypothetical protein
blr0727	hypothetical protein	mlr0922	GTP cyclohydrolase I	WP_027507986.1	hypothetical protein	RHE_CH00739	dipeptide ABC transporter	RL0714	putative flagellar L-ring protein precursor (basal body L-ring protein)	SMc00773	putrescine ABC transporter permease	RSULL_00739	hypothetical protein
bsl0728	hypothetical protein	mlr0923	phosphoribosyl c-AMP cyclohydrolase	WP_022715889.1	MULTISPECIES: 30S ribosomal protein S21	RHE_CH00740	dipeptide transporter ATP-binding subunit	RL0715	orfc; method: conceptual translation supplied by author (flil) putative FliL flagella related protein	SMc00838	hypothetical protein	RSULL_00740	Alpha/beta hydrolase family protein
bll0729	small heat shock protein	mlr0925	hypothetical protein	WP_027507987.1	hypothetical protein	RHE_CH00741	gluconokinase protein	RL0716	putative flagellar biosynthetic protein FliP	SMc00774	acetoacetyl-CoA synthetase	RSULL_00741	Protein involved in meta-pathway of phenol degradation
bll0730	glycerol-3-phosphate ABC transporter ATP-binding protein	mlr0926	hypothetical protein	WP_027507988.1	adenylate/guanylate cyclase domain-containing protein	RHE_CH00742	putative oxidoreductase protein	RL0717	putative conserved hypothetical TPR repeat protein	SMc00775	putative IRON(III) permease protein	RSULL_00742	hypothetical protein
bll0731	glycerol-3-phosphate ABC transporter membrane spanning protein	mll0927	single-strand DNA-specific exonuclease	WP_027507989.1	hypothetical protein	RHE_CH00743	hypothetical protein	RL0718	putative flagellin A protein	SMc00776	putative sensor histidine kinase protein	RSULL_00743	Sulfotransferase domain protein
bll0732	glycerol-3-phosphate ABC transporter permease protein	mll0929	hypothetical protein	WP_027507990.1	sarcosine oxidase subunit beta	RHE_CH00744	chalcone synthase protein	RL0719	putative flagellin B	SMc00777	hypothetical protein	RSULL_00744	Poly-beta-1,6-N-acetyl-D-glucosamine synthase
bll0733	ABC transporter glycerol-3-phosphate-binding protein	msl0931	unknown protein	WP_027507991.1	sarcosine oxidase subunit delta	RHE_CH00745	hypothetical protein	RL0720	putative flagellin A	SMc00841	tRNA-His	RSULL_00745	Nodulation protein D 2
bll0734	hypothetical protein	mll0933	unknown protein	WP_027507992.1	sarcosine oxidase subunit alpha	RHE_CH00746	RNA polymerase sigma factor protein (sigma-24)	RL0721	putative flagellin C	SMc00778	putative oxidoreductase protein	RSULL_00746	Nodulation protein A
bll0735	organic hydroperoxide resistance protein	mll0934	homoserine dehydrogenase	WP_027507993.1	sarcosine oxidase subunit gamma	RHE_CH00747	hypothetical protein	RL0722	conserved hypothetical protein	SMc00779	putative FAD-dependent oxidoreductase protein	RSULL_00747	hypothetical protein
blr0736	transcriptional regulatory protein MarR family	mll0935	probable aminotransferase	WP_027507994.1	HIT family protein	RHE_CH00748	glycosyltransferase	RL0723	putative motility protein	SMc00780	putative transcription regulator protein	RSULL_00748	Demethylmenaquinone methyltransferase
trnA-GGC	tRNA-Ala(GGC)	mll0936	unknown protein	WP_027507995.1	Nodulation protein N	RHE_CH00749	hemolysin protein	RL0724	putative chemotaxis MotC protein precursor (motility protein c)	SMc00781	putative malonic semialdehyde oxidative decarboxylase protein	RSULL_00749	Bacteriophytochrome cph2
bll0737	hypothetical protein	mlr0937	poly-beta-hydroxybutyrate synthase	WP_027507996.1	glycogen debranching enzyme	RHE_CH00750	acetyltransferase protein	RL0725	putative chemotaxis MotD protein (motility protein D)	SMc00782	hypothetical protein	RSULL_00750	hypothetical protein
blr0738	putative 3-phosphoshikimate 1-carboxyvinyltransferase protein	mlr0938	unknown protein	WP_027507997.1	alpha-D-glucose phosphate-specific phosphoglucomutase	RHE_CH00751	putative acetyltransferase protein	RL0726	conserved hypothetical exported protein	SMc00783	hypothetical protein	RSULL_00751	L-lactate utilization operon repressor
blr0739	cytidylate monophosphate kinase	trnE-UUC	tRNA-Glu(TTC)	WP_027507998.1	starch synthase	RHE_CH00752	SAM-dependent methyltransferase protein	RL0727	putative two-component regulator transcriptional regulatory protein	SMc00784	putative iron binding protein	RSULL_00752	Neu5Ac permease
blr0740	30S ribosomal protein S1	msl0939	unknown protein	WP_027507999.1	glucose-1-phosphate adenylyltransferase	RHE_CH00753	polysaccharide ABC transporter	RL0728	flagellar hook protein (agr_c_1012p) putative flagellar hook protein flgE	SMc00785	iron-responsive transcriptional regulator	RSULL_00753	TRAP-type C4-dicarboxylate transport system, small permease component
blr0741	proteinase IV	mll0941	unknown protein	WP_027508000.1	glycogen-branching enzyme	RHE_CH00754	polysaccharide ABC transporter	RL0729	hook associated protein i homolog (agr_c_1014p) putative flagellar hook-associated protein	SMc00786	periplasmic dipeptide-binding protein	RSULL_00754	Extracytoplasmic solute receptor protein YiaO
blr0742	integration host factor beta subunit	msr0944	unknown protein	WP_027508001.1	maltodextrin phosphorylase	RHE_CH00755	putative glycosyl/methyltransferase hybrid protein	RL0730	putative flagellar hook-associated protein	SMc00787	peptide ABC transporter permease	RSULL_00755	putative oxidoreductase YdgJ
blr0743	hypothetical protein	mlr0945	probable heat shock protein	WP_027508002.1	hypothetical protein	RHE_CH00756	alpha-glycosyltransferase protein	RL0731	putative flagellar synthesis related protein	SMc00788	peptide ABC transporter permease	RSULL_00756	hypothetical protein
blr0744	N-(5'-phosphoribosyl) anthranilate isomerase	mll0946	unknown protein	WP_027508003.1	transglutaminase	RHE_CH00757	glycosyltransferase	RL0732	putative flagellum biosynthesis repressor protein	SMc00789	peptide ABC transporter ATP-binding protein	RSULL_00757	hypothetical protein
blr0745	tryptophan synthase beta subunit	mll0947	unknown protein	WP_027508004.1	hypothetical protein	RHE_CH00758	asparagine synthetase (glutamine-hydrolyzing) protein	RL0733	putative hook formation protein	SMc00790	peptide ABC transporter ATP-binding protein	RSULL_00758	hypothetical protein
blr0746	tryptophan synthase alpha subunit	mll0948	unknown protein	WP_027508005.1	IMP dehydrogenase	RHE_CH00759	hypothetical protein	RL0734	flagellar biosynthetic protein fliQ	SMc00791	hypothetical protein	RSULL_00759	Protease production enhancer protein
blr0747	carboxyl transferase component of acetyl-CoA carboxylase	mll0950	hypothetical protein	WP_027508006.1	histidine kinase	RHE_CH00760	nucleoside-diphosphate-sugar epimerase protein	RL0735	putative flagellar biosynthesis protein FlhA	SMc00792	hypothetical protein	RSULL_00760	Signal transduction histidine-protein kinase/phosphatase DegS
blr0748	folylpolyglutamate synthase	mll0951	unknown protein	WP_027508007.1	DNA-binding response regulator	RHE_CH00761	putative beta-glycosyltransferase protein	RL0736	putative flagellar biosynthetic protein FliR	SMc00793	putative permease protein	RSULL_00761	hypothetical protein
blr0749	hypothetical protein	msl0952	unknown protein	WP_027508008.1	adenylate/guanylate cyclase domain-containing protein	RHE_CH00762	GDP-mannose 4	RL0737	conserved hypothetical protein	SMc00794	two-component response regulator	RSULL_00762	Proline porter II
blr0750	hypothetical protein	mlr0954	methionine aminopeptidase	WP_027508009.1	iron ABC transporter	RHE_CH00763	GDP-L-fucose synthase protein	RL0738	conserved hypothetical protein	SMc00795	hypothetical protein	RSULL_00763	Adenylyl-sulfate kinase
bll0751	thioredoxin C-1	mlr0956	DNA repair protein; RadC	WP_027508010.1	C4-dicarboxylate ABC transporter substrate-binding protein	RHE_CH00764	UDP-hexose transferase protein	RL0739	conserved hypothetical protein	SMc00796	hypothetical protein	RSULL_00764	hypothetical protein
bll0752	putative helicase 2	mlr0958	prbable integrase	WP_027508011.1	C4-dicarboxylate ABC transporter	RHE_CH00765	hypothetical protein	RL0740	putative transmembrane protein	SMc00797	putative oxidoreductase protein	RSULL_00765	Catalase-peroxidase
bll0753	hypothetical protein	msr0959	unknown protein	WP_027508012.1	tripartite tricarboxylate transporter TctA	RHE_CH00766	glycosyltransferase	RL0741	putative WecB family glycosyltransferase	SMc00798	hypothetical protein	RSULL_00766	Efflux protein A
bll0754	nucleotidyltransferase family protein	msr0960	unknown protein	WP_027508013.1	hypothetical protein	RHE_CH00767	hypothetical protein	RL0742	putative transmembrane succinoglycan biosynthesis transport protein	SMc00799	hypothetical protein	RSULL_00767	putative HTH-type transcriptional regulator YybR
bll0755	hypothetical protein	mlr0961	probable glycosyltransferase	WP_027508014.1	hypothetical protein	RHE_CH00768	lipopolysaccharide biosynthesis protein (SAM-dependent methyltransferase protein)	RL0743	putative folate-dependent dehydrogenase/hydrolase/synthetase protein	SMc00800	hypothetical protein	RSULL_00768	putative oxidoreductase YjmC
bll0756	hypothetical protein	mll0962	probable acetyltransferase	WP_027508015.1	hypothetical protein	RHE_CH00769	lipolysaccharide tri-O-methyl-fucosylation protein (SAM-dependent methyltransferase protein)	RL0744	putative HTH LacI family transcriptional regulator	SMc00801	hypothetical protein	RSULL_00769	Putative L-lactate dehydrogenase operon regulatory protein
bll0757	two-component hybrid sensor and regulator	mll0964	probable conjugal transfer protein; TraA	WP_027508016.1	membrane protein	RHE_CH00770	lipopolysaccharide biosynthesis protein	RL0745	abc transporter	SMc00802	hypothetical protein	RSULL_00770	Neu5Ac-binding protein
bll0758	deoxyuridine 5'-triphosphate nucleotidohydrolase (EC 3.6.1.23)	msr0965	probable conjugal transfer protein; TraD	WP_027508017.1	hypothetical protein	RHE_CH00771	putative fatty acid desaturase protein	RL0746	putative alpha-glucoside transport system transmembrane component of ABC transporter	SMc00803	hypothetical protein	RSULL_00771	TRAP-type C4-dicarboxylate transport system, small permease component
bll0759	panthotenate metabolism flavoprotein	mlr0967	N-carbamyl-L-amino acid amidohydrolase	WP_027508018.1	hypothetical protein	RHE_CH00772	putative methyltransferase protein	RL0747	putative alpha-glucoside transport system transmembrane component of ABC transporter	SMc00804	hypothetical protein	RSULL_00772	Neu5Ac permease
bll0760	ubiquinone biosynthesis protein	msl0968	unknown protein	WP_051336431.1	hypothetical protein	RHE_CH00773	IS66 insertion sequence transposase protein	RL0748	putative alpha-glucosidase	SMc00805	hypothetical protein	RSULL_00773	L-idonate 5-dehydrogenase
bll0761	ubiquinone/menaquinone biosynthesis methlytransferase	mll0969	probable transposase	WP_037140855.1	nucleotidyltransferase	RHE_CH00774	insertion sequence transposase protein	RL0749	putative alpha-glucoside transport ATP-binding protein	SMc00806	hypothetical protein	RSULL_00774	hypothetical protein
blr0762	formamidopyrimidine-DNA glycosylase	mlr0970	ubiquinol-cytochrome c reductase iron-sulfur subunit	WP_003542883.1	MULTISPECIES: response regulator	RHE_CH00775	insertion sequence transposase protein	RL0750	conserved hypothetical protein	SMc00807	putative transport transmembrane protein	RSULL_00775	Cysteine metabolism repressor
bll0763	putative ParA family partition protein	mlr0971	ubiquinol-cytochrome c reductase iron-sulfur subunit	WP_027508020.1	N-formylglutamate amidohydrolase	RHE_CH00776	insertion sequence transposase protein	RL0751	putative phosphogluconate dehydratase	SMc00808	chromate transporter	RSULL_00776	sulfur acquisition oxidoreductase, SfnB family
bll0764	hypothetical protein	mlr0973	probable integral membrane protein	WP_027508021.1	histidinol-phosphatase	RHE_CH00777	insertion sequence transposase protein	RL0752	putative 6-phosphogluconolactonase	SMc00809	putative signal peptide protein	RSULL_00777	Serine/threonine-protein phosphatase 1
blr0765	molybdopterin biosynthesis protein	mlr0974	unknown protein	WP_027508022.1	lysophospholipase	RHE_CH00778	insertion sequence transposase protein	RL0753	putative glucose-6-phosphate 1-dehydrogenase	SMc00842	tRNA-Gln	RSULL_00778	Tyrosine-protein kinase CpsD
bll0766	probable dehydrogenase	mll0975	calpastatin	WP_027508023.1	molecular chaperone	RHE_CH00779	insertion sequence transposase protein	RL0754	putative oxidoreductase	SMc00810	hypothetical protein	RSULL_00779	putative glycosyltransferase EpsJ
blr0767	hypothetical protein	mll0976	probable sensor/response regulator hybrid	WP_027508024.1	bile acid:sodium symporter	RHE_CH00780	insertion sequence transposase protein	RL0755	putative glutamine synthetase	SMc00811	cell division protein	RSULL_00780	putative glycosyl transferase
bll0768	iron response regulator	mlr0977	hypothetical protein	WP_027508025.1	LysR family transcriptional regulator	RHE_CH00781	hypothetical protein	RL0756	conserved hypothetical protein	SMc00812	hypothetical protein	RSULL_00781	N-glycosyltransferase
blr0769	3-hydroxydecanoyl-[acyl-carrier-protein] dehydratase (EC 4.2.1.60)	mlr0978	non-heme chloroperoxidase	WP_027508026.1	BA14K family protein	RHE_CH00782	IS1111A/IS1328/IS1533 insertion sequence transposase protein	RL0757	putative methyl-accepting chemotaxis protein	SMc00813	putative transport transmembrane protein	RSULL_00782	Endo-1,3-1,4-beta-glycanase ExoK precursor
blr0770	3-oxoacyl-[acyl-carrier-protein] synthase I (EC 2.3.1.41)	mlr0979	hypothetical protein	WP_027508027.1	threonine aldolase	RHE_CH00783	hypothetical protein	RL0758	putative methyl-accepting chemotaxis protein	SMc00814	putative signal peptide protein	RSULL_00783	Fucose 4-O-acetylase
blr0771	enoyl-[acyl-carrier-protein] reductase (NADH2) (EC 1.3.1.9)	mlr0980	hypothetical protein	WP_027508028.1	glutamate synthase subunit alpha	RHE_CH00785	insertion sequence transposase protein	RL0759	putative HTH transcription regulator protein	SMc00815	inositol-5-monophosphate dehydrogenase	RSULL_00784	GalNAc(5)-diNAcBac-PP-undecaprenol beta-1,3-glucosyltransferase
blr0772	unknown protein	mlr0981	glutathione S-transferase	WP_027508029.1	glutamate synthase	RHE_CH00787	tRNA-Gln	RL0760	conserved hypothetical protein	SMc00816	hypothetical protein	RSULL_00785	Putative glycosyltransferase EpsH
bll0773	hypothetical glutathione S-transferase like protein	mlr0982	hypothetical protein	WP_027508030.1	GNAT family N-acetyltransferase	RHE_CH00788	exopolyphosphatase protein	RL0761	putative isocitrate lyase	SMc00817	putative carboxymethylenebutenolidase (dienelactone hydrolase) protein	RSULL_00786	Exopolysaccharide production repressor
bll0774	unknown protein	mll0983	transcriptional activator	WP_051336451.1	hypothetical protein	RHE_CH00789	cell division protein	RL0762	putative HTH transcriptional regulator	SMc00818	putative hydrogen peroxide-inducible genes activator (morphology and AUTO-aggregation control protein)	RSULL_00787	putative sugar transferase EpsL
bll0775	unknown protein	mll0984	two component sensor-kinase	WP_027508032.1	lytic transglycosylase	RHE_CH00790	hypothetical protein	RL0763	putative putrescine-binding periplasmic component of ABC transporter	SMc00819	catalase hydroperoxidase HPII(III) protein	RSULL_00788	polysaccharide export protein Wza
bll0776	unknown protein	mlr0985	probable hemin-binding lipoprotein	WP_027508033.1	UTP--glucose-1-phosphate uridylyltransferase	RHE_CH00791	putative lactoylglutathione lyase protein	RL0764	probable putrescine transport atp-binding protein putative putrescine transport ATP-binding component of ABC transporter protein	SMc00820	putative transcriptional regulator protein	RSULL_00789	Lipid A core - O-antigen ligase
bll0777	transcriptional regulatory protein LysR family	mlr0986	probable ABC-type peptide transport protein	WP_027508034.1	hypothetical protein	RHE_CH00792	efflux transporter	RL0765	probable putrescine transport system permease protein putative putrescine transport system permease component of ABC transporter	SMc00821	hypothetical protein	RSULL_00790	glucans biosynthesis protein
blr0778	catalase	mlr0987	probable permease of ABC transporter	WP_027508035.1	KpsF/GutQ family sugar-phosphate isomerase	RHE_CH00793	putative beta-lactamase family protein	RL0766	probable putrescine transport system permease protein putative putrescine transport system permease component of ABC transporter	SMc00822	hypothetical protein	RSULL_00791	Efflux pump membrane transporter BepE
bll0779	polyribonucleotide nucleotidyltransferase	mlr0988	permease protein of dipeptide ABC transporter	WP_027508036.1	membrane protein	RHE_CH00794	inositol-5-monophosphate dehydrogenase	RL0767	conserved hypothetical exported protein	SMc00823	hypothetical protein	RSULL_00792	Efflux pump periplasmic linker BepF
bsl0780	30S ribosomal protein S15	mll0989	two component sensor-kinase	WP_027508037.1	membrane protein	RHE_CH00795	hypothetical protein	RL0768	putative acetoacetyl-coenzyme A synthetase	SMc00824	hypothetical protein	RSULL_00793	3-methyladenine DNA glycosylase
bll0781	tRNA pseudouridine 55 synthase	mll0990	two component responce regulator	WP_027508038.1	ferrochelatase	RHE_CH00796	LysR family transcriptional regulator	RL0769	putative two-component regulator sensor histidine kinase protein	SMc00825	putative glutamate--cysteine ligase precursor protein	RSULL_00794	D-malate degradation protein R
bll0782	ribosome-binding factor A	mll0991	unknown protein	WP_027508039.1	5\'-nucleotidase	RHE_CH00797	dehydrogenase protein	RL0770	conserved hypothetical protein	SMc00826	hypothetical protein	RSULL_00795	3-oxoacyl-[acyl-carrier-protein] reductase FabG
bll0783	translation initiation factor IF-2	mlr0992	unknown protein	WP_027508040.1	MULTISPECIES: hypothetical protein	RHE_CH00798	hypothetical protein	tRNA-His_1	transfer RNA-His; anticodon GTG	SMc00827	putative transport transmembrane protein	RSULL_00796	hypothetical protein
bll0784	hypothetical protein	msr0993	unknown protein	WP_027508041.1	N-acetyltransferase	RHE_CH00799	TetR family transcriptional regulator	RL0771	putative nucleotidyltransferase	SMc00828	hypothetical protein	RSULL_00797	hypothetical protein
bll0785	N-utilization substance protein A	mll0994	probable transport protein	WP_027508042.1	homospermidine synthase	RHE_CH00800	LysR family transcriptional regulator	RL0772	putative conjugal transfer protein	SMc00829	putative transcription regulator protein	RSULL_00798	D-malate degradation protein R
bll0786	hypothetical protein	mll0995	probable secretion protein	WP_051336432.1	hypothetical protein	RHE_CH00801	hypothetical protein	RL0773	conserved hypothetical protein	SMc00830	hypothetical protein	RSULL_00799	Carboxylesterase NlhH
blr0787	hypothetical protein	msl0996	unknown protein	WP_027508043.1	GTP cyclohydrolase	RHE_CH00802	hypothetical protein	RL0774	putative LysR family transcription regulator protein	SMc00831	putative transcription regulator protein	RSULL_00800	Efflux pump periplasmic linker BepF
bll0788	hypothetical protein	mll0997	probable sensor/response regulator hybrid	WP_027508044.1	hypothetical protein	RHE_CH00803	glutamate-cysteine ligase protein	RL0775	conserved hypothetical protein	SMc00832	glycolate oxidase subunit protein	RSULL_00801	Efflux pump membrane transporter BepE
bll0789	putative carboxypeptidase (EC 3.4.17.11)	msl0999	unknown protein	WP_027508045.1	aminodeoxychorismate synthase	RHE_CH00804	hypothetical protein	RL0776	malonic semialdehyde oxidative decarboxylase	SMc00833	glycolate oxidase subunit protein	RSULL_00802	L-arabonate dehydratase
bll0790	probable transcriptional regulator	mll1000	dehydrogenase	WP_027508046.1	oligoendopeptidase F	RHE_CH00805	phosphate ABC transporter permease	RL0777	putative Rrf2 family transcriptional regulator	SMc00926	glycolate oxidase IRON-sulfur subunit protein	RSULL_00803	Cyclic di-GMP phosphodiesterase Gmr
bll0791	apolipoprotein N-acyltransferase	mll1001	hypothetical protein	WP_027508047.1	sigma-54-dependent Fis family transcriptional regulator	RHE_CH00806	MutT/NUDIX family NTP pyrophosphohydrolase	RL0778	putative dipeptide binding component of ABC transporter	SMc00925	putative signal peptide protein	RSULL_00804	dTDP-glucose 4,6-dehydratase
bll0792	magnesium and cobalt efflux protein	mll1002	ATP-binding protein of sugar ABC transporter	WP_027508048.1	hypothetical protein	RHE_CH00807	LysR family transcriptional regulator	RL0779	putative dipeptide permease component of ABC transporter	SMc00924	hypothetical protein	RSULL_00805	UDP-glucose 6-dehydrogenase YwqF
bll0793	hypothetical protein	mll1003	permease protein of sugar ABC transporter	WP_027508049.1	alpha/beta hydrolase	RHE_CH00808	glycolate oxidase subunit D protein	RL0780	putative didpeptide permease component of ABC transporter	SMc00923	DNA-3-methyladenine glycosylase I protein	RSULL_00806	Alginate biosynthesis protein AlgA
bll0794	phosphate starvation inducible protein	mll1004	probable secreted solute binding protein	WP_027508050.1	amine oxidase	RHE_CH00809	glycolate oxidase subunit E protein	RL0781	putative dipeptide ABC transporter component	SMc00922	putative transporter transmembrane protein	RSULL_00807	Phosphoglucosamine mutase
bll0795	hypothetical protein	mlr1005	transcriptional regulator	WP_003585771.1	MULTISPECIES: DUF2312 domain-containing protein	RHE_CH00810	glycolate oxidase subunit F protein	RL0782	putative dipeptide ABC transporter component protein	SMc00921	putative signal peptide protein	RSULL_00808	Uracil-DNA glycosylase
bll0796	hypothetical protein	mlr1006	rhizopine catabolism protein; ModC	WP_027508051.1	alkaline phosphatase	RHE_CH00811	hypothetical protein	RL0783	putative gluconokinase	SMc00931	hypothetical protein	RSULL_00809	Putative ring-cleaving dioxygenase MhqO
bll0797	ferric uptake regulator	msl1007	unknown protein	WP_027508052.1	N-formylglutamate amidohydrolase	RHE_CH00812	lipid A oxidase (involved in formation of 2-aminogluconate) protein	RL0784	putative d-amino acid dehydrogenase small subunit	SMc00919	histidyl-tRNA synthetase	RSULL_00810	Putative hydrolase MhqD
bll0798	putative acetyltransferase	mll1008	probable dehydrogenase	WP_051336433.1	hypothetical protein	RHE_CH00813	hypothetical protein	RL0785	putative transmembrane protein	SMc00918	ATP phosphoribosyltransferase regulatory subunit	RSULL_00811	hypothetical protein
bll0799	hypothetical protein	mll1009	enoyl-CoA hydratase	WP_027508054.1	pyruvate kinase	RHE_CH00814	hypothetical protein	RL0786	conserved hypothetical protein	SMc00917	ATP phosphoribosyltransferase catalytic subunit	RSULL_00812	putative acetyltransferase
bll0800	hypothetical protein	mll1010	hypothetical protein	WP_027508055.1	amino acid transporter	RHE_CH00815	DNA-3-methyladenine glycosylase I protein	RL0787	conserved hypothetical protein	SMc00916	putative glutathione S-transferase protein	RSULL_00813	carboxylate/amino acid/amine transporter
bll0801	hypothetical protein	mll1012	periplasmic ribose-binding protein	WP_027508056.1	DUF4865 domain-containing protein	RHE_CH00816	hypothetical protein	RL0788	putative ECF sigma factor putative rna polymerase sigma factor	SMc00915	hypothetical protein	RSULL_00814	Adenylosuccinate synthetase
bll0802	tryptophan-tRNA ligase	mll1013	permease protein of sugar ABC transporter	WP_027508057.1	tautomerase family protein	RHE_CH00817	putative hydrolase	RL0789	conserved hypothetical protein	SMc00914	putative oxidoreductase protein	RSULL_00815	hypothetical protein
bll0803	putative virulence factor	mll1014	hypothetical protein	WP_027508058.1	LysR family transcriptional regulator	RHE_CH00818	oxidoreductase protein	RL0790	putative rhizobiocin	SMc00913	chaperonin GroEL	RSULL_00816	Glutathione S-transferase
blr0804	probable sugar kinase	mll1015	aldehyde dehydrogenase	WP_027508059.1	hypothetical protein	RHE_CH00819	hypothetical protein	RL0791	hypothetical protein	SMc00912	co-chaperonin GroES	RSULL_00817	RNA polymerase sigma-32 factor
bll0805	hypothetical protein	mll1016	ATP-binding protein of sugar ABC transporter	WP_027508060.1	serine/threonine dehydratase	RHE_CH00820	hypothetical protein	RL0792	putative transposase	SMc00911	hypothetical protein	RSULL_00818	Ribosomal large subunit pseudouridine synthase D
blr0806	hypothetical protein	mll1017	3-oxoacyl-acyl carrier protein reductase	WP_027508061.1	AraC family transcriptional regulator	RHE_CH00821	histidyl-tRNA synthetase	RL0793	putative transposase-related protein	SMc00910	hypothetical protein	RSULL_00819	hypothetical protein
blr0807	succinate-semialdehyde dehydrogenase	mll1018	probable racemase	WP_027508062.1	hypothetical protein	RHE_CH00822	ATP phosphoribosyltransferase regulatory subunit	RL0794	putative lipopolysaccharide biosynthesis protein	SMc00909	bifunctional riboflavin kinase/FMN adenylyltransferase	RSULL_00820	23S rRNA (guanosine-2'-O-)-methyltransferase RlmB
bsl0808	unknown protein	mlr1020	glucose-resistance amylase regulator	WP_027508063.1	gamma-glutamyltransferase	RHE_CH00823	ATP phosphoribosyltransferase catalytic subunit	RL0795	putative glucose-1-phosphate thymidylyltransferase	SMc00908	isoleucyl-tRNA synthetase	RSULL_00821	chromosome segregation protein SMC
bll0809	hypothetical protein	mll1021	phosphoglycerate dehydrogenase	WP_051336434.1	alpha/beta hydrolase	RHE_CH00824	hypothetical protein	RL0795A	conserved hypothetical protein	SMc00907	hypothetical protein	RSULL_00822	hypothetical protein
bsl0810	unknown protein	mll1022	adenylate cyclase	WP_027508064.1	hypothetical protein	RHE_CH00825	glutathione S-transferase protein	RL0797	putative transmembrane protein	SMc00906	putative acetyltransferase protein	RSULL_00823	hypothetical protein
bll0811	hypothetical protein	mlr1023	adenylate cyclase	WP_003542835.1	MULTISPECIES: 50S ribosomal protein L36	RHE_CH00826	hypothetical protein	RL0798	conserved hypothetical protein	SMc00905	putative deaminase protein	RSULL_00824	Chemotaxis protein CheY
bll0812	probable phosphoribosylaminoimidazole-succinocarboxamide synthase	mll1024	polyamine transport protein	WP_027508065.1	5-(carboxyamino)imidazole ribonucleotide synthase	RHE_CH00827	hypothetical protein	RL0799	putative hexapeptide repeat transferase	SMc00904	hypothetical protein	RSULL_00825	Cell cycle response regulator CtrA
bll0813	hypothetical protein	mlr1025	transcriptional regulatory protein	WP_027508066.1	5-(carboxyamino)imidazole ribonucleotide mutase	RHE_CH00828	chaperonin GroEL	RL0800	conserved hypothetical protein	SMc00902	hypothetical protein	RSULL_00826	flagellar export protein FliJ
blr0814	transcriptional regulatory protein AraC family	mll1026	rhizobiocin secretion protein; RspE	WP_027508067.1	MULTISPECIES: hypothetical protein	RHE_CH00829	co-chaperonin GroES	RL0801	putative transmembrane glycosyl transferase	SMc00930	hypothetical protein	RSULL_00827	hypothetical protein
blr0815	hypothetical protein	mll1027	rhizobiocin secretion protein; RspD	WP_027508068.1	transcriptional regulator	RHE_CH00830	putative hydrolase	RL0802	putative deoxygenase	SMc00900	hypothetical protein	RSULL_00828	paraquat-inducible membrane protein A
bll0816	hypothetical protein	mll1028	rhizobiocin; RzcA	WP_027508069.1	anion permease	RHE_CH00831	bifunctional riboflavin kinase/FMN adenylyltransferase	RL0803	conserved hypothetical protein	SMc00899	hypothetical protein	RSULL_00829	hypothetical protein
blr0817	hypothetical protein	msr1029	probable DNA repair protein	WP_027508070.1	thiamine phosphate synthase	RHE_CH00832	isoleucyl-tRNA synthetase	RL0804	conserved hypothetical protein	SMc00898	glutathione-regulated potassium-efflux system transmembrane protein	RSULL_00830	Transcriptional activator protein LuxR
bll0818	unknown protein	mlr1030	hypothetical protein	WP_027508071.1	hypothetical protein	RHE_CH00833	hypothetical protein	RL0805	putative transmembrane protein	SMc00897	PMBA protein	RSULL_00831	hypothetical protein
bll0819	hypothetical protein	msl1031	unknown protein	WP_027508072.1	hypothetical protein	RHE_CH00834	cytosine deaminase protein	RL0806	putative transmembrane protein	SMc00896	putative sulfite biosynthesis protein	RSULL_00832	3'(2'),5'-bisphosphate nucleotidase CysQ
bll0820	hypothetical protein	mll1033	hypothetical protein	WP_027508073.1	inositol monophosphatase	RHE_CH00835	pseudouridylate synthase	RL0807	hypothetical protein	SMc00895	hypothetical protein	RSULL_00833	LIV-I protein H
bll0821	multidrug efflux protein	mll1034	hypothetical protein	WP_027508074.1	hypothetical protein	RHE_CH00836	putative methylase protein	RL0808	conserved hypothetical protein	SMc00894	3-deoxy-D-manno-octulosonic-acid transferase	RSULL_00834	leucine/isoleucine/valine transporter permease subunit
bll0822	probable UDP-N-acetylglucosamine 1-carboxyvinyltransferase	mll1036	probable short chain dehydrogenase	WP_027508075.1	hypothetical protein	RHE_CH00837	hypothetical protein	RL0809	putative transmembrane protein	SMc00893	hypothetical protein	RSULL_00835	putative amino-acid import ATP-binding protein YxeO
bll0823	DNA gyrase subunit B	mll1037	unknown protein	WP_027508076.1	hypothetical protein	RHE_CH00838	hypothetical protein	RL0810	putative polysaccharide synthesis	SMc00892	tetraacyldisaccharide 4'-kinase	RSULL_00836	LIV-I protein F
bll0824	unknown protein	mlr1038	probable transcriptional regulator	WP_027508077.1	ABC transporter substrate-binding protein	RHE_CH00839	putative glyoxalase protein	RL0810A	conserved hypothetical protein	SMc00934	transposase ISRM11/ISRM2011-2	RSULL_00837	hypothetical protein
bll0825	unknown protein	mlr1039	cytochrome c oxidase subunit II	WP_027508078.1	adenylate/guanylate cyclase domain-containing protein	RHE_CH00840	glutathione-regulated potassium-efflux transporter protein	RL0811	putative beta-glycosyltransferase putative glycosyltransferase	SMc00891	transposase ISRM11/ISRM2011-2	RSULL_00838	Leucine-, isoleucine-, valine-, threonine-, and alanine-binding protein precursor
bll0826	unknown protein	mlr1041	cytochrome c oxidase subunit I	WP_027508079.1	ABC transporter	RHE_CH00841	modulator of DNA gyrase protein	RL0811A	putative glycosyltransferase	SMc00933	hypothetical protein	RSULL_00839	Glycerate dehydrogenase
bll0827	DNA replication and repair protein	mlr1042	cytochrome c oxidase subunit III	WP_027508080.1	MULTISPECIES: 50S ribosomal protein L31	RHE_CH00842	inositol monophosphatase protein	RL0813	putative UDP-glucose epimerase putative udp-glucose-4-epimerase (putative dtdp-glucose 4	SMc00932	DNA mismatch repair protein	RSULL_00840	Glucans biosynthesis protein C
bll0828	hypothetical protein	mlr1043	cytochrome c oxidase subunit III	WP_027508081.1	regulator of CtrA degradation	RHE_CH00843	hypothetical protein	RL0814	conserved hypothetical protein	SMc00888	putative contains A 2-component receiver domain protein	RSULL_00841	putative acetyltransferase
bll0829	DNA polymerase III beta chain	mlr1044	cytochrome c oxidase subunit IV	WP_027508082.1	hypothetical protein	RHE_CH00844	3-deoxy-D-manno-octulosonic-acid transferase	RL0815	putative O-acetyl transferase putative acetyltransferase	SMc00887	hypothetical protein	RSULL_00842	Transcriptional activator protein CzcR
bll0830	chromosomal replication initiator protein	mlr1045	unknown protein	WP_027508083.1	MFS transporter	RHE_CH00845	phosphoglycolate phosphatase protein	RL0816	conserved hypothetical protein	SMc00929	putative transcription regulator protein	RSULL_00843	Aerobic respiration control sensor protein ArcB
bll0831	unknown protein	mll1046	cytochrome c oxidase subunit I	WP_037140870.1	hypothetical protein	RHE_CH00846	tetraacyldisaccharide 4'-kinase	RL0817	putative transmembrane protein	SMc00886	hypothetical protein	RSULL_00844	Major phosphate-irrepressible acid phosphatase precursor
bsl0832	30S ribosomal protein S20	mll1047	heme O synthase	WP_027508084.1	phenazine biosynthesis protein PhzF	RHE_CH00847	hypothetical protein	RL0818	putative lipopolysaccharide synthesis protein	SMc00885	putative transmembrane signal peptide protein	RSULL_00845	Aliphatic amidase expression-regulating protein
blr0833	hypothetical protein	mll1048	cytochrome c	WP_027508085.1	fructose-bisphosphate aldolase	RHE_CH00848	DNA mismatch repair protein	RL0819	putative imidazole glycerol phosphate synthase	SMc00884	dihydroxy-acid dehydratase	RSULL_00846	LIV-I protein H
blr0834	peptide methionine sulfoxide reductase	mlr1050	unknown protein	WP_027508086.1	phosphoglycerate kinase	RHE_CH00849	two-component sensor histidine kinase protein	RL0820	putative imidazole glycerol phosphate synthase subunit (igp synthase glutamine amidotransferase subunit)	SMc00883	hypothetical protein	RSULL_00847	leucine/isoleucine/valine transporter permease subunit
blr0835	probable polysaccharide export protein	mll1054	trigger factor	WP_051336435.1	K+/H+ antiporter	RHE_CH00850	putative sensory box/GGDEF family protein	RL0821	hypothetical protein putative O-antigen transporter	SMc00882	2-dehydro-3-deoxy-6-phosphogalactonate aldolase	RSULL_00848	Lipopolysaccharide export system ATP-binding protein LptB
bll0836	unknown protein	trnL-UAG(1)	tRNA-Leu(TAG)	WP_027508087.1	type I glyceraldehyde-3-phosphate dehydrogenase	RHE_CH00851	hypothetical protein	RL0822	putative DegT family aminotransferase	SMc00881	putative 2-dehydro-3-deoxygalactonokinase protein	RSULL_00849	LIV-I protein F
bll0837	putative carboxymethylenebutenolidase (EC 3.1.1.45)	msr1055	unknown protein	WP_027508088.1	transketolase	RHE_CH00852	gluconolactonase protein (calcium-binding regucalcin-like)	RL0823	putative hexapeptide repeat acetyltransferase	SMc00880	oxidoreductase protein	RSULL_00850	Urease accessory protein UreD
bll0838	hypothetical protein	mlr1056	unknown protein	WP_027508089.1	hypothetical protein	RHE_CH00853	2-dehydro-3-deoxy-6-phosphogalactonate aldolase	RL0824	putative oxidoreductase	SMc00879	putative transcription regulator protein	RSULL_00851	Urease subunit gamma
bll0839	hypothetical protein	mll1058	hypothetical protein	WP_027508090.1	cell division protein ZapA	RHE_CH00854	2-dehydro-3-deoxygalactonokinase protein	RL0825	putative GDP-mannose 4	SMc00878	putative transcription regulator protein	RSULL_00852	hypothetical protein
blr0840	putative aldehyde dehydrogenase subunit III	trnL-UAG(2)	tRNA-Leu(TAG)	WP_027508091.1	transcriptional regulator	RHE_CH00855	3-oxoacyl-(acyl carrier protein) reductase protein	RL0826	putative GDP-L-fucose synthetase	SMc00877	putative transcription regulator protein	RSULL_00853	Urease subunit beta 1
blr0841	aldehyde dehydrogenase	mlr1059	probable GTP binding protein	WP_027508092.1	MFS transporter	RHE_CH00856	IclR family transcriptional regulator	RL0827	putative insertion sequence-related protein	SMc00876	putative MRP protein homolog ATP-binding	RSULL_00854	hypothetical protein
blr0842	hypothetical protein	mll1060	unknown protein	WP_027508093.1	transcriptional regulator	RHE_CH00857	LuxR family transcriptional regulator	RL0828	putative transmembrane protein	SMc00874	magnesium/cobalt transporter CorA	RSULL_00855	hypothetical protein
bll0843	putative crotonobetaine/carnitine-CoA ligase	msr1062	unknown protein	WP_027508094.1	ATPase	RHE_CH00858	hypothetical protein	RL0829	conserved hypothetical protein	SMc00873	KUP system potassium uptake transmembrane protein	RSULL_00856	Urease subunit alpha 1
blr0844	hypothetical protein	mlr1064	glucose-inhibited division protein	WP_027508095.1	hypothetical protein	RHE_CH00859	ATP-binding protein (Mrp protein-like)	RL0830	hypothetical protein	SMc00928	putative signal peptide protein	RSULL_00857	hypothetical protein
bll0845	probable biphenyl-2	mll1065	hypothetical protein	WP_027508096.1	6-phosphogluconate dehydrogenase	RHE_CH00860	magnesium/cobalt transporter protein	RL0831	hypothetical protein	SMc00872	putative FOF1 ATP synthase	RSULL_00858	putative diguanylate cyclase AdrA
blr0846	transcriptional regulatory protein ArsR family	mll1067	unknown protein	WP_051336436.1	mechanosensitive ion channel protein	RHE_CH00861	potassium transporter protein	RL0832	putative DNA ligase	SMc00871	F0F1 ATP synthase subunit A	RSULL_00859	Urease accessory protein UreE 1
blr0847	hypothetical protein	mll1068	hypothetical protein	WP_027508097.1	hypothetical protein	RHE_CH00862	putative cell wall hydrolase protein involved in spore germination	RL0833	putative transmembrane protein	SMc00870	F0F1 ATP synthase subunit C	RSULL_00860	Urease accessory protein UreF
blr0848	hypothetical protein	mll1069	hypothetical protein	WP_027508098.1	type IV secretory pathway protein AcvB	RHE_CH00863	ATP synthase protein	RL0834	putative transmembrane protein	SMc00869	F0F1 ATP synthase subunit B'	RSULL_00861	Urease accessory protein UreG
bll0849	putative serine protease	mll1070	probable protein-export membrane protein	WP_027508099.1	damage-inducible protein DinB	RHE_CH00864	F0F1 ATP synthase subunit A	RL0835	conserved hypothetical protein	SMc00868	F0F1 ATP synthase subunit B	RSULL_00862	hypothetical protein
blr0850	unknown protein	mll1072	probable membrane protein	WP_027508100.1	Holliday junction branch migration DNA helicase RuvB	RHE_CH00865	F0F1 ATP synthase subunit C	RL0836	putative Insertion sequence ATP-binding protein	SMc00867	ribonuclease HII	RSULL_00863	Multidrug transporter MdtB
blr0851	hypothetical protein	mlr1073	hypothetical protein	WP_027508101.1	hypothetical protein	RHE_CH00866	F0F1 ATP synthase subunit B'	RL0836A	hypothetical protein	SMc00866	hypothetical protein	RSULL_00864	Macrolide-specific efflux protein MacA precursor
blr0852	undecaprenyl pyrophosphate synthase	mll1074	probable transcriptional regulator	WP_027508102.1	Holliday junction branch migration protein RuvA	RHE_CH00867	F0F1 ATP synthase subunit B	RL0837	hypothetical protein	SMc00865	hypothetical protein	RSULL_00865	Putative thiamine biosynthesis protein
blr0853	Mg-protoporphyrin IX monomethyl ester oxidative cyclase 66kD subunit (EC 1.97.1.4)	mlr1075	hypothetical protein	WP_027508103.1	DNA-binding protein	RHE_CH00868	ribonuclease HII	RL0838	conserved hypothetical protein	SMc00864	hypothetical protein	RSULL_00866	Putative aliphatic sulfonates transport permease protein SsuC
blr0854	hypothetical protein	mll1077	lipoprotein	WP_027508104.1	AbrB/MazE/SpoVT family DNA-binding domain-containing protein	RHE_CH00869	hypothetical protein	RL0839	hypothetical protein	SMc00863	molybdenum cofactor biosynthesis protein B	RSULL_00867	Putative aliphatic sulfonates transport permease protein SsuC
blr0855	hypothetical protein	mll1078	L-isoaspartyl protein carboxyl methyltransferase	WP_027508105.1	crossover junction endodeoxyribonuclease RuvC	RHE_CH00870	putative glycosyltransferase protein	RL0840	hypothetical protein	SMc00862	putative isopentenyl monophosphate kinase protein	RSULL_00868	Taurine import ATP-binding protein TauB
bll0856	unknown protein	mll1080	survival protein; SurE	WP_027508106.1	methyl-accepting chemotaxis protein	RHE_CH00871	hypothetical protein	RL0841	conserved hypothetical protein	SMc00861	putative signal peptide protein	RSULL_00869	putative mannose-6-phosphate isomerase
blr0857	hypothetical protein	mll1081	seryl-tRNA synthetase	WP_027508107.1	alkane 1-monooxygenase	RHE_CH00872	molybdenum cofactor biosynthesis protein	tRNA-Gln_1	transfer RNA-Gln; anticodon CTG	SMc00860	putative octaprenyl-diphosphate synthase protein	RSULL_00870	hypothetical protein
bsr0858	hypothetical protein	mll1082	probable sec-independent protein translocase component	WP_027508108.1	YebC/PmpR family DNA-binding transcriptional regulator	RHE_CH00873	4-diphosphocytidyl-2-C-methyl-D-erythritol kinase protein	RL0842	putative guanosine-5'-triphosphate	SMc00859	hypothetical protein	RSULL_00871	D-hydantoinase/dihydropyrimidinase
bsr0859	hypothetical protein	mlr1084	unknown protein	WP_027508109.1	general stress protein	RHE_CH00874	hypothetical protein	RL0843	putative ribosomal RNA methyltransferase/cell division FtsJ protein	SMc00858	hypothetical protein	RSULL_00872	hypothetical protein
blr0860	hypothetical protein	msl1085	sec-independent protein translocase protein TatA/E	WP_027508110.1	Zn-dependent hydrolase	RHE_CH00875	octaprenyl-diphosphate synthase protein	RL0844	conserved hypothetical protein	SMc00857	putative protease protein	RSULL_00873	N-carbamoyl-L-amino acid hydrolase
bll0861	DNA-damage-inducible protein	mll1087	hypothetical protein	WP_027508111.1	metallophosphoesterase	RHE_CH00876	hypothetical protein	RL0845	putative transmembrane MFS family permease	SMc00856	hypothetical protein	RSULL_00874	Rut operon repressor
bsr0862	unknown protein	mll1088	hypothetical protein	WP_027508112.1	5-formyltetrahydrofolate cyclo-ligase	RHE_CH00877	putative methyltransferase protein	RL0846	conserved hypothetical protein	SMc00855	glycyl-tRNA synthetase subunit alpha	RSULL_00875	Bacteriophytochrome
trnR-CCG	tRNA-Arg(CCG)	mll1089	probable sugar hydrolase	WP_027508113.1	UDP-glucose 4-epimerase	RHE_CH00878	manganese transport protein MntH	RL0847	putative inosine-5'-monophosphate dehydrogenase	SMc00854	hypothetical protein	RSULL_00876	D-malate degradation protein R
bll0863	unknown protein	mll1090	hypothetical protein	WP_037140875.1	glycosyl transferase	RHE_CH00879	protease protein	RL0848	putative transmembrane protein	SMc00853	hypothetical protein	RSULL_00877	Beta-ketoacyl-acyl-carrier-protein synthase I
blr0864	unknown protein	mll1091	arginyl-tRNA synthetase	WP_027508115.1	NAD-dependent dehydratase	RHE_CH00880	hypothetical protein	RL0849	putative transmembrane protein	SMc00852	putative transmembrane signal peptide protein	RSULL_00878	Magnesium transport protein CorA
blr0865	unknown protein	mll1093	dGTP triphosphohydrolase	WP_027508116.1	tol-pal system-associated acyl-CoA thioesterase	RHE_CH00881	glycyl-tRNA synthetase subunit alpha	RL0850	putative TetR family transcriptional regulator	SMc00851	glycyl-tRNA synthetase subunit beta	RSULL_00879	molybdopterin biosynthesis protein MoeB
blr0866	unknown protein	mlr1094	hypothetical protein	WP_027508117.1	Tol-Pal system subunit TolQ	RHE_CH00882	hypothetical protein	RL0851	putative LysR family transcriptional regulator	SMc00850	hypothetical protein	RSULL_00880	Carnitine catabolism transcriptional activator
blr0867	unknown protein	mlr1095	unknown protein	WP_027508118.1	protein TolR	RHE_CH00883	hypothetical protein	RL0852	conserved hypothetical protein	SMc00849	hypothetical protein	RSULL_00881	hypothetical protein
blr0868	unknown protein	mlr1096	exodeoxyribonuclease III	WP_027508119.1	hypothetical protein	RHE_CH00884	3-phosphoshikimate 1-carboxyvinyltransferase protein	RL0853	conserved hypothetical protein	SMc00993	phosphoribosylamine--glycine ligase	RSULL_00882	NAD-dependent dihydropyrimidine dehydrogenase subunit PreA
bll0869	hypothetical protein	mlr1098	unknown protein	WP_027508120.1	translocation protein TolB	RHE_CH00885	hypothetical protein	RL0854	conserved hypothetical protein	SMc00992	hypothetical protein	RSULL_00883	NAD-dependent dihydropyrimidine dehydrogenase subunit PreT
bll0870	probable site-specific integrase/recombinase	mll1100	exopolysaccharide regulatory protein; ExoR	WP_027508121.1	peptidoglycan-associated lipoprotein	RHE_CH00886	phosphoribosylamine--glycine ligase	RL0855	putative gamma-glutamylcysteine synthetase precursor	SMc00991	putative putrescine-binding periplasmic protein	RSULL_00884	Blue-light-activated histidine kinase
blr0871	unknown protein	mll1102	dihydroxyacid dehydratase	WP_027508122.1	tol-pal system protein YbgF	RHE_CH00887	hypothetical protein	RL0856	conserved hypothetical protein	SMc00990	putative fosmidomycin resistance antibiotic resistance transmembrane protein	RSULL_00885	putative transcriptional regulatory protein pdtaR
blr0872	unknown protein	mll1103	long-chain fatty acid transport protein	WP_027508123.1	tRNA(Ile)-lysidine synthetase	RHE_CH00888	methyl-accepting chemotaxis protein	RL0857	putative transmembrane inorganic phosphate transporter	SMc00994	putative transcription regulator protein	RSULL_00886	hypothetical protein
bll0873	hypothetical protein	mll1104	valyl-tRNA synthetase	WP_027508124.1	cell division protein FtsH	RHE_CH00889	hypothetical protein	RL0858	putative NUDIX family protein	SMc00989	putative signal peptide protein	RSULL_00887	putative RNA polymerase sigma-C factor
bll0874	partitioning protein	mlr1105	unknown protein	WP_027508125.1	phosphoglucosamine mutase	RHE_CH00890	glycyl-tRNA synthetase subunit beta	RL0859	putative HTH-type transcriptional regulator	SMc00988	prenyltransferase	RSULL_00888	hypothetical protein
bll0875	recombinase	mll1106	unknown protein	WP_027508126.1	cytochrome C protein	RHE_CH00891	transcriptional accessory protein	RL0860	putative adenosylhomocysteinase (S-adenosyl-L-homocysteine hydrolase)	SMc00987	hypothetical protein	RSULL_00889	hypothetical protein
blr0876	hypothetical protein	mll1107	outer membrane protein	WP_027508127.1	cytochrome-c oxidase	RHE_CH00892	cyclopropane-fatty-acyl-phospholipid synthase protein	RL0861	putative alcohol dehydrogenase	SMc00986	hypothetical protein	RSULL_00890	Hemin import ATP-binding protein HmuV
blr0877	two-component response regulator	mll1108	protein-L-isoaspartate O-methyltransferase	WP_027508128.1	cytochrome c oxidase subunit I	RHE_CH00893	phosphoglycerate mutase protein	RL0862	putative LysR family transcriptional regulator	SMc00985	putative oxidoreductase protein	RSULL_00891	Hemin transport system permease protein HmuU
bll0878	unknown protein	trnC-GCA	tRNA-Cys(GCA)	WP_027508129.1	cytochrome-c oxidase	RHE_CH00894	hypothetical protein	RL0863	putative LysR family transcriptional regulator	SMc00984	hypothetical protein	RSULL_00892	Hemin-binding periplasmic protein HmuT precursor
bsl0879	hypothetical protein	msl1109	unknown protein	WP_027508130.1	bb3-type cytochrome oxidase subunit IV	RHE_CH00895	prenyltransferase	RL0864	putative glycolate oxidase subunit	SMc00983	hypothetical protein	RSULL_00893	Hemin transport protein HemS
bll0880	unknown protein	msl1110	unknown protein	WP_027508131.1	cytochrome c oxidase subunit IV	RHE_CH00896	hypothetical protein	RL0865	putative glycolate oxidase subunit	SMc00982	putative dioxygenase protein	RSULL_00894	Hemin uptake protein
bll0881	unknown protein	msr1111	unknown protein	WP_027508132.1	HEAT resistant agglutinin 1 protein	RHE_CH00897	hypothetical protein	RL0866	putative glycolate oxidase iron-sulfur subunit	SMc00981	putative ferredoxin protein	RSULL_00895	hypothetical protein
bll0882	hypothetical protein	trnN-GUU	tRNA-Asn(GTT)	WP_027508133.1	phosphoserine aminotransferase	RHE_CH00898	FAD-dependent oxidoreductase protein	RL0867	conserved hypothetical protein	SMc00980	hypothetical protein	RSULL_00896	hypothetical protein
bll0883	ABC transporter permease protein	mlr1112	unknown protein	WP_027508134.1	phosphoglycerate dehydrogenase	RHE_CH00899	translation factor sua5 protein	RL0868	lipid A oxidase	SMc00979	hypothetical protein	RSULL_00897	hypothetical protein
bll0884	ABC transporter permease protein	msr1113	unknown protein	WP_037140880.1	hypothetical protein	RHE_CH00900	hypothetical protein	RL0869	putative exported ErfK/YbiS/YhnG protein	SMc00978	hypothetical protein	RSULL_00898	hypothetical protein
bll0885	ABC transporter ATP-binding protein	mll1116	unknown protein	WP_027508135.1	heavy metal translocating P-type ATPase	RHE_CH00901	dioxygenase protein	RL0870	putative ErfK/YbiS/YhnG family protein	SMc00977	putative acyl-CoA dehydrogenase protein	RSULL_00899	heme-degrading monooxygenase IsdG
bll0886	ABC transporter ATP-binding protein	msl1117	unknown protein	WP_027508136.1	MerR family transcriptional regulator	RHE_CH00902	hypothetical protein	RL0871	putative DNA-3-methyladenine glycosylase I	SMc00976	enoyl-CoA hydratase	RSULL_00900	Bleomycin-binding protein
bll0887	ABC transporter substrate-binding protein	msl1119	unknown protein	WP_027508137.1	phosphoribosyltransferase	RHE_CH00903	hypothetical protein	RL0872	conserved hypothetical exported protein	SMc00975	chemoreceptor methyl-accepting chemotaxis transmembrane protein	RSULL_00901	hypothetical protein
bll0888	hypothetical protein	mlr1120	hypothetical protein	WP_027508138.1	carboxylic ester hydrolase	RHE_CH00904	magnesium/cobalt transporter CorA	RL0873	putative haloacid dehydrogenase hydrolase	SMc00974	putative RNA methyltransferase protein	RSULL_00902	Truncated hemoglobin
bll0889	putative transport protein	mll1121	hypothetical protein	WP_027508139.1	hypothetical protein	RHE_CH00905	acyl-CoA dehydrogenase protein	RL0874	putative aldo/keto reductase	SMc00973	hypothetical protein	RSULL_00903	hypothetical protein
bll0890	transcriptional regulatory protein Fis family	mlr1122	copper homeostasis protein	WP_027508140.1	GGDEF domain-containing protein	RHE_CH00906	enoyl-CoA hydratase	RL0875	conserved hypothetical protein	SMc00972	1-deoxy-D-xylulose-5-phosphate synthase	RSULL_00904	transcriptional repressor BetI
bll0891	hypothetical protein	mlr1123	hypothetical protein	WP_051336437.1	mechanosensitive ion channel protein MscS	RHE_CH00907	hypothetical protein	RL0875A	hypothetical protein	SMc00971	hypothetical protein	RSULL_00905	Methyl viologen resistance protein C
bll0892	unknown protein	mlr1124	hypothetical protein	WP_027508141.1	tRNA(5-methylaminomethyl-2-thiouridine)-methyltransferase	RHE_CH00908	short chain dehydrogenase	RL0876	conserved hypothetical protein	SMc00970	exodeoxyribonuclease VII small subunit	RSULL_00906	1,5-anhydro-D-fructose reductase
blr0893	putative oxidoreductase	mll1125	probable acetyltransferase	WP_027508142.1	hypothetical protein	RHE_CH00909	putative transcriptional regulator protein	RL0877	putative histidyl-tRNA synthetase	SMc00969	hypothetical protein	RSULL_00907	GDP-mannose-dependent alpha-(1-6)-phosphatidylinositol monomannoside mannosyltransferase
bll0894	putative cytochrome P450	mll1127	carbon monoxide dehydrogenase chain C	WP_051336438.1	TIR domain-containing protein	RHE_CH00910	RNA-methyltransferase protein	RL0878	putative ATP phosphoribosyltransferase regulatory subunit	SMc00968	putative oxidoreductase protein	RSULL_00908	Type I secretion system membrane fusion protein PrsE
bll0895	probable monooxygenase	mll1128	carbon-monoxide dehydrogenase large subunit	WP_027508143.1	hypothetical protein	RHE_CH00911	hemolysin protein	RL0879	putative ATP phosphoribosyltransferase	SMc00967	hypothetical protein	RSULL_00909	Tyrosine-protein kinase ptk
bll0896	putative oxidoreductase	mll1129	carbon-monoxide dehydrogenase small subunit	WP_051336439.1	DNA methyltransferase	RHE_CH00912	methyl-accepting chemotaxis protein	RL0880	putative transmembrane quinol oxidase subunit	SMc00966	putative acetyl-COA acyltransferase protein	RSULL_00910	Glycogen synthase
bll0897	hypothetical protein	mlr1131	hypothetical protein	WP_027508145.1	hypothetical protein	RHE_CH00913	1-deoxy-D-xylulose-5-phosphate synthase	RL0881	putative glutathione S-transferase	SMc00965	hypothetical protein	RSULL_00911	UDP-glucose:undecaprenyl-phosphate glucose-1-phosphate transferase
blr0898	probable ATP-binding protein	mlr1132	probable two-component sensor	WP_027508146.1	hypothetical protein	RHE_CH00914	hypothetical protein	RL0882	conserved hypothetical protein	SMc00964	hypothetical protein	RSULL_00912	hypothetical protein
blr0899	poly(3-hydroxyalkanoate) depolymerase (EC 3.1.1.-)	mll1133	probable two-component response regulator	WP_051336440.1	hypothetical protein	RHE_CH00915	putative oxidoreductase protein	RL0883	putative 60 kda chaperonin (protein cpn60)	SMc00963	hypothetical protein	RSULL_00913	Teichuronic acid biosynthesis protein TuaB
bll0900	probable hydrolase	mlr1134	hypothetical protein	WP_027508147.1	hypothetical protein	RHE_CH00916	exodeoxyribonuclease VII small subunit	RL0884	putative 10 kda chaperonin (protein cpn10)	SMc00962	ABC transporter ATP-binding protein	RSULL_00914	hypothetical protein
blr0901	alpha-glucosidase	mlr1135	glutathione S-transferase	WP_027508148.1	hypothetical protein	RHE_CH00917	deacetylase protein	RL0885	putative hydrolase	SMc00961	hypothetical protein	RSULL_00915	6'''-hydroxyparomomycin C oxidase
bll0902	putative trehalose synthase protein	mlr1136	alcohol dehydrogenase	WP_027508149.1	hypothetical protein	RHE_CH00918	putative thioesterase protein	RL0886	putative riboflavin biosynthesis protein	SMc00960	hypothetical protein	RSULL_00916	L-glutamine:2-deoxy-scyllo-inosose aminotransferase
blr0903	hypothetical protein	mll1137	hypothetical protein	WP_027508150.1	tail sheath protein	RHE_CH00919	AsnC/GntR family transcriptional regulator	RL0887	putative plasmid stability-like protein	SMc00068	hypothetical protein	RSULL_00917	4'-phosphopantetheinyl transferase sfp
bll0904	two-component response regulator	mlr1139	probable transcriptional regulator	WP_027508151.1	hypothetical protein	RHE_CH00920	malonyl-CoA decarboxylase protein	RL0888	conserved hypothetical protein	SMc00001	hypothetical protein	RSULL_00918	hypothetical protein
bll0905	two-component sensor histidine kinase	mll1141	probable transcriptional regulator	WP_027508152.1	hypothetical protein	RHE_CH00921	malonyl-CoA synthase	RL0889	putative isoleucyl-tRNA synthetase	SMc00069	pyridoxamine 5'-phosphate oxidase	RSULL_00919	Linear gramicidin synthase subunit D
blr0906	nodulation ATP-binding protein I	mlr1142	probable transmembrane efflux protein	WP_051336441.1	hypothetical protein	RHE_CH00922	dicarboxylate-carrier protein	RL0890	conserved hypothetical protein	SMc00002	hypothetical protein	RSULL_00920	Beta-ketoacyl-acyl-carrier-protein synthase I
blr0907	hypothetical protein	mll1143	nodulation protein N	WP_037140886.1	DUF4815 domain-containing protein	RHE_CH00923	LuxR family transcriptional regulator	RL0891	putative nitrogen fixation symbiosis related protein	SMc00003	putative chaperone protein	RSULL_00921	Linear gramicidin synthase subunit B
blr0908	hypothetical protein	mll1145	unknown protein	WP_027508154.1	hypothetical protein	RHE_CH00924	L-ectoine synthase	RL0892	putative ribosomal large subunit pseudouridine synthase B	SMc00005	enoyl-(acyl carrier protein) reductase	RSULL_00922	Endo-1,3-1,4-beta-glycanase ExsH
blr0909	hypothetical protein	mll1146	hypothetical protein	WP_027508155.1	hypothetical protein	RHE_CH00925	LysR family transcriptional regulator	RL0893	conserved hypothetical protein	SMc00006	hypothetical protein	RSULL_00923	hypothetical protein
bll0910	penicillin-binding protein	mlr1147	Aau3 protein	WP_027508156.1	integrase	RHE_CH00926	hypothetical protein	RL0894	putative patatin family protein	SMc00070	putative signal peptide protein	RSULL_00924	polysaccharide pyruvyl transferase CsaB
blr0911	hypothetical protein	mll1149	ATP-binding protein of ABC transporter	WP_027508157.1	hypothetical protein	RHE_CH00927	putative acetyltransferase protein	RL0895	conserved hypothetical protein	SMc00007	chorismate synthase	RSULL_00925	Nitrogen fixation regulation protein FixK
bll0912	hypothetical protein	mll1150	permease protein of ABC transporter	WP_027508158.1	hypothetical protein	RHE_CH00928	biotin transporter protein	RL0896	putative transmembrane transporter	SMc00008	riboflavin biosynthesis protein RibA	RSULL_00926	Protease production enhancer protein
bll0913	hypothetical protein	mll1151	hemin binding protein	WP_051336442.1	hypothetical protein	RHE_CH00929	biotin transporter	RL0897	conserved hypothetical protein	SMc00071	hypothetical protein	RSULL_00927	Toluene efflux pump outer membrane protein TtgF precursor
bll0914	hypothetical protein	mll1152	hemin degrading factor	WP_027508159.1	phage morphogeneis protein	RHE_CH00930	biotin transporter	RL0898	putative glutathione-regulated cation-efflux system protein	SMc00009	putative cytochrome C oxidase subunit II protein	RSULL_00928	hypothetical protein
blr0915	methylated-DNA-[protein]-cysteine S-methyltransferase (EC 2.1.1.63)	msl1154	unknown protein	WP_027508160.1	hypothetical protein	RHE_CH00931	hypothetical protein	RL0899	putative maturation protein	SMc00010	putative cytochrome C oxidase polypeptide I transmembrane protein	RSULL_00929	Dipeptide transport system permease protein DppC
bll0916	bifunctional uridylyltransferase/uridylyl-removing enzyme	mlr1155	heme acquisition protein; HasR	WP_027508161.1	hypothetical protein	RHE_CH00932	hypothetical protein	RL0900	putative inositol monophosphate family protein	SMc00450	protoheme IX farnesyltransferase	RSULL_00930	Dipeptide transport system permease protein DppB
blr0917	ABC transporter substrate-binding protein	mlr1156	unknown protein	WP_037140889.1	hypothetical protein	RHE_CH00933	LysR family transcriptional regulator	RL0901	conserved hypothetical protein	SMc00130	hypothetical protein	RSULL_00931	Hemin-binding lipoprotein
blr0918	ABC transporter permease protein	mlr1157	unknown protein	WP_027508163.1	hypothetical protein	RHE_CH00934	GTP cyclohydrolase/3	RL0902	putative 3-deoxy-d-manno-octulosonic-acid transferase	SMc00012	cytochrome C oxidase assembly protein	RSULL_00932	Blue-light-activated protein
blr0919	ABC transporter ATP-binding protein	msr1158	unknown protein	WP_051336443.1	hypothetical protein	RHE_CH00935	chorismate synthase	RL0903	putative phosphoglycolate phosphatase	SMc00013	putative cytochrome C oxidase subunit III transmembrane protein	RSULL_00933	Universal stress protein family protein
blr0920	hypothetical protein	mlr1159	unknown protein	WP_027508164.1	hypothetical protein	RHE_CH00936	hypothetical protein	RL0904	putative tetraacyldisaccharide 4'-kinase	SMc00014	hypothetical protein	RSULL_00934	hypothetical protein
blr0921	hypothetical protein	mll1160	proline dehydrogenase	WP_027508165.1	hypothetical protein	RHE_CH00937	phosphoglycerate mutase protein	RL0905	putative GntR family transcriptional regulator	SMc00085	putative cytochrome oxidase complex biogenesis factor transmembrane protein	RSULL_00935	inner membrane protein
bsr0922	unknown protein	mlr1161	proline dehydrogenase transcriptional activator	WP_027508166.1	hypothetical protein	RHE_CH00938	enoyl-(acyl carrier protein) reductase	RL0906	putative transmembrane component of ABC transporter	SMc00016	4-hydroxy-3-methylbut-2-enyl diphosphate reductase	RSULL_00936	hypothetical protein
blr0923	probable chemotaxis protein	mll1163	methylamine utilization protein	WP_027508167.1	hypothetical protein	RHE_CH00939	DnaJ family molecular chaperone	RL0907	putative ATP-binding component of ABC transporter	SMc00017	homoserine kinase	RSULL_00937	peroxysomal long chain fatty acyl transporter
bll0924	DNA mismatch repair protein	mll1164	auxin-binding protein	WP_027508168.1	hypothetical protein	RHE_CH00940	hypothetical protein	RL0908	putative solute-binding component of ABC transporter	SMc00018	ribonuclease H	RSULL_00938	hypothetical protein
blr0925	beta-ketoadipyl CoA thiolase	mlr1166	2-dehydro-3-deoxygluconokinase	WP_027508169.1	hypothetical protein	RHE_CH00941	pyridoxamine 5'-phosphate oxidase	RL0909	conserved hypothetical protein	SMc00072	peroxiredoxin protein	RSULL_00939	Sulfite exporter TauE/SafE
blr0926	catechol 1	mll1167	aldose 1-epimerase	WP_027508170.1	hypothetical protein	RHE_CH00942	hypothetical protein	RL0910	putative DNA mismatch repair protein	SMc00073	hypothetical protein	RSULL_00940	hypothetical protein
blr0927	protocatechuate 3	mll1168	succinate-semialdehyde dehydrogenase	WP_027508171.1	molecular chaperone DnaK	RHE_CH00943	hypothetical protein	RL0911	putative two-component sensor histidine kinase transcriptional regulatory protein	SMc00019	hypothetical protein	RSULL_00941	hypothetical protein
blr0928	protocatechuate 3	mll1169	probable mdcF malonate transporter	WP_027508172.1	hypothetical protein	RHE_CH00944	D-alanyl-D-alanine carboxypeptidase protein	RL0912	putative GGDEF/EAL sensory box protein	SMc00074	putative transmembrane signal peptide protein	RSULL_00942	hypothetical protein
blr0929	putative methyl accepting chemotaxis protein	mlr1170	hypothetical protein	WP_027508173.1	hypothetical protein	RHE_CH00945	hypothetical protein	RL0913	putative PRC family protein	SMc00075	ribosomal-protein-alanine acetyltransferase	RSULL_00943	Transposase IS116/IS110/IS902 family protein
[truncated: 7,436 more rows]
