# Supplementary material for: Draft Genome Sequence of the Nitrogen-Fixing Rhizobium sullae Type Strain IS123T Focusing on the Key Genes for Symbiosis with its Host Hedysarum coronarium L
Source: Front Microbiol. 2017 Jul 26;8:1348. doi: 10.3389/fmicb.2017.01348 (PMC5526965; doi:10.3389/fmicb.2017.01348)
Supplement: Supplementary file 3 [file DataSheet3.ZIP › R_sullae.ffn]

>RSULL_00001 Alpha-D-ribose 1-methylphosphonate 5-triphosphate diphosphatase
ATGTGGCTCAGCAATTTCACGCTCGTTCTTCCCGAAGAGGTGGTGGGCCAAGGCTCGATC
AGGATCGAGGACGGCGTGATCGCCGAGATAAGGCCTGAGCCGGTCGCCAACGCTGCGATC
GACGGCGGCGGGCGGCTGCTGATGCCGGGGTTCGTCGATCTGCATGGCGACATGATCGAG
CGCGAGATCGCACCGCGGCCGAACGCTACGATGCCGATCGATTTCGGCATCCACGAGCTT
GACAAAAAGCTCGCGGCCGCAGGCGTGACGACGGCTTTTGCGGCGATTTCCTTCGCGACC
GAGAGCGTTTACGGCCATGTCCGCTCCCTGGAGACCACCGGCGCTGTCATCGAGGGAATC
AACCGGCTCAAGCACAATCTGCTGATCGACCATCGCGTCCATGCCCGCTACGAGATCACC
AATGTGGGTGCCGCTCCTGAGCTCCAAAAGCTGCTTGAAGCCGGTCATATCGACATGGTG
TCGCTAACCGACCATACGCCGGGCCAAGGACAGTACAACAATATCCAGAGCTACGTATTG
AGCATCGCCGAGCGGCGGGCAATTTCGGAGGAAATGGCGGCGGAAATGGTTGCCAAGCGC
ATTGCCATGCGAAGCAATCCCGAGATCGAGGCAAAGCTGAAGGAGATTGTCGCCCTCTCA
CTGAAGCGGAAGCTATCGCTTGCCTCCCACGATGACGACAGTGCCGAAAAGGTGGCCGAG
ATGCATGATCTCGGCGTGACGATCAGCGAATTTCCAGTCACGCTGCCCGCTGCCGAGGAG
GCGCGTCGCCGCGGGCTCTGGACGCTCATGGGCGCGCCGAACGCGCTTCGCGGCAAGTCC
ATGTCCGGCAATCTCAGCGCCCTTGATGCCGCCAAGGCCGGGCTATTGACGGTGATTGCC
GCCGATTATCACCCGGCGGCTTTCGTACCGGGCATCTTCAAGATCGCCGAGCAAAGCGCA
ATGCCGGTCGCAGTCGCCATGGCGACCAAGAACGCTGCTCGTTCCGCGGGTCTGACAGAC
CGCGGCGAGATCGCCGTCAGCCAACGTGCAGATCTGGTTGTCGTTGAGCCGGGCGACGTG
CACCGCATCCGCGCCACGTTCCGCGGCGGACGTTTCGTCTACAGCGACGGCACCTTGCAT
CAGCTTCGGGCGCTCGCTGCCTGA
>RSULL_00002 Phosphoribosylglycinamide formyltransferase
ATGACCATGCCGCGCAAACGCGTCGTCGTCTTCATTTCCGGCGGCGGTTCCAACATGATG
GCGCTCGTTGCGGCAGCGAAAGCTCCGGACTTTCCCGCTGAGATTGTCGGCGTGATTTCC
GACAAGGCGGATGCTGGTGGCCTTGAGAAGGCCGCTGCGGAAGGCATTTCCACGTTTGCT
TTCGTCCGCAAGGACTATACCAGCAAGGAGGCCCACGAGGCGGCGATCTTCGAAGCGCTC
GACCGGCTTTCGCCGGATATCCTCTGCCTTGCGGGCTACATGCGGCTTCTGAGCGCGACA
TTCATCCAGCGTTACGAAGGCCGGATGATTAATATCCACCCTTCTCTGCTGCCGCTTTTT
CCGGGGCTGCACACGCATCAACGCGCCATCGACGCCGGCATGCGGATCACAGGCTGCACC
GTGCATTTCGTCACCGAAGGCATGGACGAAGGTCCGGCGATCGGACAGGCCGCAGTGCCC
ATGCTTTCCGGCGATACAGCCGATACGCTCGCCGCGCGCGTCCTCACGGTCGAGCATCAG
CTCTATCCGCAGGCGCTGCGGCTCTTTGCCGAAGGCAAGGTGAGGATGGAAGGCGGCAAG
GCGGTTGGCACGGGTGTGTCCGCTCAGCCGAACTCCAATCACATCATCTCCCTGATCGCC
TGA
>RSULL_00003 Phosphoribosylformylglycinamidine cyclo-ligase
GTGCTGCCGAAGCATCTCGCCGCCGAGATCGATCTTGCCGCCGTCAAGGTTCCGCCGGTG
TTCTCCTGGCTTGCCAAAACGGGCGGCGTCGAGGCGACGGAAATGCTCCGGACCTTCAAT
TGTGGCATCGGCATGATCGCCGTTGTCTCGGCTGAAAATGCCGCTGCAGCGACCGCCGCC
CTGGAATCGGAAGGCGAAAAGATCATCACGCTCGGCCGCATGATCGCCCGCGCAGAAGGT
TCTCCGGGGACCATTTACAAGGGCACGCTCGCTCTATGA
>RSULL_00004 Phosphoribosylformylglycinamidine cyclo-ligase
ATGAGCCAGTCTGGAAAAAACGGCCTGACCTATAGCGACGCAGGCGTCGATATCGATGCC
GGCAATCTTCTGGTTGAGAAGATCAAGCCTGCCGTACGCTCGACGCGCCGGCCCGGCGCC
GACGGCGAAATCGGCGGCTTCGGCGGCCTGTTCGACCTGAAGGCTGCCGGCTTTACCGAT
CCGGTTCTCGTTGCCGCCAATGATGGCGTCGGCACCAAGCTGAAGATCGCGATCGACGCG
GACTACCACGAAACGGTCGGCATCGACCTTGTCGCCATGTGCGTCAACGACCTCGTCGTC
CAAGGCGCTGAACCGCTTTTCTTCCTCGATTATTTCGCGACTGGCAAGCTCGACCCGGAC
CAGGGTGCGGCGATCGTCGGCGGCATTGCGGCCGGCTGCCGTGAGGCGGGCTGCGCGCTG
ATCGGCGGCGAGACGGCGGAAATGCCTGGCATGTATTCTTCCGGCGATTACGATCTCGCA
GGCTTTGCGGTCGGCGCTGCTGAGCGCGGTCAGCTTCTTCCTTCTGGCGATATCGCCGAG
GGCGATATCATCCTCGGCCTTGCTTCCTCCGGCGTCCACTCGAACGGCTTTTCGCTGGTA
CGTAAGATCGTCGAGCTTTCGGGTCTCGGCTGGGATGCGCCCNCGGCGTCCACTCGAACG
GCTTTTCGCTGGTACGTAAGATCGTCGAGCTTTCGGGTCTCGGCTGGGATGCGCCCGCAC
CTTTCGCCGAAGGCAAGGCGCTCGGCGAGGAGCTGCTGA
>RSULL_00005 Transport of quorum-sensing signal protein
ATGCCACATCAGGTCAGCGGCGCAAGTCTCAAACGACAGGTCTACTTCTGGCTGGGCGTG
CTCGTCTTCTTCATCGTCTTTCTCTACATCTTCAGCTCGATCCTGCTGCCCTTCGTCGCC
GGCATGGCGATCGCTTATTTCCTCGATCCCGTGGCCGACCGTCTACAGCGTCTGGGGCTC
AGCCGCCTGATGGCGACGATCGTCATCCTGGTCGCCTTCGTCATCGTCTTCGCGCTGGCG
CTGATGATCCTCATTCCGGTCCTGATCAATCAGTTCAACGATTTCGCCCAGCGCCTGCCC
GGCTATATCGGCCAATTGCAGGCCTTCATCACCAACTTACAGGACTCGCTGCTGCCCGGC
TGGATCAGGAGTCAGCTCGGTACGATCAAGGACAATTTCTCCGGCATATTGTCGGAAGGC
ATGGGCTTCCTGACCGGTCTCTTCGGCCAGATCTGGAATTCCGGCAAGGCGATCGTCGAC
CTCATCTCGCTGCTGGTCGTGACGCCGGTCGTTGCCTTCTACATCCTGCTCGATTGGGAC
CGCATGGTTTCCAAGGTTGATCAGTGGATCCCGCGCGACTATGTCAGCGACGTTCGCCAG
ATCGCCGGCGAGATCGATCAGGCGATCGCCGGCTTCATCCGCGGGCAGGGCTCCCTCTGC
CTGATCCTCGGGATCTTCTACGCCGTCGGCCTTTCGCTCGTCGGCTTGAACTTCGGCCTG
CTCATCGGCCTCTTCGCCGGCATGATCAGCTTCATCCCCTATGTCGGCTCGCTCGTCGGG
CTGGTCCTTGCGGTCGGCGTTGCGCTCGTTCAATTCTGGCCGGATTATCTCTGGGTCGGC
GCGGTCCTCGTTGTCTTTTTTAGCGGCCAGTTCCTGGAAGGCAATATCCTGCAGCCGAAA
CTCGTCGGCCATAGCGTCGGACTTCACCCGGTCTGGTTGATGTTTGCGCTCTTTGCATTC
GGCGCGCTCTTCGGCTTCGTCGGCCTGCTCGTTGCCGTTCCGGCCGCCGCCGTCGTCGGT
GTCCTTGTCCGGTTTGCGCTCTCGCGCTACCTTCAAAGCGATCTTTACGCGGGCCGTTCG
CAACTTGCCGACACCCGGAAGACAAAAGCCGATTCCAAATGA
>RSULL_00006 Chromosomal replication initiator protein DnaA
ATGAACGACGTGAAGCGCAAGGCGGGGGAACAGCTCCCGCTGGTCTTTTCCCATGATGCG
GCAAACGGCCGTGACGATCTGCTGGTCTCCGACCGGCTGAGCGCCGCCGTGACCATCATC
GACGCCTGGCCGCAATGGCCGTCGCCAGTCGTCATTCTGGCCGGCCCTGTTGGTTCCGGA
AAGTCGCATCTCGCAAGTATCTGGAAAGAACATACCGGTGCCGTCGGCATCCATCCCAAG
AGGGGATCGGATGCTGCCGTCGCTGCGGCAAACGGGCCAGTGCTTTTCGAGGATGTCGAT
CGTCACGGCTTCGACGACACCGAGCTCTTTCACGTCATCAACAGCGTGCGCGAAAACGGC
AACAGCCTGTTGATGACGAGCCGCCTGTGGCCGATGTCGTGGCCGGTGGAGCTTCCCGAT
CTGCGCTCGAGGCTCAAGGCGGCGACCGTTGTCGAAATCGGCGAGCCGGACGAGGAACTC
CTGTCGCAGGTCATCGTCAAGCTCTTCTCCGACCGGCAGCTTAATATAGATGACAAACTC
GTGCTTTATATCGTGAACCGGATGGAGCGGTCGCTCAACGCGGCCCAGACGATCGTCGAA
CGGCTCGACCGCCTGGCCCTTGCGCGGGGCACGAAGATCACCCGGTCTCTAGCCGCCGAA
GTATTGAATGAATTGTGTAATTCGGCGCCCCTTGATTGA
>RSULL_00007 Polyphosphate kinase
GTGATCGGGACCATGGACAATGCAGCGCTAGAGCATCAGGAAGTCATTCCGACAACACCG
GCCCGTGTCTCGCCGCTTGAGGATCTCCTTGCAAGTCCCGAACGCTTCATCAACCGCGAA
TTCTCCTGGCTGCAATTCAACCGCCGCGTTCTCGAGGAAACGCTGAATACCGAGCACCCG
CTGCTTGAGCGTGTGCGTTTCCTGTCGATTTCCGCCGCCAACCTTGACGAGTTCTTCATG
GTGCGCGTTGCAGGCCTCGAAGGCCAGGTGCGCCAGAACATCGTAATCCGCACGCCGGAC
GGCAAGACGCCCGCCGAACAGCTCGATGCCATCCTGCGGGAGATTGACAATCTGCAGATG
GAGCAGCAGGCCTCGCTCGCCGTCCTCCAGCAATATCTCGCCAAGGAAGATATTCTTATC
GTGCGCCCCGGCGCCCTCAGCGACGCCGACCGGCAGTGGCTGGCGGCAGAGTTCGAGCAG
GCGATCTTTCCAGTGTTGACGCCGCTGTCGATCGACCCGGCCCATCCGTTCCCCTTCATT
CCGAACCTCGGCTTTTCGATCGGCCTGCAGCTCACCAGCAAGCATGGCCGCGAGCCGATG
ACAGCGCTGCTGCGCCTGCCGCCGGCGTTGGACCGCTTCGTGCGCCTGCCGGATGACGGC
GCAACAATCCGCTACATCACGCTAGAGGATGTCGCGAACATCTTCATCCATCGGCTTTAT
CCAGGCTATGAGGTGCAGGGTTCCGGTACGTTCCGTCTCATCCGCGACAGCGATATCGAA
GTGGAGGAAGAGGCCGAAGACCTCGTTCGCTTCTTTGAAACCGCGCTGAAGCGCCGCCGC
CGCGGCAAGGTGATCCGCATCGAGACGGATTCCGAGATGCCTGCCTCGCTCCGCCAATTC
GTCGTGCAGGCGCTGAACGTTCCGGATAATCGCGTCGCGGTTCTGCCGGGCCTGCTGGCG
CTCAACACGCTCTCCGAGATCACCAAGGCGCCGCGCGACGATCTTCGATTTCAGCCCTAC
AATGCGCGATTTCCCGAACGCGTTCGCGAACATGCCGGAGACTGCTTCGCCGCCATCCGC
GAAAAGGACATGGTGGTCCACCATCCTTACGAATCCTTCGACGTGGTCGTCCAATTTCTT
CTGCAGGCTGCGCACGATCCTGACGTTCTGGCGATAAAGCAGACGCTTTACCGCACCTCA
AATGACAGCCCCATCGTCCGCGCTCTCATCGATGCTGCCGAAGCGGGCAAGTCGGTGACC
GCTCTGGTCGAGCTCAAGGCCCGCTTCGACGAAGAGGCGAACATCCGCTGGGCACGCGAC
CTCGAGCGCGCCGGCGTTCAGGTGGTTTTCGGCTTCATCGAGTTGAAGACGCACTCCAAA
ATGTCGCTCGTCGTTCGCCGCGAGGAAGGCAGGCTCCGCAGCTACTGCCATCTCGGCACT
GGCAATTACCATCCGATCACCGCGAAGATTTACACCGACCTGTCGTTCTTCACCTGCAAT
CCGGTGATCGCTCATGACATGGCGAACATTTTCAACTTCATCACCGGCTATGGCGAACCG
GAGCAGAGCATGAAGCTCGCCGTCTCGCCTTACACGTTGCGCTCGCGCATCCTCCGTCAT
ATCGATGAGGAGATCAAACACGCCAAGAGCGGCGCGCCGGCAGCGATCTGGATGAAGATG
AACTCGCTCGTCGACCCGGAAATCATCGATGCGCTCTATACGGCAAGCCGGGCCGGCGTG
GACATCGATCTTGTCATTCGCGGCATCTGCTGCTTGCGCCCGCAGGTGCCGGGTCTCTCC
GACAATATTCGCGTCAAGTCGATTGTCGGGCGCTTCCTGGAGCACAGCCGCATCTTCTGC
TTCGGCAATGGCCACGGGCTTCCTTCCGACAAGGCGCTCGTCTATATCGGCTCGGCCGAC
ATGATGCCCAGAAATCTCGACCGCCGTGTCGAAACGCTTGTGCCGCTCACCAATCCGACT
GTGCACGAGCAGGTTTTGTCCCAGATCATGCTGGGCAATATCATTGACAATCAGCAGAGC
TACGAGATATTGCCCGACGGCACGTCTCGGCGCATGGAAGTGCGCAAAGGCGAAGAGCCG
TTCAATGCGCAGCAGTATTTCATGACCAACCCTAGCCTCTCCGGCCGCGGTGAAGCCCTG
AAATCCAGCGCGCCAAAGCTGATTGCCGGCCTGCTTTCCGGCCGGACCAAGAGATAA
>RSULL_00008 Exopolyphosphatase
ATGGTTGAATCAGAAGCCCAGGGGCGCCTGCCAGGGATTGCCCCGGTCTCCGTCGTCGAT
ATCGGGTCGAATTCGATCCGCGTGGTCATCTACGAAGGCATGTCCCGATCGCCGGCAATC
CTTTTTAACGAAAAGGTGCTCTGCGGCCTCGGTAAGGGCATTGCGCTGACCGGCAGGATG
GATGAGGAAAGCGTCGCCCGCGCGCTGGCCGCCCTGCATCGCTTCAAGGCTTTGTCGGAC
CAGGCGCGCGCTGCGACCATGTATGTTCTGGCGACGGCTGCGGCGCGCGAAGCCTCCAAC
GGGCCCGATTTCATCCACAAGGCCGAGACGATCCTCCAGCGGAAGGTCCGCGTGCTTTCT
GGCGAGGAGGAGGCGAAGTTTTCCGCGCTCGGCATCATCAGCGGCTTTTTCCATCCGGAT
GGTATTGCCGGCGACCTCGGTGGCGGGTCGCTGGAACTCATCGACATCAAGGAACGCGAG
ATTGGTAAGGGGATCACCCTGCCGCTCGGCGGCTTGCGCCTTTCGGAATATGCTGGGGGG
TCTCTTGCGAGGGCCCGCACGTTCGCGCGCAAGCACGTTCGAAGCGCTACGAAAATCCTG
GAAAAGGGTGCAGGGCGAACCTTTTACGCGGTTGGCGGCACTTGGCGTAACGTCGCCAAG
CTGCACATGGAACTCACCCAGTATCCGCTTCACATGATGCAGGGCTACGAGGTCTCGCTC
GAGGCGATGATGCAGTTTCTCGACCAGGTGGAAATTGCCAGGGAGTCGAAGGATCCGGCG
TTCCAGGCGGTCTCGAAGCATCGCCGCGCGCTGCTGCCCTTCGGTGCCGTTGCGATGCAG
GAAGTGTTGAGCGCAATGAAGCCCGCCGTCATTTCCTTCTCCGCTCAGGGCGTCCGCGAA
GGCTATCTCTATTCGCTGTTATCCGACGGCGAGCGCCGCGCCGATCCGCTGCTTTCGGCG
GCCGGTGAGCTTGCGATCCTGCGCGCCCGTTCTCCCGAGCATGCGCGCGAGCTTGCGGAA
TGGACCGGTTATATGATGCCGTATTTCGGCATCACTGAAACGGAAGAGGAGGCGCGCTAC
CGCCAGGCGGCGTGCCTGCTCGCCGACATCAGCTGGCGTGCGCATCCAGACTATCGCGGC
CTGCAGGCGCTGAACCTGATTGCCCATTCCTCCTTCGTCGGCATTAGCCACCCCGGCCGG
GCCTTCATCGCGCTCGCCAATTACTACCGCTTCGAAGGCCTGCACGACGACGGCTCGACG
GCACCGCTTGCCGCAATCGCCGGCCCGCAATATGTCGAGCGCGCCAAGCTTCTCGGCGGC
ATGCTGCGTGTCGTCTATCTCTTCTCGGCCTCCATGCCGGGACTGGTGAAGAACCTGACG
TTCCGCAAGTCCTCCAATCCGGACATCGACCTCGAATTCGTCGTGCCGTCGGAATATCAT
GACTTCGCCGGAGAACGCCTCGACGGTCGCCTGCAGCAGCTCTCGAAACTGACCAATAAG
CGCCTAGCCTTCGTTTTCGAATAG
>RSULL_00009 Putative oxidoreductase YdbC
ATGTTCAATCTCGAAAAGTCGGGCACATTCACCCTTGGTGACCGCATCGTGAAGCGGCTC
GGGTACGGTGCCATGCAACTTGCTGGAAAGGGCGTCTTCGGTCCGCCGAAAAATCGCGCG
GAGGCAATAGCCGTGTTGCGCGAAGCAGCCGAAAGTGGCGTCAACCATATCGGCACGAGC
GATTTCTACGGTCCGCATGTCACCAACCAGATCATCAAGGAGGCGTTGCACCCATACAAG
AACGATCTTGCGATCGTCACCAAAATAGGGGCAGCGCGAGGCGCGGATGCGTCCTGGAAT
CCGGCCTTCTCAAAAGAAGCGCTGACGCAGGCGATCCATGATAACCTGAACAATCTCGGC
CTCGATGTGATCGAGGTGGTCAATCTGCGTGCCATGTTCGATGCTCACGGTCCGGCGGAA
GGATCCCTTGAGGAACCGCTGACCGTTCTCGCCGATCTTCAGCGACAAGGCCTTGTCAAG
CACATTGGCCTGTCCAACGTAACCGCCAAACAAGTTGCCGACGGGCGAAAGATCACGAGC
ATCGTCTGTGTTCAGAACCAGTACAACCTTGTCCATCGCGAGGATGATCCGTTGATCGAC
CAGCTCGCGGCGGAGGGCACCGCCTACGTGCCATTCTTCCCGCTCGGCGGCTTTTCGCCA
TTACAGTCATCCACGCTTTCGGATGTTGCAACGCGCCTTGGCGCAACGCCGATGCAGGTT
GCTCTTGCTTGGCTATTGCAACGCGCGCCGAACATCCTGCTTATCCCTGGTACCTCATCA
CGCATCCACCTCAGGGAAAATCTGGCTGTCGCCGACCTCGTCTTGCCGGCCGATGCCTTA
AAAAAACTCGACGGCATAGCATCGGCTAAGGCTGCTTAG
>RSULL_00010 hypothetical protein
ATGAAGGCTTCGCTTTTCACTTCCGTCTCCCTTTTCTTCCTCATTGCCGCCTCCCCTTCC
GCCGGTGAGCAGGCTTTTCCGGCCAAGCTCGCCGGCCAGGCAATCCTGCCTGCCAACACG
CTGGTTCCGGCGCCTGCGGACGCGCCAGAATTCCTCAAGCACTCCGGCAAGTTCACAACG
CCGGACCGTAAGCGCACCGAGACGCTCGGCACCGTTCCGGGCAAGGACGGCCAGCGCGTC
ACCGACATCAAGCTACCGCTCGACGGCCAGCCTATCCAGGGCTTCTCCGGTATCAAGACG
ATGGAAGACGGCACATTCTGGACGCTTTCCGACAACGGCTTCGGTTCCAAGGCCAACTCC
AGCGACGCCATGCTCTTCCTGCACCAGATGAAATTCGATTGGGAGAACGGCAAGGCCGAC
GTCGTCAGGAACCTCTTCCTCTCCGATCCGAACAAGATTGCACCCTTCCCGATCACCCTC
GAAGGCGCCGAGAAGCGCTATCTGACCGGCGCGGATTTCGACATCGAATCCATCCAGCCG
GTCGCCGACGGCTTCTGGCTCGGCGACGAATTCGGTCCCTATCTTTTGAAGGTCGATGGC
GAAGGCCGGTTGACCGATGTGATCGCCACCACGGTCGACGGCAAGCCAGTGACGTCACCG
GACAATGCGCTGCTCTCGGTCCCTGCAAACCCGGCCGCAAAGATGCCAGCCTTCAATCTA
AAGCGCTCCGGCGGCTTCGAAGGCCTTGCCATGTCGAAGGACGGGACGAAGCTTTACGGC
CTTCTGGAAGGCGCGCTCTACCAGGATGACGGCAAGATGGAATCGGTCGACGGCCACACC
GCCATCCGCATCGTCGAGTTCGACGTCGCCTCCAAGAACTGGACGGGCCGCAGCTGGTTC
TATCCATTCGAAGACAAGGGTGCCGCGATCGGCGACTTCAACATGCTGGACGACACGACA
GCCCTCGTCATCGAGCGCGACAACGGCGCTGGCACGAAGGACAAGGCCTGCCCCGATCCC
AAGCAACCGAAGCCGGACTGCTTCCAAGCTCCGGCGGAATTCAAGCGCATCTACAAGATC
GAATTCAACGAGGCGAATGCCGGCAAGGCCGTGCGCAAAATCGGCTACGTCGACCTGATG
CGCATCGAGGACCCGAACAACAAGAAGAAACAGGGCGGTGGCGAAGGCTTCTACGATATG
CCCTTCGTAACGATCGAGAACGTCGACCGCGTCGATGCCACGCATATCGTCGTCAGCAAC
GACAACAACCTCCCCTTCTCCGCCGGCCGCGCCGTCGACAAGGCAGACGACAACGAGTTC
AGCCTACTGGAAGTGGGTGGTTTCCTGAACGCGAAGTAA
>RSULL_00011 Adenylate cyclase 1
ATGAAAGAGATTTCTCCAGCGCAAAACTGGCTTCTCTTAACGGCCGTGATGGCTGCGAGC
GGCATCGCCTATGGCATGGTCGCCTATCCCGGGGAACCGCTCATCATCAGCGCGGTCTTC
GCGATCTGCATCGGCATGCCGATTTTGGCCTTCGAGCGGAGAGCCTTCCTGCGCCCACTC
TACCGGCGGCTCCAGAAACTTCCGACGGCGGCGTTCATCATTTCAGCTTTGCTGATCTAC
GAAACGCTCATGAACATCGGCTATGCGCTGGCCGCCTTGCTGCTTTCGGCCGTCGGGCTG
ATCAAGCCCGAGTCGATCATGAACATCCTGGTAATGCCGTTCAATGTCTTCATGTATGCG
CTGGGCGTCTGCGCCATCATCATCTTCGTGCTGCGCGTGCGCGAACTGCTCGGGCGCGAC
GTTTTTCTCAGCATGTTTTCCGGCCGCTACCGGAACCCCGTCCAGGAGGAACGCATCTTC
CTCTTCATTGACCTCGTCGATTCGACCCCTTTTGCCGAGAGACATGGCGATCTTCGAGCA
CAGCAATTGCTGAATTCTCTGTTTGCCGCCTTTGCCGAACCGGTGCGGCGGAACATGGGG
ATGATCGACGATTATGTCGGCGATTCCGCCATCATTACCTGGCCGCTCGCGCGCGGGCTG
AAGGACGGCCGCTGTGTTCGCTGCGTCTTCGACATCCTGAACGATATCGAAGCCGATGCG
GAAAGTTGGCTGAAACAATATGGACAGGTGCCCCGCCTGCGCGCAGCACTTCACGGCGGC
TTCGTCATCACAGCGGAAATCGGCGTTGATCACCACAAGATCACCTATTTCGGCGACACG
GTGAATACGACCTCCAGGCTTGAATCCCTCTGCAAGTCGCTGAACCGGCCGGTGCTGATC
TCGAGCGAGCTTGCCCAACGCCTGACGCTGCCTGAAACGATCAGTGCGCAGGACCTTGGC
GTTCATGCGCTCAAGGGCCGGGGCCAGGGGCTGGGCGTCATGGCGCTGGCGCAAGCCCTG
CCCGCGTCGGCAGCGTCACCAAAGCTTCATTCAACCTTCAATTAG
>RSULL_00012 Ribonuclease D
ATGATAGAAACAACCGCCGAATTGGCGGCCGCCTGCAAAGAGCTGGCCAAGTCCGACTTC
CTTACAATCGACACTGAATTTCTGCGTGAGACGACATTCTGGCCGGAGCTCTGCCTGATA
CAGATGGCAAGCCCGACGACGGAAGTCATCATCGATCCGCTTGCCAAGGGCATTGACCTT
GCGCCCTTCTTCGAGCTGATGGCCAATCCGAATGTGCTGAAGGTTTTCCATGCGGCGCGC
CAGGACATCGAAATCATCTTCCATCGCGGCGGGCTGATCCCGCATCCGATCTTCGACACA
CAGGTCGCCGCCATGGTCTGCAGCTTCGGCGACAGCGTATCCTACGACCAACTCATCAGC
CGGACAAAGGGCGTCCAGATTGACAAATCCTCGCGCTTCACCGACTGGAGCCGGAGACCG
CTTTCCGAAAAGCAGCTCGATTATGCGTTGGCGGACGTTACGCATCTGCGCGACGCCTAT
CTCTATCTCAAGGCCGAGTTGGAGCGCGAAGGCCGCTCGTCCTGGCTTTCCGAGGAGATG
GATATTCTCGAATCGCGCGAAACCTACGACATGCATCCGGACGATGCCTGGCAGCGTTTG
AAGATGCGGCTGCGCAAACCGCAGGAACTCGCGATCCTCAAATATGTCGCGGCCTGGCGC
GAGCGCGAAGCGCGCTCCCGCAATGTGCCGCGTTCGCGCGTATTGAAGGACGATGCGATC
TATGAGATTGCCCAGCAGCAACCGAAGGACGCCGAAGCGCTGAGCCGCCTTCGCACGGTT
CCAAAGGGCTGGGAGCGTTCGACTGCCGGCACCATGGTTCTCGAAGCTGTCAATACTGCC
CTTGCCCTGCCGAAGGCCGACATGCCGCATGTGCCGCGCCAGACGCAGGCGCCGGAAGGT
GCTGCAGCCGCGGTCGAACTGCTCAAGGTGCTGCTGAAGCTGATTTCGGAAAAACACGGC
GTTGCGCCGAAGGTCATCGCCAACAGCGAAGATCTCGACAAGATCGCGGCGGAAGGCGAA
AAGGCGGAGGTCGCAGCACTCAACGGCTGGCGGCGCGAACTGTTCGGCACGCCCGCGCTG
CAGCTCATCAAGGGCGAGATTGCGCTTCGCTTCGCCGGCAAGAAAGTCGATACCGTTTCG
CTTTGA
>RSULL_00013 Acriflavine resistance protein B
ATGGCCAAGTTTTTCATCCGACGCCCGATTTTTGCCTGGGTTATTGCGATCACCATCATG
CTCGCGGGCTTGCTCGGCATCTTTACGCTGTCGATCTCGCAATATCCGGACATCGCGCCC
ACCACGGTGCGCATCAACGCCACCTATCGCGGTGCGAGTGCCGAAACCGTCGAGAAATCG
GTGACGACGATCATCGAAGACGGTATGACCGGCCTCGACGATCTCACATACATGACGTCG
ACCTCGTCGACCGGTTCGGCCAGCATCTCGCTGACTTTCGGAACAAGCGCCGACCCGGAC
ATCGCGCAGGTTCAGGTCCAGAACAAGCTGCAGCTCGTTCAATCGCAGCTTCCCGACGAC
GTCATCGATGCCGGCATCAGCGTCACGCGCTCGACGTCCAGTATCCTGCTGGTCGGTTCG
CTGGTTTCGACCGATGGAAAGCGGAATTCCGTCGATCTCGGCAACATCCTGTCGAATCAG
ATCGAAGATCAGATCCAGCGCCTCGAAGGCGTGGGCAGCATCAATATCTTCGGTTCAGGC
TACGCCATGCGCGTCTGGCTCGATCCCTTCAAGCTGCAGAAGTACCAGCTGACGCCAAGC
GACGTGACCTCCGCCATCGAGGCGCAGAACACGCAGGTCTCTGTCGGCTCCCTCGGCGCG
CAGCCGCTCGTCGAAGGCCAGCAGCTGAACGTGACGATCACGGCGCAGAGCCAGCTGACG
ACGGTCGCAGATTTCGAGCGGATCATTCTGAAAGTGGAAAAGGACGGCTCCACCGTCCGC
CTCAGCGACGTCTCGCGCGTCGAAATCGGCCAGGAAAGCTACGGCGGCTCATCGCGCTAC
AACGCCCAGCCGTCGAGCGGCTTCGCCGTCAACCTCGCGATTGGCGCCAACGCCATTGAC
ACCGCAGAGCGCGTTCGTTCGGCGCTCGACACGATCGGCCGCGGCCTGCCGGAAGGCGTC
GAGATCACCTATCCTTACGACACGACGCCCTTCGTTGAACTGTCTATCGAGAAGGTCGTC
CACACCCTCATCGAAGCGATCGTTCTCGTCTTCGTAGTTCTTCTTGTCTTCCTGCAGAAC
CTGCGCGCGACGCTGATCCCGACCATCGCCGTGCCGGTGGTCCTGCTTGGTACCTTCGGC
ATTCTCGCGGCGACGGGATATTCAATCAACACGCTGACCATGTTCGCCATGGTTCTTGCG
ATCGGCCTTCTCGTCGACGACGCTATCGTCGTTGTCGAGAACGTCGAGCGCATCATGTCG
GAGGAAAAACTGTCGCCGCTTGAGGCGACCGAGAAGTCGATGGGCGAAATCACCGGCGCC
ATCGTCGGCATCGCGCTGGTTCTGACCGCCGTCTTCATTCCGATGGCCTTTTTCGGCGGC
TCCACCGGCATCATCTACCGTCAGTTCTCGGTCACCATCGTTTCGGCCATGCTGCTTTCG
GCCCTCGTCGCCATCGTGCTGACGCCGGCGCTCTGCGCGAGCATGCTGAAACCCGTCGGC
GAACACAAGAAGCACCGCATCGGCGACTGGTTCAACCGCAACTTCACGCGGTCGACCAAC
GGCTATGTCCGCACTATCGGCTATCTGCTGAAGCGTCCGATCCGGGTCATGCTGGTGTTC
CTGCTTGTCGGCGCCGGTTGTGCCTATCTCTTCACGCGCCTGCCGAGCTCGTTCCTGCCG
CAGGAAGATCAGGGCGTTCTGCTGACGATCGTCACCACACCACCCGGCTCGACCACGCAG
CAAACGCAGGCGGTCGTCGAGAAGGTCGAGAAATACTATCGCGAAAACGAGAAAGACGCC
GTCGAATCGGTCTTCGGCGCCCTCGGCTTCGGCTTCAACGGCTCCGGCCAGAACAGCGCG
ATCGTCTTCACCAAGCTCAAGGATTTTTCACTTCGTAGCGATCCCAATCAGCACGCGCAG
GCGATCGTGACGCGCGCTCTGAAGACCTTCTTCACCTTCCGCGAAGCACAGGTCTTTGCG
CTTCTGCCGCCGGCGATCCAGGGTCTCGGTGTATCCAGCGGCTTCTCGATGTATCTCGTC
GACACCGGCGGACACGGCACGGCTGCACTCGACACCGCCTCCAAGCAGCTGATCCAGATG
GCCAATGCCAGCGGCAGGGTGGTTGCTCTCCGCAGCAACAACAAGGAGGTCGAGCCGCAG
ATGAAGATCGTCATCGATCAGGAGAAGATTGGTGCCATGGGCGTCGATATCTCTGCGGTC
AATGCGATGCTTTCCGTTATCTTCACCGGCCGCGACGTCAACGACTTCACGCTGAACGGC
GAGATCAAGCCGGTCTACGTGCAGGGTGACGCGCCCTTCCGGATGCAGCCGACCGATCTC
GACCACTGGCACGCCCGCAACAGTTCGGGTGAAATGGTACCTTTCTCCGCCTTCACGACG
ACGGAATGGGTCAAGGGTGCGCCGACGCTTGCCCGCTTCAACGCAGTGAGCGCAATCCCG
CTCGAAGGCGCTTCGGCGCCGGGTGTCAGCTCCGGTGATGCGATGAACGAGATGGAGACC
CTGACGGCGAAGCTCGGCGGCGGCTACACAGTCGCCTGGCAGGGCATCTCCTATCAGGAG
CGGCTCTCGGGCTCGCAGGCGCCGATGCTCTACGCCATCTCCGTGCTCGTCGTCTTCCTC
TGCCTCGCAGCGCTCTATGAAAGCTGGTCGATCCCCTTCTCGGTCATCATGGCGGTGCCT
GTCGGCGTACTCGGCGCGCTGACCGCCGCAACCCTCTTCGGGCAGGCGAACGACGTCTAC
TTCAAGGTCGGTCTTCTGACGACGATAGGTCTGGCGGCAAAGAACGCGATTCTGATCGTC
GAATTCGCCAAGGACCGGATGGAGACCGGAATGGGCCTCTTCGAGGCGACGCTGGAGGCG
GCAAGGCTGCGTTTGCGTCCGATCATCATGACCTCGCTTGCCTTCATTCTGGGCGTCGTG
CCTCTTGCCGTCGCAACTGGCGCAGGCTCCGCAGCCCAGAACGCTATCGGCATCGGTGTC
CTCGGCGGCATGCTCGCGGCGACTGCGCTCGGGATTTTCTTCGTGCCGTCCTTCTTCGTC
GTCATCCGCCACCTCTTCTCCCGCCGCCGGAAAATTGTGGCGTGA
>RSULL_00014 Multidrug resistance protein MdtE precursor
ATGATACGGCGTGGCTTCATCATTTCTTCAGCTTTGTTGCTGGGCGCATTACTCACGGCC
TGCAGCGACAACGGCAACAACCAGGCCGGCGGCACCGGTGCGCCTGGAGCGGCGGCACAG
CAGGCAGCCCCGGTCGGCGTCTTGGCGCTGGAGAAGGACACTTTCCCGGTCACGACGATC
CTTCCGGGTCGGGCCGAGGCCTATCAGACGGCTGATATCCGCCCGCAGGTCAGTGGTATC
ATTCGCGAAATCGCCTTCAGGGAAGGTAGCGAAGTCAAGAAAGGCGACCTTCTCTACCAG
ATCGAAGACGCGCCTTATGTTGCAGCCGTCGAACAGGCCAAGGCGGCAATCGCCAAGGCC
GAAGCCAGCGTGCCGAGCGCGCAGAGCAATTTCGACCGCTACCAGCGTCTCGTCGGCAGC
GGCGCAACGCAGATCGAATTCGAAACGGCAAAGACCACTCTTCTCCAGGCACATGCCGAG
GTTGAATCGGCCAAGGCCGCCCTTGCCGCTGCGCAGATCGATCTCGACCACACGAAGATC
GCTGCCCCGTTCGACGGCGTCATCGACCAGACGATCTATAGCGTGGGTAACGTCGTTGCC
GCCAACCAGACGACGGCGCTGACGACGATCCGCCAGCTTGACCCGATCTACGTTTCGCTG
ACGGAATCGAGCACCAATCTCCTCAGGCTGCGCGATGCCATGGCATCCGGCACAGTTCGG
GACGAAGGCGGAAATGTCGCCTTCCGGCTCATCCTGGAAAACGGCAAGGAATACGCCCAA
AAGGGCAAGCTGGATATGTCGAAGCAGATCGTCAGCGAGACGACCGGCACCTTCATCATC
CGCGTGCTCTTCCCAAATCCGGATCTCGTCATTCTGCCAGGCATGTACGTCCGCGCAACC
GTCGAACTCGGCGCCGAAGTCGGCTATGCCCTGCCGCAACTCGCCACCAGCCGTGACGCA
ACCGGACGCCTGACGGCGCAGTTCATCTCCGCTGACGGCAAGGTCGAGACCCGTGTCTTC
GAAAACGCCTCGCCCTCCAATAATTCCTGGCTTGTGACCGACGGCGTGAAGGATGGCGAT
CAGCTGATCATAAGCGGTCTGCAGTCGATTGCGCCCGGCATGCCGGTCACGCCCGTCCCG
ATGAAGATCAATGAAAGCGGTGTGGTCGTGGCTGCAGAGCAGGCAGCGGCCGGTGACGCC
CAGAAGCCGGCCGCGCAGTAA
>RSULL_00015 HTH-type transcriptional repressor BdcR
ATGGCACGAAGGCCGCGGCGCAAGGCCGAGGAAACGCGGGAAGACATTCTGTCGATGGCC
GAATTGCTGTTCCGCCAGCGCGGTTTCGTCGCCGTATCGATCGCCGACATCGCCTCCTCC
CTCGGCATGTCGCCGGCAAATGTCTTCAAGCATTTTCATTCGAAAGTGGCGCTCGTCGAT
GCCATCGCCGAGCGGCATCTCGGCAGCGCTACCGAGCGCTTCGGCTCTTTCGACCGAAAT
CTGCCGCCGAAAGAGCAACTGCTGCGTTTCGTGCTTCGGCTTCTCGACAGCCACCTTAAG
GACATTCAGGAAAATCCCTACATCTTCGAAATGGTGCTGACGACAGTTCAGGCGAAGCTT
GAAGCGGGTAATCGCTACCGCGAGCGAATCGAGCAGAAACTCCAAGAAATCATCCGCGAC
GGGGTTAGCTCAGGCCGTTATAAATGTACTGATCCCCGTCGCGCCGCCCATACCGTTGCC
GATGTCCTTGCATCGGTGCTGCACCCCGTGCTGATCGCCCGTGACGATAAGGATGCACTC
GTACACAGGGCTGAGGAGATCGTCTGTTTTGTGGATACTGCACTGCAAAATAGCGCTTGC
TAA
>RSULL_00016 Phosphoribosylaminoimidazole-succinocarboxamide synthase
GTGCGAATTCTCTCCGAAGCCCATTTCCCCGAACTGCCGAACTACTACCGCGGCAAGGTG
CGCGAGAATTACGACCTTCCGGATGGCAGCCGCATCATCATCAGCACCGACCGCCTCAGC
GCTTTCGACCGCATCCTGACCTGTGTCCCTTATAAGGGCCAGGTACTGACGCAGACGGCG
CGCTACTGGTTCGAGGCGACGAAGGATATCTGCCCGAACCATGTCATCGCTTATCCGGAC
CCGAATGTCGTCATCGGCAAGCGGCTCGACATCCTGCCCGTCGAGGTCGTCGTGCGCGGT
TATCTCGCCGGCACCACCGGCACGTCGATCCTCACTCTTTATAAGAAGGGCGAGCGCGAA
ATGTACGGCATGCGCCTGCCGGACGGTATGCGTGACAACCAGCGCCTGCCCGAGCCGGTA
ATCACTCCCACCAGCAAGGAATTCGACGGCGGCCATGACGAGCCGCTGACGCCTGGCGAG
ATCGTCAGCCGCGGGCTGCTGACGGTGGAACAGTGGGAAATGCTTTCCAGATACGCGCTC
GCGCTTTTCGCCCGCGGCCAGGAAATGGCTGCGAAGCGCGGCCTCATCCTTGTCGACACC
AAATACGAATTCGGAACGGACAAGGACGGCAATATCATCCTCGCCGACGAAATCCACACG
CCGGACAGCAGCCGCTACTGGCTCGCGGACAGCTTTCAGCAGTCCTTCGAAGCGGGCACG
CGCCCTGCAAGCTTCGACAAGGATTTCGTCCGCGCCTGGGTCGCCGAACGTTGCGACCCC
TATAAAGATGAGATCCCCGAGATCCCGGTCGAACTGATTGAGCAAACCTCGAAGGTTTAC
ATCAAGGCCTATGAGGCGATTACCGCCCGGTCTTTCGTGCCGGATGACAGCGGCGAAACC
CCGGTTGCCCGTGTCCGGCGCAACCTTGCGCGCTATTTCCCTTAA
>RSULL_00017 Na(+)/dicarboxylate symporter
ATGACGTTCGAGCAAGCATCCCTGCTGATCCTTCTCTCGGCGATGCTCATTCTGTTCTCG
CTGGACCGTGTCCGCATCGAGGTCGTGGCGATCGGCGGCCTGCTTGCCGGATATGTGCTC
GGGCTTTACCGCGCCGATCAGGTCTTCGCCGGTTTCGCAAGCCCCGTCGTCATCACAGTC
ATCGAGATTCTGCTCATCGTTCAGGTACTCGCTCACGCCAAACTGTTCGATAGCCTCTCT
GTGCGTTTTGCCGCCATCGGACTATCTGGCTTCGCGGTCATCGCCAGCCTTTCGGTGATC
ACCGGTTTCATCTCGATCTTCATGAACAACATCGGCGCCTTCGCGATCATGCTGCCAGTC
GCGATCCGCATCAGAGCCGCCATGAATATCCCGCAGCGTCAGCTTATCATGCCGCTTTCC
TTCGCAGCACTTCTCGGCGGCCTCATATCGCTAATCGGAACGCCGGCCAATCTGCTGGTC
AGCGATGCATTGGCCAAGGCAACGGGCGCCGGCTTTCATTTCTTCGACTTTGCCTATGTA
GGCCTCCCCGTCGCGATCGCCGGAATTCTGCTGATGGCCGCCTTCGTTCCGCTTCTGCTT
CCGGAAGCGGACGACCAGCCTGCCGCTGCGCCGCCAGCCCGGCGGCGCATCGTGACGGAA
CGGCGCATTCCTGAGGGTTCGCCGCTTGCCGGCGTGCGGCTTCTCGATTGCCCCCGCCTC
TTTGAAATCCAGCCGCACGCATTGATCCGCAACGGCCAGTTCGTCTTCGGTCCGCTCGAT
CAGTCGACCATCGCGGCAGGCGATACCTTGCTTGCCGAAGGCGCCGACACGGTCTTTGCC
GATCTCGCAGCCTCGGCCGCGCTCGTTCCGAAAATCGATCTGAATGGATTGCAGCCGGAT
TTCACCCGGATTGAAGCCGTTGTCATGCCGGAGAGCACGCTGGTGGGCTCGCGCATCCGC
TCGCTCGAGGTCTTCAAAAGCCGGGCCGTCGCGGTTGCCGCACTCTCCATGCGGTCGCCA
CGGATTGAGGGCCGCTTCGATGATCTGCAGCTCTCGATCGGCGATATCCTTGTGCTCGAA
GGCCCCGCCGAGGCGGTTGCCGAAGCGCTTGAAGAATGCGAGTGCCTGCCGCTCGCCTCC
CAGCCCGCAGGCGAGGCGGTGTCGAATGCTTGGCTGCCCTTCGTGATCTTTGCTGCTGGA
GTGATGCTTTCCGCTGCCGGTCCCGCCCGCCCGGAGATCGCATTTGCGGCTGTCGTGCTC
GCGCTTGCGCTGATGGGCTATCTCAACATCCGTCAGGCCATGGCGGACATTAACTGGCCG
ATCGTCATCATGCTGGCCGCGATGATCCCGATCGGCTCGGCCGTCGCGACGACGGGCACG
GCCGAGATGGTCGCCCACTGGTTGAGCCTATTCGTGCCGATATCGATGCCGCTTGCCGGG
ATCGCACTCCTGCTTTTCATCGCCATGGCACTCACTCCTTTCGTCAACAACGCGACGGTG
GCGATCGTGCTCAGCCCCGTTGCGCTGGAATTCGCGGAGGTGGCGCATCATGCCCCGGCG
GCGTATCTGATTGCTGTTGCCGCCGGCGCATCGCTCGATTTCCTGACGCCCTTCGGCCAC
CACAACAATACGCTGGCGATGAGCATCGGCAGCTACCGCGTTTCAGACTTCCTGCGCGCC
GGCAGTCCCCTGGCTGTTGCTTCCTATCTTCTCACCGTTCTTCTTGTTGCCCTGATCTGG
CTTTGA
>RSULL_00018 phosphoribosyltransferase
ATGCAGATGGACGACATCACGCCGCATGATTTCTGGCAGGAGCTCCATCCGCCGGGCAGC
TTCCCGACGGATGGCGATTTCACCTCATTCTATGTTGCGGAACTGGAGGACGGCCGCCAG
CTCCGTCTGCCGATCCGCGTGCTTGCCGACGGCGAACACGCGCTCGCCTCGCTCATCGTC
AACCAGGCGAGCTTCGCCGTGCTCGATGCGCTGGCCGGGCAACTGGCGGCAAAGATCGAG
CACTTCGACATCGACATCGTCGCAGGCCTGCCGACGCTCGGGTTGACCCTTGCTGCCGCC
GTTGCGCAAAAGCTCGGACACGCGCGTTACGTGCCCTTCGGAACCTCCCGGAAATTCTGG
TATCGCGACGACCTTTCGGTCTCCCTGTCATCGATCACCACGCCGGAGCAGCAGAAGCGT
CTTTATATAGACCCGCGTATGCTGCCGCTGCTTCAGGGCCGCCGTGTCGCGCTGATCGAC
GATGTCATCTCCAGCGGCAGCTCGATCGTCTCCGGTCTGCAGCTGGTGGAGGCCTGCGGC
ATCGAGCCAGCCGTCATTGCCGCAGCGATGCTGCAATCCGGACGCTGGCGGGAGAAGCTT
GCCGCTAGAGGCGCCCAATGGCCCGATCGCACTGTCGGCGTCTTCGCGACGCCGTTGCTC
GAAAGGACGGCAGAGGGCCGCTGGCGCGCGCCCACCGCCTGA
>RSULL_00019 Ribosomal large subunit pseudouridine synthase B
GTGAGGGAGCGGCGCCCACCGCAGAAATCGCATGAACGCGGGAAAGCCAACGCGGATGCC
GGCGGCAAGCGGGTCACCCTGCCCCGCGCCCTTTCGAAGCTTGGTTATTGCTCCCGTACC
CAGGCCGAGCGCCTGATCGCCGAAGGCCGTGTTGCGGTCAATGGGCGGATTATCCGGAAT
CTCGACGCCTGGGTCGATCTTTCATTCGCAAAACTCGAAGTCGATGGCGCACCGATCGCC
GCAGAGGCGAAAATCTACCTGATGCTGAATAAGCCGCGCGGGCTTGTGACGACCCGGCAC
GATCCAGAAGGGCGCCCGACGGTCTATGACTGTCTGAAGGAATTCGACATTCCGCATCTT
TCGCCGGTCGGCCGGCTCGATAAGGCAAGCGAAGGCCTGCTGCTCTTCACCAACGATACT
GAATTCGCGCAGGCCCTGCTCGATCCGATCACCCATGTGACCAAGACCTACCATGTACAG
GTCGACCGCATCATGGATGCGGAATCGCTCGCCGAAATGACATACGGCATCCGGAACGAC
GGCGAAGTGCTGACGGCGACGGCCGCACGGCTCCTGCGGAGCGGCGATAGGAACTCCTGG
ATTGAGGTGGAACTCGACGAGGGCCGCAACCGGCAGATTCGCCGCATGCTCGAAGCCACG
GGCGCCGAGTGCCTGCGGCTGGTGCGGGTTGCGATCGGCGGGCTTGATCTCGGGGAACTG
CCGAAGGGCTCGGTCCGCGCATTGACCGAGGCGGAACTGCGCGATCTGAAGCGGCGGGCG
GGCATGGAAAGAACAGGGCGGAATTGA
>RSULL_00020 hypothetical protein
ATGGAAAACAAGAAGGCGCATTGTATCATCGAGGTCAGCGTCGACAGCGCGAACGGTCGC
CATGCAGTTGGCATCATGAACATGCGCCAGGCACTCGAACTGCCCGAAATGCCGAGCCTG
ACCTACACCCATCCTGATCCGGTAAAAGCCGCCGCAGGCATCGTGGTCAATCGTCAGGAG
CTGGCAGGCTACCTCGCCTGCCGGTAA
>RSULL_00021 hypothetical protein
ATGCCTACCAATACCGAAGACATCCGTGCATCCGTCAGCAAGGACATCACTGCGCTTCAA
CAGGAAGTGTCGCGCCTGCAGAAGATGATTTCCGCTCAGGGCGCCGAAGCCTATTACGAA
GTACGCGATCGCGCCGGCAAAGCCTATGATGAATCGCTCCCTCGTGCCAGGAACGCCGTT
GCCCAGCTCCGTGCCGAGAGCAAAGCCGCAGCAGGTGCTGCGCGCGAACATGCGGCGGCA
ACGACAACCGCATTGGCGCTCGCCGGCGCCTTGGGATTCCTCGCCGGCTACCTGATGAGC
GGTTATCAGCAGCCCGAGCCGCGCAATTGGTGGCGGTAG
>RSULL_00022 Glutathione import ATP-binding protein GsiA
ATGGCAAGCTTTCCGGCACAGACGATGCAAGGCGCAGAGCCCGTTCTCTCGGTCGAGAAG
CTGACGACATCGTTTCTGGTCGATGGCGAGTGGAGGCCTGTCGTTTGCGATGTTTCCTTT
AACATTGCGCCGGGTGAAACGGTCGCAATTGTCGGCGAATCCGGCTCCGGCAAGAGCGTC
ACGTCGTTGTCGATCATGCGGCTTCTGCAGCCGGAAACGAGCCGGATCGAAGGTAAGATC
ATGCTTGGCGGCCGCAATCTGCTGGCGCTTCCGGAAAACGCTATGCGGCAGGTGCGCGGC
AATGACGTGGCGATGATCTTTCAAGAGCCGATGACGAGCCTCAACCCGCTCTTTACGATC
GGCGACCAGATTTCTGAAGCATTGCTTTGCCATTCGGCGATGTCGAGGGCGGAGGCGCGG
GCCGAAACGGTCCGGCTCCTGGAGAAGGTCCGCATTCCTTCCGCCGCCTCGCGTTTCGAT
GAATATCCGCATCGTTTCTCCGGTGGCATGCGCCAGCGTGTGATGATCGCGATGGCGCTC
GCCTCCAAGCCGAGGCTCCTGATCGCCGACGAACCGACTACGGCGCTTGACGTCACCATC
CAGGGGCAAATCCTCGATCTCATCAAGATGCTGCAGGATGAGGAAGGAACCTCCGTTCTC
TTCATCACTCACGACATGGGCGTCGTTGCCGAAATCGCCGACAGAACCGTGGTGATGTAT
CGCGGCGAGCAGGTGGAAACCGGTCCAACGGCCGACATCTTCCATCGCGGCCAGCATCCT
TATACGCGCGCGCTGCTTTCCGCCGTTCCGGTGCTGGGCTCGATGCGCGGACACGAAAGA
CCGCTGCGCTTCCCCGTCGTCAATGTGGCGACGGGCGAATCGGACATACCGGTGGAAGTC
GGCGATACGGTTGCTGCTTCATCGAGGCCCATTCTGGAGGTGAGGAACCTCATCAAGCGC
TTCGACATCCATTCGGGCCTCTTCGGCCGCCTGACGGGGCGGGTGCATGCGGTCGAAAAT
GTCTCTTTCGATCTCTGTGCCGGCGAGACGCTGTCTTTGGTCGGCGAATCCGGCTGCGGA
AAATCGACGACCGGTCGCGCCATCATGCGGCTGATCGAGCCGCAGAGCGGGTCGGTGAAG
GCGGACGGCAGGGATGTGCTGGCGCTTGACAAGCATGGCATGCGCGAGATGCGCAAGACC
GTGCAGATGATCTTTCAGGATCCCTTTGCCAGCCTCAATCCGCGTATCCGCGTCGGCGCG
GCAATCGCCGAACCTTATCTGGAACACAGGATGGGAACGGCAAAGCAGGCGAAGGAAAAA
GTCGCCGACCTATTGGAAAAGGTCGGCCTTTCAGCCGACATGGCGTCGCGCTTTCCGCAC
GAGTTCTCCGGCGGCCAACGCCAGCGCATCTGCATTGCCCGAGCGCTGGCGCTCGATCCG
AAGGTCATTGTCGCCGACGAAAGCGTCTCGGCCCTCGACGTCTCGATCAAGGCGCAGGTC
ATCAACCTGATGCTCGACCTGCAGCAGAGCCTCAAACTTGCCTTCCTGTTCATCTCGCAT
GACATGGCCGTCGTTGAACGCGTCAGCCACCGTGTCGCCGTCATGTATCTGGGCGAGATC
GTTGAGATTGGACCACGTGCTGCGGTTTTCGGCGATCCGCAGCATCCCTATACGAAGAAG
CTGATGTCCGCCGTCCCAGTGCCCGATCCGGACCGGCGGCGTGAGAAGCGGGCGGCGGCC
AATGACGAAATCAAAAGCCCAATCCGGCCGGTGGATTACAAGATCGTGCCGCTGGAGTAC
CATGAGGTTTCGCCCGGGCATCTGGTAGCGATGTAG
>RSULL_00023 L-seryl-tRNA(Sec) selenium transferase
ATGTCTGATGACATTCGCACGTCGATCGGCCTTCGTCCGGTCATCAATGTTTCCGGCACG
ATGACCAGCCTCGGCGCATCGATCGTCGTTCCCGAGGCAATCGCGGCAATGTCGTCGATC
CTGCCGCAGTTTGTCGAAATCAACGATCTGCAGCGCAAGGCAAGCGTTGTCATCGCCCGG
TTGACGGGCGCGGAAGCCGGCTTCGTGACGGCATCCTGCTCGGCTGGCATTTCGCTGGCT
GTTGCGGGCACTATGACCGGCAACAACCTTCTTGCGATCGAGAAACTGCCGGATGTGGCG
CCGGAAAAAAACGAGGTTCTCGTGCAGATGGGCCATGTGGTGAGCTATGGCGCACCGGTC
GACCAGGCGATCCGCCTTGCTGGCGCCAAGGTGGTGCTGGTCGGCCAGGCGACGTCGACG
CACCGTTTCCACATGGAAAATGGGATCACCGAAAAAACCGCCGCAGCCGTCTATGTCGTT
TCACACCATGTCGTCGACTACGGCCTTTTGAACCTTAAGGAGTTCGTCGAGATCGCCCAT
GCCAAGGGCGTGCCGGTCATCGTCGATGCAGCATCCGAATACGACCTGCGGATTTTCCTG
GAGCAGGGTGCGGATGTCGCGCTTTATTCCGGTCACAAGTTTCTGGGTGGCCCGACCTCC
GGCATCGTCGCCGGCAGGAAGGAACTGGTGCGTAGCGCCTTCCTGCAGAACATGGGCATC
GGCCGCGGGATGAAGGTCGGCAAGGAAAGTATCTTCGGCGTCATGGCGGCCCTGGAGGCA
TGGGAACAACGTGACCACGCCGGCATCCGCGAGCGCGAGGCAGGCTACCTCGATCTCTGG
AGGCAGACGCTGGAGGGTCGTCCCGGCGTGACCGCACTGATCGAGCCCGATCCGACCAAC
AATCCGCTCGACCGCATGCGCGTCATCCTGAAACCGGAGGAAGCTCACATCACCGCCTGG
GATATGGCCGACGCTCTGGCGCGCGGGACGCCGCCGATCATCGTGCGCGACCACGAGGTC
GAGCATCAGTATTTTTATCTCGATCCCTGCAACCTGCACCCAGGCCAGGAAAAGCTCGTT
GCGATCCGCTTAGCCGAAGAACTGGACAAGGCGCGTGCCTCCAACGAGATCATTGCAACG
CCTATCGAAAACCGCAGCAAGCGCCGGTTCGACGGCGTGTTGCGCTGGCCGGATTAA
>RSULL_00024 Negative regulator of allantoin and glyoxylate utilization operons
TTGGACGGCAAGACATCATCAATAGTTTACTCCGAAGACGAGGCCCCTGTTGAAGAGACG
GGTGGCAGAGGCGCGCGCCGCTCGCGGGTAAGCGGCATCGACCGCGCGCTGCAGGTGATT
GATTACCTTTACGAAACCGGCTCCCCGACGGGGGTCTATGCAATCGCCAAGGCGGTGAAG
GCGCCGCTTTCGACCGTTTACGTCATCGTCGACGATCTGGTCGAAAAGAACATGCTGACG
CGCAATGGCGACGGCACGATCTGGCTCGGCTCGCGGCTCTACCACTACGGCCTGGCCTAC
GCCCGATCGCTGGATTTTATGAGTGTCGCGACGCATGAGATGCACGATCTTTGCCGTGAA
GCGGGCGAAACCGTTCAGGTTTGCGGCCGCGACGGCGACTATATGCTCGTTCTCGCCATG
GCCGACGGTCCGAGTCATTTCCAGGTCGCCTCGCGCGTCGGTACCCGCGTTCCGCTGAAC
TGGACCGCATCCGGCCGCCTGCTTGTCGGCAATCTGCCGGAAGAGGAGCGCGTCGAACTT
TTCAAGCGCTGCGCCAAATCTTCGCCGACCGGCCGCGCCCAGATGGACCCTGGCGTGCTT
TCCGCCGCCGCCGGCGCGGCGTTCCAGTCCCGCCTGTCGATCCAGGCTGGTGAGTCCGAC
TATGCAGTTGCCTGCATCGCCTCGCCGATCTGTGACGGCAATGGTCAGTGCGTCGCGACC
ATTTCCATTGTCCTTCCCGAACAGAAGGCTTTTTCCGACGAAAACCGCTATACCGCGCAT
GTGCGCGCATCGGCCGAACGCATCGAAAAGATCATGGGCTGGCGCAACCACTAG
>RSULL_00025 putative endoribonuclease L-PSP
GTGAACACGTCTCCAGCTACCGCCAAGCCGGCAAGCTCGCCTTATGAAAGGCTCGCCGCG
CTCGGTATCGAACTCCCACCTGCGCCGCCGCCGATCGCCCATTTCGTGACGCATGTGCAG
GAAGGCAATATTCTCTACCTCTCCGGCCAGGGACCGCGCAAGGCCGACGGCTTCCTGTAT
TCGGGAAAGGTCGGTGCTGAAATCAGCATCGATGATGCCTACAAACATGCACGGCTGACC
GGCATAAATCTCCTTGCCGTCATGCATGACGCGCTTGGCGATCTCTCACGTGTGAAACGT
GTCGTGAAACTACTTGGCATGGTCAACGCCGTGCCCCAGTTTGGAGACCATCCGAGCGTC
ATCAACGGATGCTCGGATCTCTTCGTCGACGTCTTTGGAGAAGAGACCGGCAGTCATGCC
CGTTCGGCGGTCGGATTCGGCTCGCTGCCCGGCAACATCACGGTCGAAATCGAGGCGATC
GTCGCCTTGCGCGATTGA
>RSULL_00026 dihydroorotase
ATGACTGGGGATAAAGCGAGCAAACCGCTCCTCCTCGCCAATGTGAAGCCGATGGCTTTC
GGTGCTGTGAGCCCAGGTGGCACCATCGACATCCTGGTCGATGGCGATGGCAAGGTCGCG
CAGGTCGGTCCACAACTCTCCGTCTCAGAGGACGCGGTCCGCGTCGATGGTCAGGGCGCC
TGGATTTCGCCGGGCTGGGTAGATCTGCATGTTCATATCTGGCATGGCGGTACGGATATC
TCGATCCGTCCGTCCGAATGCGGCGCCGAGCGCGGTGTAACGACGCTGGTCGATGCAGGC
TCTGCCGGCGAAGCCAATTTTCATGGTTTTCGCGAATACATCATCGAACCGTCACGCGAG
CGCATCAAGGCCTTCCTGAACCTCGGTTCGATTGGTCTCGTCGCCTGCAACCGCGTCGCC
GAACTGCGCGACATCCGGGATATCGACCTTGACCGCATCCTCGAATGCTATGCCGAAAAC
AGCGACCATATCGTCGGCATCAAGGTGCGCGCCAGCCACGTCATCACCGGTTCATGGGGT
GTGACGCCGGTCAAGCTGGGCAAGAAGATCTCCAAGATCCTCAAGGTTCCGATGATGGTG
CATGTCGGCGAGCCGCCGGCGCTTTACGATGAGGTGCTGGAGATACTCGGTCCGGGCGAC
GTCATCACCCACTGCTTCAACGGCAAGGCCGGTTCGAGCATCACGGAAGACGAGGACCTT
TTCGATCTCGCGGAGCGCTGCGCGGGCGAGGGCATCCGCCTCGACATCGGCCATGGCGGT
GCCTCCTTCTCCTTCAAAGTAGCGCAAGCGGCAATCAAGCGCGGCCTCTTGCCCTTCTCG
ATCTCGACGGACCTGCATGGCCATTCGATGAACTTTCCGGTCTGGGATCTGGCGACGACC
ATGTCGAAGCTGCTTTCCGTCGGCATGCCCTTCGACAAGGTGGTGGAAGCGGTCACGCAT
GCGCCCGCCTCCGTCATCAAGCTTTCGATGGAAAATCGGCTTGCCGTCGGCCAGCGCGCC
GATTTCACGATCTTCGATCTTGTCGATTCAGATATCGAAGCGACCGATTCCAACGGTGAC
GTTTCCGTCCTAAAGACGCTGTTCGAGCCCCGCTATGCGGTGATCGGCAGCGAGGCGGTT
GCCGCAAGCCGTTACATTCCGCGGGCCCGCAAGCTCGTGCGCCACAGCCACGGTTATTCC
TACCGCTAA
>RSULL_00027 putative D,D-dipeptide transport system permease protein DdpC
ATGGCCGATATTGCCGCAAGACCCGCGAAGAGCGAAGGCAGCAAGTTCATCCGCCGCTTC
CTGAAGCGCAAGACCGTCGCATTCGGCGTGCTGGTTCTTACGATCTTCGTACTGTTGGCG
ATCTTTGCGCCATGGCTCACCCCTTACTCGCCCTCCAAGCTTTCGATCGTTAACCGGCTG
AAGCCGCCGAGCGAGATATTCTTCTTTGGAACGGACGAATTCGGCCGCGACGTTTTCTCG
CGAACGATCTTTGCGGGGCGCCTGTCACTGCTCGTCGGTGCTGCCGTCGTCGTACTCTCG
GCATTGATCGGCGTGACCCTCGGTCTGCTCGCCGGTTTCTTCAAGCAATTCGACACGCCG
ATTGCCCGGCTGATCGACGCGATGATGGCCTTTCCGGACATTCTGTTGGCGATCGCGCTG
GTCGCGGCTCTTGGACCATCTTTGACAACTGTCATCGTCGCGTTGTCGATCGTCTATTCG
CCGCGCCTGGCGCGTATCGTCCGCGCGTCGACGCTGGTCATTCGTGAACTGCCTTACGTT
GAGGCGGCGCAGGCGCTTGGAATTTCGACCTTTCACATCATGACCCGGCATGTGTTGCGC
AATCTGCTCTCGCCGATCCTGGTGCAGGGGACCTTCCTCTTTGCCAGCGCCATGCTGGCC
GAGGCGGGGCTTTCCTTCCTCGGTCTCGGCGTCAGCCCGGAAGTTCCGACCTGGGGAACG
ATGATCGCCGCCGGCCGCCAATATATCGGCCAGGCCGACTGGATGACGCTGTTTCCGGGC
GTCGCCATCATCCTTTCCGTGCTCTCGCTGCAGATGGTCGGCGACGGGCTGCGCGACATG
CTCGATCCAAAACTTCGAAAGGACCTTTGA
>RSULL_00028 Dipeptide transport system permease protein DppB
ATGCCGGCATTCAATGCCGGTATCCTCTTGCATTGTGCCCCGCCGGGCATCGGGAAAGAC
TTAATGATACGCTACATCCTCCAGCGCCTCTTCGGGATGATCGTCGTGATGTTCCTCGTA
GTCACGATTGTCTTTGTCATCGTGCGCGTGACACCAGGCGATCCGGCAGCCGTCATGCTA
GGCCCTGATGCAACGCCTCAGGACGTCGTCGAGCTTCGCAGCCGGCTCGGGCTCGATCAG
CCACTCCTGGTACAATATGTCTACTACATCGGACAGCTCCTGAGAGGCGACCTCGGGCAA
TCGATCTTCCTGAACATGCCAGTGACGGCAGCCCTTCTCGACCGCGCCGAGCCGACCTTC
TTCCTGACGCTGTTTTCGCTTGCCATCGCCTGCATCATCGCGCTGCCGATCGGCATCTAC
GCCGCCCATCGCCGGGGCTCCTTCGTCGATCAGGCGGCTACGACAGTTGCGATGTTTGCG
GCAAGCATTCCAAGCTTCTGGCTCGGCCTGATCTTGATGCAGTTTTTCGCCGTGCGCTTC
AATTTCTTCCCGGTTTCGGGCTATGGCGGGCCGGGTGCGGGCTTCTTTGTGCGCATGTAT
CATCTGACGCTGCCGGCCTTTGCGCTCGGTATCGTTTCCTCGGCGCTGATCTTGCGCTTC
ACACGCGCCTCCATGCTCGACGTGCTCGGCGACGACTATATCCGCACGGCGCGCGCCAAG
GGCCTGATCGAGCGCCGCGTCATCCTCAAGCACGCGCTCAAAAACGCGCTGATCCCGATC
CTGACCGTTATCGGGCTGACGGCGGCGGTGCTGATTTCAGGCGCGGTTGTCACCGAAACG
GTCTTCGGCCTTCCAGGTGTCGGCAATCTGGTCGTCTCGGCAGTCCTTCGCCGCGACTAT
CCGGTCATTCAAGGCGCGCTGCTCATCATTGCAGCGCTCTATGTGCTGATCAATTTTGCG
ATCGACATGCTCTATCTTCTGATCGATCCGAGGGTGCGTTACTAA
>RSULL_00029 Glutathione-binding protein GsiB precursor
ATGAAGACTCTAGTCGCATTCCTTCTCGGCACGGCACTCGTCGCCTTGCCGACCACGATG
ATGGCCCAGGAAAAAGGTGGCGTCATCAACGTCGCGACGATCGGCGAGCCGCCGACACTC
GATCCGATGTCCTCGACTGCCGACCTCGTCGGCATCGTCACGCAGCATATCTTCGAAACG
CTCTATACCTTCGACAAGACATGGAACGTCACGCCGCTTCTGGCTGAGAGTCTGCCGGAG
ATCAGTGCGGACGGAAAGACCTATACGATCAAGCTGCGCACCGGCATCAAGTTCCACGAC
AACAGCGACATGACCTCGGAGGATGTCGTTGCATCGCTTACTCGCTGGACAAAGATCGCC
TCGCGCGGCAAGCAGGCTGTAGGCTTCATCGAAGCGGTCGCGGCAGTCGATCCTGCGAAC
ATCAAGATCACGCTGAAGCAGCCTTATGCGCCGCTGACCTCGCTGCTTGCCTTCAACAAT
TCAGCTGCAATCATCATTCCCTCCGAAAAGCAGGACGAGCCGATGAAGGACTTCATCGGA
ACGGGTCCGTACATGCTGAAAGAGCGCAAAGCCGACCAGTATATCCAGCTCGTTCGCTTC
GACGGCTACAAGTCGCGCGACGGCGAGAGCGATGGCTATGGCGGCGCGCGCCATCAGTAT
CTCGATGAAATCCGCTTTGTTCCGGTGCCGGATCCGAACACCCGCGTTGAGGCTGCGGTC
TCCGGCCAGTATGACTATGTCGATTCCATTCCGGTCGAATCCTTCGACAAGCTGAAGGCA
TCGACGGCCTCGCAGCCAATCATCCTGAAGCCCTTCGGCTATCCGGTCTTCGTCTTCAAC
ACGAAGGAAGGCATTGCGAAGAATATCGAGGTCCGCAAAGCGATCCGCCAGGCGCTCAGC
ATGGAAGACATGATGGCCGCCGCCTTCGGCAGCGCGGATTTCTACACGCTGGATGGCGAT
ATCTACCCGGAAGCCTATTCCTGGCACACGGATGCTGGCGTCGAAGGCAATTACAATGTT
GCAAAGCCGGAAGAGGCTGCCGAAGCCTTGAAGAAGACTGGCTACAACGGCGAGCCGCTG
CGCATCCTCACCAGCCGCCAATACGAGTTCCATTACAAGATGGCGCAAGTTGCGGTGGAA
TATCTGAAGCTCGCGGGCTTTACCGTCGATATGCAGGTCGTCGATTGGGCGACGCTGACG
CAGCGCCGTGCCGATCCGAAGCTCTGGGATATCTACATCACTCACAGTCCCTTCCTGCCG
GAGCCGGCGCTGATCGGTTCGCTATCGACCAGCTCGCCGGGCTGGTGGGATACCCCCGCC
CGCAAGGCCGCTGTGGATGCCTTCACCTCCGAAGTCGATCCTGCCAAGCGCGTCGAGCTT
TGGGCCAATGTCCAGAAAGCGATTTATGACGACGCGCCCTTCATGAAGATCGGCGACTTC
AACGCCGTCTCGGCGGAATCGACCAAACTTGAAGGCGTCGACCCGGCCCCGTGGCCGTAC
TTCTGGAATGCTTCGATCAAGAAGTAA
>RSULL_00030 RNA polymerase sigma factor SigJ
ATGAACGAAAAAAAATTTTTAGCGGACGAATTCGAGGCGAGCCGTGCGCACCTGAAGACT
GTCGCCTACCGCATGCTCGGCTCGCGCGCGGAGGCGGAGGATGCGGTGCAGGAGGCGTGG
CTCAGGCTCGGCCGCTCGGAGGTAAGCGAGATCGGCAATCTCGGCGGCTGGCTGACGACG
GTTGTCGCGCGCATCTGCCTCGACATGCTGCGCTCCAGGAAGTCCCGGCGCGAAGAATCG
CTCGATCCGCCGGTCCATGAGAAGATCGCCGATATGGCGACGTTTGCCGACCCTGAGCGG
GAGATCGTGCTGGCCGATTCCGTCGGCGCGGCGCTCCTGGTCGTGCTGGAACAGCTGGCC
CCGGCAGAGCGCGTCGCCTTCGTCCTGCACGACATGTTCGACCTGCCTTTTGACGAGATA
GCGCCGATCATCGGCCGCACGTCGGACGCAACCCGCCAGCTCGCAAGCCGCGCCCGCCGC
CGCGTGCAGGGAAAGACCGATGTGTCCGAGACGGGCATCGAGCATAAGAAGGAAGTCGTC
CGGGCTTTCCTTGCCGCTTCGCGCAACGGAAATTTCCAGGCATTGCTTGCCGTTCTTCAT
CCCGACGTTGTCTTCGCGCCTGATGCGGCGGCCGCTCGTTTCGGAGACGCCGGCGAATTG
CGCGGCGCGCAGGCGGTTGCCACGACATTCAAAGGCAGGGCGCGCGGCGCGCTGCCGGCC
TTCGTGGACGGCGGCTTCGGTTTCATCGTCCGCATAGATGATCAGCTGCGCATCATCGTC
AAAATCGGCTTCGATGGCGAGAAGATCGCCAAGATCGAGGCGATCGCAGATCCCGGCCAT
CTCGAGCAGATCGAATACCGGCTGTTCGACCAATAG
>RSULL_00031 alkylhydroperoxidase AhpD family core domain protein
ATGCAATCGAGAATGGGAAACCCGGCCGTCGTCATCCCCGAAGCCATGCAGGCGCTGCTC
GCTTTCGGGAATATTCCTCAAAAGACCGGTCTTTCGCCAAAGCTGCTCGAACTCGTCAAT
CTGCGCGCCAGCCAGATCAACGGCTGCGGCGTCTGCGTCGACGGTCATCCGCGCATTGCC
CGCAGGCTCGGCGAAACCGACGAGCGCCTGTTTGCAGTATCCGCCTGGCGTGAGACACCC
TATTTCAGCGAGGCTGAACGCGCGGCCCTGGCACTGACGGAAGCCGTCACACGCGTCAGT
GACCGTGCCGATCCGGTACCGGACGAAATCTGGGACGAGGCTGCACGCCATTACAACGGC
AAGAGCCTCGCGGCCCTCGTCATCGCCATCGCCAACATCAATGTCTGGAACCGGCTGAAC
ATCGCCACACGTCAGATCGCCGGCGAATGGAAGCCTTGA
>RSULL_00032 hypothetical protein
ATGCTTGCCGGGACATTGTTGAGATTGGCATTCACATCGAGGTTTTGGACCGTCGTTCCC
GCGATAACGATATTCCCGTCCGCGCTCAGTCCCATGTTGGCTGCACCGGTCAGGTCCGCA
TCGAAGTCGAGTTTGTTGTCGGCGAATTTACCCGTCGCGCTTAAGCCAAGCGGAGCAAGA
CCTGCCTGTTTCGTATGGCTTGTGGCTGCGTCCTTCCAGTCGAGATCGAAATCGACGGCC
GGCGCAACAGGCGTTCCCGATGCTTTGGCAGTTCCTGAGATCGTGCCCTCCGCAGCAAGT
CCGGGCACGAAGCTGTTTGCAATGTTTGCCGGGACATTGTTGAGACTGGCATTCACGTCG
AGGTTTTGGACCGCCGTTCCCGCGACAACGACGTTTCCGCTGGATTTCAAGGACAATCCG
TCGGCGCCATCGACGGCTGCGTCGAAGTCGAGCTTGTTATCGGCGAATCTTCCGGTCGTG
GCGACGCCGAGCGGCGCGAGATGCGCACCTTTCGTGTGGCTGGTTGCAGCATTCTTCCAG
TCGAGTTTGAAATCCGCAATCGGCGCCGCCCGCGTACCCTTGACCGTCACCGTGCCTGAG
ATGGCACCTTCGGCGTTCAGCTTCGGCACGAAGCCGTTGGCAAGGCTTGCGGGCAGGTCG
CTGATGACGGCATTGATGTCGAGCGTCTCACCCGCCGAGCCGGTGACTGCCACGGAACCG
CTGGCGGTTTTGACCGTGAGGCCTCTCAGCGCCGCCTGGCCGTCCGCAATCGCGATTTCG
GCGGGTTGA
>RSULL_00033 hypothetical protein
TTGAGAAAGCTCAACCGGAATGTCGCGCGGCTTGCCCGAAAATCGGACGAGCCGGATCGT
CATGCCGCCGGCATTCGCTTCGAGATCGCCTTCAGCAAGCAGCGGATTATCATCGTAGAC
AGCGTTAAGATCGAAGTTCGTACGGTTCTGTTGCAGTACGAAATTCAGCGCCGGTCCTGC
AAGCTTGTTGGCCCCGGAAGAGATCTCGCCGGCCTTGATGATGCCATTGACGGCGAGGGC
TTTGAGATCGGTGACGGTGACAGCAATATCAGGTCTCACGATCGAAAGCGTGTCGCGCTG
CAGGCCATTTCCTGCGGCCGTCACCTTGAGCGCGATCTTGCCTTTGTCGTTGGCGATGTC
GAGCATACCCTTGAGATCGCCTTGGGCTTTCTGTCCGCCAAGTGCTGCCAGCGGGCTGAT
ATCCGGAAAATCGAAAGCGAGCAGGCCAGTCGGCTCGAAGCGTGA
>RSULL_00034 hypothetical protein
ATGAAAGCCAAATCGGCTGAGAGTCTAGCGTCCGGCACGTCGTGGCGGCTGAGATTGATT
GCAGCGATCCCGCCGTTCTGGTCGGCCCGCAGATTGCCGCCGGCCGTTAAAGTAAACGCA
CGCCCAGTGAACTGTTCGCTGAGGCTGACCTCCGGGACGACGATCTTGTCGACATCGATT
TTGATCGGCAGGATGAAACCCTCATCCTCACCGCTTGCCGGCGGCGACGGGATAGTGCGT
ACAGGCTTCCGAATAAGGTTGACCGAGCTGATGGAGATCTCGTTTGCGTGGAACGTGCCG
CGGAGCAGCGCAAGCGGATTCCAGTCTATCGAGAGACCTGTTACCTGCGCGAATACGCCC
CGCGTATCCGAGACCGTTATCTCCGCTGCGCGCAATCCGCCAGTCAACAGGCTGCTTGGT
TCACGGACAGCGATCTTCATGTCGCGGTTCGAAAGGATTTCGGCGACCTCTTCCGTGATG
ATGCGGGAGCCGAACGAGGTAAAGCCGACGATTGCGATCCCTATGGAGGCGAGGATCAGC
ATGATGCCGGTCGTGACGCCGAGCACCCGGATGGTCCAATTCACGAATTTCGTCAGCGTC
TGCATGGAGGAGGAACTACCCCGTTCTCGTCATCATTCGCGGGTTTGA
>RSULL_00035 Autotransporter assembly factor TamA
ATGGTGATCGCGGCAACGGCTGCGTTTTCACCGGTTCTGACTGGCGAGGCCTATGCATTC
AAGCTTTTCGGCATCACCATTTTTGGCGAAGACGACAGTGAGAGCGAGCAGGTACCCGAT
CCTGTGCGCTACGACGCCGATCTCACAACCGATACCGCCGATCCCGATCTCAAAGAAGCG
TTGGAGAACAGTTCCCGTCTGATCGGCGACGAAGATCGCCCGGTGTCCGGCGATCTCGGA
ATTGTCGTCAAGGCGCGCGACGACCGCGACCGCCTGATCGCGACGCTCTATGAGAAGGCG
CGTTACGGTGGCGTCGTGACAATCACGATCGACGGAAAGAATATCGATGACCTGCCTCCC
AATCCGACTTTCGATCGGTCGAAGCCAATCCCTGTTCATGTTGCAGTCGAGCCGGGACCC
GTCTTCCGCGTCAAGGAAGTGCAGTTCGGCGGCGATGCTGCAAGCCGCAATCCCGCCGAT
TACGATTTGGCGCCTGGCGAAGAAGCCGGGTCGCTGACAATCATCAAGGCCGGTGACAAG
ATCGTCGAACAGCTGAAGAGCGAAGGAAGACCACTTGCGAAGCTGACCACGCGGCAAGTG
GTGGCCGATCACAGCACCAGTACCGTGGATATCGTCATCGCGACGGAAGGCGGTCCGGTG
GCCCCGATCGGCAATGTCGGCGTCACTGGGCAGAAAGCTGTCAAACCTGCTTTCATCCAG
CGTTATTCGCGCCTCGAAAAAGGCGAAGCCTATTCTCCCGAGGCGCTCAAGAAGGCGGGC
GAGCGGTTACGCAAGCTTGGCGTTTTTTCGAGCGTCACCATTCACGAAGCCGATACCCTT
TCTGCCGACGGCACCTTGCCGATGACCATCGAGGTCTCGGAAGGCAAGCAACGCTATTTC
GGTTTCGGCGCCAATTACTCGACGATCGACGGCATCGGGGTCCAAGGCTATTGGGGACAC
CGCAACCTTTTTGGCGAAGCGGAATCCCTTCGGATCGAGGGAGCCGTTGGCCGCCTTGGC
GAAAACGACATCACAAATCTTGACTATTCTACAGGCATTCTCTTCACCAAGCCCGGTGCC
TTTTTTCCTGCGGCAACGCTGAAGGCCGGCATTCTCGCAAAGACCGAAAATCCAGATGCC
TACAATGCCTCGCTGATCACAGCGTCGCTCGGCCTGTCTCATGAACTGACCGATCAGGAT
ATCGTCTCGGCGAGCGCTGAAATCAGCTATGAAAAGGACGATGACGCGTTCGGTGACAAT
GAGTATCTGACTTTCGCCCTGCCGCTCACTTACGAGCGCGATGCGCGCGACAACAAACTC
AATCCTACAGAAGGATACCGGGCAACGCTCGCAGCAACACCGAGCTACGAGGCATTCAAC
GGCGCCATCTATTCGTCATTCGAGGGTTCGATATCCGGCTATCAGTCAATCGGCGCGGAA
GACAATGTTGTTTTTGCAGGCAAGGTTGCCGCCGGCCTGTTGGTCGGCGGAGAATTGCAC
GAGATTGCCGCAACAAGACGTTTTTTTGCCGGCGGTGGCGGGTCTGTGCGGGGGTATGGC
TTCCAGGAGATTTCGCCGTACAACGCGGAGGACGAAGCGACAGGCGGCAAATCCTATGTC
ACGGCCTCGCTGGAAGCGCGCGTCCGGATCACCGAAACCATCGGCGTCGTCCCCTTCATC
GACGTCGGAACGGTTGGGAGCGAGGAATTTCCCGATTTTTCCGATATCCGCGCCGGTGCC
GGCATCGGAATTCGCTACGCCACGCCTTTTGGTCCTCTGCGGCTTGATTTTGCCGTACCG
TTGAACAAGTACGAGAATGGCACGAGTTACGGCATCTATGCCGGGATCGGCCAGTCTTTC
TAG
>RSULL_00036 hypothetical protein
ATGAAGAAAGTAATCGCATTCGCTCTGATCGGCCTCTCGATTGCGAGTTGCACGCCGACG
GAACAGGGTGCCGGGATCGGTGCGGCATCCGGCGCGGTGATCGGCGGCGTCGCCACAGGC
AATGTTCGCGGAGCGGCAGTCGGCGCTGCAATCGGCGGCGTCACAGGTGCCGTCATTGGC
CGCGTCTCAGAACAGCCTGGACAATGCTACTATCGCGATCGTTATGGCCGCCGCTATATC
GACGATTGCCCGTAA
>RSULL_00037 Carbon monoxide dehydrogenase small chain
ATGGCGAAGGTGAAACTGACGGTGAACGGCCGGGCGGTGAGCGGCGATTGTGAAGAGCGC
ATGCTTCTCGTCCATTTCATTCGCGAAAAACTTGGCCTAACGGGAACGCATGTCGGCTGC
GACACCACACAGTGCGGCACCTGCGTCGTCGATATGGACGGCAAGTCGGTCAAGAGCTGC
ACGATCCTCGCCGTTCAGGCATCAGGCTCGTCTGTCACGACGATCGAAGGCTTGGCCGCG
AATGGTGAACTTCATCCGGTTCAGGCCGCCTTCAAGGAACATCATGGGCTCCAGTGCGGA
TTCTGCACGCCTGGCATGGTGATGACCGCGGTCGACATGATCAGCCGTCACGGCGGACAG
CTAGATGAACAGACGGTTCGCCGGGAGCTCGAAGGCAATATCTGTCGCTGCACTGGTTAC
CACAACATCGTCAAGGCCGTGCTTTCCGCCAACGCGGAGATGCATGGTGGCGCCAAGCAG
GCTGCCGAGTAA
>RSULL_00038 Carbon monoxide dehydrogenase large chain
ATGGGTGTCGAAGGAGTTGGTGCACGCGTCGCACGCAAGGAAGACAGGCGGTTTCTGACC
GGCAAGGGCCGCTATACGGACGATATGGTCGTGCCTGGCATGAAATACGGCTATTTTGTT
CGCAGTCCGCATGCGCATGCCAAGATCAAGAGCATCGATACCTCGACTGCAAAAACCATG
CCCGGCGTCATCGACGTGCTGGACGGCAAGCAATTGCTCGCCGATGGCATCGGCAACCTC
ATCTGCGGCTGGATGATCCATTCGAAGGACGGGTCTCCGATGAAAATGGGCGCGTGGCGC
CCGTTGGCGGTAGAGACGGTGCGCTATGTCGGCGATGCCGTTGCGATCGTCGTGGCTGAT
TCGCTCGGCGAAGCGCGCGACGCGGCAGAAGCGGTCGTTGTCGATTATGAGGAACTGCCG
ACCGTGATCGAGGCGGTTGATGCGCTGAAACCCGGCGCGCCGCAAATCCATCCGGAAGCG
GCCGACAATCTGATTTTCGACTGGGAGATCGGCGATGCTGCCGCTGCCGACCAGGCGATT
GCGGAAGCAGCGCATGTGACTGAGGTAGATATCGTCAATAACCGTCTCTCCCCCAATGCG
ATGGAGCCGCGCGCGACGCTCGGCATCTACGATGCGGGCGAGGACCATTTTACTTGCTAC
ACCACCAGCCAGAATCCGCATCTGGCGCGGCTGGTCATGAGCGCTTTCTACAACGTGGCG
CCGGAAAACAAGCTGCGGGTTATCGCGCCGGATGTCGGTGGCGGCTTCGGTTCCAAAATC
TACATCTATCCGGAGGAGGTCATCTGTCTCTGGGCATCCAAGAAAACCGGCGTGCCAGTG
AAATGGACTGCGGACCGCACGGAGGCCTTCCTTACGGATGCCCATGGCCGCGACCATGTC
TCAAAGGTAAAGATGGCGTTCGACAAAGACCACCGTATCATTGGATTGAAGGTCGACACG
ATTGCCAATCTCGGCGCCTACATGTCGCTATTTTCGTCCTGCGTGCCGACTTATCTCTAC
GCCACGTTGCTTTCCGGCCAATATGACATCCCGGCAATCCACGCCAATGTGCGTACGGTC
TATACCAACACCGCACCTGTCGACGCCTATCGTGGTGCGGGACGGCCGGAGGCAACCTAT
CTCCTCGAGCGGACCATGGAAACGGCGGCGCGCGAGCTCGGCGTTTCGCCGGCGGAACTC
AGGCGGAAGAATTTCATCCGCGTGTTCCCGCATCAGACGCCGGTTATCTTGAACTACGAC
GCGGGCGATTATGAAGCCTCGCTTGACGCGGCGATGCAGGCGGCGGATTGGAACGGTTTT
GCCGCGCGCAAGGCCGAGGCCGAGCGCCGCGGCATGAAACGCGGCATCGGCATGAGCTGT
TACATCGAGGCATGCGGGCTTGCTCCGTCGCAGGCTGTTGGTTCCCTCGGAGCTGGTGTC
GGCCTTTGGGAATCCGCCGAGGTGCGGGTCAATGCCGTCGGGACCGTGGAGGTCCTGACC
GGATCGCACAGCCACGGGCAAGGACATGAAACGACGTTCGCACAACTCGTTGCGGGCCGG
CTCGGCGTGCCGATCGACAGCATATCCATTGTTCACGGCGATACCGACAAGGTGCAGATG
GGCATGGGTACCTACGGCTCGCGCTCTGGTGCCGTCGGCATGTCAGCCGTCGCCAAGGCG
CTCGACAAAGTCGAGGCCAAGGCAAAGAAGATCGCCGCCCACCTCATGGAGGCGGATGAG
AGCGATATCGTGATCGAAAACGGCGAGTTGAAGGTGGCGGGCACGGACAAGACGCTGCCC
TGGTTCCAGGTGGCGCTTGCTGCCTACACCGCCCACAATTTGCCGGCGGGCATGGAGCCG
GGATTGAAGGAGACGGCGTTTTACGATCCGTCGAACTTCACGTTTCCGGCAGGCTGCTAC
ATCTGCGAGGTCGAAGTCGATCCTGAAACGGGGACGACAGAAATTATCCAGTTCGTCGCG
GCCGACGACTTCGGCAATATCATCAACCCGATGATCGTCGAAGGCCAGGTTCACGGCGGC
ATTGCGCAGGGTATCGGTCAGGCGCTGCTTGAAGGCGTGCACTACGATGAAAATGGCCAG
CTCCTAACGGCGAGCTACATGGACTATGCCATGCCCCGCGCCGCCGACCTGCCGTCATTC
AAGATATCCCACCAAAACACGCCATGCCCAAGCAATCCGCTCGGCATCAAGGGCTGCGGT
GAGGCGGGTGCGATCGGTTCGCCGCCGGCACTGATGAACGCGATCACGGATGCGATCGGC
AACAACATGCTGACGATGCCTGCCACGCCGCAGAAGGTGTGGATGGCAGCGCAAGCAACC
CATTGA
>RSULL_00039 Carbon monoxide dehydrogenase medium chain
ATGTATCAGACGAACTATCACCGCGCCTCGACAGTCGATGAGGCCGTCAGCATGATCGCG
GGTGCAACGGAGGGCAAATATGTCGCCGGCGGCATGACGTTGATCGCAACGATGAAGCAG
CGGCTTGCCGCACCGAGCGATCTCGTTGACCTGCGCCATGTGGAGGCGATGAAAGGGATC
AGCGTCGAAGGCCGCAGGGTGCGGATCGGCGCGGCAGTAACGCACGCGGAGGTGGCTTCT
TCTACAGCTATTGGCGCGATCTGCCCCGCTTTGTGCGAACTCGCCGGACGGATCGGCGAT
CCGCATGTGCGGCATATGGGAACCATCGGCGGTTCGATCGCCAATAACGATCCCGCTGCC
GACTATCCGGCCGCGATGCTGGCGCTGAATGCCCGCATCATTACGAATAAGCGCGAGATC
GCAGCCGACGATTTCTTCACCGGCCTTTTCGAAACGGCGCTTGAAGACGGCGAACTGATC
ACCGCAATCACCTTCGAGGCACCGGAGAAGGCCGGTTACCTGAAGTTTCCGAATCCGGCG
TCCCGTTATGCCATGACCGGCGTCTTCGTCGCGAGAGGACTGGGCGGCGTGCGTGTCGCC
GTTACAGGAGCTGGTTCCAACGGTGTCTTCCGCCAACCCGCCATGGAGCAGGCGTTGAGT
GCCAACTGGTCATCGGGCGCGATAGCGGGCGTCAATGTCGATCCGGCAGGATTGATGTCG
GACCTGCATGCCAGCGCGGAGTATCGCGCCAATCTGGTGAAGGTGATGGCGAAGCGCGCC
GTTGCTGCGGCTGGTTAG
>RSULL_00040 RNA polymerase sigma-54 factor 2
ATGGGTTTTTCCGCGAGCCTTCATTTAAGACAGTCGCAGTCGCTAACTATGTCACCGCAA
CTGATACAGTCGATCAAGCTGCTTCATATGAACCATCTGGAACTCAGCCAGTTCATCGCT
CAGGAAGCGGAGAAGAATCCGCTGCTCGAGATCCCTTCGCCCGATGACGCGATCTCAGCG
GAGCGCGAGGATTCAGGCCCGCACCCGGGGGAGGCCGGCAGCGAATTCGACGATGGGTTG
GTCGACAGCGCCATGTCGAGGTCCGGCGAGAGGCTCAGCGATTGCCTCGACGCCGACTTC
GCCAACGTCTTCCCGGACGCTACGACCCCGCAGCGGGCGGATGCGCCCGAGCTGCTCGGG
CAGTGGAAGTCGATGTCGGGTGCGGGCGACGGCGAGGGTTACGATCTCGACGATTTCGTC
GCCGGCCGCAAGACGCTGAGGGAGACGCTCATCGAGCAGCTTGCCTTCGCGCTTGGCGCT
GCCTCCGATCGGCTGATCGCCCAGCACCTGATGGACCAGCTCGACGACGCCGGCTATCTC
CACGCCGACCTCGCCGTGACCGCCGCTCGATTGGGTGCGGCAGTCGAGGACGTGACGCGT
GTGCTCCATGTTATGCAGCAGTTCGATCCGCCGGGCGTATTCGCGCGCACACTTGGGGAG
TGCCTTGCCCTTCAGCTGCGCGCCCGAAACCGTCTCCATCCGGCGATGGAGACGCTCATC
GGCTCTCTCGAACTGCTGGCACGGCGCGACTTTGCAAGCCTCAAGAAGATCTGCGGCGTC
GACGAGGGCGATCTCATCGACATGCTCTCCGAGATCCGCAAGCTCGACCCGAAGCCGGGC
ACCAGCTTCGAAACCAGTGTTTCCGCGTCCAACATTCCCGATGTCGTGGTGCGCGCCCAG
TCCGATGGCGGCTGGCTCATCGAACTCAATCCGGATGCGCTGCCCCGGGTCCTCGTCAAC
CGCGAGTATTTCAGAGAAATATCCCGCTCCAGCCGGAAGAACAGCGGCGAACAGGCCTTT
CTCAACGAGTGCCTGCAGAATGCCAACTGGCTGACGCGCAGCCTCGATCAGCGCGCCAGG
ACGATCATGAAGGTGGCAGACGAGATCGTCCAGCAGCAGCAGGCCTTCCTGATCCACGGC
GTCGACCATCTGCGCCCGCTGAACCTCAGCATCGTCGCGGATGCGATCAAGATGAGCGAG
TCGACGGTGAGCCGGGTGACCTCCAACAAATACATGCTCACCCCGCGCGGACAGTTCGAG
CTGAAATATTTCTTCCCGGTCTCGATCGGTTCGGCGGAAAACGGCGATGCGCATTCGGCC
GTGTCCGTACGCCATCGCATCGGCACGATGATCAATCAGGAAAGCGCCGATGACGTGCTT
TCGGACGAAGACATCGTCGACGTCCTCAAGAAGACAGGTGTCGAGATCGCCAGACGCACC
GTCGCAAAATATCGCGAAACGATGAACATCCCCTCTTCTGTCCAACGACGCCGCGAGAAG
CGTGCGGCATCAGCGGTGAAGGGGCACTCGGGCAATCTTTAG
>RSULL_00041 hypothetical protein
ATGCCGGCATCGCGATCGAATGGCGGCCGCTGGCTGAGCGCGCTTCGGTGGCCATATCGA
GCGTCTGATCGGCACTCAGATGGGAAAACTCCACCTGCTGCCCGGCGCACGACTTTCAGC
AATGCGCAGGAGCTTGGCGAATACGATTCCAAGTGGCATTCGGCGCTCTCATTGCGCGAA
CTCGAGCGCTACATTGCCCTCGACATTGTCGGCTCCTACCATCAGTCGATCCACAGCAGC
TTGGGCCGCCCGCCAATTGCCGTCTGGCGGGAGCACGAGGGCAAGATTCCGCTGCGACTG
CCGCAGGATCGAATGCGTTTCTGGCTGGCGTTCCTGCCCGAACAGGAGCGCACATTGCGG
CCAAACCGGAATCCATCTGCTTGGTCTGCGCTACTGGCCACCTAA
>RSULL_00042 DNA-invertase hin
ATGGCGAAGCCACAAAGAGTTAACGTCCAACAGCCTCTAAAGCGGCTGATCGGCTATGCC
CGCGTGTCGACGGACGACCAGGTCCACGATGCCCAGATGGACGAGCTGCGGGCCGCCGGC
TGCGATCGGATCTATCAGGAGCATGGCTCCGGGGCATCGCGCGCCCGACCAGTCTTGACG
CGGCTGCTCGGAGAGCTCACCGCGGGAGACATCCTCGTCGTTGTCCGCCTCGATCGATTG
GCCCGGTCGGTCAGTCATCTCTTGGCAGTGATCGAGGATCTCGAGCAACGCGGGGTTCAT
TTTCGATCGATCCGCGATCCGATCGATACCTCGACCCCGCAGGGCATGTTTTCCCTCCAG
GTTCTCGGTGCGGTCGCGCAGCTCGAGAGAGCGCTGATCGCTGAACGCACCAAAGCCGGC
ATCAAGGCGGCGAAGGCGCGCGGCAAGCTTCCTGGAAACCCCGGCCTGCGAGAACCACGA
CCGGAGGCAATCAAAGCACTCTCAAAAACAAGCGAGAAACTCTATCTCGGCGAGCTCATT
GCGTCCGCGCAGACGTGGCTGCCGATGGTGCGGCAACTTCGGCCTTAG
>RSULL_00043 hypothetical protein
ATGACGGAATGGAAGGTCGAGTTTCACGACCGCTTCAAGGGCGAGATCATGGACCTTCCA
GCCGATGTTTGGATCGAGTTGCTCGCGCATTTGGTGCTGCTTCGCGAGAAGGGCTTTCGA
CTGGCCCGGCCTGAGGTCGACACACTCGAAGGCTCCAGGCATGCGAACATGAAAGAACTG
CGCGTCAAGGTGTTGAAGGTGCAATGGCGCTTCGCCTTTGCCTTTGACCCGGAACGAAAG
GCCGTCGTTCTCTGCGGTGGTGCGAAGAGCGGTGTGAAACAGAAACTCTTCTACAAACGG
CTGATCGATCTGACTGATAAACGATACGACGAGCATTTGAGCGAGTTGGAGAAGAAACAT
GGATGA
>RSULL_00044 hypothetical protein
ATGGATGATCTCGACAAGCTGATACAGACGCTTCCCGATGACGAACAGCGCGCCGTTGCA
ACGCGGGCCGACGAGCTTGTCACGGCGCACAATCTGCGTGAATTGCGGGCTCTCGCTGGT
CGGACGCAGGAAAACGTATCTGCCGGGACCGGTTTCAAGCAGACAAATGTCTCAAGACTG
GAGAAGCGCGCCGACATGAAATTGTCGACGCTACGCGATTATGTCGAATCCCTCGGCGGT
ACGTTGAAGATCGTCGCTGATGTCGCGGGCAAGAAAGTTGATCTTTCGAGCATCGCAGAG
CGCTCCCGACACGGCTCCAAGATCTGA
>RSULL_00045 von Willebrand factor type A domain protein
ATGTATCAGCTTGATCTTCCGTGGATGCTCCTGATCCTGCCGCTCCCATTGCTTATCTGG
TGGCTGATGCCGCCACATCGCGAGACCTCCGCCTTGATTCCGCCTTCCGTTCTTCGCCGA
AGTCGCAACAGCCGCCGGCATCGAGCCGACCGGAGTTCGGTAGTGCCGAAGCGATCCTGG
CCGCAGGCGATCATCGATATGCTGGCATGGTGCCTGATCGTTCTGGCACTGGCCCAACCG
CAATATGTCGAGCGGCCGCTGCAACGCACCGAGCCTCAACGCGACATCCTGCTGGCACTC
GACTTATCGCAGTCCATGGATACCAAGGATTTTGCTGCACCAGATGGAATCATGCAAGCA
CGCGTGGATGCCGTACGCGCCGTGGTTTCCGATTTTGTCGCGAAGCGACCCGGCGACCGG
CTCGGTCTGATGGCATTCGGCGACGCTCCCTATCCGCTGGCTCCATTCACCATGGATCAT
GCGCTGGTCAAGACGCTGGTCGAAGGTCTTTTGCCCGGTATTGCCGGTCCGCGCACCGCG
CTCGGTGACTCCCTGGGTCTCGCCATCCGCAAGTTCGACAAGACGACGGTGCCGCAAAAG
GTGCTGATCATGCTGACCGACGGCAATGATACGGCGAGCAAGATGCCGCCTCTGAAGACG
GCCGAGATAGCCGGCAGCAAGGGCTTGCCGCCGGTGTTCACGGTGACCTCAGCGAAGGTG
AGGGCGCACTCAAATTCTCGGGCCATTCGCTGCGCGCCGGGCTTGCCTCCTCGGCCGAGG
TTGATGAGCGCCATGTCCAGAAGCAGCTGGCCATGCAAGCGCCGAAATGACCCGCAAATG
CCAGCGCCGGCGCGACCGATTCCGCGTCAACTTGACGAAAGCGGCAGGGTTGTAGCTGCC
CCTCCCCTGCCGCACCTCTCAGATCTTGGAGCCGTGTCGGGAGCGCTCTGCGATGCTCGA
AAGATCAACTTTCTTGCCCGCGACATCAGCGACGATCTTCAACGTACCGCCGAGGGATTC
GACATAATCGCGTAG
>RSULL_00046 hypothetical protein
ATGCCCCAGACGTGGGGATGGCTGGTCGTTGCATTGGCTTTGGTAACGGCCGTGCTTCTT
TGGTGCGCGATCGCCTATCGGCGGTGGCGTCGCAATGCATACCGCCGAGAGGCCCTCAAG
CTGCTCGGCGAGGTGGCAGCGGCGATGGGGAACCCGGATACCAAGGAACAGGCGGTCAAT
GATCTCGGTGAACTTCTCAAACGCACGGCGTTAGCGGCGTGGCCGCGCGAGGAAGTCGCC
GCGACCTCGGGTGCAGAGTGGGTTGCATTCCTCGAAGCCAATGGCGGCTACGATGTCGGC
GAAGCCCTGAGGACATTCATTAACGGCCTCGAGTATCAACGCGGACAACCGATGACGTCA
GCGCTGACCGACGAACTTGCTGCCGACGCCCGACGCTGGATCGAGAGGCATCATGTATCA
GCTTGA
>RSULL_00047 hypothetical protein
ATGTCCTTTAGCGCACGGAGAGCGTTTTCCGTTATCGGATCGAGTTTGGGTTGCGGCTCC
ATTATCGCCTCCACTGTCGCCAGGCGGACTGTTCGAGGAGGCTCCGAGCTGGGGAGCGAC
GTCTTCCGCCGCGGAAACTGGAAGCATGGGCAGGCCAAGCTTGCGCTGCCAGTCCAGCAG
CTCACGTCCGCGAGTGCGCGCGAACGCATCAATCGATTGACGCACGCCAGGCTGCCGCAG
GGACAGCTCGGCCTGCAGAGACCCGCCGCTGACGACGATGTCCCCGGATTTCGGCAGTTC
GAGAAGGAATGGATCGTAGACGAGCAGGCAGATTACATCGTTGCGGCTCGAGAGCTGCAG
CAGGAGCTGGCGGGTCGTTTCCCCATGCCCGTCGAAGTCGCTGACGACGACCACGAGAAA
ATCATGATGGGCGATGCCCGCGACCTCCCGCAGCGCCTCGTCGAGGGCGATTGGCGAGGG
GACGCCAGCGTAGGCTGCGCGAAGCTTGCCGTTCTTCTCCGCGATCTTGTCGGCAAGAGC
GATGACGGCGTCTCGGCTGCGATGTGA
>RSULL_00048 type IV secretion system protein VirD4
ATGGATCGCGATAGCAAACGGACACGTGCAGCTGGAAGTTCATCCCGCGGCGGGAGGAGG
GCCGAGGAACGCCGTAACCACCTTGGCCTCCTGGGTAAGCTGGAGGCGATCGAGACGGCA
ATTACGACCATCGCGAGCTACAAGGCTCGTTTCATGCTCATCATCCAAAGCCTCTCGGCA
CTGACGGGGGCCTATGGCGAGGCTGGCAAGCAGAATTTTCTCAGCAATACCGGCCTGCAA
GTGTTCATGGCCACTGCCGATGACGAGACTCCAAACTACATTTCCAAAGCTATCGGTGAA
TTCACGTTTGAAGCCCAATCGATTTCCTACAGCTAG
>RSULL_00049 hypothetical protein
ATGGAGGCTGCTTTTGATCGGCTTCTGGCCGGCGATCATCACCAGCGGAAATCCGCCGAG
ATGCGCATACTCAGCGCCGTTGGGGAAGTTAAGTGTGCCCGGGCCGCAGGTGGCGAGGCT
GACGCCTGGGCGGCCGGTGAGCCGGCCCTCGGTGGCGGCCATGAGGGCCGCACCCCACTC
GGTGCGGGTCGGCACGAACTTGATCTTCTTCGACTTGCGCAGCGACTCCATGATGTCGAG
GATTTCCTCGCCGGGGACGTAGTAGATGCGCTCGGCGCCCATTTTCTCAAGGACCGCGAC
AACTCGGTCGGAACCCTTAATCATGCGTTGCCCCCTTAG
>RSULL_00050 hypothetical protein
ATGTCACTGTTTTACGCGCAACAGAAGAGATGTGCTCCGAACATTGAGCGGTCGGTCTCG
CCAATCAGACCGCAGTGCCTCGCCACCTGCCACCATGTCGGCGAAGGCGAGAAGGCGAAC
GCCATCCGCAACGCGGTCGAAAAGGTGCTGAACATCGACAATGTCAGGACCGGCGGCCTC
GGCGGCAGCGCGACGACCAAGGAATTCACAGCAGCAACTGAAAGGCGGCTGGCATGA
>RSULL_00051 HAD hydrolase, REG-2-like, family IA
ATGCCGCACCATGATAACACTCCCCTTGGAAAGAGGTCAGCGGCGGAGTGCATTCGCCGC
CATGTTGCCGATCCGGGGAACGGCTTGTACGGCGGATCGGATTGGGCAGCCCGGCCAGTT
GGAAGTAGCACATCCCGATCGTTTCGGACCCGCCCACACGCCGCAGCCGAAACGGCTGCG
GGATCAACCACAGTTACACATCGTTTGAGAGATCGAAGATCCCGGGGAGCCACGTTGATC
AGTCACATTTCTTTTGACGTCTGGAACACTCTCGTAACAGCGAACCCAGGTCATGCGCCG
ATGAGGACCAAGTTTCTCGCCACCTGTTTTGATAGAGAAGAAGCAGTTGTGAGGAATGCA
TACGCGGAGGTCAAGAAGTGGGTTAACCAACACGCGATCGAGACGGGGTACGCCCCATCC
GTGTCCGAAAATATTCGTCTGCTTATGATGCGTTGTAATGTTCAAAAAGATCCAGGCTTA
ATCGCAAAGGCGTTTGAGCACGTTTTTGAGAATTGCAAACCAGTTGTTTTGGACACCACT
GTGAGGTTCGTCCATTCGCTGGCAGAAGACGGGTACACGCTATCAATTGGTAGCAACTCG
AGTTTTATTAGCGGCACTACGATGCACAACTTTCTTGAGAGCACCTTTGGATGTGTATTT
CGGTTCGAAATTTATTCCGACCTGCTTGGATATGCAAAGCCAAACGAGGCATTTTTCAAC
AAAATCATCGGGTCGTGCGGCGTTGCGGCCGACAACATCCTGCATGTGGGCGATGACGCC
ATCTGCGCGCAGCGCTGGAATGCGCGGCGCCCTGGTGGGAAGATCTGA
>RSULL_00052 hypothetical protein
ATGACGCAGTTTGAGGAGTTTGCGCTTCATGAATTTCAATCAATCGAGGATGCACCCTTT
CGACCGGAGCAATATTCGCGTCTGAAGTTCGGTTGCGACGAGGCCGCTCGCGAGATGGGC
CACCAGATTGCAGACGCCTTCTTCGAAAAACACGCATCCACAATACTGAACAGCCGCTGC
CTGATGATTCCGTCGCCATTCAATTTCGTTCCGAATGCAGCAAATGTAATGACGATGCAT
TTGCTAGATCGCCTCAACAACCACATCGTTGATGCGAAAGGCAACCATGTGGAATATGCG
ACTGTCCCGCGAAAGATCAGTTACATGGACGATTATGGATTTCTTTCAGGAGAGGATCGC
AAATCATTGATTGCTGGTGATAGGTTCTACTTCAACTCGCAACATTTCGAAGGTCGTTGT
CTTCTGTTTATCGACGACGTGAAGATTACTGGCACTCACCAAAACAAGTTGGTCGAGCTC
ATGCACGAGCAGCAGTTAAAGAATAAAACATTTTTCCTGTATTTTGCTCGATACACGGGC
GATCGTCCTAACATAGAATCCGAGCTAAATTTTGCCGCCGTTAAGTCAATCAAGGATCTA
AACCGGATCGTGGTGGAGCCTAATCATCACATGACCGCTCGGACAATAAAATATATCCTC
TCGGCAGATCCAGATGAACTGTACAACGATTTCCTGAGGTTCAGAAGCTACCGATATCTT
GAGACTCTTTATTTCAATTGTCTAAATGAAGGATATTACAAAATACAGAAATATCAGGCA
AATATAGATATTATTCGCAATGTCGCTAATGCGATGAAAGAGAAAAGACATGCTTCTCCT
AGGTAG
>RSULL_00053 plasmid-partitioning protein RepA
ATGCCGCACTCTGAGAATCCAGCCTTTCACATGCCAACATCGGAGCGGATTGGGCGCTAT
CGCAAAGAAATCTGCGGTCGCCTAATGGAGTGGGGCGCAGCTCCTGAATATCCAATTGCA
TTCACCAGCACCCTTCGCTCGTTCTCCTTGGGCGAGGTTGCCGAGATTCTCGGCGTGTCG
GGCAGTTATCTGCGCCAGTTGTCAATTGATGGGCTAGGGCCAACACCGGAGACAGGGACC
GCAGGTCGACGCTCCTATACGCTTCCACAGATCAACGAACTCCGTGCTCATCTCGCTTCG
ACCCGTCCGAAAGAGGCTTCGAAGTTTTCGCCGCGCAGGCGGGATGGTGAGAAACTGCAG
ATCATCTCAGTAGCCGCCGGCTCCGCCGGCTCCGCAAGCACCACCACATCGTTCTATCTG
GCTCAGGGCCTTGCACTTCAAGGATTCCGCGTTCTCGCTATAGATCTCGATGCGAGGGGC
TCATTGTCGAAAATGTTCGGCTATTTACCGACTGGCTATCCCGTCCTTAACGCAAGCATG
TCTGCCGTTTTAAGCTATGATGACGTTCGTCGGGTCAGTATGGGCTCTGTAATTCTAAAA
ACCAATTTTGATGGTCTTCATTTCGTACCGGGTACTTTCGAGCTCGGCGATTTCGAAGAG
GAAAGTTCGCGGCGCTACCGCAGCAAGTGGGGATACCCAGATGCTAGCATCAGAATGGTG
GATGCGCTCAAGGAAGTCGAAGACCTTTACGAGGTCGTCGTTATCCACTGTGGAGATGGA
AGCTTTCTGACCGCGGGTGCGTATGAAGCAGCGACCGGCGTGCTGATGACGGTCCGCCCT
GAAAGGCCTGAGATCTCGCAAATGACCCTGTCCCTCGGCCATTTCGAGCATTTAGTCTCC
TTGATCGAACAGGCTGAAAGGCCCGTAGCGTATGACTTTATTAAATTCTTGGTGACAAGG
CACGATCCGCGTGACCTCTCACAGCAAGAGGCAGTCGCACGACTGCGGGACTCCCTGGGG
AATACGCTGTTGACTGCGACCGTCTGGGAATCGGGCGCGATTCTGCAAGCTTGGCTGAAA
CACCAATCGTTATATGAGCTGTCAGTGGGAGAGGTAGGCCGGTCGGCGTACGAGCAAGCG
ATGGAAACGCTGAATTCCACCAATGCGGAGGTAATGGACATAGTATATAAGGTTTGGGGC
CGTCCCCCGATGTATGTGTCGAGGGCTTCGCGGACTGCAGGTAAGGCGAGCTCCTAA
>RSULL_00054 hypothetical protein
ATGCACTGGATTTCCAGATTATTTGCAACGGGTGCCGTTTTTACGTTGGCGTCCATACCT
CTCGACGGCTTCACTGAGTCTGTCGATGCCAACCTCGCAATCAACAGGCCGGACGAGGCG
TCTTGGCGTTTCCTCGCTTATGTCGCTGGTCCCGTCGCGGCGACGCCTGGCAAGGTTTTG
TTCGAAACATGGGCTTCGAACGAAGATACATTCACTCCGCACCCGGTTTTTCCGGGCGCC
AAACGTGACCCGTCCTGTGGACAGTCGGGTGGAGCGGCGGAAATCGCCACTCCCCTGGCC
GGTCCAAAAATACTGAGTCTTCCAGCCCTCCAGCAGTTGGCTCCGCTGGGCCTCGTCCCG
CATGGGTCGCCCGACGGGAGCGAAGAAGTTCGCCGCAACCATGCGACTTTCGATTACATC
GTTTGCAACCAGCTCTTTACCAAGGCCGGTCTGCGATCCTTCTATAATGCCGGCCGGCCG
ATCTCAGCTCCTGTCGGCGCCATGGAAGTCAAGGCAAATTGGGTACCCGCCGATGAGGTC
GATAGCGCCGATTATTATGTCAGCGAGGCACCTGACGGGAAGAAATACGCGCTAATCGCC
ATGCATATCATCAGTAAGGTGCTGCCCAACTGGACCTGGGCAACGTTCGAGCACCAGAAC
AATCCAGGCCGTTGCGATTATACCGGATGCCATGATGCCTATGGTGCGGTTGTCGCCGAC
GTGGACGCGAATGAGGTCCTTGATCGGCCCTACAGCGCCTGTGCAAAGAACGACGCACTG
AAAGCGGTGCTGCGCTCTGCGGGCCTTTCGGCTGTGTGGGAACATTACTGCCTGAAGGGC
AGCCAGACCGACTTCGTCTCGGCAACCGGCGTGCCGACGCATCTTGGCAATTCGGTAACG
GAGGCTGGATTCGCCGACACTTCGTCCTGCATCACCTGCCATGCGCGTGCCGCCGTCAAC
GCAAAGGGAATAAAGACGACGCCAGCAGGATTCGTCGATCTGCCGATCCCGGCGCTCTGT
CCCAATCCATCCGGTCCCTGCAGTCCCAATGGCGCGCCGGATCCGAATTGGTTCTGGACC
AATCCCGGCAAGCTCGACCAGGCAGCCGTTGCCATGCAGACGGATTTCATCTGGTCAATT
GCCCGCTTTGCAATCGGTGACTAA
>RSULL_00055 Poly-beta-hydroxybutyrate polymerase
ATGACCGAACCCAGCGAAACCGCTTTCAACAGCTTCCTGAAGGATTTCGCCGAGAATGTC
CGCAAGTTCCACAAGGGGGCGGACGTGCTCGCCGGGATCCGCGACGAGGATGTCGATGTC
GGAGCGACGCCGAAGACGCTCGTCATGCGTCGCGACAAGGTGGAACTGTTCCGCTACGAG
CCGACGGCCAAGCGCATCGTCGAGACGCCGGTCCTCATCGTCTATGGCCTGATCGGCCGC
TACACTATCGCGGACCTCCAGCCCGACCGCTCGCTGGTGCGTAGCCTGCTCGCCAAGGGC
ATCGACGTCTGGCTGATCGACTGGGGCAAGCCCGGCCGCGCCGAGGGCTGGCTGACGATG
GACGACTATGTCGACGACTATATCCACGAGGCGGTGCACCGGATCTGCCGCGAGACGGGG
CATGACAAGGTAACGCTGCTCGGCATCTGCGAGGGCGGCGTCTTCGCCACCTGCTATGCG
GCGCTCCATCCGGAGAAGGTCAAGAACCTGGTCCTGACCATCACGCCGATCGACTTCCAC
GCCGATATCGACGACCCGGCGGCCAGTCAAGGCCTCCTCAACATCTGGACGCGCTCGCTT
GCGCCAGAGGATATCGATCGCATGGTCGATGCGTTGGGCGTCATCCCCGGCGAATTCATG
AGCTTGATCTTCTCGCTCATGACGCCGATGCAATCGCTGACCAAGTACAATGTCAACCTC
ATCGACATCGCCGGCGACAAGGACCTGCTGATGAACTGCCTGCGCATGGAGAAATGGCTG
GCCGACCGGCCGGATCACCCGGGCGCGGCCGGCCGGCAATGGCTGAAGGAGCTCTATCAG
GGGAACCGCCTGGTCAAGGGCAGGTTCGAGCTGTCGGGCCGCATCGTCGACCTCTACGCG
ATCGACGTGCCCGTGCTCAACATCTACGCGCTGAACGACCATATCATTCCGCCGTCCTGT
TCCAAGGCGCTCGGCGGCAAGATCGGCAGCACCGACTATACGGAGATTCCGCTTCTGAGC
GGGCATGTCGGCCTGTTCGTTTCGAGCAAGTCGCAGGGCACGCTCACCAAAAGAATAGTT
GAATGGCTCCAGCCACGGGACGGGTAG
>RSULL_00056 poly(R)-hydroxyalkanoic acid synthase, class III, PhaE subunit
ATGACCTCGAGCTCGGACGACCAACCGGAATTCTCGAAGATGCTGCTGCGCATGTCGGAA
ATGTGGCGCAGCAGCATGGAGCAGGCAGGGGAAATTGGAAAAATGTGGTTCAACTCGATG
ATGCCCTTCCTCACCACGCGCGCGGCCGACAGCAGCCTGTTTGCCGTCGCGCAGTGCGGC
GAGATCTCAAAAACCATCAAGCGCATGGCGGAAGCCCCGCGCCTTGCCGACGTGTGGAAC
CTCGACCGGCAGGTCTACGCGCTGATGGCGGCCTCAATGGACGTGGGCCAGCGCATGGCG
GCCTATCACGCCATCGCCTCCTTGCCGTGGAGCAAGGCCTATGAACGCTATAGCGCGACG
CTCGCCGACACGAAGGAAGAAGACGCCAAGGATTTCGGCTGGCGCAAGGCCTTCAAGGCG
TGGAGGAAAATCGCCGACGAGGAACTGATCAGCAACAAGCGCTCGGAGGATTTCCTCGCC
GCGCAGCGCGATTTGCTGCGCGCCGCGCTGGACCTGCGCATCTGCCAGCAGCAAATGACC
GACAGCATCGCCAAGCTGTTCGGCGTTCCGAACCAGCAGGATTTCGACGAGCTGACGCGG
CAGCTCACGGAAATGAGGCGGGAGCTGCGTGCCAGCCTCAGGGCACTGCGCGATGAGGCC
GAAGGTGCAGGCGGCGTCGCCACACAACCACGAGAGGGATGA
>RSULL_00057 1,3-propanediol dehydrogenase
ATGGCGCACGCAATCGAGGCCTATACCGGCAAGATCAAGAAGAACCCGATCTCCGACCAG
CTCGCGTTGAAGGCGCTGGCGCTGTTGTCGGCCAATCTCAGGAAAGTCTACACGGACGGC
TCGGACCTCGAAGCGCGCTCGGACATGCTGCTCGGCTCCATGATGGCCGGAATGGCGTTT
GCCAACTCGCCGGTTGCCGCGGTGCATGCGCTCGCCTATCCGATCGGCGAGATCTTCTAT
GTGGGGCACGGCCTCTCCGTTGCGCTGGTCCTGCCCTACGTGTTGGAATTCAACCGCCCG
GCAGCCGAAGCGCTCTATGCCGAGCTCTCCGACGTTATTCAGCCCGGCTATCGCCGCCAG
TCCGATGCGGTGGACGCTGCGGCCTTCATCGCCGAGATCGAGGCGATCTGCCGCGACTGC
GGGTTGCCCGGCTCGCTTTCGGCGGTTGGAATCGGCGAAGGCGATCTTTCCAAGCTGGCG
GAGGATGCGATGAAACAGAAGGATCGCCTACTGGTCAACAATCCGCGCGAGCTCGACTAC
GACCAAGTTCGGGCGATCTATGCAAGCGCGCTTGCGGGCCGCGGCCTAGCCGCAGGCGGG
TGA
>RSULL_00058 Ferredoxin III
ATGACAAGCTCATGCGTGACCCGCGACGGGACCAAATGGATGCCGGAGTATTTAGCTTCC
ATCGATCGACTGATGTGCATCGGCTGCGGCCGCTGCTTCAAGGTCTGCTCACGGGAGGTC
ATGCATCCTCACGGTATCGACGATGCAGGTGAGATTCTCGGTGTCTGCAATGGCGAGGAA
GACGACTTCGATGGCGAGCTCAATCGAGTGATCATGGTCGTCGATTTTCCCGGCCGCTGT
ATCGGATGTGGGGCCTGCGCCCGCGTCTGTCCAAAAAACTGCCAAACTCACATCGCGAGT
GGCACGATTGCCGAATGA
>RSULL_00059 hypothetical protein
ATGGAAACGGTGTTGGAGAACGAGACCATGTCAGAACTTCAAGAATTGAAGAAAAGGGTG
TGGAAGCTGGAGGTGCGCGCTTGGTATGCGAAGATGGAATTGCACGACCTCGCCGAAGAG
TTTCCGGTCAACTGGACCGAAATTACGGCAGTTGCGGAGAAAACATTTCATGCCTTTGCT
GAGTTGGACGCTGCAAAAAGAGAACTCGCTGCATCGCAGGATTCAAAATGA
>RSULL_00060 putative nitrogen fixation protein
ATGACAACGCGATCCAATCCCGCGGTTATTCCAGCTGCCAGTGACGACAAGAGCCTTGAA
AAGCCCTTTATCAAATGCCTCGTGCGGCTGATCCGCGCTGAAGATACATACGGACGGTGG
AGAGGCAAGTGCGACGTCGAACTGCTGGACAACTTCACTGTTCCGGAGGACCAGCGCCGC
GCAATTCCAATCATCGGCGATCCCGATCCGTATGTCCTGTGGAGGCTTAAAACCTTTTAC
ACCGCCGTCGGCCTTGGTAAGGAGCGCTCAGACTTACTGGTGTCGCGGACGATGGAGATC
AGCCAAGAGGGCTTCGGGCGGGTGTTACTTACGACCAAACGGTTGGTCCTGCTGTCAAAG
ACCCTGCGTGACGTTCATCGGTTCGGTTTCAATAACCTTCGCAAATGCGCCAAGACCGGT
ACGCAGTTAGTCAGCGATGCGGTCCAAGTCATCGAAGCTTATCCGGATCTCGCGCGGTCG
TGA
>RSULL_00061 nitrogen fixation protein NifX
ATGACCTCAACTCGTCGTCTCTCGCTCGTCAATGATGGGTTCCACGAACAGCGGCCAAAA
CGGCAAATCGGCGTACTGCGGGTAGCAATCGCCACTCAAGACATGAGAGGACTGAACGCG
CATTTCGGGTCGGCTAAACGATTTGCCATCTACGACGTGACGCCCGACGCGTGGAGTCTC
GTGGAAGCCGTAGTGTTCGATGACGTTTCCGATGAGAGCGGAACGCATCGAGCCGATGGT
GATAACAACATCGCTCCAAAAGTGGAAACGCTAAGGGGTTGCCAGCTCCTATTTTGCCTG
GCTATCGGCGGGCCTGCGGCAGCCAAGGTTATTGCGGCAAAGATCCATCCGATCAAGGTG
CCGCAGCCTGAACCCATCGACAATGTGCTAGCCCGCATTCGGACGATGCTAAGGACGGCG
CCCCCACCGTGGCTTCGCAAGGTGTTAGCCCAAGCGGGCGCCGCCGGAAAGAAAGCCAGC
TTCGAAGACGAGGAGTGA
>RSULL_00062 Nitrogenase molybdenum-iron protein beta chain
ATGGCCCGCATCCTTCCCCAAACTAAATCGGCGGCGATTAATCCTCTGAAATCGTCTCAG
CCGCTGGGCGCTGCCTTCGCCTTTCTTGGCATCAATGGTGCAATGCCTGTGTTCCACGGC
AGCCAGGGGTGTACCAGCTTTGCGCTGGTGCTGCTCGGAAGACATTTTAAGGAATTGATC
CCGCTGCAGACGACGGCGATGGATGAAATTGCAATTGTCGTCGGCTGCGCGGATCACCTC
GAAGAGGCCATCCTTAATCTCAAGGCCCGCGCAAAGCCCCGGCTGATCGGGATTTGCACG
ACCGCACTGGTAGAGACCCGCGACGAGGATGTCGCTGGGGACCTAGCCACCATCAAACGC
ACGCGGGCGACAGAACTCACGGGTACGGAAGTGGTGCTCGCCAGGACGCCGGACTTCGAC
GGTGCGATAGAAGAGGGGTGGTCCAAAGCTGTTACCGCTATGATCGAGGGAATCACTCGG
CCCCGGACGCAGTATCGCGATCCGAGGAAGATCGCGATACTGCCCGGCTGGAACATAACA
GTTGCCGACATAGAGCATCTGCGCGAGACGGCCGAGGGCTTCGGGCTCAAACCGGTGATA
CTGCCCGATGTGTCCGGCGCGCTTGATGGCACCATCCCCGACCACTGGATCCCCACAACG
TATGGCGGCACGAAAATAGAGGACATCCGCGACCTCGGTGCCGCGATGCAATGCATCGCC
ATCGGCGAGCAGATGCGGCGACCGGCTGAAGCGTTGCAGCGGCTAACCGGCGTACCATAC
GTGCTGTTCGAGTCGCTCACAGGCCTGAAGAACGCGGACCAGCTTATCCGGCTGCTTACA
GCAATGTCGCGCGAACAAGCGCCTGCCAATGTCCGTCGCAGCCGCATGCAGTTGCAGGAT
GCCATGCTCGACGGACATTTCCATCTGGCTGGCAAGAAGATCGCAATCGCCTCCGAGCCG
GATCAGCTCTACCAGTTTGCAGATTTTTTCACTGGCATGGGTGCGGAAATTACAGCCGCC
ATCACCACGACAGGGTCTTCAAAAATACTGCAAATAGTTCCAGCGGAGACAGTTCAGGTC
GGCGATCTCAGTGACCTGGAACACCTCGCCCCGGGTGCCGATCTTCTCGTCACGCACTCG
CACGGCAGGCAAGCTGCAAAGCGTCTCGACATTCCGCTAATGCGTATTGGCTTTCCGATC
TTCGACCGCCTAGGCAGTCAGCACAAACTTACAATCCTGTATCAGGGGACGCGCGACATG
ATCTACGAGGTTGCCAACATTTTTCAGGCTAACCAACACACGCCGACTTCGGGCGCACCT
AATCCAATCCGTAGCGGGGAATTGCAAAATGACCTCAACTCGTCGTCTCTCGCTCGTCAA
TGA
>RSULL_00063 Nitrogenase molybdenum-iron protein alpha chain
ATGTCCCCGCACACCCTCAAAATCCAAGATGCGTTCGACGAGCCTGCCTGCGAGAGAAAT
CGCAACAAGGACCCCAAGGCGCGCAAAAAGGGCTGCTCCAAGCCGTTGATCCCCGGAGCG
ACAGCCGGTGGTTGCTCCTTCGACGGGGCCAAGATCGTGCTGCAGCCGATCACTGACGTC
GCGCATCTGATCCATGCGCCGCTCGCCTGCGAAGGCAATTCCTGGGATAATCGCGGCGCT
GCGTCTTCTGGTCCCACGCTTTGGCGCACAAGCTTCACCACTGATCTTACCGAACTCGAC
ATAGTGATGGGGCACAGCGAGCGGAAGCTCTTCAAAGCGATCCGCGAGATCAAAGAGGCG
TATGCGCCGGCTGCAATCTTTGTCTATGCAACCTGCGTTACGGCGATGATCGGCGATGAC
ATCGAGGCGGTTTGCAAGCGCGCGGCGGAAAAGTTCGCCATACCGGTGGTGCCGGTCAAT
GCGCCGGGGTTTGCGGGTTCTAAGAACCTCGGTAACAAACTTGCCGGCGAGGTGTTACTC
GACCACGTCATAGGTACGGTAGAGCCGGATGACCCAGGCCATCACGACATCAATATCCTT
GGCGAATTCAACCTCTCAGGCGAATTCTGGCTGGTGAAGCCGCTCTTGGACAGGCTTGAC
ATCCGTGTCCGTGCCTGCATTCCGGGCGACGCGCGCTATCTGCAAGTTGCTTCCGCGCAT
CGCGCACGTGCAGCTATGATGGTGTGCTCAACCGCCCTGATCAACCTCGCTCGCAAGATG
GAGGAGCGCTGGGACATTCCCTTCTTCGAGGGCTCCTTCTACGGCATCTCCGCCACCTCC
GAAGCGCTCCGGCGGATCGCTGAATTGCTCGTAATGAAAGGCGCCGACACCGAGCTCCTT
AATCGCACGGAAGCGCTTGTCGTGGAAGAAGAGGAAAGAGCGTGGAAGAGGCTGGAAGTC
TATCGGCCCCGGCTCGAAGGCAAGCGCGTGCTTCTCAACACTGGAGGCGTGAAATCCTGG
TCAGTCGTCCAATCGTTAATGGAAATCGGCATGGAGATCGTCGGCACATCGGTCAAGAAA
TCGACGGCCGATGATAAGGAGCGAATCAAGCAAATTCTAAAGGACGAGAACCACCTGTAC
GAGTCGGTTGCACCGCGCGAGCTTTACTCGATGTTGTCCGAGCAAAAGGCTGACATCATG
TTGTCGGGCGGTCGCACGCAGTTTATCGCGCTGAAGGCGAAAATGCCTTGGCTCGACATC
AATCAGGAGCGACATCACGCTTACGCCGGTTATGACGGCATGGTGCAGCTCGCACGCCAG
ATCGATCTCGCAATCCACAATCCGATCTGGGCGCAGGTGCGCGAACCGGCACCGTGGGAG
CAGGCCATGACCACCGAGGAGAAGTTGGAAGACAGAACAGCAAGTGCATCAAATTTTGCC
GGCGAAACCGCCGGTGATGACTGTTGA
>RSULL_00064 Nitrogenase molybdenum-iron protein beta chain
ATGCCGCAATCGGCCGAAAAAGTTCTCGATCACGCTCCTCTATTCCGCGAGCCGGAATAC
AGGCAAATGCTTGCCGAGAAAAAGCTGAATTTCGAATGCCCACACCCGGACCAGGTTGTT
TCGGAGCAACGCGAGTTCACCAAGACCTGGGAATATCGCGAAAAAAACCTAGCCCGCGAA
GCGCTTGTCGTGAACCCGGCCAAGGCCTGCCAGCCGCTCGGCGCAGTTTTCGCGGCCGCC
GGATTTGAGCGGACGATGTCATTTGTCCATGGCAGTCAGGGCTGCGTTGCCTACTATCGA
TCACACCTGTCGCGCCATTTCAAGGAGCCGTCATCTGCGGTCTCATCTTCGATGACAGAA
GATGCGGCTGTGTTTGGCGGCCTAAAGAATATGGTCGACGGTCTCGCCAATACTTATAAG
CTCTACGACCCGAAGATGATCGCGGTCTCGACCACCTGTATGGCAGAGGTCATCGGCGAT
GACCTGCATGGGTTTATTGAAAATGCAAAAAATGAGGGCTCCGTCCCGCGCGATTTCGAC
GTGCCTTTCGCCCATACGCCAGCCTTCGTCGGCAGCCATGTCGATGGCTATGACAGCATG
GTAAAAGGCGTGCTCGAGAATTTCTGGAAGGGCACGGCGCGCACGCAAGTCGCTGCTTGC
ATCAACATCATTCCGGGCTTCGACGGCTTCTGCGTTGGCAACAATCGCGAATTAAAGCGT
CTGCTCGATATGATGCGGGTGACCTACGTGTTCATCCAGGACGCCGCCGACCAATTCGAT
ACGCCTTCCGACGGTGAGTTCCGTATGTACGACGGAGGAACCAAGATCGAGGACGTGAAG
GCGGCTCTGAACTCGGAGGCGACATTGTCGTTGCAGCACTACAATACGCGCAAGACGCTG
GAATATTGCAACGAGGTCGGACAGGCGACAGCCTCCTTTCATTACCCGCTCGGCGTTACG
GCGACCGACGAATTGCTGATGAAGATATCGGAGATTTCCAAAAGAGAAATTCCTGAGGCA
ATCCGACTGGAACGCGGAAGATTGATCGATGCAATGGCCGACAGCCAGTCCTGGTTACAT
GGCAAAAAGTACGCGATCTACGGCGATCCGGACTTCGTTTACGCCATGGCCCGGTTCATC
ATGGAGACCGGTGGCGAGCCAACACACTGCCTCGCCACAAACGGCACCTCAGCCTGGGAG
ACCGAGATGAAGGAGCTCTTCGCATCCTCGCCCTTCGGCAAGGATGCGCAGGTGTGGGCG
GGCAAAGATCTTTGGGCAATGCGCTCACTACTTTTGACCGAGCCGGTGGATCTCTTGATT
GGCAATTCCTATGGCAAGTATCTTGAGCGCGACACCGGCACGCCCCTGGTTCGGCTGATG
TTTCCGATCTTTGACAGGCACCACCACCACCGCTTCCCCCTCATGGGCTATCAAGGTGGG
CTACGTGTCCTAACGGCCATCCTCGACAAGATCTTTGACAAGCTCGATTGCGAGACGATG
CAGCCGGGTGTGACAGATTATTCGTACGACCTCACTCGCTAA
>RSULL_00065 Nitrogenase molybdenum-iron protein alpha chain
ATGAGCCTCGACTACGAGAATAACAGTGATTTCCACGCGAAGCTAATCGAGGACGTACTA
TCGCAGTATCCCGACAAGGCGGCGAAGCGCCGCAGTAAGCACCTCGGTGTCGCAACGGGC
GGAGAGGGATCCAGCGAGGGCGCGAACGCGGTTTCCGAATGCGACGTGAAGTCGAACATT
AAGTCCGTTCCAGGCGTGATGACGATCCGCGGCTGCGCCTATGCCGGCTCAAAAGGCGTC
GTTTGGGGACCGATTAAGGATATGGTTCACATCTCGCATGGGCCGGTCGGTTGCGGCCAA
TATTCCTGGTCACAGCGCCGCAACTACTACGTCGGCCTGACGGGCGTCGACACTTTCGTG
ACAATGCAGTTCACCTCAGACTTCCAAGAGAAGGACATCGTTTTCGGTGGCGACAAAAAG
CTGGAGAAGGTCATCGATGAGATCGAGGAACTGTTTCCGCTTAATAACGGCGTCACCTTG
CAGTCGGAATGCCCAATCGGCCTGATTGGCGACGACATCGAGGCTGTCTCGCGAAAGAAA
GCAAAGGAGCACAACAAAACCATTGTGCCCGTGCGCTGTGAGGGCTTCCGCGGTGTGTCG
CAATCGCTCGGCCATCACATCGCCAACGATGCGATCCGCGATTGGGTCTTCGACAAGAAG
CACGTGGAATTCGAGTCCAGTCCCTTCGACGTTAATGTGATAGGTGATTACAACATCGGC
GGCGATGCATGGGCCTCCCGCATTCTGCTCGAGGAGGTCGGGCTGCGTGTGGTCGGCAAT
TGGTCCGGGGATGCCACGCTGGCCGAAGTCGAGCGCGCACCGAAGGCCAAGCTCAACCTC
ATTCACTGCTACCGGTCGATGAATTACATCTCTCGGCACATGGAGGAAAAATACGGCATC
CCCTGGATGGAGTATAATTTTTTCGGTCCGTCCCAGATCGAAGCCTCTTTGCGCAGCATC
GCCAAGCATTTTGGGCCGGAGATCGAGGATCGGACTGAGAAGGTCATCGCCAAGTACCAG
CCCTTCGTCCAGGCTGTGACGGAGAAGTACCAGCCGCGCTTGGATGGCAAAAGGGTGATG
CTTTACGTCGGCGGATTGCGCCCCCGTCACGTCATCACTGCCTATGAGGACCTCGGCATG
GAGATCGTCGGCACCGGCTACGAATTCGGCCACGGCGACGACTATCAGCGCACCGGTCAC
TATGTCAAAAAGGGCACGCTGATCTACGACGATGTGACCGGTTACGAACTGGAGAAGTTC
ATCGAGGGGATTCGCCCCGACCTCGTCGGTTCAGGCATCAAGGAGAAATACCCGGTACAG
AAGATGGGCATTCCGTTCCGTCAGATGCACTCCTGGGATTATTCCGGCCCTTATCACGGC
TATGACGGCTTCGCCATCTTCGCCCGTGACATGGATCTCGCCATCAACAATCCGGTCTGG
GGTCTCTACGACGCGCCTTGGAAAAAAACGGCGGCGCCTGCAACGGCAGTTGCAGCCGAA
TGA
>RSULL_00066 Nitrogenase iron protein
ATGGCAGCTCTGCGTCAGATCGCATTCTATGGGAAGGGTGGCATTGGCAAGTCCACCACA
TCCCAAAATACGCTCGCCGCTCTTGTTGACCTCGGGCAGAGGATTCTTATCGTTGGCTGC
GACCCCAAGGCCGACTCCACCCGACTTATCCTGAACTCGAAGGCGCAGGACACGGTGCTG
GATCTTGCGGCAAAGGAAGGTTCGGTGGAAGACCTCGAGGTCGAAGACGTGCTCAAGGTT
GGCTACAGAGGTATCAAATGCGTGGAGTCTGGCGGTCCCGAGCCAGGCGTCGGCTGCGCC
GGACGCGGCGTCATCACCTCGATCAACTTTCTAGAAGAGAACGGCGCCTACGACAATGTC
GACTACGTCTCCTACGACGTTCTCGGCGACGTGGTGTGCGGCGGCTTCGCGATGCCGATT
CGCGAAAACAAGGCCCAGGAAATTTACATCGTCATGTCCGGTGAGATGATGGCACTCTAC
GCCGCCAACAACATCGCCAGGGGTATTCTGAAATATGCCAGCGCCGGCAGCGTGCGTTTG
GGCGGGCTGATTTGTAACGAGCGTCAAACCGACCGCGAGCTCGACCTCGCCGAAGCTCTG
GCTGCTAAGCTTAATTCCAAGCTCATTCACTTTGTGCCGCGCGATAACATCGTCCAGCAC
GCTGAGCTCAGGAAGATGACAGTGATCCAATATGCGCCGGAATCTCAGCAGGCAGCGGAA
TATCGCGCGCTGGCTGAAAAGATCCACGCAAATTCGGGCCAGGGCACCGTCCCGACGCCC
ATCACCATGGAGGAACTGGAGGACATGCTGCTCGACTTCGGCATCATGAAGACCGACGAG
CAGATGCTTGCCGAGCTTCATGCCAAGGAAGCGAAGGCGGCAGCCGTCCACTAA
>RSULL_00067 hypothetical protein
ATGAATAGCACCAGCCTGCCACTACTTCTTGAAACGAACACCCACGCCGCCACCATTTTC
AGGGATGAATTCAATTCCTGCCTTTTCGAACGCCGCGACGATGCTCGCAAGATTATTGCT
GATGGGCACGTGAGCCCCCCGTTCAAAATCGGCAACGGTCTGGCGAGACACGCTAGCCGC
TATGGCGAGTTCCGCTTGGCTCCAGCCCAACATAGCTCGCGCACCACGGCACTGCTCCAT
TGTAAGAATATCGTTACGCAAGGCAAACTTTCTGATTGA
>RSULL_00068 hypothetical protein
TTGATCAGCGCATTGATGGTCGATGTGGATGGAGTCTTGGTTTGCGGTCGCCCTTCAGAC
GGCAGACCTTGGGCATCCACCATCGAGGATGATCTAGGTTTTTCAGCCGCGGACCTTCAA
CGAGAGTTCTTCATTCCTCACTGGAACGAGATCGTTGTCGGGCGCTGCGGTTTGGCTGAT
CGCCTGAAGCCCACCTTGGCAAAGATAGCTCCGCATCTGTCCTACGATGATTTTGTTGCC
TATTGGTTCGAAAACGATGCCCGGCTGAACACTGAGCTGCTTGAAGAACTTCGCCAGGAG
CGCGACGCCAGAAAGAGAGTTTATCTGGCGACCAATCAGGAGCACGTCAGGGCAGCGCAT
CTGATCGAGGTGCTGGGCTTAGGTGGCCATTGTGATGGCATCTACTAA
>RSULL_00069 hypothetical protein
ATGGCAGCACGCCTTGCAGCCAGACCCGAAGTGCTTGACCAGCGCCGCGAAAGCGTTGAG
CATCCCTTCGGGACAATCAAACAATGGATGTATCAGGCCGCTTTCCTGATGCGGCGATTG
GAAAACGTCCGGGGCGAATTCAGTTTGACGGCGCTCGCCTATAATATTCGAAGAGCCATC
ACTCTCATCGGCGTTTCCGGCCTAATCGCTGCTGCCAGGGCGTGA
>RSULL_00070 hypothetical protein
ATGCTGCTTCTGCCTGAAGTGGTGGACGACTATGTCGGACCGGACAACCCGGTCCGGTTC
ATCGAGGCCTTTATCGATGGACTGGATTTGCAGGCGTCTGGATTTATACGGGTTGAGCCA
AAGTTGACGGGTCGTCCGGGTTACGATCCGGCCGATCTGCTGAAGCTCTACCTTTACGGC
TATTTGAACCGGGTGCGGTCGAGCCGCCGGCTGGAAACCGAGACGCATCGTAACATCGAA
GTGATCTGGCTGCTGCGCCACCTGAAGCCCGATCACAAGACCATTGCCAACTTTCGCCGG
GTGAACCATGCCGCCTTTCGGCAGGTGTTCCGGGAGTTCATCATCCTGTGCCGCCAGCTC
GATCTGTTTGGCCGGGAACTGCTGGCGGTGGATGGCACACGCATCAAGGCGGTCAACAAC
AAGGACCGCAACTTCACGCGGGCGGCGCTGACAAAGTTTATCCGCGAGGCGGACGAACGG
CTGACCGAGTACATGAAGCGGCTCGACAACGGCGATGCACAGGAAGAGAATACCGGAAGC
AGCGGACCGCGAGCAAAAAACCTCGCTGAGAAGATCGCGGCGATCAAAGGAAAGCGTGAC
CGGCACAAGGCCCTGCTCGATGAGCTGGATCGCACAGGTGAAGACCAGATATCACTGACC
GATCCCGATAGCCGCGCCATGGCGCGCATGACCAAGGTGGGCGTCGGTTACAACGTCCAG
CTTGCCGTCGATGTGAAGCACAAGCTGATAGCTGAGCAGGAGGTTAGCAGCCAGGTTGTC
GATATGGGACTGCTGACGCAGACGACGCAGGCGGCGATGGACAATCTCGGCGTCGCGCGG
ATCGAGGTGGTTGCCGATCGCGGCTACTTCAAGGTCGAGGATATCGAGGCGTGCGAGAAG
GCGGGCATCACCGCGTATGTCCCCAAGCCATTGCGAGGAGCGGCCGTCCGCGAGGGATTC
TTTTCCAAGGACGAGTTCCGCTATGATACCGAGAAGGACGTGTACGTTTGCGGGAGAGCA
CCTCTCACCGCGATATGA
>RSULL_00071 SnoaL-like domain protein
ATGCATCCCCAGGACCACATGAAGCTTTACGAAGCCAGAGTTAATCTGCGGCGCTTCGAT
GAGGTTGCCCCGCTTATATCAGCAGAGGCGGTCTTCTGGTTTACCGACGGCACCTATCGC
GGAATCGATGCAATCAAGGCCGCGTTTGAAGAGACGTGGCGCAAGCTTCATAACGAGGTG
TACTGGCTGGAGGATGTCGACTGGATTGCGGTGAGCGATACCGTCGCAAGCTGCACATAC
CGCTTCCGATGGAAGGCCGACATTGAAGGGAAAACCTACGAGGGCGACGGTCGCGGTACC
ACTATATTGAAAAAAGAGGACACGCAGTGGAAGATCGTCCACGAGCACCTCAGCCGCTTT
CCAAAATAA
>RSULL_00072 hypothetical protein
ATGGCTCGGGATGATTTCGAGGATCGCCGAGAGCGCCAGCGGCAGGGCATCGAACTGGCA
AAGGCGAGCGGGAAGTATGCCGGACGCCAAGCTGACCTGGTGACACACGAACGCATTATT
GCCCTTCCGGTCTGGCGGCAACAATATCAGCAGGACTGCGAAACTTACTGGATGTAG
>RSULL_00073 Transposase, TnpA family
GTGATCCGAGAAAGGACCACGGACAGTGATTACACCCCAGAAGTGGAATCTAGGTTCACC
GTTCTGGTTGAGCGTGAAAGGCCTTTATCAACCAAAGACAGCGAGGCGCATCTTGAGTTC
TTGCGGCGCTACCTGCCCCACGAGCACGGCGTTCCCGGCGAGCGCTGGCTGACGATCCTG
ATGAACCGGATCAATCCGGCGCTGTTTTCCGAGGCCTTCACGGGCTGGGTGCGCGAGACA
TGGCCCGAACGGCTGGACCTTGTCGCCATCGACGGAAAGACGTCCCGCCGCAGCCACGAC
CGCCGCGAAGGCACGGGATCGATCCATCTCGTCTCGGCCTTCGCGACAACGAGCCGGCTG
GTGCTGGGCCAGGAAGCTGTGCCCGACAAGGCGAACGAGCTGACGGCAATCCCAACGCTT
CTGGAGCGGCTTGGCGCGGACGACGGGCTGAAGGGGGCGCTCATCTCGATCGACGCCATC
GCCACAAATGCGACCATCGCCGACGCTATCTTGGCCCAGGGCGCCGATACGGCCGGCTTT
ACCGATCACTTGTTCGGGACCAGCGGCATGCTCGGATACCGCCTTGTCCTGCGCATCCGC
GATTTGCCTTCGAAGCGCCTTTACGTGTTCAATCCCGCAGGGACACCCAAGGATTTGCGC
AAACTGGTCGGTGGCAAGATTCGCGAGGAATTGATCATTGCGAACTGGCCCGACCTGTTC
CGCTGCGCCGCGACCATGGCTTCCGGCAAGATCAAGCCGAGCCAGTTGCTCCGCAAGCTT
GCCTCCTATCCACGCCAGAACGATCTGGCGGTTGCGCTGCGGGAGGTTGGCCGCGTGGAG
CGGACACTCTTTATTATAGAGTGGATCCTCGACACGGACATGCAGCGGCGTGCCCAGATC
GGCCTCAACAAGGGCGAGGCCCACCACGCTCTCAAGAATGCGCTGCGCATCGGTCGCCAG
GGTGAAATCCGTGACCGAACCACCGAGGGCCAACATTACCGGATCGCCGGACTCAATCTG
CTCACCGCAATCATCATCTACTGGAACACCCTCCATCTCGGCCATGCAGTCGCAGAGCGC
CGGAATGAAGGACTTGATGTGCCGCCCGAACTTCTGGCGCATATCTCTCCGCTGGGTTGG
GCACACATATTACTGACCGGCGAATATCTCTGGCCCAAGGAAGAAACGGCTTAG
>RSULL_00074 3,6-diketocamphane 1,6 monooxygenase
ATGAAAATTGGCGCGTTCATGATGCCCGCTCATCCGAGTTATCGGACGATTCGCGATGGC
CACTATCACGACCTCGACACCTTGAAGTTTCTTGATGCGATCGGCTTTCACGAAGCCTGG
ATCGGCGAGCATTACATGATGCCGGCCGAACCATGCCCTTCGCCTGATTTGCTGATAGCG
CAAGCGTTCCTTGAGACAGAAAACATTAAGCTGGCTCCCGGCGCGTTCATGCTCCCATTC
CACCATCCGGCTGAATTGGCTCATCGTATTTGTCTTCTCGATCACATCGGAGACGGCCGA
CTTATGGTGGGCATTGGGGCGAGCGGGACCAATTCGGACTTGGAGATGTTCGGGATCGAC
TACCAGACGGGTATTCACCGAGAAATGACCGCTGAATCTATCGCGATTATGACGCGCTTC
TGGGAAAGCGAAGGGCCGTTTGAGTATAAGGGGCGGTTTTGGTCAGCGCGCAGGCCAGAA
GATCAACTGCGGAAGCGATCGGGGTACCATCTGAAACCATTCCAGAGGCCTTATCCACCC
ATTGGCGTCACCGGCTTATCCGCGGCTTCTCCAACGCTAAGGCTGGCGGGAGTGAATGGC
TGGATACCGATCAGCTTTTGCTTCACTCCCCAGTATCTCCATACGCATTGGGAGGTCGTG
ACGAATGGTGCGCGGGAAGCTATGCGCATGGCCCCGTCGCGGGAAGATTGGCGCGTAAGC
CGGCCATTCTTTGTCGCAGACACCGACAAGGAGGCTTGGCGACGGTCCGTGGAGGGCGAG
ATGGGGCGATATTTTCGTGAAGACTATTTGCCGATGCTTGCCGGGAATAAAGCGCTCGGA
CTTTTGAAGCATGATCCCGAAGTTCCCGACAGCGACGTGACCGTTGAGTACGTTGCGAAG
CATTGCTGGATCACGGGTTCGCCCGAAACGGTAGCGGACCGTATCGAGGAGATGGAATTC
TTGTCGGGCGGTTTTGGCGTCTTGCATGTGATGTGCTTCGACCATCTGGACGACGTACAA
GCGACCAGACAGAGCTATTCGGCGCTGGCTGACATCGTTTCCGCTCGGCCTCAATAG
>RSULL_00075 Peroxyureidoacrylate/ureidoacrylate amidohydrolase RutB
ATGCGTCCCGAAAACAGATCCTCCGGCAAGATGGCCATTCTGGTCGTCGACATGCAACAT
GACTTTATCGACGAAGACGGCCCCATACCCTGCGTCGGCGCCAAGAAAATCGTCCCCAAT
CTGCAAATGCTTACTCGGCTCGGTCGCGAGCTCGGGATTCCCGTCATCTATACCAAAGAG
TCGCACCGGAAGGAGAAGGTGGATTTCGGTCTGGAGCTGGAGTACGGCGAAACCGAACAT
TGTCTTGAAGGCACTCGAGGGATCGAAATCATCGAGGAACTGGTCCCTCAGCCCAGCGAT
TTCGTTCTCGTGAAGCGACGATATAGCGGCTTCTTTGCAACAGACCTCGATCTGTTGTTA
CGAGGGCTCGGCGTCAACACGCTAGTCCTGACTGGAGCCGCAACCGACGTCTGCGTGCGG
GCGACCGCACAAGACGCCCTACAATTAGATTATCGTGTAATCGTTCCTGAGGAATGCGTA
GCGGGTACGAGCGCCGCGCGCCATTCAGCGGCGCTCGAGCACATTGGTTATGTTCTCGGC
CGGGTTTTGTCTTTGGATGATACCGTTGTCGAATTGCGCCGTTCGTCGGCCGCTTGA
>RSULL_00076 Anthranilate phosphoribosyltransferase
ATGGATAGCGGATCCTCTCGTCAGCCTGACCAAGGCACCATCTACACCGAAGCCATCCGA
AGATTGGTAGAAGAGAGGATCGACCTTACCCAGCAGGAAGCGAGTGCCGTCATCGACGGC
ATCTTGGATCAAGAGTTTAGTGACCTGCAAATCTCGGCGTTAATCGCAGCGCTCGCCCAA
AAAGGAGAGACCGCGACAGAAATTGCCGGTGCCGTGGAGGCCATTCTGAAACGTAGCAAT
CCCCTGCTGACTGGGCGCCACGACGTTCTCGACATCGGCGGCACTGGCGGTGATCGAGCC
GGTACATTCAACATATCGACGACGGCGGCGTTTATCGTCGCAGCTGCTGGTATTCCCGTC
ATCAAACACGGGAACCGCAACGTCACAAGCAAGTGCGGAAGCAGTGATTTGATGATGGCT
CTCGGAGTCGACATCGCAAACTGTAGCAAACCCGAACAGGTGCTGGCCTCTCTCGACGCT
TGCAATTTTGCCTTCGTGGCAACCTCCCATTTTCATCGATTTGCACCTCGAATCGCCGAG
ATTCGCCGGGAAGTCGGGATCAGAAGCATATTCAACTTGGCCGGCCCGCTGGTGCATCCG
GCACGAATCCGCAAACAAATCGTAGGTGTCGCAAAACCCGGGCACGTGGCGCTCTTGGCC
GATACTCTTTCCCACCTTGGACGCGACGATGCCTTCGTGGTCCATGGGGCAGGCGGCCTG
GACGAAATAAGCTGCATCGGTAAGACGACGGTCGCGCGCGTAGCACGCGAAAAAATCACT
ATGTTCACCGTCTCACCCGAAGATTTCGGCGTTTCTCCTTGCAAACGGCAGGACCTCCTT
GGCGGCGACCCGGCGCGCAACGCTGAAATCTGTATTGAGATCCTTCAGGGGCAACAAGGA
CCCCGCAGCGACGCGGCCGTTATTACCGCGAGCGCGGCACTGGTGCTGGGGGGGAACGCT
GCGACCTTTTTGGAAGGGGCAGCTATGGCGCGCGCCGCGATCACATCTGGCGTTGCACGC
AGGACATTGGAAAAATTTTTGAGGCAGGGAAATGCGAGCACGCGTTAA
>RSULL_00077 N-(5'-phosphoribosyl)anthranilate isomerase
ATGCGAGCACGCGTTAAAATTTGCGGAATTACCTCTTTAGAAGATGCGCGAGCGGCCGTT
GACGCCGGCGCGGATGCACTGGGGTTCGTTTTCTCCAGAAGTCCGCGGCAGGTTAGCCCG
AATGAGGTGCGCCAGATTGTCTCCGAGCTTCCGCCTTTTGTGGCTACGGTCGGCGTGTTT
GTCGATGAACCGATCGAGTTTGTATTGCAGACTATTGAAACATCGGGAATTTCAATCGTG
CAGTTGCAAGGATCGGAAACAAATGAATACTGCAAAAAGATTGGCCGACCGATCATCAAA
GGCTTCAAAATCGGCGATGACTTTCCGGTTGAAGCGGTGAATTCCTTTGAGGTGGAAGCC
TTTCTCTTCGATACATATGTTCAAGGACAGGACGGTGGGACTGGCAGAACTTTTGATTGG
ACCATCTTAGCCAACCTAGCGTTTCGCCGACCCTTCATTGTGGCTGGAGGGCGATGTCAC
GTTGTTTGA
>RSULL_00078 putative transposase
GTGAAGCTCGTTCTCCATCGGCCCTTCCTTGGCGAGGTGAAGAACGTCACGGTCTGCGCC
GACGGCGACCACTGGTACGTCGCGGTGCAGACCGAGCGTGAGGTCGACGAGCCTGCGAGC
GTGCTCGACCTGCCGGATCTCGTCGAGCTCGGGGGCGACCTCGGCGTGGTCAACGCGCTC
GCGCTCTCCGACGGCACGGTCTACGACCTGCCAAGAATGACCGAGAAGGAGAAGCGCANC
GGCGTGGTCAACGCGCTCGCGCTCTCCGACGGCACGGTCTACGACCTGCCAAGAATGACC
GAGAAGGAGAAGCGCAGAGAGGCGAACCTCGCCAGGCGCGTCTCGCGCCGCAGCAGGGGT
TCGAAGAACCGTCTGCGGGCGCAGCGCGATCTCAGGCGGTTCAGGGCCAGGATCGTCCGG
CGCAGACGGGACNCGGTCTACGACCTGCCAAGAATGACCGAGAAGGAGAAGCGCAGAGAG
GCGAACCTCGCCAGGCGCGTCTCGCGCCGCAGGAGGGGTTCGAAGAACCGTCTGCGGGCG
CAGCGCGATCTCAGGCGGTTCAGGGCCAGGATCGTCCGGCGCAGACGGGANAGGGGTTCG
AAGAACCGTCTGCGGGCGCAGCGCGATCTCAGGCGGTTCAGGGCCAGGATCGTCCGGCGC
AGACGGGACGCGAAGCATAAGATGACGACCGACGTCGTCAGTCGCTGCGACGTCCTCTAT
CTCGAGGACCTGAAGCTGAAGAACATGACCGCCTCGGTCAAGGGGACCGTCGAGGAGCCG
GGCACCAACGTCGCGCAGAAGTCCGGACTGAACCGGGCGATCCTCGACGTGTCNGGACCG
TCGAGGAGCCGGGCACCAACGTCGCGCAGAAGTCCGGACTGA
>RSULL_00079 hypothetical protein
ATGTCCTCCGGTTCGGGCCTTGCGGCCCAGATGCAGAATGTTGCGGCCGGCGTTGTGGTC
GGCGCAGGTGGCGTGGCCGCATCTGACGCATTCGAACCGGTCGCGGTCGATCCGGTTCTT
CGGATCGACATGCCCGCACTCGGCGCATCGCTGCGACGTCCGTGCGGGGTTGACGTAAAA
GACGGCGCCGCCGCGGCGGCGCATCTTGTATTCGAACCGCAGACGCGTCGCTGCGGGCGA
CACGTCGAGGATCGCCCGGTTCAGTCCGGACTTCTGCGCGACGTTGGTGCCCGGCTCCTC
GACGGTCCNGACACGTCGAGGATCGCCCGGTTCAGTCCGGACTTCTGCGCGACGTTGGTG
CCCGGCTCCTCGACGGTCCCCTTGACCGAGGCGGTCATGTTCTTCAGCTTCAGGTCCTCG
AGATAG
>RSULL_00080 Cobyric acid synthase
ATGACCAAGGCGATCATGTTGCAGGGAACCGGCTCGGATGTCGGCAAGACGGTGCTCGTC
GCCGGGCTCTGCCGGCTTGCGGCCAACCGCGGCCTCAACGCAAAGCCGTTCAAGCCGCAG
AACATGTCGAACAATGCGGCCGTCGCGGACGACGGCGGCGGGGAGATCGGCCGGGCGCAG
TGGCTGCAGTCGCTCGCGGCACGAACCCCATCTTCGGTTCACATGAATCCGGTTCTCCTG
AAACCGCAATCCGAAAACGGCAGCCAGATCATAGTACAGGGCAGGGTCTTCGGGCAGGCG
AAGGCCCGCGACTACCAGAGGCTCAAGCCGCAGTTGCTGGAGCATGTGCTGCAGAGCTTC
GCGATCGTGTCCGAGGGCGCGGACCTTGTGATCGTCGAGGGTGCGGGATCGCCGGCCGAA
ATCAACCTCCGTCCCGCCGACATTGCCAATATGGGCTTTGCCACCCGTGCCAAGGTGCCC
GTCGTGCTCGTCGGCGACATCGACCGCGGCGGCGTGATCGCCTCCCTCGCCGGCACGCAT
GCGATCCTTTCGGATGGCGACCGGGCGATGATTTCCGGCTATGTCATCAACAAGTTCCGC
GGCGATGTTTCGCTCTTCGATGACGGCATTGCCGCGATCAGTCGCTTCACCGGTTGGCCG
TGTTTCGGGGTCGTGCCCTGGCTGAAGGCGGCTTGCCGTTTGCCGGCAGAGGATTCCGTC
GTGCTGGAGCGCCTTGCCAAGGGAGCATCCGGCGCATTGAAGATCGCCGTGCCGGTTTTG
CCGCGCATCGCCAATTTCGACGATCTCGATCCTCTTCGTGCCGAGCCGGATATCGAACTC
GTCTTCGTGAAACCGGGCGACCGGCTGCCGGGAGATGCCGCACTCGTGATCCTGCCCGGA
TCGAAATCTACGATTGCCGACCTTGCCGACCTGCGCGCTGCCGGCTGGGACCGCGATCTG
GAAGCCCACGTCCGGCGCGGCGGCCGCGTCATCGGCATCTGCGGCGGCTATCAGATGCTA
GGGCGCATGGTTCGCGATCCGCTCGGCATCGAGGGGGCGAGCGCGGAGACGCCGGGTCTC
GGACTGCTCGATGTCGAGACCGAAATGGCGCCGGAAAAGACCGTGCGCAACAGCCTGGCG
GTTTCGGCCGAATATGACGTTCCGCTTGCCGGCTACCAGATACATCTGGGTGTGACGGCC
GGGCCGGACTGCGCCAACCCATCAGCGGTGATCGACGGCGTGGCGGATGGCGCGGTTTCC
GCCGACCGGCGGATCATGGGCACCTATCTCCACGGCCTTTTCGGCAGCGACGCCTATCGC
GGCAAGCTTCTCGAAAGTTTCGGCCTTTCCGGTGAAAGGCGGAACTACAGACAAAGCGTC
GACGAGGCATTGGATGAGGTCGCCTCCGAACTCGAAACCCATCTCGACAAGGGCTGGTTG
ACCGCGTTGCTCGGCTAG
>RSULL_00081 ABC-type proline/glycine betaine transport systems, periplasmic components
ATGAAGATCATCCTGGCTTCGCTTACTTTTGCCGTATGTCTCTTCGCCGGCGGCCGCGCC
GCGCAGGCGGACTGCGGTAACGTCTCGATCGCGGAGATGAATTGGGCATCCGCCGCGATT
GCCGCCAATTTCGACAAGTTCATTCTCGAAAACGGCTACGGCTGCAATGTCACGACCGTT
GCCGGCGATACCGTGCCGACCTTTGCTTCGATGGATCAGAAGGGCGAACCCGACATCGCG
CCCGAACTCTGGACCGCGTCCGTCCGGACTCAACTCGAGGCGGCGGCAACAAGCGGTCGG
CTGGTTCAAGCCTCCGAGATTTTGGCAGACGGCGCAATCGAAGGCTGGTGGATCCCGAAA
TTCATCGCCGATGCAAATCCCGATATCCGTTCCGTGCAGGATGCTCTGAAGCGGCCGGAC
CTCTTCCCCTCGCCGAAAAGCACCTCCAAGGGCGCCATCCACAATTGCCCGTCCGGCTGG
AGCTGCAGGATTTCGACCGCCAATATCTTCAAGGCCTTGAAGGGCGATAGTGCAGGCTTC
GAGCTGATTGACAGCGGAAGTCCGAAGGATCTGGACGATTCAATCGCCAACGCCTTCGAC
GCCAAGATCGGCTGGCTCGGCTATTACTGGGCGCCAACGGCGATCCTCGGCAAATATGAC
ATGACGCTGCTCAGTATGGGCGTCAGCCACGACAAGGCGGAATGGCTTGCCTGCACTTCG
GTCGAAGGCTGTGCCCGTCCGCAGCTCAACGCCTATCCTGTCTCCCAGGCCTTCACCGTC
GTCACCAAGGCGTTTGCCGACCGTGCCGGTCCAGAGCTCGGCTATCTGCGCGCCCGCTCT
TGGGACAACAACACCATAAACGACGTTCTGGCATGGCAGGACGAAAACCGGGCAAACAAT
GAGGACGCCGCGCTCTATTTTCTGCGCAATTACGCCGACTTCTGGACACGATGGGTGCCC
GCCGACGTTGCAGAAAAGGTGAAAGCGGCTCTGTGA
>RSULL_00082 hypothetical protein
ATGACGCCAGCCGCTTCCTTTCCCGATCGCGAGACCGTTGCCAGCAAGTTTGCGGGCGCT
TCCGAAGCGGACAAATCCTATCTTTCGCTGCTCATGGAAAATACGGCGCAGGACGACAGC
CTGATCGACGGTTTGCATCGGTATCTGGATCTGGCGGCGGCAGCTCCTTTTCTCAATTCG
CTAAAACTTGAAAGTACCGGACTGTGGATCGGCGAAGCCGCGCCGGCGCGGCTTCAGATT
CAGTTGATGGAGGCGGCGAAGTCGAGCCAGCATCCGGCCTATCTTGCCTTCCGCACTGGC
CTTAACCGATCGGGCGGCCTCGAACGCGCCTACCCTGCCGCAGCGATCTGA
>RSULL_00083 putative small secreted protein
ATGAACCTTATTGGATTCGGCGCGTTAAATGGCCGGAGCGGCGGAGGTTGCTTCGGCCAG
GCGACGTTTAGTTTCCAAAAGAGGATTTCCAAAATGACGATGACGGTCAAAATCGGCGCA
GCGCTGATGCTGCTTCTGGCGCTTTCTTCGTGCGGCAATACCATCCGCGGTTTCGGCCGC
GATACGGCAAATGCCGTCAACGCGACGCAGGACGCCGGCCGTTCGGTCAACCGCGCCGCA
ACCCGCTAA
>RSULL_00084 HTH-type transcriptional regulator GltC
ATGACGATACCCTTTCGGCGCCCGATCCCGCTGCTCGACAATGATGTTCTGAGAACCTTT
GTCGCCATTGCGGAAACAGGCAATTTTTCGACTGCTGCCGAGGCCGTGTTCCGCACGCCG
TCGGCGGTTTCCATGCAGATCAAGAAGCTCGAGGAGCAGCTGGGCGCGACGCTCTTCATG
CGCGATGCGCGTTCGGTCACGCTGACGCAGCACGGCGAGCTGTTGCTGACCTATGCCCGC
AACATTCTCGCGCTCTCCAACGAGGCGGTTTCCCGCTTCATCATGCCGGAACTCAGCGGC
GTCGTGCGGCTGGGCGCGCCGGAAGATATCGGCGAGCGCCTGCTGCCAAGGATCCTGAAG
AGCTTCGCGGAGAGCTATCCCGGCATCATGGTCGATGTGACGATCGACATGAGCCAAGGC
CTCAAGAAGCGCATGGAAGAGCAAAGGCTGGATCTGGCGCTGATCAATTGCGCAACGCGG
CCGTTTCCGACAGGCGGAGAGATCGTTTTCCGTGAACGCCTCGTCTGGGCGGGTGCGAAA
TGCGGAACAGCTCACAGGCGCGATCCTCTGCCGATCTCGATCTGGGAAGACGGCTGCATC
TGGCGCCAGGAGGCGCTGGCGCAGCTGGAGCGCAACAAGCGGCCGTACCGCGTCGCCTAT
CTGAGCGGCCATACGATGGCGCAGCGTGCCGCTGTGCTTTCCGATCTTGCGATCGCGCCG
TTGCCGCGCTCCTATATCGGCGAAGACATGGTCATTCTCGACGCGCAGGAAGGCCTGCCC
GAACTCGGCTCGTTCGATATCCGGCTGCTGACGGCCTCGCAGCTCTCAGGGCCTATGGAG
GCCGTGGCAGACAGCATCCGCTTCGCTTTCGCGGAAAAGGCAAAAGCTGTCGCTGCTTGA
>RSULL_00085 hypothetical protein
ATGACCGGGACAGCATACAGCATTCTGGACACCTTCTTCGCATTCAGGGCAAGGCAACTG
CAGCGCACCGCCTGGGAGAACACCAGGCGACAGATGAGCACCCTGCCCAGCCACTTGATC
GCTGATGTCGCCCCCTATCCGGGTAACAATATTCGAGAATCATCCACACGACACTTCGTT
TCTCAGCAGAGTTCTGCGTTGGCGATGCAACATGAAATGCGATTCACGCCCGGCTGGCCC
TCCAGTGATCGCCGCTAG
>RSULL_00086 Universal stress protein family protein
ATGAACAACGCGCCCGTAAACGACAACGCCCGGATACCGCCCTCGGCAGAGGCCGGCGTC
ATCTTCGCCGGCCATGTGCATGAAGTGACTGTCCATGCCGACGTTCTCGCTCTGCTGCCC
GATCCGGCAACTGCGCGGCCTTGTCTGGACATCGCCGAAGACGCCGCCCGCGCCATCCAC
GGCACCATGGCCGTGGCTCATGTCGGTGCGGATCCGAAAGGGATGATTGCCGCACCGGAG
GAGATCGATCTGCAGATGCTGCGAGACCGGACGGAAGGGTCGCCGCGTGAGCGGTTCGAG
CAGGTCGCCCGCGCCTTCGAGGATTGGAAGCAGGATAAGCCCGGCCGAGAACGGCTCCTT
CTCGATGACTGTCGCGGCGATCTCAATCGCTGCGTGACCGCCGAAACCCATGAGGCGGCG
CTCGTCGTCGCCCCGTGCCATGGCAACATGGATGCCCGCGATGCGTTTCACGATCTTCTT
TTCCATGAGCGCAAGCTGGTGCTGACACAGCCTTGCGGTTCCTATGCCGGCAATCTGTTG
GGCCACGTGGTGATCGGCTGGAAACCGCATGATCATGTGCAGGATGCCGCCACCGCCGCC
AGACGCTGGCTGGCCGCGTCCGATCGCGTGACGGTTCTATGCGTCAACGACAAACCGGAC
GGAAGCTACCAGTTAACGGCAAGGGAACTGCTTGATCACCTGGGGCTTGATGGCGACGTC
GCCGCAATCAGCTCGGGAGGCCGGTCCGTCGGGGAGGCGATTCTCGATTTCGCCAAGTCG
GCGAATGCGACGTCCCTTTTGATCGGCGCTTTCAAGCATGGCTATTTCCTGGAACTGCTG
CTCGGCCGTGTCACTTATTACCTGCTGTCGCATGCGCCGCTTCCCTTGATGATGAAGCAC
TAG
>RSULL_00087 hypothetical protein
ATGACATATGGATCACTAAGTCCCTTCAATGAAACCTGGTTCCGATACAACCCGGATACA
GAGACCCTCAAAGCCGCCCGTGATCTGGTGGACCAGTACCTCGTGTTCGCTGAGGAAGCG
CAAGTGGGAAACGACATCGTCGACGAGATCGAGCTGCCAGTCCCGAGGCCTGTCCTGATC
AAGTCTTTTGGCCTCGTCATCGCCGCGGAGCACCGTCCGCAGATAAGAACCCTGCTGGTC
AAGGCCGGGATGGCGCTTGCCCAATATTGCGACGACCTCGGACCACGGATCAGGTTAAAG
CCCGCAACCCCACACGGCAGGCCGCCAGCAGCCCGATCGCGAGAGTTCGAGCGTCGTCTT
GAAAAGAAGCTTGCGGCAGTCGCTGCAGAACGGATCAACCTCGGCGTGTTTTATCGCCGC
GCCTTTATCGAGGCCATGCATTAA
>RSULL_00088 hypothetical protein
ATGCAACCCGCGGTTCAATGGAACATTACCAAGGTGATCGCGCCGACCATGACCCACCCG
GAGATGATAATCAGAGACATTCTCAACAACGCTGTCTTGATCGTCATGAAATACCCCACA
TCGCGTCAATTCGAACGAACCGGCCGCCGGGAGAACGCGCCCATCGGACGACGCCTCATC
CCGGCCGGATTATGTCTGACGCCCTCAGGACGAGCGGAGCCAGAAATGGACTGA
>RSULL_00089 hypothetical protein
ATGTGGCGCGAACATCACGTTGTGGGTCTCCGTCATCAAATATCCGACAGGTCGCCCGGT
GGCGGCGCTGGCCGATCCGTTCGGCGGAAGCAAGTGACGAATCCTGTCGGGATCGCGGAG
GCTGCCGCGTTCCACGACGCACGTGAAAGCGAGGACGCCATGCAAATGACCCTTGCGGCG
ATCGGGATGGCGTTTGCCACGGCCGTCCACGCCCATGAAGCGCCGTCGGGCTTCACCTAC
GTGCCGTTCTGTTGCAACGGAGACGGTGACAGCGGCGATTGCAGACGATTTCGTCCAACG
CCGTTCGCCCCGGTCAGGAAGGATATGAAGTGA
>RSULL_00090 hypothetical protein
ATGTACCGAATCACAGTGAGCAAGGTGCTCGTGATAATACGGCTGGTGATCATTGTATCG
CTGGCGGGGTACTCGCTGTCCAACGCCAATGCTGTGATGCATGGCTCCTCTTTCCCCGAG
CTGGAAGCCGTTGCCTCGGAAACGATGCCGTCCCACGGGGGGCACGACGTGGCGGAGGCG
GCCCATCTCGATCATTCGCACGGCGACATCTCCGATAACGCCGATGGTGTCTCGAAGCTC
GTCAAGCAGGAATGCTGCAGCGATTTCTGCGGCGGGCTTGGCATGATTTGTGAAGGCCCC
GACGTCGGCGGACCCGTCGAGACATCCATCCGGCAGTTCATCGACGATCAGCAAACCTTT
GGCGAGCTGCCGCCCCTGCACCGTCCCCCGAATATCTGA
>RSULL_00091 hypothetical protein
ATGGAAGGCGAAGATGATCGGCTTGTTCTTCGTGAACAGCGCATCAAAATCGCGATCCGA
CAGTCCGTGCGGATGCTCTTCCGGCGGCTGCAGCTTCATCAGGTTCACGACGTTGATGAC
GCGCACCTTCAGCTCCGGCAGGTGCTTCCGGATCAGATCGACTGCCGCAAGCGTCTCGAG
CGTTGGAACGTCGCCGCAGCATGCCATCACGACGTCAGGCTCGGTGCCCTTGTCGTTGCT
TGCCCATTCCCAAATGCCAAGGCCTTCACTGCAATGCTTGATGGCCTGATCCATCGTCAG
CCACTGCGGGGCAGGCTGCTTGCCGGCGACAACGACGTTGACGTAGTTGCGGCTGCGCAG
GCAGTGATCGGTCACGGAGAGCAGCGTATTGGCGTCCGGCGGCAGATAAACCCGGACGAC
ATCTGCCTTCTTGTTGACCACATGATCGATGAACCCTGGGTCTTGATGGCTGAAACCGTT
GTGGTCCTGCCGCCAGACGTGGGAACTCAGGAAGTAGTTAAGCGAGGCGATCGACCGCCG
CCATGGGATCTCGTGGCAGACCTTCAGCCACTTGGCGTGCTGGTTGAACATCGAGTCGAT
GATGTGGATGAAGGCTTCGTAGCAGGAGAAGAAGCCATGCCGGCCGGTTAG
>RSULL_00092 hypothetical protein
ATGCTCGCTGAGTACCTCCATCACCCGGCCGTCGGGCGCCAGATGATCATCCTCCGGATA
GATCTCCGCCATGTAGCAGCGGTTGGTGACTTCCAGCACATCCTGCCAGCGATTGGAGTT
GTTCTCATCGGGGCTGAACAGGCGGAAGTTGTTGCTCTCCATGTTCATCTTCATGATATC
GCGGAGAAACGCGCCCATCGTCCGCGCCGACTCGGCGATGGTTGCCCCGGGGCTCGGCAC
GGATACCGCGTAGTCCCGGAAGTCGGGCATCTTCAGGTCCCGCAGCAGCAATCCGCCGTT
GGCATGCGGGTTGTCGCTCATTCGCCGATGCCCCGCCGGGGCAAGCGTTGCCAGCTCCGG
TTTGAACCGGCCTCCGTCGTCAAACAGTTCCTCGGGGCGGTAGCTCTTCATCCATCCTTC
GAGAATGCGGATGTGCTCTGGCTTGTCCATGTCGCCCATCGGCACCTGGTGCGACCGCCA
ATAGCCCTCGGACTTCTTGCCGTCTATCTCAGGCGGGCAGGTCCAGCCCTTGGGTGTGCG
GAAAACGATCATCGGCCACATGGGACGTTTCACGTTGCCTCTGGTGCGGGCATCCGCCCA
GATTTCCTGGATATCAGCCATTGCGGTGTCAAGTACGCCTGCCAGTTGCTGGTGCACGCT
CGCGGGGTCATCGCCCTCGACGAAATATGGCGTGTAGCCCATGCCTTCGAAAAATTTCCT
CAGCTCGTCGCGGGGAATGCGGGCAAGGAAGCACGGGTTGGCGATCTTGTAGCCGTTTAG
>RSULL_00093 hypothetical protein
TTGCCAGCCTGTCGCAAGTGGCCCCGTTTCGGCTTCCCCGTCGCCGACAACGCAGGCGAC
AATCAGATCCGGGTTGTCGAACGCCGCGCCGTAGGCGTGGCTGAGGGCATAGCCCAGTTC
GCCGCCCTCGTGGATGCTGCCGGGTGTCTCCGGCGCAACGTGGCTTGGGATGCCGCCGGG
GAAGCTGAACTGTTTGAACAGCCTTCTCATACCTTCCGTGTCTTGGCCAATGTTGGGGTA
GACTTCGCTGTAGGTGCCTTCGAGATAGGCGTGCGCGACGAGCGATGGCCCGCCATGTCC
CGGTCCAATAACGTAAATCATGTCAAGATCATCGCGTTTGATAACGCGATTGAGGTGAAC
GTAGAGCATGTTCAAACCTGGCGACGTGCCCCAGTGACCAAGCAGCCGTGGCTTTATGTG
CTCGCGCCTTAG
>RSULL_00094 Inosine-5'-monophosphate dehydrogenase
ATGCTAGTAAAAGATGTGATGATCACGAAGGTTGTCGGGGTATCACCGGATAACAGTGTC
AGGCGAGCCGCCGAGGTCATGCTTACCAATCGCATTAGCGGTGTTCCGGTCATCGACGAT
GCGGGTTGCCTCGTCGGGATCATCAGTGAGGGTGATCTGCTGCGCAGAACGGAGTTAGGA
CGGGGAGCCATCGCCGAACTCGGAACGTCAGTACTTACCGCCGAGGAGCAAGCTACGGCT
TACGTTAAGAGTAACGCGTGGCGGGTTGCAGACGTCATGAGCCGCGCGCCAGTGGTCGTG
GAAGAGGACGCGTCGCTTGGGCGGGTTTCCGGGTTGATGCAGAAGCATGGCATCAAGCGC
ATTCCCGTTATGAGAGAGGGCGTGCTGGTCGGCATCATCAGTCGTGCAGATCTTCTGAGA
GTGATTGTTACAGCCGACCTAGACGAAACCGCGCGAGGTGACGAAGCCGTCCGTCGCAGC
ATTGCGATACGGCTCAGCGAAAATACGGGTCTTCTCGGAAAAGACGTGACCGTAGCCGTA
ACCGACGGTGTGGCTCACCTATGGGGAAACGTTGACACGGCAGAGTGCAAGAAGGCGGCG
CGCGTTGCTGCCGAAAGTGTTCGCGGCGTGAGAGGAGTGGTTGAGCACTTCTCCGAAGAT
CCGAAAGGATCTGCGATCACGCCTTCGGATTAA
>RSULL_00095 6-hydroxy-D-nicotine oxidase
GTGACCAAGGCAAACCTCGCGCAGATGACAAAGCGGCGCACCAGCACGGCGATAAAGAGA
CGCGATCTGCTCCTGGCGGGGGCCAGTCTGACCACGGGTCTGCTCCCGCTACCGCCGGCA
CGGTCGGAAACGGATCCCAATGAACCGCCCTGGGCAGCACTGGCAGGCGAGCTTGAGGGC
AGGTTTTTCCGGCCGGAATGGCCGTTGGAACGTTGCCTTGCCGGCGCCGGCGGTGAGAAC
TGCGCCAGCTTTTTCGCATCCGCCCGAAACCCCTATTTTCTCGGAGACAACCCGGCGTTC
ACCCAGACAATGGGTTGGGCCGATGCCTGGGTCAGTCAGCCGAGCGACAGAGTGCTGGAA
GCGGTCTCCGCGGCCGACATCGCCGCAGCGGTCCGCTTTGCGCGCGACCATAAGGTCCGG
CTCGTCGTGAAGGGTGGCGGTCACAGCTATACCGGCGGCTCCAATGCACCGAACTCGCTG
CTGATCTGGACCCGCCGGATGAATGCCATTGAACTGCACGATGCCTTCACGCCGGCCGGC
AGCGATGCTGAACCTGTGCCCAGCGTCTCCGTGGGCGCGGGAGCCATGTGGGGAGAAATC
TACAGACACGTCTGCGCCGGAGCGGGGCGTTATGTCCAGGGGGGCGGCTGCCTGACCGTC
GGCGTTGCCGGTTTGATCCAAAGCGGTGGCTTCGGAAGCCTTTCGAAGGCCTTCGGCACC
GCTGCGGCCAGTCTGCTGGAAGCCGAAGTCGTAACGGCAGAGGGCGCGATTCGCGTTGTC
AATGCTGTTCAAGATCCTGATCTCTTCTTCGCCCTGAAGGGCGGTGGCGGTGGAACCTTC
GGCGTCGTCACGCGCGTGACCCTGCGGACCCATGACATGCCGCCGACGATCGGTGCCGTC
TTCGCCGACATTTCCGCAAGCTCGGACGAGGCCTATCGCGCTCTCATCGGGCAGATGCTG
CAGTTCTATGCCGAGGACCTCCAGAATCCGACGTGGGGCGAGCAAATCGGCTTCCGACCG
GATAATGCGCTCAGGATTTCGATGCTTTGCCAAGGATTGAGCCATGAACAAGCCGAGAAG
GCGTGGGCGCCGTTCTTTGCTTGGCTACGTGAGCGTCCGGATGATTACAGCCTTTCCGAG
CCGCCGATCATCGTTGTCAATGGACGGCAATTCTGGGATCCGGACTTCCTGAAGACGCTT
CCGGGTATCGTGTTGACCGATAATCACGCTGGAGCTGACCAGGATAGGATATACTGGGCT
GGCAACAGAGAGGAATCAGGACAATTCCTGCACGCCTTTTCATCGGCCTGGATACCGGGC
GTCTCACTCGCCCCGGCCTCGCGAGAGGCGCTCGTCGCCGGGCTGTTCGAGGCGTCGCGG
CACTGGAGCATCACGCTCCACACCAACAAGGGTCTTGCAGGCGCGCCAGACGACGTCCGC
GTCCACGTGCGCGCGGAAACGGCCACCAATCCCGTTGTGACCGACAGTTTCGCGCTAGTC
ATCTGCGGCGCGGAAGGCCCATCGGCCTATCCCGGCGTTCGCGACTTTGAGCCAGATGTC
GGCCTCGCACGCCGACAGGCGGAGCGGGTCCGCTCCGCCATGGCCGCGTTGAAAGCCCGC
GTGCCGGCAAAAGGTTCCTATGTCGCCGAGGCCGACTACTTCGAAGCAGAGTGGGAAGAC
GCCTTCTGGGGCGAGCACTATGCACGCCTGCAGAAAGCTAAGGCCACCTACGACCCCGAT
AATCTGTTCCGAGTCCACCACGGCGTCCTCGCAACGATCTAA
>RSULL_00096 8'-apo-beta-carotenal 15,15'-oxygenase
ATGATGCATTCCAGCCCCTATGCACTCGGCTTCACGACACTGGACCACGAAGTCGACCAC
GTGCCGCTTACGGTGACAGGCGCCCTTCCCGGCTGGCTGGCCGGAAGCCTGATCCGCACC
GGGCCTGCACGGTTCGAGGTGGGCGAGCAGGCCTATGTTCACTGGTTCGACGGCCTCGCC
ATGCTGCACGCCTTTGCCTTCCATTCCGGACTGGCCTCTTATTCTAACCGGTTCATTCAC
TCGAAGAGCTGGTGCGAAGCCGAGGAGAACGGCCGTATCGTGCGCGGTGAATTCATGACC
GATCCGTGCCGGACCATCTTCGGCCGGGTGATGGCGCTATTCGACCCCAAAACCACCGAC
AATGCCAATGTCAGTGTCGCGATGCTCGGCGAGCGGATCGTCGCGCTCACCGAGACACCA
ATGCCCATCCGCTTCGATCCACACACGCTCGAAACGCAGGGGCATCTCGCCTTCGGCAAG
GCGGTGAAAGGACAGATCTCCACCGCTCACCCGCACACCGATGGAATGCTCGGCTACTCC
TACGTGATCAAGATGGGGCGCAAGAGCGCGTACCGCCTGTTCGTCGATGAGGGGGGCCGG
CAGCGCGTTCTTGCCGAGCTGCCCGTCGATCAACCGAGCTACATGCATTCGTTCGGCATG
TCGAAAAGGCACCTGATTCTCACGGAATTCCCGTTGCGCGTGAACCCGCTGCGCCTGGCA
CTGTCTGGTCAGCCCTTCATCACGAACTACCGCTGGCAGCCGGAGCACGGCACGATCTTT
AGCGTGATCGACAGGACGAGCGGCGCAGTGGTTGCGAGGGCCAAGGCACCGTCCTGCTTC
GCCTTCCACCATGTCAACGCCTTCGAGGAGAGCGGCGTAGTGCATGTCGACTTTCTCGCC
TATCCCGATGCCGGAGTGATCGACCGGCTCCGCCTCGACCGGCTGCGCGCCGGCACCCCG
TCCAACGCGGTCTCCACCCTGACCCGCTTCTCGATACCGCTGGATGCGGCCGGCAGCGAG
ACCTTAGTGGCAGTGGAAGGAAAAGGGCTTTGCGGCACACCTTTCGAGCTGCCGCGCATC
GACTATCTGCGCCGCGCCGGCAGGCGGCACACCTGTGTCTGGGGTGTGGGCCAGAGCGAA
CCGGCATCATTTCTCGATACGATCGTGAAGGCCGAGCTCGCCGATGCGATACCCGTCGTT
CGGCGATGGCATGAAGATGGCTGCTATGCCGGCGAACCGGTGTTTGTGGCCCGCCCGGAT
GGCGATGCCGAGGACGACGGTATCCTACTGTCGGTGGTGCTGGATGCTCGTGCACATACC
TCGTTCCTGCTTGTCCTCGACGCAGCGACGCTTACCGAGCGCGCAAGGGCCGCGGTGCCG
CACCATATTCCGTTCGGTTTTCACGGCAATCACTTTCCCGACGTAAATCAATGA
>RSULL_00097 hypothetical protein
ATGACGACGGAAGAATTTCAGCCGAAATACAAATGGCGGGAGTCGTGGCCGGGCGAAGGC
CACCAGGACTTCGTTTCCTGGGATGGCGATTTGCAGTTCGGCCGCATCCTGCTCGACCTG
GCCACTGCGTCGCGCGCCCTCCAATGGCGATGGGCGATCAATACCATACCTTGGCAGAGG
CAAAACATCCTGCCTCACAGCGGCTGGGCGCCAACGGCACGCGAGGCATCGAGAAGGGTT
GAAGAGCTATACGAGCAAATCAAAGGGCTGCACGGACGCTAG
>RSULL_00098 hypothetical protein
ATGAAAAAACTGGTCATCTCTGCCGTATCGCTGTTCCTGTCGCTCGGCGGGGTGGCGATC
GGGCAAACTGCGACGGTCACCGTTCCCGGCGAGGTCAGAACATATGTTCTTAAGCAGAAA
TCGCCGTCGGTTAAGTTCGAGGGTGATGTTGCAGTCGGTACGCCGCTTCCTGATACGGTC
GAGATCCAAACGATCCCCGATCAGCCGGATTACGGTTATGTGGTCGTCAACGAAAAGCGC
GTGCTCGTCAATCCGAAGACCCGCGCGGTGATCGAGGTCGTCGAATAA
>RSULL_00099 hypothetical protein
ATGAATATACGACCGCAGTACTACGCTAGACGCGACGGGGATGGCAGATGGTCGATTGTC
CATAGGCAAACGAACAAGGTCGCTGTCATTGCTGAAACTCTGCCGCTAACACGCCTTGAT
GAATCCACCGCCATGGAGATTATCGATGCCCTGAGTGCGAGGTATTCGGCGTCCGAAGCA
CCGGCACCTTCCCTGAAGGCGCAGGGGAACGGCCTAAGCCGTTTTAACTAA
>RSULL_00100 hypothetical protein
ATGTCACGCGGTGCGAAAGGGCTCGCGGTGATCGATGGCCAGCGCGAGCCTTTTCCTATT
CAGGCGGGAGCACTTATAATCAGATCTCGCGCCTCCTTATCTTGGGGCCTTGCTCTTTCC
AATACAGCGAGTATGCCTATCCGCTACGCCGATTCAGAGGACCGTTGTCATGTCGAGCTT
TGA
>RSULL_00101 magnesium protoporphyrin O-methyltransferase
GTGCTGGAGATCGGAAGCGGTGGCGGGCGAGATGCACTTGAGCTTGAGAAGCGGGGAATT
AGCGTCCGGCGCACCGACATTTCAAAGGGGTTCGTCGAACTGCTTCGCGAAAGTGGCTTC
GAGGCCGACCTGCTGGACCCGCTGACCGAAGACTTGGCCGACCCGCAGCGTCCCGGCACG
CCGTACGACGGGATCTGGGCCTGTGCCTGCCTGATTCATGTCGCGCGCGAGGATTTCGGC
ACGGTGCTTGGGCGGCTTGCCAAGGCGACCCGGACCGGTGGCCGATTGCACGCCTCGGTT
AGAGAGGGCGAAGGCGAGGATGTGTCCACACACGGCAGTGCTGCAGCGCCCCGGCGCTAC
GTCGAGACGTACTGGCGCGCGTCTGCCCTGCGGTCCGCACTCACAGACGCCGGCTGGATC
GTCAGCGAGGTACGTCGGTGCGTCGGAAAGCCCCATGATCGGTGGCTGAGCGTTCGGGCG
AGTCGGGCGTGA
>RSULL_00102 Molybdate-binding periplasmic protein precursor
ATGGATAATCGTCGGGAATGGATGAAGCGCGTAATCGGGATGATCTCTGCGGCCTGGATT
GGCACCGCAGGGCTGCCGCAGTCGGCAAGCGCTGCGGATAAGGTTGTCGTCTTTGCGGCG
GCGAGCCTCAAGAATGCCCTTGATGCCGCAAACGCCGCTTGGACAAAAGAAAGCGGGAAG
GAAGCCGTCGCTTCCTATGCAGCGAGCTCCGCGCTCGCCAAGCAGATCGAAAATGGTGCA
CCAGCCGATATCTTTATCTCTGCCGACGGCGACTGGATGGACTACGTCGCCAAGAAAGGC
ATGATCAAGGAAGACACTCGCGCAAACTTGCTTGGCAACCGCATCGTGCTCGTGACCGCC
AGCGACAAGGCAAAGCAGGTCGGCATCAAGCCGGGGTTCGATCTTTCCGGTCTTCTTGGC
GATGGCAGGCTTGCCATGGGAGAGGTGAAATCCGTCCCCGCCGGCAAATATGGCAAAGCC
GCGCTCGAAAAGCTCGGCGTCTGGACGTCGGTGGAATCGAAGATTGCCGGTGTAGAAAGC
GTGCGTGCCGCCCTTGCGCTCGTCTCCCGTGGCGAAGCGCCCTATGGCATTGTCTATCAG
ACAGATGCCGCAGCCGATAAAGGCGTAGCAATCGTCGGCACGTTTCCCGCCGATTCGCAT
CCGCCGATCATTTATCCTATTGCGCTACTTGCCGGCAGCAGGAACGCGGATGCCGGTGCC
TATCTCGAGTTTCTGAAGTCGGATAAGGCCGCACTCTTCTTTACTGCGCAGGGCTTTGCG
ATTTTAAAGTGA
>RSULL_00103 Molybdenum transport system permease protein ModB
TTGGATTTTGGCCTGAGCAATGATGAGTGGACGGCGATCTTGCTCAGCCTGCGGGTTTCC
GTTGTCGCCATGTTCGCAAGCTTGCCGTTCGGCATTGCGGTCGCGCTGCTTCTTGCCCGC
GGCCGCTTCTATGGCAAATCGGCCCTCAATGGCATAATTCATCTGCCGCTGATCCTGCCA
CCGGTCGTCACCGGCTTCATTCTTCTGATCCTCTTCGGCCGCAGCGGACCGATCGGCAGC
TTGCTGGATCAGTATTTCGGGATTGTCTTTTCCTTCCGCTGGACGGGCGCAGCGCTCGCC
TGCGGCGTTATGGGGTTCCCGCTGATGGTCCGAAGCATCCGGCTTTCGATCGAGGCGATC
GACCGCAGGATCGAGGAAGCGGCAGGCACGCTGGGCGCAAGCCCGCTCTGGGTGTTCCTG
ACCGTCACCCTGCCGCTGACACTGCCCGGGATCATCGTCGGAATGATCTTAGCCTTTGCC
AAGGCCATGGGCGAATTCGGCGCGACTATCACCTTCGTTTCGAACATCCCGGGTGAGACG
CAGACGCTGTCTGCCGCCATCTATACGTTCACCCAGGTTCCAGGCGGCGACGCCGGCGCC
ATGCGTCTTACCTTGGTTGCCATCGTCATCTCAATGGCAGCACTGCTGGCATCTGAATTA
ATGGCGCATCTCGCGGGCCGGAGGATCGATCCGGAATGA
>RSULL_00104 Sulfate/thiosulfate import ATP-binding protein CysA
ATGATGCTCACTATCGAAACCAGACACCGCTTCGGCGCCTTCGCCCTTGACGCCGCTTTT
ACCTCCGAAGTCGGTGTGACGGCCCTCTTCGGCCGGTCCGGCTCGGGCAAGACCTCGATG
ATCCGCATCATTGCCGGCCTGGTCCGGCCGAATGAAGGCCGGGTTATCCTAGACGGGATG
CCGCTGACCGATACGGCGAAAGGCATCTTCGTCCCCCGACATCGCCGCCGTTTCGGCTAT
GTCTTCCAGGACGGAAGACTGTTTCCGCACATGAGCGTTCGCAAGAATCTCTCTTACGGA
AGCTGGTTCGCGCCGAAGGCTTCGCGGACCGGCAGCTTTGACCATATCGTGGATCTGCTT
GGTATTGAAAGCCTGCTCGACCGAAGCCCTTCCAACCTCTCAGGCGGAGAAAAGCAACGT
GTGGCAATCGGCCGCGCGCTGCTTTCCTCTCCGCGTCTTTTGCTGATGGACGAACCGCTC
GCAGCGCTTGATGACGCCCGCAAAGCCGAGATCCTGCCCTATCTCGAACGCCTGCGTGAT
GAGACACAGATCCCGATCGTATATGTCAGCCATTCGATCTCCGAAGTGGCACGCCTTGCC
AATCAGGTCGTCGTGATGCGAGAAGGCAAAGTTGAGGCGGCAGGCAGCGTAGCCGATGTG
CTGAGCCGTCCTTCGGCGGCCGAGGACCGGCGCGAAGCGGGTGCGCTTCTCGAAGGCATT
GTCGAAAGCCTCGATGAAAAGCATCGCCTTGCGACGCTCGCATTAAAAGGATCGCACCTT
CATGTCCCGGGCGCTACGGTATCGCCGGGCAAGCGCGTTCGCGTCCACATTCCTTCCCGA
GATGTCATGCTGGCGACCGTCAGGCCGGAAGGTTTAAGCGCGTTGAATATTATTGACGGT
ATCATACGGCAGATATCGCCTGCGGAAGACGGAACGGTCGAGGTGCAGGTCGACTGCGGT
GGCGATATCATCCTGTCGCGCATCACGGCACTCTCCGCTGAGAGGCTCGATCTTGCATCC
AACAAGCCTGTCTTTGCTGTCATCAAGACAGTTGCGCTGCAGCCTTGA
>RSULL_00105 Molybdenum-pterin-binding protein MopA
ATGGACAGCGCCGCCAGACATCAACTCGTTCCCATCCTGCGCATCAGCTTTCCGCATGAG
GATCGCCTGGGCCGCGGCAAGATGGAACTCCTGGAGCACATCCGCGAAACCGGCTCGATT
TCGGCAGCCGGCAGAGCGATGGATATGTCCTACCGGCGCGCGTGGTTGCTTGTCAGCGAC
ATGAACCGAATGTTCAAGGTGCCGGTGGTCGAATCCCAGCGCGGCGGCCAAAGGGGCGGC
GGCGCCGCACTGACGCCATTTGGCGAGGAGTTGCTGTCGCGCTTCCGGCATATGGAGGAG
GCCGTGCGAACAGCTCTTGCGGGTGATCTTGCCTGGCTGGAGGGCAACCGCAGTCAGGCG
GAGGCGGTTAGGAAATAG
>RSULL_00106 Ribosomal silencing factor RsfS
ATGATTTGGTTCGCCCAAATCAGTGATGCGCATGTTGTTTATTGCAGGAAAGGAAAAGCA
CTGACAACAGTACACGCCAAGGGAAGAACGCTCGCCGTTGTCCCGAAGAGCCTGGAACGT
GGCGCCGATGCCGCCGCCCGCGCTCTGCAAGCTGTCCTCACGAGCCTTGAGGACTCCAAA
GCCGAAGATATCGTCACCATCGACATTACCGGGAAATCTGCGCTGGGCGACTATATGGTC
GTCGTCTCCGGCCGATCGAACCGCCATGTCCTGGCGATCTCGGATCACCTGCTCACCGAC
TTGAAAGACGAGGGCTTCGGTACAGCCCGCGTTGAGGGCAAGGAGGGCGGTGATTGGGTC
CTGATCGACACCGGTGATATCATCGTGCACGTCTTCCGCCCCGAAATCCGCGAGTTTTAC
AACATCGAAAAGATGTGGGCAGCGCCGGATATGGACGAAGAAACGCGGCACTGA
>RSULL_00107 Ribosomal RNA large subunit methyltransferase H
ATGCGGGTTGGTCTTTTTGCAGTGGGGCGGCTCAAATCCGGCCCCGAGAAGGATCTTGCG
GCCCGCTATTTTGACCGTTTTGCCAAGGCTGGTCCCGCGGTTGGTCTCGAATTCTCACGC
GTTGCCGAGGTTGCCGAGAGCCGCGCCTCGAATGCAGAGACGCGCAAACGCGAGGAGGCA
GCCATGCTGCAAAAGACGCTGGCTGAAGGCAGTGTTCTCCTTCTTCTCGATGAGCGCGGC
AAGGCGTTGGATAGCGAAGCCTTTGCAAACGTCCTCGGCAACTATCGCGACCAGGGAAAA
CGGGATCTGATAATTGCCATCGGCGGTGCCGACGGCCTTGATCCCGCGCTTTACGACCGT
GCCGACATGACGCTGTGCCTCGGCAAGATGACTTGGCCGCATCAGTTGGTGAGAACGCTC
ATAGCCGAACAGCTCTACCGTGCCGTCACTATCCTCTCCGGTCACCCCTATCACCGTGCC
TGA
>RSULL_00108 Septal ring factor
ATGACGAGAACTGCCCGCAAGCGAAAGCGACTGATCCTACCCGCATTCGCGGCTGGCCTC
GGCGTGACGGCGATTTTCGTCCAGTTCGATTTTGGCGGAGCAGGCGCGTTCGCCCAGAAC
ACACCGGCGCCGGCGGCGGCCGGAGCACCTGAACAGCCCGCCGATGCGATTAAGCCGTTG
CCAGACCCGGCCGCAGAACTCGCAAGAAAACGTGACGAGACCCGCACCCAACTCGAGGCC
TTATCAAGAACGATCAATCTTTCGTCAGATAAAGTGATCGCGCTGCAGAAGAGCATTGCG
AATCTGGACAAAAGCAGCACGAATATTCGCCAGGCGCTGATCGATTCCGCCGCACGGCGC
AAGACGCTCGAAACGCAGATCCTCGAAAGCGAGAAGAAGCTCGCCGATCTCGGTGTCAAG
GAAGACGCTATCCACCGCTCGCTTCATGAGCGACGCGGCCTGCTTGCTGAAGTGCTCGCC
GCCCTTCAGCGCATGGGCCGCAATCCGCCGCCCGCTCTCCTTGTGACACCGGACGATGCG
CTTGCCTCGGTGCGCAGCGCAATCCTGCTAGGTGCCGTCGTGCCCGGCATGCGCAGGGAG
ACTGATAAGCTTGCCGCAGATCTGGCCAATCTCGCAGCCTTGCAGGCAGCAAGTGCCGAG
GAAAAGGCAAATCTTACCGCTACGATGACGAACAGCATCGAGGAAGAGCGGCATATGGAT
CTGCTCCTCGCCGAAAATGATAAATTGAGCCGCAGCAATGCTACGGATCTCGAAGCGGAG
AAGAGACGCTCTGAGGAGCTGGCGGCCAAGGCGACAACGCTCGAAGGCCTTGTGACTTCG
ATGGAATCCGAGATTTCCTCTGTACGCGAGGCCGCTGAAGCAGCCCGCCGTGAGGAAGAG
AACCGGAAACTCCTCACGGACGAGCAGCGAGCTCAGGCTAGGGCCCTGGCCGAGAGCGGC
GTGCCTGATAAAAACCGCATTGCGCCCGCATATCCGTTCGGAGAATTGAAGGCGAAATTG
GAGCTGCCCGTGGCGGGCGATATTCTGCGCCAATTTGGCGACGCCGATGGCACTGGACAC
GAGGCCATGGGAATGACGCTGGCCACCAATCCGGATACTGTGGTGACCGCGCCGGCAGAC
GGACTGGTGGTTTTTGCCGGCGCCTTCCGCAGCTATGGCCAGATGATCATCCTCGATGCG
GGCGGCGGATACCACTTGGTTCTCTCTGGAATGGACCTGATCAGCACCCGCCAGGGAAAA
TTCGTTTTTGCCGGTGAGCCGCTTGCGGTGATGGGTGCAAAAAGAGTCGCGAGCGCGACA
GCATTGGCGCTGGAAACCAACCGCCCAACGCTTTACATTGAATTTCGAAAAGACGGAAAA
CCGGTCGATTCCCGACCGTGGTGGTCCGCCAAAGACACTGGAAAGGCACGCAATGATTCG
TAG
>RSULL_00109 putative CtpA-like serine protease
ATGATTCGTAGGGCTTCTCTTGTTCTGGTCGGCGCATTGATGGGTGCGACCGCCATGGGC
GTTATTTATGCAGCTGGGGTGCCGGCCGAAGCGGCCGGAGCATCCACCTACAAGGAACTC
TCCGTGTTTGGCGACGTCTTCGAGCGCGTCCGCGCCCAATACGTCACGCCGCCGGCCGAA
GACAAACTCATCGAAAATGCCATCAATGGCATGCTTTCGTCCCTCGATCCGCATTCGAGC
TATATGAATGCCAAGGATGCCGAGGACATGAGCACCCAGACGAAAGGTGAGTTCGGCGGT
CTCGGCATCGAAGTGACGATGGAAGACGAACTCGTCAAGGTTATCACGCCGATCGACGAT
ACGCCCGCCGCCAAGGCAGGCGTTCTTGCGGGTGATTACATTTCCGAGATCGACGGCCAG
TCCGTCCGTGGATTGAAGCTCGAAGAAGCTGTCGAAAAGATGCGGGGCGCCGTCAACACC
CCGATCAAGCTCACGCTCATCCGCAAAGGTGCGGATAAGCCGATCGAATTGACGATCGTT
CGCGACATCGTCGCCGTACAGGCCGTCAAGTCTCGCGTCGAGGATGACGTCGGCTATCTC
CGGGTCATCTCCTTCACCGAAAAGACCTACCCGGACCTCGAAAGGGCGATCGCCAAGATC
AAGGCGACGGTTCCGGCCGACAAGCTGAAGGGTTACGTACTCGACCTGCGCCTCAACCCC
GGCGGTCTGCTTGATCAGGCAATCAAGGTTTCTGACGCTCTGCTGCAGCGCGGCGAGGTG
GTCTCGACCCGCGGCCGTAATCCGGACGAAACCCGCCGCTTCAATGCCGGCCCGGGTGAT
CTCACGGATGGCAAGCCGGTGATCGTGCTCGTCAACGGCGGCTCGGCCTCCGCTTCGGAA
ATCGTCGCCGGTGCCCTGCAGGATCTGCGCCGCGCGACTGTTCTCGGCACGCGGTCCTTC
GGCAAGGGCTCCGTCCAGACGATCATTCCGCTTGGCGAAAACGGCGCACTCCGCTTGACG
ACCGCGCTCTACTACACACCGTCGGGCCGCTCGATTCAGGGCACCGGCATCACGCCGGAC
ATCAAGGTCGAAGAGCCGCTGCCGGACGATCTGAAGGACAAGATGGCAACCGAAGGCGAA
TCCAGCCTGCGCGGCCATATCAAGGGTCAGAGCGAGACCGATGAAGGCTCCGGTTCTGTT
GCCTATGTTCCCCCGGATCCGAAGAACGACGTGCAGTTGAATTTTGCGCTCGAACTGCTT
CGCGGCAAGAAGACCGATCCGGCCTTCCCCCCGAATCCGGACAAGGCGGTTTCCGCCAAG
TAA
>RSULL_00110 Divergent polysaccharide deacetylase
TTGCATGCACCATTGGGCCAGAACCGCAAGGCTGGCCGAAAGCGGCCGAATGTCCTGCGG
ATTGGCCGGATTGCCGCTAGCCTCTGCCTGATCACGATCGGCGGCTTTTCTCTCTACACG
ATGCTCAGTGACGATGGCCTTCAGCGGACAAAGCCGCCTCTGGCCGATCCAGCGGCGTCA
CCACCAACGGATGCCGTCCAGAAACTCCCCACGCAGAGCCAAGCCGCAAATGGCATGCCT
CGCTCCGATCCGCATTCGGGTGCGAATGTCGAGCAGATGGTGACCGGGGACGGCTCTGTT
GTGACCAAATACAGCCCGCGGCCACGCCATGACAACGGCCCGGTTCTAGTGGACGCCATG
CAGGTCGGCCAGGATCCGCGCATGGCAGCGATGCCGAATGAGAGCCTTCTGGAGGACGGC
CCTTTTGGCCGCCTACCCATCATCGGGCCGGATGGCCGTCGCCCGATGGATCAGTATGCG
CGTCCATGGTCCGGCGCACGCGGCACCCGTGTGGCGATCGTAGTCAGCGGTCTCGGTCTC
AGTCAGACGGGTACGCAGCGCGCCATCAAGAAACTTCCGGAGGAAGTCACCCTCGCATTC
GCCGCGAGCGGCAACAGCCTGCAGCGCTGGATGCAGGAAGCGCGCCGCGACGGACATGAG
ATCCTCATGCAAGTTCCACTGGAGCCCTTCGATTACCCGGCGAACAATCCCGGCCCGGAA
ACGCTGCTGATTTCGAAGTCACCGGGAAAGAACATCGAAAACCTGCATCGCGCGATGGCC
GAAATCACCAATTATACGGGAATCATGAACTACCTGGGCGGACGCTTTCTCTCAAATCCC
GATGCCATGGAGCCGGTGATGCGCGATATCAGCAAGCGCGGCTTGCTGTTTCTCGACGAC
GGTTCTTCCGCGCAATCAAAGACGGAAGCTGTGGCGAAGGGAACAGAGCTTCCCTATGCC
TTTGCGGATCTGCAGCTCGACGGTCAGGTTGATGTCAATTCAATCCTGAAAAAGCTTGAC
GAGCTCGAGCGCATTGCCAAGCGGAACGGCGAGGCAATTGGCGTTGCGTCGGCTTTCAAC
GAGAGTATTGACGCAATTTCCAAATGGAGCGAAGAGGCGGGCATGCGCGGCATTGAGATC
GTCGGTGTTGCTGCTCTTGCTACAGACCCCAAAAATCCTTGA
>RSULL_00111 RNA pyrophosphohydrolase
GTGAATCAGGCGATAGTCAAAGCCGAAGACCTTCCTTACCGTCCCTGCGTCGGCGTGATG
ATCCTCAACCGCAACGGGCTCGTATGGGCGGGGCGGCGCATTCCGGATGGCAATTCCGAG
TATGATGGCTCGCCTCAGCTATGGCAGATGCCGCAAGGCGGTATCGACAAGGGCGAAGAT
CCGCTCGACGCCGCATACCGCGAACTCTACGAGGAAACCGGCATCAGAACGGTGACCTTG
CTCGCAGAGGCCAGGGATTGGATCAACTATGATCTGCCGCCGCAGCTGATCGGCATCGGC
CTCAAGGGGAAGTTTCGCGGTCAGACGCAGCGCTGGTTCGCCTTCCGCTTCGACGGCGAC
GAAAGTGAAATCACCATCAATCCACCGCCCGGCGGCCACGATCCAGAGTTTGATGCCTGG
GAGTGGAAATCCATGCACGAGCTGCCTGGGCTGATCGTGCCCTTCAAACGCGCCGTCTAC
GACCGGGTCGTATCGGAATTCAGCCACTTGGCCGACCTGCGAGCGGCGGACTGA
>RSULL_00112 Protein-L-isoaspartate O-methyltransferase
ATGCGTCCACTAGCCCAGTGCCAAACGTTATTGGCCGCGGTTCTGGCGGGAGCTGCCGCT
GTGGTTTCGACATCTGCGTCCGCTCAGGATCGCCTCGCCGAGCGTACGGCGATGATCGAA
ACAATCAATTTGCACGCTCGCTCAGCGCCGTCAGCCGTCGAGGGCCAGGGCATTGATCCG
GTGGTACTGAAGACCATGGGGAAGGTGCCGCGCCACTTCTTCGTGCCCGAGGAGCTGCGC
GGGGCGGCCTATCGAGATCGACCACTGCCGATCGGATACGGTCAGACAATCTCGCAGCCC
TTCATCGTCGCGCTGATGACCGACCTGATCAACGTCGGCCCTGGTGACGTTGTCCTCGAG
ATCGGCACTGGCTCGGGCTATCAGGCAGCCGTCTTGTCGCCGCTCGCAGCAAAGGTTTAC
TCGATTGAGATCATACCGAAACTGGGCGAAAGGGCAGCCGCCCGGCTCGCGGAGCTCCAC
TTCGACAATGTCGAGGTGAAGGTAGGCGACGGTTACTATGGTTGGCCTGCGCACGCGCCA
TTCGACGGGATCGTGGTGACTGCTGCTGCCAGCCACATCCCCCCGCCGCTGGTCGAACAG
CTCGCACGGGGCGGACGGATGGTCGTCCCCGTCGGAGGTCCCTTCGCGACCCAGTTTCTC
ATGCTGGTCGAGAAGCGAGTGGACGGAAGCATCATGACCCGGCAGCTGTTGCCGGTGAGC
TTTGTGCCACTGAGGGGAGGTCAAGCCCGATGA
>RSULL_00113 hypothetical protein
ATGAGAGTGGGTCGCCTGCTGCCGGTCGGTCTCATATCGGCGGCGACCCTTGCCCACGAA
GTGCTCCTGATGCGGCTCTTCTCGATCATTCAGTGGCATCATTTTGCCTATATGATCATA
AGCATCGCGCTCCTGGGCTTCGGCGCGAGCGGTACATTCCTTGCGCTTGCCCACCGCCCT
CTGGTGGATCGCTATCCCGCCGCGTTCGCAGCGTCGGCAGCCCTGTTCAGCACTACTGCG
GTTGCCAGTGTCGCCGGTGCCGAACGGCTTCCGTTCAACGCGCTCGAGATTATCTGGAAT
CCGGGGCAGCTCGGTTGGCTCGCGGCCAGCTATGCTCTCCTGGTTCTGCCGTTCTTTTGC
GGCGCAACCTGTATCGGCCTTGCCTTCATCCGCCACCCTGGCCAGATTGGACGCGTCTAT
GCCTTCGACCTGGTTGGCGCAGGGATCGGCGCGCTGGGCACCGTCGGGCTCTTGTTCCTT
GTCCCTCCCCCTGCGGCACTGTATTTCGTCGCAGCGCTGGGATTCGCTGCGGCTGCTCTC
GCCGCGACGGACATGGCTCGTCATCGGTGGCTCGCCGTCGGCAGTTTGGGGCTTGCAGCC
TTGCTCATCGCGGTGTGGCTGCCACCGTCCTGGACGGCCCCCGGCCCGCACATGTCGCAG
TACAAGGGCCTGCGCATGGCGCTCGAAGTGCCGAACGCGCGAGTGGTCGAGGAGCGATCA
AGCCCGTTGGGACTGCTGACGGTCGTCGAGAGCCCGACCGTGCCTTTCCGGTACGCGCCG
GGCCTCAGCCTCGCCAACACCCAAGAGCCGCCCGCGCAACTCGCCGTCTTCACCGATGGC
GACAGTATTACGACGATCACCGCCTATGGCGGCGATCCCACGACAGTCGCATATCTCGAT
CGGACAACAGCGGCGCTCCCGTACCGCCTCCTTAAGCGACCGCGGGTGCTGATCCTTGGT
GTCGGCGGCGGCGAGCAGGTGCTGCTCGCGCTGCGCGCCGGAGCCGACACCGTGGATGCC
GTAGAGCTTAACCCGCAGATGATCGACCTTGCTCGCAATCGCTTCGCGGATTTCGCCGGC
GGCATCTTTAGCCGCCCAAACGTGCATCTGCATTTGGCCGAGGCGCGCGCCTTCGCCGCG
GCTACTGGCGAGCGTTACGACCTGATCCAGATGCCGCTCCTTGACTCTTTCAGTGCGGCC
GCGGCCGGCGTACAGACCATGCATGAGAACTACACCTACACACTGGAGGCGCTGCGGGAT
TACCTCGCAGTGCTGAGACCGGGTGGTATTATTGCCGTCACGCGATGGCTGCGGGCGCCG
CCACGCGACATCCTCAAGCTGTTCGCCACCGCTACCGCAGCGCTTGAAGCTGATGGCGTG
GCCGAGGCAGGCCAGCACCTTGCGCTGATCCGCAGCTGGAACACTGCAACCCTCCTCGTC
GCCAGGTCGGCGTTCACCGGCGAAGACGTCGCAGCCATCCGCGGCTTCGCGGCCGAGAAT
TTCTTTGACATTTCCTGGGCGCCGGGCATCTCGTCGGCCGACGTAAACCGCTACAACCAG
CTCGACCAGGAGTATCTCTACGAAGGAGCCCTCGCTCTCCTCGGCCCCGAGCGGACCGAC
TTCATCGAGCGCTACAAGTTCGATATTGCACCCGCCACTGACGATCGGCCTTATTTCTTC
GATTTTTTCCGCTGGCGCGCCCTGCCCGAACTCCTAGCGCTGCGCACCCAAGGTGGGGCA
GCGATGCTCGACTGGGGCTACCTGATTCTGGCGACGACGCTCGTCCAGGCCGCGATCCTC
AGCGCCATCCTGATTCTGCTACCGCTCTGGCTTCGCCGGCGCGCACTCGGGAGAGGAGTA
CATCGGCTGCGCTTCGGGCTCTATTTCCTTGCCTTGGGCCTGGCGTTCCTCTTCATCGAG
ATCGCCTTCATTCAGCGCTTCGTGCTGTTCCTCGGCCATCCGCTTTACGCTGTCGCCGTC
GTACTTGCGGGATTCCTTGCCTTCGCGGGTCTCGGCAGCGCCGTAGCCGCACGCTGGATG
GCGATCGTCGGACGCGGATCGGCGGTGCGCGGCATTGCACTCGCCGTCGTGGTGATCGCA
TGCCTGGCTACCACCTACCTCCTAGCGCTCCCTTTGATATTCGAACGGCTGGTGGCACTC
CCGGATGCCGCGAAGATTGCGATCGCACTCCTCCTCATAGCGCCACTCGCAATCTTCATG
GGCATGCCCTTCCCCCTCGGCCTCGGCCACGTTGGCGCCTCCTCGAAGGAGTTTATTCCC
TGGGCGTGGGGGATCAATGGCTGTGCATCGGTGCTGAGCGCAATCCTCGCTGTACTGCTT
GCCATGCATATCGGGTTCACTGGCGTCGTGGTGATCGCCACCATCCTCTATCTTGTCGCC
CCGGCCCTACTCGCCGGGTCGTGGGACCCCTACGATCAGCAGACGCCGCAAGGCTTTGTC
CCAGATCGGAACCGTGCGCGAGTTGAACCAACGCCTGAAAACCGGAACCGGCTAGCGACT
ACGCCGATCGAATCCGGGAGGGGATGA
>RSULL_00114 Bacterioferritin
TTGAAAGGCGACAAAAAAGTCATCGAGCGGCTTAACGAGGCACTCTTCCTCGAACTTGGC
GCGGTCAACCAATACTGGGTTCACTACCGCCTGTTGGAGGACTGGGGCTATACCAAGCTT
GCCAAGAAGGAGCGCGCCGAATCCATCGAAGAAATGCATCATGCCGACCGCCTCGTCGCG
CGCATCATCTTCCTTGAGGGCCATCCAAACCTGCAGACGCTTGCTCCGTTGCGTATCGGC
CAGAACGTCAAGGAAGTTCTGGAAGCCGATCTTGCCGGCGAGTATGATGCCCGCACAGCT
TACAAGAAGTCGCGCGACATCTGTCATGACGCCGGTGACTATGTCTCCATGAAGCTCTTC
GAGGAACTCCTTGCCGATGAGGAAGGCCATATCGACTTCCTCGAAACGCAGCTCGACTTG
CTCGAGAAGATCGGCGAAGCCAAGTATGGCCAGCTGAACGCCGACTCTGCCAACGAGGCC
GAGTAA
>RSULL_00115 hypothetical protein
ATGATATTCCTCAGTCGTCCGGATGATGAGATCGACGACATTAGGGAAACAGCCGCAGCA
ACGGCCGCGCTTTTCCATGGCGTGATAGACCTTCGCAGGCACGATAAGCTGCCAACAGTC
TTCATCGAGAAGGCTGTTGATAACCTCCCGGATTTCCTTGTCGGTTATATAATTGCAGCT
GCAAACGAGCACGTCTTCATTCCAAACATGACACTGACTATCGTGTTTTCTGCAAAAGAA
GATGGGGACTGTCAAGAAAAAATCGAGATGGGATGCATATGGATTTTTGTTTGGCATTCA
CATGGTGGCAAAAACCTCTCGTCTGACATCGTTGGTTTCCCGCTCCCGCTGGCACCTCGC
GTGCCTGCCTATGTTTTGGGGAGAGAACATGCCGCTGGGGCTTAG
>RSULL_00116 mRNA interferase ChpB
ATGGTCCGGAGCAATGTTCCGAAGCGTGGCGACGTCTTTCTCGTCGACCTGAATCCAGTC
GTAGGTAATGAAATGAGGGATGATCATCGCTGTGTCGTAATCACCCCTCGCGAAATCAAT
CTTGTGGGAATGTGCCTTACGGTTCCTATTACAACGGGGGGTGCGTTTACCCGCAAAGCT
GGACTTGCCGTCAACATCTCAGGTCATACGACCGGGGTCGCTCTATGCAATCAGGTGAGA
GCGCTCGACATCATGGAGCGGGTGAAACAAAAGACGGCCAGACATGTCGACACGCTAGAC
ACCTCCACCACTGACGAAATTGTCGCCAGAGTGGTCAGCATGATCGATCCTGCTTAA
>RSULL_00117 Antitoxin PemI
ATGAGCAACACAGCAAAGATTCGCCGTCAGGGCGGCGCAACCGTGTTTAGCATTCCTCCC
GCGCTTTTGAAAATGCTCGGCGTCGAAGTAGGCACGGAGTTGACCTTGGTTGTCAGTAAT
GGGTCGCTTGTGGCGACGCCGAAGCAGGCGAAGAGAAGATATACTTTAGCCGAGCTGCTC
GAAGGAGCAGATGAAATGGCCGCGCTCAACAAGGAAGCAGCCTCCTGGAATGTTAGCTCG
CCTGTCGGTAACGAAGTGTCCTGA
>RSULL_00118 Error-prone DNA polymerase
ATGAGCACGGTGCCCGCATTTTTCGAGATCGGTGCGAGAACGAATTTCTCGTTTCTCGAA
GGAGCCTCCAGCCCCGAGGAGATGGTTGTGCAGGCGGCATGCCTGAAGCTCGGCGGACTC
GGGATTGCGGACAAGAATTCGGTTGCCGGCGTCGTGCGGGCGCATGCGCAGGCGGAGGAG
ATCAGGAAAAAATTCGAGAGGAAGGAAGCCGGCCTTCTGGAAGCGGATGAGAAGGAGAGG
AACATTCCCGATCCAATCCGCATCCAGCCAGGTGCACGTCTCGTCTTTTCGGATGGAACC
CCGGATGTTCTTGCCTATCCACGGAACAGGAAGGGGTGGGCGCATCTTTGCCGCCTGCTG
AGCGCCGGGAACCTGAAGGACGAGGCGGAGAAGGGGACCTGCATTCTTACGGAGACGGAG
TTCATGGAATGGGGAGACGAGATGGTATTCGCTCTCGTTCCCGACCGGTCCGTCCTGGAC
GACGCTGCCGGACTGAAGGCGCTGGAAGACCGTCTGGAGCGGTTCCGGAAGCGATTCCGC
AAAGCACTCCACATAGCGCTGGTGCCGGCCTATGACGGCCGCGACAGGCAGGCCTTCGCA
GTGCTTGCCATGCTCGCGGCGCGCAACCGCATTCCGCTGATCGCGACCAATCAGCCCCTT
TACCATCATCCTGAGCGTCGCCCCCTCTCCGATATCGTGATTGCGATCCGGGAGCATGTG
CCGATTGCCGAAGCCGGTTTCCTCCTGGCGCCGAATGCCGAGCGCTACCTCAAGGGAACA
CGCGAAATGTTCCGTCTCTTCAGGGACTATCCCGATGCGATCGAAAATACGCGCACGTTC
TTCTCCAGCCTCACCTTCTCGCTCAGCGAGTTGGAGCACAATTATCCGCCTGAAAACGAT
CCCGGCGAGACGCCTTACGAAACGCTCGAACGGTTGACGCGCGCGGGAGCGCAAAAACGC
TATCCGGAGGGTATCCCCGAAAAGATCGCGGCGCAGATCGACTATGAACTCAACCTCATC
CGCGAGAAAAAATACGCGTCCTATTTCCTGACCGTTCACAAGATCATCCAGCATGCCCGT
TGTGAGCTGAAGATTCTTTGCCAGGGTCGAGGGTCGGCTGCGAACTCGGTCATCTGCTAC
TGCCTCGAAATAACGGAAGTCGATCCGGCCAAGAGCACGCTTCTCTTCGACCGGTTTATC
TCGATGGACCGGGACGAGCCGCCGGACATTGACGTCGATTTCGAGCATGACAGGCGCGAG
GAGGTTATCCAGTTCATCTATAAAAGATACGGCATAGAGCATGCGGGGCTAACGGCGGGA
GTGACTACTTATCGGACGCGCTCGGCTGGCCGCGAAGTCGCCAAGGCCTTTGGGCTTTCG
GAAGATGTTCAGTCGGCGATCAGTAGCCTCGTCTGGGGCTGGTCGGAGGACAGTCTCTCC
GAGCGCGATGCAAAGGCGGGCGGCCTCGACATTGGCGATCCGGTGACGAAGAATGTTCTC
AGATATGCGTCCGAGCTTCTCGGGTTTCCGCGCCACCTCACCCAGCACGTCGGCGGATTT
GTCATCACCCGGGACCGGCTCGACGAAGTCGTGCCCATCATGAAGACGGCGATGCCAGAT
CGCTACATGATCGAGTGGGACAAAGACGACCTCGACAACGTCAAGATCCTCAAGGTGGAC
GTCCTGGCGCTCGGCATGCTGACCTGCCTGCGGAAGGCCTTTTCGCTCCTTCAGCTTCAT
TACGACGTGAAGAAGACCCTTGCCGATCTCGGTAACAAGGAGCACGGGGAGGAAGGCGAG
CCCGTCTACGCCATGATGTGCCGGGCCGATACGCTGGGCGTCTTCCAGATCGAAAGCCGG
GCGCAGATGAGCATGCTGCCGCGTCTGAAACCGAGGAAATTCTACGATCTCGTCATCGAG
GTGGCGATCGTGCGGCCGGGACCAATCCAAGGCGACATGGTACATCCTTACCTGAAACGC
CGAGAACAGTGGAAAAACAACATCCCGATCGAATATCCCAACCCGGAGTTGGAAGCGGTC
CTTGAAAGAACGCTCGGCGTTCCCCTGTTTCAGGAGCAAGCCATGCAGATTGCGATCACC
GCCGCAGGTTTTGCACCCGCAGAAGCCGACCGGCTTCGGCGGGCAATGGCGACGTTCAAG
AGAACAGGAACGATCGGCAATTTCGAGAAGCGGTTCATCGATGGAATGATTGCAAAGAAC
TACGCCCGTGAATTCGCGCAGCAATGCTTCAACCAGATCAAGGGTTTCGGCGAGTACGGC
TTTCCGGAAAGCCACGCGGCTTCCTTCGCGCTGCTCGTTTACGCTTCATCCTGGATCAAG
GCCTATTATCCCGATGTTTTCTGCGCGGCGATGCTGAACTCGCAGCCGATGGGGTTTTAT
GCGCCGGCGCAACTGGTCCGGGATGCGCGGGAGCACGGCGTGGAAATTCGGGCGGTCGAT
ATCAACCGTTCGGATTGGGATTGCCTCTTGGAGGAAGCCCGTTTCGACAGGTCGAAAATC
GATTTCCGGCACAAGGATATGTGCGAGGTCATTCGGACGAAGAGAGCGGTTCGTCTGGGT
TTCCGGCAGGTGAAGGGCCTTTCCGAAGACAGGATAAAAGAGAAATTGATCGCAAATCGG
GGTGCCGGGTATAGATCGATCCGCGACCTATGGCTGCGCTCAGACCTTGAAAAATCGGAT
ATCGAACGGCTGGCAGATGCAGATGCGTTCGGTTCCATCGGCTTGTCGCGGCGAGAGGCG
CTCTGGGCAGCGCGGGCGCTCGACGTGAAAAGTGCGGCAGAGAAGCTGCCCTTGTTCGAT
CGGGTATCCCATGTCGATCTCCAAGTCGAACCGAGGATGAAACTGCCCGAAATGCTGCCG
GGCGAACAGGTGGTCGAGGATTATCGCTATCTTTCGCTGTCACTGAAGGCGCACCCTGTT
TCCTTCCTGCGAGAGGACTTCCGGAGAGCTGGAATGACGCGCAATGTCGATCTTCTGACC
GTGTCGAACGGAAAGACGGTGACGATTGCGGGGCTGGTGCTGGTCCGCCAGCGGCCGGGC
ACCGCCAAGGGGGTGGTCTTCATGACGCTGGAGGATGAAACGGGCGTTGCCAATGCCATT
ATCTGGAAAAAGGCTTTCGAGAAATACCGTTCGATCGTCATGGGCGCGCGTCTCGTGAAA
ATCCACGGCAGACTGCAAAGTCATAGCGGCGTAATTCATACGGTCGTCGAGCACATCGAA
GATATGACGCCCGCTCTCGGTCTCCTGCAGAAGGAGGCGCAACGTTTCGGCGCATGCGAG
CGCGCCGACGAGGCAGTGCGGCCGACGGCCGATCCTCGTGGAAAAAAGATGGCGGGTATT
CTCGAAAAAGCGGCCATCGAAAGGCGAATGATATCGGCAAGCGGTGAGACGAATGCCGCG
GAGACCGCACAGGTCATGCCGAGGGGACGCAATTTTCATTGA
>RSULL_00119 DNA polymerase IV
ATGCGCCTGACGGCACTCGATGAGGTGGCGGAACGGATTAAACTGAAGAAAAACCAAGGG
GTAGCCGAAGCGCGCGCCATATTCCCCCTTCTGGATGTCATCGAGGAAGATCCGGCCGCC
GATCGCCGGCTTCTCGAAGGCATCGCTGATTGGTGCGACCGTTATACGCCGCTGGTAGCG
TTCGACGGCAAGGACGGCCTGTTTCTGGATATTACAGGCTGCGCCCATCTCTTTGGCGGC
GAAAGGGCAATGCTCAAGGATATCCTTTCCCGGCTCTTCCATATGGGGCTCGATGTTTGC
GGCGCGATCTCTTCGTCGCCGGGCCTCTCCTGGGCCGTTTCCCACTTCGGGAGTGGTGGC
GTCATTGAAGCCGATGAGATGGAACATGTGCTGGCGCCGTTGCCGGTCGCGGCCCTTCGG
CTGGAGGAAGAGACTGTCGAGGCACTGAAGAAGCTCGGGCTCAAGTATATCGGCGACCTC
CTGTGTGCCCCCCGCGCACCGTTGGCCCGCCGTTTCGGCGCGCAACTCCTGCCCAGGCTC
GATCAGGCGCTGGGAGCGGAAGAGGAGCCGGTTTCCCCGCGGCGGCCCGTTGCCAGTCTT
TCCGCGGAACGACGCCTCATCGAGCCGATTGGTACGGAAGAAGATATCCTCGCCGTCACC
GGCCAGATTGCCGCCTCACTGAAAGCATCGCTTGAGGCACGCGGCGCCGGCGGCCGTGCG
TTCGAACTCGTGCTGTTTCGCGTCGACGGCAGGGTCTTCAGGATTCCCGTCGGGGCCTCA
CAGCCTCTCAGGGATCCGAAGCATATCGCTTCGCTGTTCTGCGAGCGTCTGCAGGCAATC
CACGACGATCTCGATGCCGGCTACGGCTTTGAAATCCTGCGGCTGAATGTGCTGCGCCAT
GATCCATTCGATGCGGCACAGGGGGATTTCGAAGGAGGCCGACAGAAGGAGATGTCGCTT
GCGACTTTCATCGACCGAGTCTCGGCCCGCCTCGGCACGGATTGCCTACAGAGATTTCAA
CTGCGCGAGAGCCACGTGCCGGAGCGGGCGGTGACTGCAATTCCCGCCATGGAAGGCCCT
CCGGCACGCCGGAAGGCGGAGGAGGGAAATTCCTTTCCTTCACGGAGCGAGCGTCCCCTG
CGGCTTTTTGCCCGGCCGGAGCGAATGGAGGCCCTGCTTGCCGAAGTGCCCGACGGCCCG
CCGCAAGTCTTCCGCTGGCGGCGTATGCAGCATCGCGTGGCAACAAGCGAGGGACCGGAG
CGGCTTGCCATGGAATGGTGGATCGATGGCGCGGATGCCGAGGCGCGCGATTATTTCCGC
ATCGAGGATGATGCGGGTCACCGTTTCTGGATCTATCGCGAAGGTTTTTACGGGCATGCA
CTTCCTCCACGCTGGTTCATGCATGGGATTTTCGCATGA
>RSULL_00120 hypothetical protein
ATGGCGCAGACGGCCGTGGCGCGCGAGCAGCTTTTTGCGCTCCGCGAAACCATTGCGAAA
CTCGAAGGCAAGCCTGCGCCGGCGCTTGCGGCGGCGGCGCAGGAGGCTTTTGCGACTGGT
GACGATACCTATTCGAAATCCGCAAAAACGCCCCCGCGCCTGTCTTTCGGCATTCCCATT
CTCGACGAGGCACTTGAAGGCGGTCTGCCGCTTAACGGCATTACCGAAGTCCGGTCTCTG
ATGCTGAGGGAGGCAGGCGGCGCCAGCGGTTTCGTGCTGGCGCTTGCGGCTTTGCTGCAG
CGACAGGAGACGGCGGATGGCATGCCCGTTCTCTGGATCGGCGACAGGATATGCACGATG
GAAGCAGGGCTTCCCTATGCTGTCGGCCTCAAGGATTTCGGATTGGAGCCGGAACGCTTT
CTCATTGCTTCGCCACACAAGTTGGAAGAGGCGCTATGGCTTGCCGAAGCGGCAGTCGAA
AGCGGCATCTTCCCCGTCACGATCCTGGAGGTACGCGGTAATCCCGCTCATTTCGGCCTG
ACGGAAAGCCGGCGATTGAGCTTGCGGGCAAAGGCTTCCGGCCGTCCGCTTTTTCTGTTG
CGGCAGGGCGGCGAGGAGGAGGCGAGCAGCGCCTTGTTCCGGCTCCTTGCCGAACCCGCG
CCGGTCAGTGCACGGCCTCTGCCGGATGGTTCGATGTTAGGCGGCAGCCTCGGCAATCCG
GTTTTTCGTCTCATCCTGGAGAAGAGCCGCAACCCGGCTCCCGTCTCCTTTCTTCTGGAA
TGGAATCCTTATGACCGCCGGTTTTTCCCCGTTAACCAACCAGAGCACACTCGCTCTCCA
GGCGACCAATCAGCGCATTCTGTCGCTCAGCTTTCCTCATCTTCCAACCGACAGAATCGC
CCGCAAGAGGTGGGGGCTGTCCTGGCGTTCGGCCGGACGCCCTGA
>RSULL_00121 Possibl zinc metallo-peptidase
ATGGCCCGCATAAACCAGAGCGAGGATTGGCGGGACCGCCATGCTCCAACGCTCAGCACA
TTCGAGTCCCTGGCGATGGAAGCCTATAGCCATTTGCCGGATGAGTTCCGGTCGCTCACC
GACAATCTGACCATCGAAATCGAAGATTTTCCGGACGATGACGTCTTCGAGGACATGGCG
CTGGAAACGCCGTTCGATCTGCTTGGACTCTTTGAAGGCAGGGGCATTTCCGAGCGTTTC
ACGCTCGAGACCGGCGAGATGCCCAATCGTATCCGCATCTACCGACGTCCCATTCTGGAT
TATTGGGCGGAAAATGATGAAACGCTTGGAGACATCATCACCCATGTTCTCATCCATGAG
ATCGGTCACCATTTCGGCCTGAGCGATGACGACATGGAGCGGATTGAAGCCAGCGTCGAG
GAAGCTGCCGACCGCTGA
>RSULL_00122 hypothetical protein
ATGAAGCTCTACCGCCTTTTGACCGGCCAGGACGACGCCGCGTTCTGTCATCGCGTAACC
AATGCGCTCAACAAGGGCTGGTCGCTTCACGGTGCGCCGTCGCTGACCTTCAACGCTCAG
ACCGGCCAGGTGATTGCCGGCCAGGCGATCGTCAAAGAGGTCGAAGGCAAGGATTATCAT
CCGGAGATGAAACTCTCCGAACAATAG
>RSULL_00123 (3S)-malyl-CoA thioesterase
ATGAGCCAGAATTCGCCCGTCCGTTCCTTCAGTCTGCACCGTTCAGTGCTGAGCGTTCCC
GCCATCAATCTCCGCGCGCTCGAAAAGACCCGTGCGCTCGATTGCGACGCCGTCATTTTC
GATCTCGAAGATTCTGTGGCGTTCGAGAAGAAGGAAGAAGCGCGTGAACACCTGAAAACC
TTCTTTTCGGGGAAACCGCTCGAGAACAAGGAAAAGATCATCCGCATCAATGCGCTCTCG
TCGAGTTTCGGCCATGCCGATATGGAACTGGTGCAGGCTCTCCGGCCGGATGCGGTGCTT
TTACCGAAGGTGGACGAACCGCAGGACGTCATGGCGGTGAGCGACCTTCTTGCCGACGCG
GATGCGCCGGAGACCTTGCGTATCTGGGCGATGATCGAGACGCCGCGTGGCATCCTGAAC
GGTGCCGCAATCGCAGAAGCCGGCCGCACTTTGGGCTCGAGGCTCGATTGCTTCGTTATC
GGACTGAACGATCTGCGCAAGGAGACCGGCGTTCTGCCGCAACCGGGCCGAACCTATCTC
GTACCGTGGCTGATGCAGGTCATCCTCGCCGTGCGGGCCTATGGTCTCGATGCGATCGAC
AGCGTTTTCAATGATTTCAAGGAAATGGATGCTTTCGAGGCCGAATGCGCGCATGGCCGA
GCCATGGGCTTCGATGGCAAGATGCTGATCCATCCGGCGCAGATCGAGGCTGCCAACCGG
CACTTCGCTCCCGACGCGGCTGCCATCCGGGAGGCGGAAGAAATCATTGCGGCTTTCGCC
GATCCTTCGGCCGAAGGTCTCAACGTCATCAATTTAAACGGCCGGATGATCGAGCGGCTG
CATCTTGTGCAGGCGGAAAGCCTGGTCCATAAAGCCCGCCTGATTGCCGAACGCCAGACT
GCTGAACGAAAGCCTTTATCATGA
>RSULL_00124 hypothetical protein
ATGCAGAATATACGTTCCATCTTCCTCATGCTGTCAGGGATCACTGTATTCGTGGCGCTC
GCTGCTCTCACCGTTTCGGTGACGCTCGCCATCGGCGGTATCCTGACCGTCCTCATGGTC
GGCCGTGCGCTTTCGATGAAGATGAAGCCGGCGCCCGTCCGCGCCAAGGCTGAGGCAAAG
CGTGAAATGCGCATCTGGAACGACGGCCGCGGCACGATCATCGATCTTTGA
>RSULL_00125 putative enzyme related to lactoylglutathione lyase
ATGGATAGCAATGAAAACGTCCCCGCCAAGATGCCCCCGGTCAAAAACTGCCTGCTGCCC
TATCTGACGGTCGACGGCGCGCTCAAGGCCGCGGAATTCTATAAGAAGGCATTTAACGCC
GAAGAAGCCTATGTCGTGCCAGCCGACGAGAAGGGTCGGACGATGCATGTGCATCTTTAT
ATCAATGGCAGCTCTCTCATGCTGTCGGATGCCTATCCTGAATACGGCCATCCCTTCAAA
GGCCATGAAGGCTTCGCAATACAGCTGATCGTCGATGACATCGACTCCTGGTGGCAGCGC
GCCGTGTCTGTCGGCGCCGAGGTCGTCATGCCGGTCGAACGAATGTTCTGGGGCGACCGC
TACGGTCAACTTCGCGATCCATTCGGCGTGCTCTGGGGGCTGAACGAAACGTCCAAGTAA
>RSULL_00126 3-isopropylmalate dehydratase small subunit
ATGGATAAATTCGTGAAGCTCACCGGCGTTGCAGCGCCCCTGCCTGTCGTCAACATTGAC
ACGGACATGATCATTCCGAAGGACTATCTGAAGACCATCAAGCGCACCGGTCTCGGCAAG
GGCCTCTTCGCCGAGGCCCGCTACCACGAGGATGGTTCCGAAAACGCCGATTTCGTGCTG
AACAAGCCGGCATACCGCAACGCCAAGATCCTCGTTGCCGGCGGTAATTTCGGTTGTGGC
TCCTCGCGCGAGCATGCCCCGTGGGCGCTTCTCGATTTCGGCATCCGTTGCGTTATCTCC
ACAAGTTTTGCGGACATCTTCTACAACAACTGTTTCAAGAACGGCATTCTGCCGATCAAA
GTCAGCCAGGAAGATCTCGACAAGCTGATGGACGACGCTTCGCGCGGCTCCAATGCTGTC
CTGACGGTCGATCTCGAAAGCCTGGAAATCACCGGCCCGGACGGCGGTTCGATCAAGTTC
GACCTCGACGAATTCAAGCGCCATTGCCTGCTGAACGGCCTCGATGATATCGGCTTGACG
CTGGAAAAGGGCAAAGCGATCGACAGCTTCGAGAAGAAGAATGCTGCGGCGCGTCCCTGG
GCAGCTTAG
>RSULL_00127 3-isopropylmalate dehydrogenase
ATGACAGCGCGCAATCTTTTCCTGCTGCCGGGCGACGGCATCGGTCCCGAGGCAATGGGC
GAGGTCCGCAAGATCATTGCTTACATGAACGAGGCGATGAATGCCGGCTTCGTTACCGAT
GAAGGCCTTGTCGGCGGCAGTGCCTACGATGCGCATGGCGCAGCCATCTCCGAAGACGAC
ATGAAAAAGGCGCTGGCAGCAGACGCCGTTCTCTTCGGGGCCGTCGGCGGCCCTAAATGG
GACAGCGTGCCTTATGAAGTGCGCCCGGAAGCAGGCCTTCTGCGCTTGCGCAAGGACTTG
GAACTCTTTGCAAACCTGCGCCCGGCAATCTGCTATCCGGCGCTTGCCTCCGCCTCTTCG
CTGAAGCCGGACCTGGTCGAAGGACTCGACATCCTCATCATCCGCGAGCTGACGGGCGGG
GTCTATTTTGGCGAACCGAAGGAGATCATCGATCTCGGCAACGGCCAGAAGCGTGGCATC
GATACGCAGGTCTACGACACTTACGAAATCGAACGCATCGCCGGCGTCGCCTTCGAAATG
GCGCGGACCCGCCAGAATCGCGTCTGCTCCATGGAAAAGCGCAACGTCATGAAGTCGGGC
GTGCTCTGGAATCAGGTTGTTACCGAGACGCACAAGGCGAAATACTCCGACGTCCAGCTC
GAGCATATGCTGGCCGATGCCGGCGGCATGCAGCTGGTACGCCAGCCGAAACAGTTCGAT
GTCATCGTCACCGATAACCTTTTCGGTGACATGCTTTCCGACGTCGCGGCGATGCTGACC
GGTTCGCTTGGCATGCTGCCGTCCGCTTCTCTCGGTGCGCCGGATGGCAAGACAGGCAAA
CGAAAAGCGCTCTACGAGCCCGTCCACGGCTCGGCTCCCGACATCGCCGGTAAGGGCATC
GCCAACCCGATCGCCATGATCGCCTCCTTCGCCATGTGCCTGCGTTATTCCTTCAACCTC
GTGAAGGAAGCCGACAATCTTGAGAAGGCGATCGCCAACGTTCTCAACAAGGGTGTCCGC
ACGGCCGACATCATGGCCGAAGGCGCAAAGAAGGTTGGAACTGTTGAGATGGGCGAGGCG
ATCCTTGCCGAGTTCAAGATGCTTTCTGCCTGA
>RSULL_00128 undecaprenyl pyrophosphate phosphatase
ATGAGCAATACCGACGATCACAAACGAGGCTGGCGATCTTATCTGGGCACACGCTACGAC
GCCCGGCGCACGGTCCATCGCAGAGTTCCCTGGAAGGCATTCACGCTTTCCGCAATCAAT
GTGGTCGCCATTGCCTTTTTTGTCTTCGACAGACCGCTTGGACAGGCGGCGGAAAGCCTT
TCGCCTCCCTTAGTAATGATCGCAGGCAACGTAACGGATATCGGCCGCCTTGCATGGATC
CTTGCCGGCCTTTGCACCATTCTTGCCACCGGTTACGCTGTTCGAAGGCGGCTTTGGAAA
GTCCGCCGCAAATTCCGCATGGTCTATTTCGTCCAGATGACAGCCTATGTCGGTCTGTCG
GTGATCCTGGCCAGCATCTGCGCGAACACTTTGAAATTCCTGATCGGACGGGCGCGGCCG
CTTATCTATGAGCAGGAGGGCATTTTCAGTTTCTCGCCCTTGACCATGGATTTCCTGCAT
CAGAGCTTTCCCTCAGGTCATGCGGCCAATATCGGCGCGCTCTTTGTGGCACTCATCCTC
CTTTTTCCGCACGTCAGGCTCATTTTCATCGGTATCGGGCTCTGGCTCGGTGCAACCCGC
ATCATCATCGGCGTCCACTATCCGAGCGATGTCGTAGCAGGCCTGGCACTCGGTGCCTGG
CTCGCATTTGCTCTCTCAATCCTTTTTGCCCGCTTCGGTCTGGTCTTTGCCATCGACCTC
GAAGGCCGGCCTGTGCCGCGGCTCAGCAAGCTTATCTGA
>RSULL_00129 Xylulose kinase
ATGCAACCGGACGAACGCTATGTCATTGGCATGGATTCATCGACACAATCGGTCAAGGCG
ATCGCCTGGACGGCCGATGGCACGCCGCGCGCCGAGGGCCGCGCCGCCCATGTGATTTCG
ACGCCCCATCCGCTGCATGCGGAGCAGGACGCCGAGGACTGGTGGACGGCCGCGGCGGCC
GCGCTGTCGTCGCTCATGCAGAAGATCGATCCCGCCCGTGTCGACGGTATTGCGATTTCC
AACCAGCGCGAGACGATGGTGCTGCTCGACGAGAACCGCAAGCCGCTGGCGCCGGCGACA
CTCTGGCTCGACCGGCGGGCGCAGGACGTCGTGCCGGTTCTGGCGCAGGAGCTCGGCGCC
GAGCGGCTTCATGCGATTTCCGGCAAGCCGATTGACGTCATCCCCTGCGTCAACCGCCTG
CGCTATTATCGCGAACACCAGCCGGAGCTCCTCGACCAGGCCGCCCAGATCCTCAGCGTG
CATGATTTCCTGACGATGAAACTGACGGGAACGGCACAGGCGAGCTGGACCAGCGGCGAC
CCGTTCGGCATTCTCGACATCGAGAACAAGGTCTGGTCGCGCGAGATCCTCGACCATCTC
GCCATTGCGCCGGAAAAGCTCCCCGCGCTCCACCGTCCCGGTACGAAGATCGGTCGCATC
ACGCCAGCGGCGGCGGCGGCAACGGGTCTCCTTCCCGGCACCCCGGTCTATGCCGGTGGC
GGCGACGGCAATTGCGCCGGACTCGGCGTCAATGCGATCAGCCCCGGCGTCGTCTATCTC
AATCTCGGCACGGCGGTGGTCGGCGGGTGCTGGTCGGCAACGCCGGCACTCAGCCGCTTC
TGGCGCACACTCGTCTCGCCGGACGGGGACGGCTATCTCCTCGAAAGCTGCCAGCGCGGA
GGCGCCTATTTCGTCAACTGGCTGATCGATACCTTCGCCGGCGGGCGCACCAATCCGGCG
ATTTTCGAGTCGCTGGAAGCGGAGGCGAGCGGCCTCGGCGTCGGCTCGGGCGGCGTGACC
GCACTCTCTTATCTCATGGGCTGCATGGACCCGCACTGGGACAAGAATGCCCGCGCCGGC
TTCGTCGGGCTCGGGCCGGAAACCGGCATGGCTCACCTCTACCGCGCCGGCATGGAAGCC
ATCACGCTCGAATTCAACCGTTCGCTTGCTGAGATGCGCCGGACAGGCGTGATCGCGACG
CGGATCTTCGTGATCGGCGGCGGCGCCGGCAGCCGGCTCTGGCGCCAGATGGTCGCCGAT
GCCAGCGGCCTGCCGGTCATCCGCAGCCTCTCGAACGAGGCCTCCGCGCTTGGCTCCGGC
ATGTCTGCAGCAGTCGGTGCGGGCTGGTATCCAGACTTCCACGCCGCCGCCAATGCGATG
TCGCGCCTCGCCGAAGAGGTCGAACCCGACCCGACTGCCGCCGACGCCTGGGCGAGACTC
TCGCATCGGCAGGCAAACCTCTATTATGCCGTGCGGGATCTGGATCTCGATCGGCAGCGG
ATGTGA
>RSULL_00130 Sor operon activator
ATGGGACGGGAGAAGACCACACGCGAAATGAAGTCGGCGCGCAGCGTCGCCGAGGCGGGG
TCATCCTTGCCCACGGAGTTCGACGACGCGGTGATGTGGGCCGCCTGGCTCTACTACGCA
GACCAGATGACGCAGAGCGAGATCGCCAAGCGCCTCGGCGTATCGCGCGCGACGATCGTC
AACCATCTGCAGGAAGCCCGCGAGCGCGGCATCGTCTCGGTCAACATCAACCCGCAGGCG
GGCGGGCGCACCAGCGTCGCTCGGGCGCTGATGCAGCGCTTCGGCCTGTCCGGCGTTTTC
GTCATTCCGAACGGCGAGGAGGAGAGCGTCTCGCAGCGGCTGGGCGATGCCGGCGCGCGC
GTTCTCGCCGACCAGATCGAGGATGGTGACATCATCGGCGTCGCCTGGGGCCGCACGGTG
CTGGCGGCCGCCGACCAGATCTCGCTGACGCGGCCACTGTCCAATCTCACCGTGGTGCAG
GTTTCGGGCAGTTCCACCGGCGAGCCGGATTTCTCGCCGGAACTCTGCACGTCGCTGCTG
TCGAACCGCATTCACGCGCGCTGCGTCAACCTGCTCGCACCCGCCGTTCTGTCGACCCGC
GAGCTCAAGGCGGCGCTGCTGGCAGAACCCGTGCTGAAGAAGCAGATGGATCTGGTCCAT
TCGACCCACCGTATCCTTTTCGGCGTCGGCGATCTCGGTCCGCGCAGCACGGTGCGCGCC
TCCGGCATCGCCAGCCGGGAGGAAGTGGACGATTACATCGCCCGCGGCGCCGTCGCCGTC
ATCATCGGCCGCTTCATCGATGCGCATGGTGCGGCGGTGGGCGGGGACCACGACGAACGA
ATGGTGGGCATCACGCTCGACGAGCTTAAACAGGTGCCGAGCCGCATCTGCCTCGCCGGC
GGGCGGGCCAAGGTCCCGGCGATCATCGCGACGCTGGGGGCCGGCTACGCCACCCATTTC
GTCACCGACATTGCCACGGGCGAGGCCCTGCTGGCGGTCTAG
>RSULL_00131 Glycerol-1-phosphate dehydrogenase [NAD(P)+]
ATGCCCGGCAACGCGCCTGTGGGTGGCTGGACTACGCTCATCGACGACATCGTCGCCGGC
AAATGGACGAATCCGGAGACCGGCGAGCGCGCCACGGTTCCCTATGAGTCCATCGTCATT
GGCGAGAGCCTGCAGGGCCGCGAGGCCGATCTGGTCGCCGGCCTGGAGCTTGGCGAGCGC
TATACGATCGTTGCCGACGCGCAGACGTTCGACGCCATGGGCGCGCGGGTGGAAAAGGCG
CTGAAAAGCCTCGGGCCCGTCGACACCGTGATCCTCGATCATCCGCACGCCGACATGGCC
GCGGTCCATGACCTGACGGAAAAGCTCGCCCGGTCCGAGGCTGTCATTGCGGTCGGTTCC
GGCACGATCAACGATCTCTGCAAATTCGTCACCGGCCGTACCAACCGCCGCTATGCCGTC
TTCGGCACGGCCGCATCGATGAACGGCTACACCTCGACCACCGCCTCGATCACGCTCGAA
AACGGTCTGAAAGTGTCGCTGCCCTCGCACGCGCCGTCGGGCTTCTTCATCGATCTCGGG
GTGACGGCGGCAGCGCCTGCCTATCTTTCGGCCGCCGGCTTTGCCGATTGCCTCGTCCGC
TCCGTCGCGCAGGTCGACTGGTGGATGTCACACCGCCTGCTCGGCACGCTCTATTCGACT
GTTCCCTACATCATCCAGGAGGATGACGAGCGCGAACTGAACCGGCGCGCCGCCGGCATC
GCCACGGGGGATATCGCCGCCAACGGCTATCTCCACCGTGTGCTGGCGCTCTGCGGCCTC
GGCATCTCCTTTACCGGCATGTCGAACCACGGTTCGATGGGCGAGCACCAGGTGTCGCAC
TACATCGACTGCTTTGCCAGGGACAAGCATCCCGGAACGCTGCACGGCCAGCAGGTCGGC
GTCGCGACGCTCTCCATGGCGCGCCTCCAGCGCATCTTCCTGGACAGCGAGACGCCGCCG
CAGATCCGCCCGAGCCGGATCGTTCCGCAGGCGATGGCGCGTCGCATGGGCGCGGAGGTT
GCCGCCCAGTGCTACCAGGAAATCCAGCCGAAGATCTTCGACGCGCGCGGCGCGGCGGAG
ATCAACGAGAAACTGGCCACGCTGTGGCCGGTGCTGCGCGCCGAGCTCAATGCCTTCGCC
CTGCCGGTTGCGGAGATGGAGCAGTTGCTCCGTGATGCCGGCGGTCCGATGACGGCCGCC
GATCTCGGCCTGCCGGTCGAGATCTATCGCGAGGCGCTGATCTACAGCCGCGAGATGCGC
AACCGCTATTCCTTCCTCGATATCGCGGCGGACACCGGGATGCTCGAGGATTTCGCCGGC
GGGGAGGCGTGA
>RSULL_00132 phosphoglycolate phosphatase
ATGCGCCCGATTGCCACCATGCCGCTTGATGTTGCAGCCCGGATCAAAGTGCTCTTCGCC
GATATCGACGATACGCTGACGAATGAGGGCCGGCTGCCCGCCGTTGCCTATGGCGCGCTG
GAGCGCCTGAGTGCGGCCGGCATTGCGGTTGCGCCGATCACCGGCCGCCCGGCCGGCTGG
TGCGACATGATTGCCCGCATGTGGCCGGTGGCCGGCGTCGTCGGCGAGAACGGCGCCTTC
TATTTCTCCTATGACCAGCAGACCCGCCGTATGCGCCGCAACTTTGCCATCGACGATGCC
CAGCGGGCGGCGGACCGCGAAAGGCTTGAAGCTGTCCGTACCCGCATCCTCGCCGAGGTT
CCGGGTGCGGCGATCTCGGCCGACCAGCTCTACCGTGAAGCCGATCTTGCCATCGACTTC
TGCGAGGATGTGCCGCCGCTTGCCGATGGCGAGGTGGACCGGATCAAGCGCATCTTCGAG
CAGGAGGGTGCTGTGGCCAAGGTGTCGTCCATCCATGTGAACGGTTGGTACGGAGCCTAT
GACAAGCTGACGATGAGCCGCCGCTTTGCCGCCGACATTCTCGGCGTCGATCTGGAGGCT
GACAAGTCGCGGATCGTTTTCGTCGGCGACAGTCCGAACGACGCGCCGATGTTCGGCTTC
TTTCCGAATGCCTGCGGTGTCGCCAATGTGCTGGCTCTCCGGAACCGCATGGATGCGGAG
CCCGCCTATGTGACGACGGCGCGCGGCGGGTACGGCTTCGTCGAGGTGGCGAACCATATC
CTCGCGGCACGAAGGGAAGTGGCATGA
>RSULL_00133 glycerol-3-phosphate dehydrogenase
ATGAGCGGCGTGGTCTACGACATCGCCATCATCGGCGGCGGCATCAACGGCGCGGGCATC
GGCGGCGACGCGGCCGGGCGCGGGCTGAAGGTGCTGCTCGTCGAACAGGCCGATCTCGGC
TCATCTGGCCGCTGCGCTTCGAACGCGAGGCACGCCGTCTGGTCCGGCATTACGGGCTCG
AGGCGCGCGCGATCCTCGGCACGGCGAAGAGCCGTCCGGAGCTTGGCCGCGATTTCGGCG
GCTCCATCACGGCGGCGGAAGTCGGCTTCGATGACGCAGGAATACACCCGGACGGCGGCC
GACATCATCCGGCGACGGACGAAATCGGGCCTGCGGATGAGCCGGGATGAGATCGAGGCA
CTCGACCTCTACATGCGAGAGCGACGGGAGATCGCCTCCGCATCGGCGGAGTGGCGAGCC
CCGGAATAA
>RSULL_00134 Trehalose transport system permease protein SugA
ATGCCCATCGTGCAGGTCAAACGCATCGCGATCTCGGATTCGCCATGGCCATGGCTCTTG
CCGCTCATCGCGCTGCTGGTGGTCTTCACCATCTATCCGCTGATCTACAATATCTGGCTG
AGCTTCCATGAATTCGCCCCAGCCACCCGAGGGCTGAAATTCGTCGGCTTCGCCAACTGG
GTGCAGCTCTGGAACGACACGCGCTTCTGGAGCGCGCTCGGCGTCACCTTCGTCTATTTC
GCCGTGGCGCTCACCCTCGAGATCATCCTCGGCATGGCGATCGCCCTGCTGCTCGATGCG
GAGCTGCCGGGCTTCGGCGTGCTGCGGGCCGTCCTGTCGATGACGCTGGTGATCCCGCCG
GCGATTGCCGGCATGATGTTCCTTCTGATGGAAGACCCGCAATTCGGCGTGCTGCCCTAT
CTGCTTGGCCAGTTCGGCCTGCTCGACAAGTCGACGCCGATCCTCGCCACCTCGTCGCTG
GCACTGGCCGGGGTTCTCATTGCCGAGATCTGGCAGTGGACGCCCTTCATGGTTCTGATC
TTCATGGCCGGCCTTCGTGCCCTTCCCGTGGAGCCCTACGAAGCGGCGAGCATCGACGGC
GCCTCGTCCTTCCAGATGTTCCGCCGGCTGACCCTTCCGATGATGTCGAAGGTCATCGCG
GTCGCGGTGCTGTTGCGCGGCATCGATCTGTTCCGCGTCTTCGACTACGTCTTCGTCATG
ACTTCGGGAGGACCCGGTACGGCGACCTATACGGTCAGCCTCTATGCCTGGCAGCAGACC
TTCTCCTTTCTGAAATGGGGCTATGGCGCGACGCTGAGCCTCACCAGCCTCATCATCGTC
ATGGTGATGGCCAACCTCTTCATCCGCATCGCAAAGGTCAGGTGGTAA
>RSULL_00135 Trehalose transport system permease protein SugB
ATGCAACAGAGCAAATCCGCCCGCGCGCTGCGCACCCTTGCCGGCTGGGTCGTCGTCGGG
ATCTTCTTCTTCCCGATCTACTTCTGGACCTCGGTCGCCTTCCGCGACGCCAAGGACATC
TTCAACTGGCCGCCGATCATCGTCGATTTCGTGCCAACCGTGAAGAATTTCGAGCAGGTC
TTCGGCATCTCGCTCGGCTTCTCCTTCGGCCAGCAGGCCGCGGTGACGCCCGGCGGCGGC
AATTTCTACATGGCGCCGCGGCTGTGGGACTCGATCGTCGTCGCCTCGATGTCGACGGTC
CTCGCCATCACCGTCGCGACGCTTGCGGCCTATTCGCTGTCCCGCATGCATTTCCGCGGC
AGGCACGAATTCGTCAACTGGGTGCTCTCGACGCGCATGATGCCGCCTGTCGCCGTCGCC
ATCCCAATGTTCTTCATCTTCAAGCAGTTCAGCCTGCTCGATACCTATATCGGCGTCATC
CTGATCCACGGGCTGATGAACCTGCCGCTCGCGGTGCTGCTGCTGAAGAGCTTCTTCGAC
GATATTCCCGCCGAGATCGACGAGAGCGCGCTTCTCGACGGCGCCTCGCGCTGGATGATC
TTCCGCCGCATCGTGCTGCCGATGGCCAAGGGCGGCATCGCCGCCAGCGCGGTACTCTGC
TTCATCTTCTCGTGGACCGAGTTCCTGTTCGTCCTGACGCTGACGCAGACGGGCCTGAAG
ACGGTACCCGTCGTGTCCTCGACCTTCGTCACATCAATCGGCACCGCCTGGGGAAACATG
GCCGCGCTCGGCGCCGCCGCGATCGTGCCGGCCTTCATCGTCATTCTGCTGGTTCAGCGT
CATCTCGTGCGCGGCCTGACGATGGGCTCGCTGAAGCAATAA
>RSULL_00136 putative ABC transporter-binding protein precursor
ATGAACGAACGTGATAGAAAATCATACCTAGCGGCGGTCACCGACCGCTTCGTCCGGGGC
GGTATGGACCGCCGCGAATTCCTGCGCGTCGCCGGCAAGCTCGGCCTCGGCGCCACGGCT
CTCGGCATGGGCTTCGGCAACCGCCCGTTCATGCTGAACAAGGCCGTCGCCCAGGAACAG
CTGAAGCCGTCGGCCGATGTCATGGCCTGGCTCAAGGATGTTGGTAAACCCTTCGCCGGC
ACGACGCTGAAGCTTGCGACGGAATCGACCCCGCCGTCGAATGCGATCAACTCTCAGCTA
AAGCAGTATTTCGAGGAAGCGACCGGCATCAAGGTCGAGATCGAAGTCCTGCCGCTTGAG
CAGGTTCTGCAGAAGCTGACGCTCGACGTCGCCTCCTCGCTCGGCACCTACGACCTCTAC
TATATCGACCAGAGCTGGTCGGCCTCGTTCAGCAAGGACGTTTTCGACCCGCGCGAGCAG
ATAGAGGCGAATGCCGAACTCGCCATGCCGAACTACAATATCGACGATTTCCTTCCGGCG
CTCGTCGACGGTATCTCCAAGTACGAGGATCGCTGGGTCGGCGTCCCCTACGACATCCCT
ATCTTCATCATGATCTACCGCAAGGATATCTACGAGAAGCTCGGCCTCAAGGCTCCGACC
ACCTTCGAGGAACTGCTGAACAACTCGGCGACGATCACCAAGGAAATGGGCCCGACGACC
TTCGGTTATGCCGGCCAGATGAAGTCCGGCCACTATGCGCTGGAATGCGAGTGGACCTCG
ATGCTCTGGGGCAATGGCGGCTCGATCTTCAGCGCCGACAAGAAGTTCGTCGGCAATGAC
GAACGCGGCATTGCCGCTCTCGACTACTACACCAAGCTGAAGGCCACCATGCCTCCGGGC
GTCGACGGCTGGACCTGGGACGGCCAGGGCCAGGCGGTGGCGCAGGGCGTTGCGGCATCC
ATGCTCTCCTGGGGCGAGTTCTTCCCCTATTTCGACGATGCCAGCCAGACCAAGGTCTCC
GGCCTCTGCGAAGCCGTCATCCCGCCGCAGCCGATCGCGCTGCGCAAGCCTTCGGAATGC
GGTTACGGCGAAATCCCCGGCGTCGGCCACCAGGGCGGTTCCTCGCTCGCCGTGTCGCGC
TATTCGAAGAGCCCCCATGCCGCCTGGATCTTCATGCAGTGGGCGACCTGCGCCGACACC
CAGGCGCTGATCACCACGCTCGGCGGCGGCACGGGCCCGACCCGCGCCTCCGTCTATGAC
GATCCGCGCGTCGTCGCCAACGCCCGCGTCGGCGCCGGCACGACGCGCCACCTGCCGGTC
GTGCGCGAGACAATCGCCAAGTACATGGGGTCCGAGCCGGATCTGCCGCAGTGGGCGCAG
ATCTCCTCCGACACCATCCCGGTCGGCCTCGGCAAGTACTTCGCCGGCAATTACGGCTCG
TCGAAGGAAGCCATGGACGACATCGGCGCCCAGATCGAAACGATCGTGCAGGGCTGA
>RSULL_00137 NADP-dependent 3-hydroxy acid dehydrogenase YdfG
ATGGCAGACAAACCGTTGATCGCAATCACAGGCGCGAGCTCGGGCATCGGCGAGGCGGTC
GCGCGGGCCTTTTCGAAGGCCGGCCATCCGCTGCTGCTAATCGCCCGCAGGCTCGTTCGG
CTGGAAGGGCTGGGGCTGCCGAACGCGGTGCTGAAAAAGGCCGACGTGCGCGACCGCGCT
GCGCTGGTCGAGGCGGTGCGGGAGGCGGAAGCGCAATACGGCCCCGTCGACATGATGTTT
GCCAATGCTGGCGTCGCGCGGCTGGGCGACATCGCCACGCAGCCACCGGAAGACTGGGAC
GAGATGATCGCCCGCAAGCACGGCACGCTGATGATGATGAGCTCGATTGCCGGCCGGCAG
GTCTATCCGGATCACACCGTCTATTGCGGCACGAAATTCTTCGTCCATGCCGTCTCGGAA
AGCCTGCGCGGCTATATGGCGCCGCATGACGTGCGCGTCATCGTCATCTCGCCGGGCATC
ATCGATACTGAAGTGCTCGACGGCGTGCGCGACGAGACGACACTTGCCAACTACAAGGCG
AACAAGGCGGCGATCGGCGGCGGTATTTCGGCGGGCGTCGTCGCGGACCTGATCCTTAAT
GCCTACCAGCTGCCGCAGCGTGCCATCGTCCAGGAAATCGTCATCACGCCGACAAGGCAG
ACCTATTGA
>RSULL_00138 sn-glycerol-3-phosphate import ATP-binding protein UgpC
ATGGCGACCGTGGAATACCAGCGCATCGGAAAGTCCTTCGGTGCCGTGAGGATCATGCGC
GACATCTCGTTCAAGATCGAGGACCATGAATTCGTGGTCCTGCTCGGGCCATCCGGCTGT
GGCAAGACGACCCTTCTGCGCATGACGGCCGGGCTCGAGGGTATCAGCGAGGGCGACCTG
AAGATCGGCGAGAAACGGGTCAACGACGTCCATCCGCGCGACCGCTCGATCGCGATGGTG
TTTCAGAACTACGCGCTCTACCCTACGATGAAGGTCTACGACAACATCGCCTTCAGCCTG
GAAGTGGCCAAGGTGCCGCCGGCCGAGATCCGGAAGAAGGTGGAGTGGGCCGCCGCGACG
CTGAACCTCACCGACTATCTCGGCCGCTACCCGAAGGAGCTTTCGGGCGGCCAGCGCCAG
CGCGTCGCCATGGGCCGTGCCATGGTTCGCGAGGCGCACGTGTTTCTCTTCGACGAACCC
TTGTCGAACCTCGACGCCAAACTGCGCGCCCATATGCGCACCGAGATCCGCCAGCTTCAC
AACCGGCTGAAGACGACGACCATCTATGTCACGCACGACCAGATCGAGGCGATGACCATG
GCCGACAAGATCGTCGTCATGCGCGCCGGCAAGATCGAGCAGATCGGCTCGCCGGACGAC
GTCTACGACCGGCCGGCCAGCAAATATGTTGCCGATTTCATCGGATCGTCGGCGATCAAT
TTCCTCCCCGGAACGGTCGTCGTGGCAGATGGCGTACCCGCCGTCGACACGGCGACCGGA
CGGGTGCCGATCGACCCCGCGACCACCGCAAAGCCCGGCCAGAAGGTCATCATCGGCCTG
CGGCCGACGGATATCCTGGTCGACAGCGCCGGCCCGCTTGCGGCGAAGTCGGTGTTGCTG
GAGCGGCTCGGCCACGACGCTCAGCTGTTCTGCGATGGCCCCGACGGCCGTTTCATCGCG
GTGGTCGACAAGGCTGCCCGCTTCGCCGAGGGCTCGGACGTCCGCTTCGCGGTTCCGACC
TCCAAGGTCCATGTTTTCGACGCCGGGACCGAAGTCCGCATCTGA
>RSULL_00139 4-formylbenzenesulfonate dehydrogenase TsaC1/TsaC2
ATGAAATCGCGCTGGTCAGACACCGAGTTCCACGCCGTGGTCGACGCCTATGTCGCTAGG
GGCATCAACCGCGACCTCGCCATCCGCACCTATACGACCCGGCTTCTCGGCTCGGACCCC
GAACTAGTGCTGCATGGCGGCGGCAACACATCGGTGAAGACCGTCTTTGCTGAGATGGAC
GGATCGACGGTCGATGTGCTGTGCGTGAAGGGCAGCGGCTGGGACATGGGCACGATCGAG
CCGCAGGGCCTGCCCGCCGTCCGGCTCGAACCGCTGAAGGCGATGGTGGCCTTCGAGATC
CTGTCGGACGACGACATGGTCATGCTGCAGCGCCGGCTTCTCCTCGATCCGACCGCCCCC
AACCCCTCGGTCGAGGCGATCCTGCATGCGCTGCTGCCGTTCAAGCATATCGATCACACT
CACGCCAATGCGATCGTCTCGCTGACCAACCAGCCGCATGGCGAGGAGATTGTCCGCGAA
CTCTTCCCCAAATCGATCATCGTTCCCTATGTCATGCCCGGCTTCGATCTGGCCAAGGCC
TGCGATGCGGCCTTCCGCGCCAATCCGGAGGGCGACGGGATGATCCTGTTGAAGCATGGC
ATCTTCACTTGGTCGGATGACCCGCGCGTCGCCTATGAGGACATGATCGCCAAGATCGAC
CAGGCCGAACAGCGGATCGCCAAGGGCCGGTCGAAGCCGTTCCGCAGCATCGCCGTTCCG
GCCAGGCTCGCCCCGGCAGCCGAGATCACGCCGATCCTGCGCGGCGCGCTCGCCATCGAT
ACCGGCGTCGAGGGCGCCCCCCGGCGCTTCGTCCTCGAACATCGCGCCACAGACAAGGTC
CTCGATTTCTGCAATGCGGAGACGGTCGAAAGCCTGGTGCGCCGCGGCAATGCGACGCCT
GAACATGTCATCCACATCAAGCGCTTCGGCGTGGCCCTGCCGGCGCCCGAAGCCGCCAAG
CTGGACGACTGGGCCGTCAAAGTCCGGCAGGCGGTTGCCGCCTACGAGGCCAACTACGAG
GAGTATTTCGAGCGCAACAATGCCCGCGTTGGCGGCCACAAGCGGATGCTCGACCCCAAG
CCACGGGTCTTCTATGTCGCCGGTGTCGGCCTGTTTGCCGCGGGTGCGGCCCGCAAGAAC
GCCATCGTAGCCGCCGACGTCGCGGAGGCCACCATCAATGTCATCACCAATGCCGAGGGA
ATTGAAGCCTTCGAGGCGCTGTCGGAGGCGGATCTCTTCGACATCGAATACTGGTCGCTG
GAGCAGGTGAAGCTGACCAAGATGCAGGAGAAGCCGATGACGCGACAGGTGGCGATCGTC
ACCGGTGCGGCCAGCGGCCTCGGCCTTGCCGTGGCGGAAGCCCTGAAGGCAGAGGGTGCG
GAACTGGCCCTCTTCGACATAGCCGAAGAGGCGCTGACCACCACCGCGAAGACGCTCGGC
GCGCTTCCCGTCGTCTGCGACATCACGGATCCCGCGGCGGTCGATGCGGCAGTGGCAAAG
GTCGCCGCGCATTTCGGCGGGGTCGACATCCTGATCTCGAATGCCGGCGCCGCCTTCCAG
GGCAGCCTGCTGACGGTGGACGAGGCGACGTTCCGCAAGGCGTTCGACCTGAATTTCTGG
AGCCATCATTATATCGCCCGCGCGGTCGTGCGGGTGATGGAACAGCAGAAGACCGGCGGC
GCTCTCGTCTTCAACGTCTCGAAGCAGGCGGTGAATCCGGGCGCGGATTTCGGCCCCTAC
GGCACGTCGAAGGCGGCGCTGATGGCGCTGATGCGACAATATGCGGTGGAGCATGGTGCC
TCGGGCATCACCTCGAATGCCGTTAACGCCGACCGCATCCGCACCGGCCTGATGACCGAC
AAGATGGTCGAGGATCGCTCCAGGGCACGCGGCCTGACGCCCGAGGCCTATATGCGGGGC
AACATGCTCGGCCGCGAGGTGACCGGCGCGGATGTCGCCGCAGCCTTCGTGCATCTCGCC
AAGGCCCGCACATCGACCGGCGCGGTCATCACCGTCGATGGCGGCAATGTCGCGGCGATG
ATGCGTTAG
>RSULL_00140 Glycerol-3-phosphate dehydrogenase [NAD(P)+]
ATGGCTACTATCCTCATCCTCGGCGCGGGTGTCATGGGATCGGCACTGGCCGTCCCGGCA
AGCGACAACGGCCATACGGTGACGCTTGCCGGCACCCCGCTCGACACGCAGGTGATCGCC
CGTCTCAAGGAGAAGGGCGGCGTGCATCCCAACCTCGACAAACCGCTTGCCGACACGGTG
ACGATCCTCGATGACCGGGAGGTGACACCCGAGCATGCCGCCGCCGCCGATTTCGTCATC
ATCGGCGTCTCGAGCCCCGGTATCGCATGGGCGGTCCGGCGGCTCAATGATCTGCTGCGA
ATGAGGAAACCGGTCGCCTTCGTCACCAAGGGGCTCGACCGTCAGGGCGACCGCATTGTG
ACCTATGCCGAAACCCTGCCGGGCCTGGTGCCGAATATCGCCTCCTTCATCGGCATCGGC
GGGCCCTGCATCGCCAAGGAACTGTCAAACCGCTTCCCGACGCTGAGCATCTATGCCAGC
CGCGACCGCGTGGCGGCGGAGACTGCCGCCGGGCTGATGCGAACACCCTATTACAGGCTT
GCCATTGCCGAGGACGCAACCGGCGTCGAGGCCTGCGCGGCGCTCAAGAACTTCTTTGCC
ATCGGGGTCAGCGCAATGCAGACGCGTTACCCCGACCGGACGCGAGCCGACGGACAGTCA
AAGAACCCGACGGCGGGTGCCTTCAACCAAGCTGCACAGGAGATGGCCGCGCTCTGCGAA
TATATCGGCGGCGCACGCGCCACCGCCTTCGACCTCGCCGGGCTCGGCGATCTCCATGTG
ACCGTCGGTGGCGGCCGCAACAGCCGGCTGGGCCACGGGCTCGGCGGGAACCGTACGGTC
CCGGATGTGATGAGCGGCGAGCTGGCGGGCGAAACCGTCGAAGGTATCGATACGGCGAGG
ATCGTGGACGCCCTGCTCCAGCAGGTCGACGACGCGGCGACGCGGTTTCCGCTGGCGACG
GCTATCACCCGCGCGGTGACGGGCAACGGGACGCTCGATTTCGACTTCGACCGCCTGTTC
GGCTGGTAG
>RSULL_00141 Proline porter II
ATGGCAAATGTCACAAGTTTCGAGGGCTCGAAAGCCGGCCCAATGACGAGCGAGGAGAAG
AAGGTCATCTTCGCCTCGTCGCTCGGTACCGTTTTCGAGTGGTATGATTTCTATCTTTAC
GGTTCACTCGCCACCTATATCGGTGCTACCTTTTTCAGCCAGTACCCGGAAACGACACGA
AACATTTTCGCCCTGCTCGCCTTTGCAGCGGGCTTCCTGGTGCGGCCCTTCGGCGCATTG
GTCTTCGGCCGCCTCGGCGATCTGGTCGGCCGCAAATATACCTTCCTGATCACGATCCTG
ATCATGGGTCTGTCGACCTTCCTCGTCGGTATTCTTCCAGGGGCGGCATCGATCGGTATC
GCGGCCCCCATCATCCTGGTCGGCCTTCGCCTGCTGCAGGGTCTGGCGCTCGGCGGTGAA
TATGGCGGTGCGGCGACCTATGTCGCCGAGCATGCGCCACATGGCCGGCGTGGCTATTTC
ACCTCGTGGATCCAGACGACGGCCACACTCGGGCTTTTCCTTTCGCTCCTGGTCATCCTG
TTGGTGCAGTTCTGGCTCGGCAGCACTGCGTTTGCCGCCTGGGGCTGGCGAATTCCTTTC
CTCGTCTCCGTCGTTCTCCTCGGTGTATCCGTCTGGATTCGTCTGAAGATGAACGAGTCA
CCAGCGTTCCAGAAGATGAAGGCCGAGGGCAAAGGTTCGAAGGCGCCGCTGACGGAAGCC
TTTGGTCAATGGAAGAACGCCAAGGTCGCGTTGCTGGCGCTTCTCGGTGCCGTCATGGGC
CAGGCCGTTGTCTGGTACTGCGGTCAGTTCTATGCGCTGTTCTTCCTGCAGAACATCCTG
AAGGTTGACGGACAGTCGGCGAACCTGATGGTCGCCGCGTCGCTGCTGCTCGGCACCGGC
TTCTTCGTCTTCTTCGGTTGGCTCTCCGACAAGATCGGCCGCAAGCCGATCATCATGGCC
GGCCTTCTGCTCGCCATGGTGACCTACTTCCCGCTGTTCAAGGCCATGACCAACTTCGCC
AATCCCGCACTTGCCGAGTCACAGGCAACGGTCCGGGCGACAGTCACCGCGGCACCGGGC
GATTGCAAGTTCCAGTTCAATCCGACGGGAACAGCGAAGTTCACCACTTCGTGTGATATC
GCCACCGCGTTCCTGACAAAGAATTCGGTGCCTTATGATGTCGTCGCAGGTCCTGCTGGT
TCGGCGGCCACGGTGAAGATCGCCAACGAGACGATCACCGGTTATGACGCGGCTGCCGCC
GGCGATAAGGCAAAATCGCTCAATGCTGCCTTTGAAAAGGGCGTCAATATTGGTCTTCAG
AATGCAGGCTATCCGCTGGTTCGGGCGGCCGCCAAGGTGCCGGACTCCAAGCTCGACGCC
TTTATCGCTTCCAATCCGGAACTCAGCCTGAATGCGGAAGCGATCCGTGCCGGCGAAAAA
GCCACCATGCCGGCCGACCAGCTCATCGCGGGCAAGCTGCTCACGGCGGACGAAGCCACC
GGCGTCACCGACATGGCGGTCTATACAATCGCCAAAGGTGGAGCGTTCACGATGGTCGCC
GATCCGGCAAGGGTCAATTGGGTGGGTGTCATCGCCGTGCTGACGGTCCTCGTCATCTAT
GTAACGATGGTCTATGGGCCGATCGCTGCCCTGCTGGTCGAGCTCTTCCCGACCCGTATC
CGCTATACCGGCATGTCGTTGCCCTATCACATCGGTAACGGCTGGTTCGGTGGCCTGCTT
CCGGCAACCGCCTTCGCGATGAGCGCCTTCGCAGGCGACATCTATTACGGCCTCTGGTAC
CCGATCGTCTTTGCGGGCATCACCTTAGTCATCGGTATGCTCTTCCTACCGGAAACCAAG
GACCGCGATATCCACGCGATGGATTGA
>RSULL_00142 Aspartate-semialdehyde dehydrogenase 2
ATGGGTTTCAAAGTTGCAGTTGCGGGAGCGACCGGAAATGTGGGCCGGGAGATGCTCAAC
ATACTTTCCGAGCGCGGCTTTCCCGCCGATGAAGTCGTGGCGCTCGCCTCCGCGCGTTCG
CAAGGAACGGAAGTCTCCTACGGCGACCGGACGCTGAAGGTTTCCAATCTCGAGAATTAC
GATTTCTCCGACACCGACATCTGCCTCATGTCTGCGGGTGGCGAGGTGTCCAAGAAGTTC
TCGCCGAAGATCGGCCAGCAGGGATGCGTCGTGATCGACAACTCCTCGGCCTGGCGCTAC
GACGCCGACGTGCCGTTGATCGTTCCAGAAGTGAACCCCGATGCTGTGACGCAGTTCACC
AAGCGCAACATCATCGCCAACCCGAATTGCTCGACCGCACAACTCGTCGTGGCTTTGAAG
CCGCTGCATGATTTCGCCAAGATCAAGCGCGTCGTCGTCTCGACCTACCAGTCTGTTTCC
GGCGCAGGCAAGGACGGCATGGACGAGCTCTTCAACCAGACGCGCGCCGTCTTCGTCGCT
GATCCGATCGAGAACAAGATGTTCACGAAGCGCATCGCCTTCAACGTTATTCCCCACATC
GACGTCTTCATGGAAGATGGCTACACAAAGGAAGAGTGGAAGGTTCTGGCCGAGACCAAG
AAGATGCTCGACCCGAAGATCAAGGTCACCTGCACGGCAGTTCGTGTTCCGGTCTTCATC
GGCCATTCGGAATCGGTCAATATCGAGTTCGAGAACGAGATCACTGCAGATCAGGCGCGC
GATATCCTGCGTGACGCTCCGGGCTGCCTCGTTATCGACAAGCATGAAAACGGCGGCTAC
ATCACGCCTTACGAATCTGCCGGCGAAGACGCGACCTATATTTCGCGTATCCGCGAAGAC
GCGACCGTCGAGAACGGCCTCAACATATGGGTGGTGTCAGATAACCTGCGTAAGGGCGCC
GCTTTGAACGCAATCCAGATTGCTGAGCTCCTCATCAACCGCGGCCTCATCAAGCCACGC
AAGAAGGCCGCCTGA
>RSULL_00143 Membrane-bound lytic murein transglycosylase B precursor
ATGAGCATGACTAAATTCTTTGTGGCGGTCGTCGCAGTGGCGAGCGCACTCCACGCTGTT
CCGGCAGCGGCAAAGGCTGCCCAATGCGGCAACAACAGCGCGGGCTTCCAAGCCTGGGTT
ACCGACTTCAAGCAGGAAGCGGCCGCCAGTGGCATCAACCCATCGGTCCTGAACCGAGCC
TTTGCCAATGTAAGCTATAATAAATCGACAATCGCAGCCGACCGCGGTCAAAAGAGCTTT
AAGCTGTCCTTCGACGCCTTCATGAAGAAGCGGGGCGGTGCAACGATCATCTCCCGCGGC
AGAAGCATGAAGCGCTCCAATCAGGCGCTGTTTGCCTCGATCGAGCGCCGCTACGGCGTT
CCAGCAGGCCCGCTGATCGCGATTTGGGGTATGGAGACCGGCTTCGGCAGCTATATGGGC
AATCAGCACACGCTGTCTGCCGTTTCGACGCTCGCTTACGACTGCCGCCGCTCGGATTAT
TTCACCGACCAGCTTTATGCCGCTTTGCAGCTCGTGTCTGAAGGCTATCTGAACCCGCAA
GCCCGCGGCGCAGCGCACGGCGAAATCGGCCAGACGCAGTTCCTGCCGCGCAGTGTTGTC
CGTTTCGGCGCCGATGGTGACGGCGACGGTCGCATCGACATGGTCGGATCGCGTGCTGAT
GCCCTGGCTTCGACAGCAAACTTCCTCAGAGGGCACGGTTGGCAGATGGGCGCCGGTTAT
CAGCCAGGCGAAGCGAACTTTTTGGCAATCGCAGGCTGGAATGCCGCCACGGTCTATCAA
CAGGCAATCGCTTATATCGGCCAGCAGATCGACGGCCAGTGA
>RSULL_00144 Carbonic anhydrase 1
ATGCAGCGTTTTCCAAGTTCCCTTCTGGACGGCTACCGCAACTTCATGAACGGGCGTTAC
GCTGACGCCCGCGACCGCTATAAGATGCTGGCTGAAAACGGTCAGAACCCGAATACGCTG
GTTATTGCCTGTTCGGACTCGCGCGCCGCACCCGAACTTATCTTCGACGCCGGCCCCGGT
GAGCTTTTCGTCATCCGCAACGTTGCCAACATGGTGCCGCCTTACGAGCCGGACGGGCAT
TTCCACGCGACGTCTGCCGCCTTGGAATTCGCCGTGCAGGTCTTGAAGGTTTCCGACATC
GTCGTGATGGGTCACGGCCGCTGCGGCGGTATTCGCGCAGCACTTGATCCCAATGCCGAG
CCGCTGTCATCCGGCGACTTCATCGGCCGCTGGATGTCGCTCGTCCGGCCTGCCGCCGAA
CAGATTCAGAGCAATGACGTAATGACCGCCGCTGAGCGTCAGACGGCGCTCGAGCGCGTC
TCGATCCGCAACTCAATCAACAACCTGAGAAGTTTTCCGGATATCAAGGCGCTGGAAGAG
GCAGGAGAGATTGCCCTGCATGGAGCCTGGTTCGATATTTCGACCGGCGAATTATGGGTG
ATGGACGCGGAAACGCGCGATTTTATCCGCCCGGAAGTATAA
>RSULL_00145 Pyridoxamine kinase
ATGCCGGATAATGGTGCTGCAGGAACGGTGATCGTCATCTCCAGCCATGTCATTCGCGGT
TCGGTCGGCAATCGCGCCGCCGTCTTCGCGCTTGAGACGCTCGGCCATCAGGTCTGGGCA
CTGCCGACGATCGTTCTGCCCTGGCATCCCGGCCATGGCCGTTCGACCCGGCTCACTTTT
GCGGAAGCCGATTTTGATGCTGCCATCGACGATCTCATCCGTGCACCGTGGGTTGGAGAA
GTGAAGGCGGTTTTGTCTGGCTATTTCGGAAACGCTGCTCAGGCTCGTTCCGTTGCCCGC
CTGGTCAGCGCATTGCGTGAAAAAAGTCCGGAGCTGCTTTATGTCTGCGATCCGGTGATG
GGGGATCTGGGCGGCCTCTATGTGCCCGAAGCGACGGCGAAGGCGATCCGCGACCACCTG
ATTCCGCTTGCTTCTCTGGCAACGCCCAACCGCTATGAGTTGGCCTGGATGGTTGGCGCA
GCGTTGGAGGACAATACAGCCGTCATGGAAGCTGCTTTGTCACTCGGCCCCTCACGCATG
CTTGTCACTTCCGCTGTTGCGATGATGGCCGGCGGCACCGGAAATCTCTATCTCTCCGGC
CGCCATGCCCTGCTTGCCGAGCATCGCGTTATCGACAATGCGCCGAATGGACTGGGCGAC
CTGCTGGCGGCTGTCTTCCTCTCACGGCTTCTTTCCGGGATGGACGACGAAAAAGCGTTG
CAGCTTGCAACAGCCAGCGTCTATGAAGCGCTGGTGCGCGCGGTCAAGCGCGGCAGCGAC
GAGCTTACGCTCGCAAGCGACGCATCAAGCCTCTCGACGCCGATGGCCATGGTGCAGATG
CGCCGCCTCGTACACCCCGCCCAGAGGCGGAAAAGTTAG
>RSULL_00146 NAD-specific glutamate dehydrogenase
ATGGCTGCCAAAAACAATCCGCGACGGGAGAAGCTGATCGAAAGCGCGAAGAAGATCGCT
GCTGCAACCAAAGAACAGTATCTCGATCCGGAAATCCTCTTCGGCCGGGCGAGCGGCGAC
GACCTCGATCGCTACACGCCGGAGATGCTGGCGCTTTCCGCCGTTCATTCTGCTAAGGAG
CTCTCGACCTGGGACGGCAAGGTTCCGCGCGTTACGATCGAAACGCTGGCCGGTGTCGAA
CCCGATGGCGTTGCAGTCTCGGTCCTGACGGTTACCGATCGCAATATGCCGTTCCTCTAC
GAGTCGGTCATGAGCGAGGTCACGAGTACCTATCGCGATCTCTACATGGCAGTGCATCCG
ATCCTGGTGGTGGAGCATGGCAAGGCGCCGGTACTTTATTCCGCCGAGGAACCGAGCGAT
CCGGCAAAACGCGTCAGCCACATCCAACTTCACATTTCGCCGTTGACCGCGACACAATCC
GGCGACCTCCTGAAGCGCATCATGATCGTGCTGGAGCAGGTCCGCCAAGCCGTTTCCGAC
TGGAAACCCATGCTCTCCAAGCTCGACACGGTAATTGCCGAATTGGGCAGCTACAATGCC
GGCCGCAAGAAGGCCGACCGCGACGAGGCACTGGCTTTCCTAGCCTGGCTGCGCGACGAG
AACTTTACCTTTCTCGGCATGCGCGAATATGTCTATTCCGGCAAGGGCGGCGATGCTGTC
AAAGTCGAGCGTCACAAGGGCGCCGGTCTCGGCATTCTTTCCAATCCAGATGTATTGGTG
CTGCGCACCGGCAAGGATGCCGTAACGACGACGCCGGAAATCCTTGCCTTCCTGGACGGC
CCGGACTTTCTGATCGTCACCAAGGCGAACGGGAAATCAGTCGTCCACCGCCGCGCCTAT
ATGGACTATGTCGGCGTGAAGCGATTCGACAAGGATGGCAACGTCACCGGCGAGCTGCGT
ATCGTCGGCCTTTTTACCTCGACGGCCTATACGTCCCCCGCGTCGGAAATTCCGCTCATC
CGTTCCAAAGTTGCCAAAGTGAAAGATCATTTCGGCTTCGATCCCATGAGCCATTCGGGC
CGAATGCTGGAAAACACCTTGGAATCTTATCCGCGCGACGATCTTTTCCAGATCGACACG
ACGCTGCTCGCGAATTTCGCTGAACAGATCAATGATCTTGTTGAGCGCCCGCGTGTCCGC
GTTCTGCCGCGCATCGATCATTTCGACCGTTTCGTCTCGGTCATCGTCTATGTGCCGCGT
GAGGAATACGACTCCATCGTTCGGGAAAAGATCGGCACCTATTTGAAGACTGTCTACGAT
GGCCGGGTTTCCGCCTATTATCCGGCTTTCCCGGAAGGGCGGGTTGCGCGCGTACACTTC
ATCATCGGCCGGTCCGGTGGCAAAACGCCGCGCATCCCGCAACCGAAGCTCGAGGAAGCG
ATCCGTGCCATTACCGCCCGCTGGGACGATCGCTTTGAAGCGTTGGCGGGGCCAAGGGCG
CCGAAGATCGGCGTCAGCAACGCCTTCCAGGATTCCTTCACCCCGGAGGAAACGGTTACC
GATCTCCCGGACATTACCGATTGCGCCTCCGGCGAGCCGATACGCATCGCATTCTATTAC
CGCAATGATGCAGAACGCGGCCCGATCTTCTCACTCAAGATTTTCCATGCTGGCGAGCAG
CTTCCACTCTCACGCCGCGTGCCACTTCTCGAAAATCTCGGTTTCAACGTGCTGAGCGAG
CGGACTTTCGACATCGAAGTTCCAGCCGCCGACGGCTCGGTCAACGTCGTCGTGCTGCAT
GATATGGAACTCGAAGCCCGCAGCGGCGCTGAAATTGACCTCAGCCGTTATGGTGCCCCG
TTGGAAGAAGCCTTCGTTTCCGCTTTCGACGGCACGATTGATAATGACAGTTTCAACCGG
CTGATCCTTTCGGCTGGGCTTTCCGCGCGCGAGACGAATGTCCTGCGGGCCTATGCGCGT
TATCTTCGCCAGGCGGGTATCGCCTATTCGCAGGATTACATCGCAACGACCCTCGACAAA
TACCCAGAGATCGCCGCTTCGATCTTCCGGCTCTTTTATGATGCACTCGATCCGCAGCTT
AGCGAAAAGGCGCGCATGAAAAAGCTCGCCGATCTGCATCGATCGATCGAGGTGGCGCTC
GCCAATGTGCCGAGCCTTGACGATGACCGTATCTTGCGCCGCTACATCAACGTCGTCGAT
GCGACGCTGCGGACCAACTATTTCCAGCGCACTGCCGAAGGCTCGCCGAAGGCGATGCTT
GCCTTCAAGCTCGATCCGCATCTCGTCGACGGCCTGCCGGACCCCAAGCCCTTCCGGGAA
ATCTTCGTCTACGGGGTCGAAGTCGAGGGCGTGCATCTGCGTTTTGGCAAGGTTGCCCGC
GGCGGTCTGCGCTGGTCGGATCGCGCCGAAGACTATCGCACGGAAGTTCTTGGCCTCGTA
AAGGCGCAACAAGTGAAGAACGCCGTCATCGTTCCGGTCGGCGCCAAGGGCGGCTTCTAT
CCGAAGAGACTGCCCGCAGGCGGCAGCCGCGATGAAATCTTCAGTGCCGGCCGCGAAGCC
TACAAGACCTATATTCGCACCCTGCTTTCGATCACAGACAACATTTCCGGCACCGATATC
GTGCCGCCGGCAAATACGGTGCGGCTTGATGGCGATGATCCCTATTTTGTCGTCGCCGCC
GACAAGGGAACGGCAACCTTCTCCGACACGGCCAACGCGTTGGCGCAGGAAGCCGGCTTC
TGGCTCGACGATGCCTTCGCGTCAGGCGGCTCGGCCGGCTACGACCACAAGAAAATGGGC
ATCACCGCACGCGGCGCCTGGGAAACCGTAAAGCGTCATTTCCGCGAGATGGATATAGAC
ATCCAGACGACGCCATTTACGGTGGGCGGTGTCGGCGATATGTCCGGCGACGTCTTCGGC
AACGGCATGCTGCTCTCCCCGAAGATCAAGCTCATTTCCGCTTTCGACCATCGTGATATC
TTCATCGATCCCGATCCGGATATGGAAAAGACGCTCGCCGAACGGCAGCGGCTATTCAAC
CTGCCCCGTTCAAGTTGGCAGGACTTCGACAAGTCGGTTCTTTCCAATGGCGCGATGATC
ATTTCACGCGCGTCGAAATCTGTCACGCTGACCCCGGAAGCGGTTGCGGCAATTGGCATC
GACAAGGCGGTGGCAACCCCCTTCGAGATCATCACAGCAATCTTGAAGAGCCCGGTAGAT
CTCCTCTGGTTCGGCGGCATCGGCACCTATGTGAAGGCGCAGTCGGAAACCGATACGGAA
GTGGGCGATCGTTCGAACGATCCGATCCGCATCACGGCTGATGAGGTGCGGGCGAAGGTG
ATCGGCGAAGGCGCCAACCTTGGCGTCACGCAAAAGGGCCGCATCGCTTATGGCCTGAAA
GGCGGACGGAGCAATTCCGATGCGATTGACAATTCGGCAGGCGTCAACACCTCGGATGTC
GAGGTGAATATCAAGATCGCGCTCGCCAAGGCGATGCATGACGGCCGGCTCACACGGGCA
AAACGCGATCAGCTGCTTTCGTCGATGACAGACGAAGTGGCGGCTCTCGTTCTGCGCAAC
AACTATTTGCAATCACTGGCGATTTCGCTGACCGAACGTAAGGGAACCGCCAATGGCCTT
GAGCTTGCGCGCTTCATGAGCGTGCTGGAAGGCGCCAAGCAGCTCAACCGGAAAGTGGAA
ACGCTTCCCGATGAGGCAACGCTTGCAGAGCGCTATGCTGCCGGCAAGCCGCTCACGCGG
CCGGAAATCGCCGTGTTGCTCTCTTACGCCAAGATCGTGCTTTTCGATGCCGTTGCCGCC
AGCGATCTTCCAGACGACACTTATTTCGCGTCGACCCTTTCAAACTACTTCCCGGCTAAG
ATGCAGAAAACCAATGCCTCCGACATCGCAACCCACCGGCTGAAACGCGAGATCATCGCG
ACGGTGCTTGCCAATGAGGCAATCAATCGTGGCGGCCCAGGCTTTGTAGTGAGCATGATG
GATGCGACAGCCGCGTCAGCGCCGGAAGTCGTCCGTGCCGCAATCATCGCCCGCGATGGC
TTCGACCTGACCAGGCTTTGGACTGAGACCGATGCGCTAGACGGCAAGATTTCCGGCCAG
ATGCAGAACCGTGTCTATGAAGAGATCGGCCACAGCTTCACCGTCCTGACTCGCCTGCTT
CTGAAGACCGGCATGGCAAAAGGCGGCGTGGCTGAGACCATTAGCCGGCTTCAAACTGCA
TTGAAGAAATTGAAGCCCTCCTTCGCCGCGCAGGCCCCTGCAGAGTTCGAAGCGCGCGCC
ATGGAGTATCGCGATGCCGGGCTGCCGGAAATATTAGCTGCTGACATTGCCGGGCTGCCG
AGCTTTGCGCTGGTGCCGGAGATCATGCAGATAGCCGAACGTACAGGCGAGGCACTCGGA
CGTGCCGCCGAAAGCTATTTTGCCGTATCGCAGACCTTCCGCGTCGGAAGGCTCCTGGCC
GCCGGCGCCCGCATTCTCACCTCGGATCATTATGAAAACCTGGCGCTGGCGCGCAGCATC
GACCAAATTGCCAGCGCCCGCCGCGATATCGTCATCTCGGCGCTGTCCGACCATGGCAAG
GAAAAGCTGCCGGTTCAGGCGTGGCATGCAGTCGATCGCATCAGGATCAACCGCATCGCC
GAAGAACTGTCAAACCTCAGCGATAGCGGCGATCCAACTCTTGCGCGCATCACGGTGGCC
GCAGGTCTTTTGACCGATCTTGCGCGCGACCGGGCGAGGTGA
>RSULL_00147 Vacuole effluxer Atg22 like protein
GTGAGCAGAATAGACTGGACCGGAACGGGAACGCCGGCGCCGCAAAAGGCGTCGGAAAAG
GGCATCTGGAGCTGGATGCTCTTCGATTGGGCGGCGCAGCCGTTTTTCACAGTCGTAACC
ACGTTCATTTTCGGACCCTACTTCGTCGCGCGCCTGACGGCTGATCCGGTTTCGGCACAG
GCGATGTGGAGCAACACGGCGACGATCTCTTCGGTGATCATCGCCCTGCTCTCTCCAATC
CTCGGCTCCATCGCTGATCAATCCGGTGCCCGCAAACCCTGGATAGCCTGTTTTGCGGTC
ATCAAAATTGCGAGCCTCTTCGGTCTCTGGTTTGCAGCACCCGGCTCGCCGGTTATCTAC
CCGGTGATGTTCATGATCCTGGCCTCGATCGCCGCCGAATTCTCGATCGTCTTCAATGAT
TCCATGATGCCACGCCTTGTGAGCAAAGACGAGGTTGGCAGGCTGTCCAACACAGCCTGG
GGACTTGGTTACCTCGGCGGCATGATCGTGCTGATCGCTGTTGTCGGGCTGCTTGCGGGG
AGCCTGGAAACGGGAACGACGCTGTTCGGGCTCAACCCGTTGTTCGGGCTTGATCCGCAT
ACCGGCGAGGATGCACGCATTACCGGCCCGATCTCCGCCGTCTGGTATCTCATCTTCATC
ATTCCGATGTTCCTCTTCACGCCGGATGCGGCGAAGGGGCTGCCGTTCGCTGCTGCCGTA
CGTTCAGGCTTCAGACAGCTCGGGAACACGATCGACGAGCTGAAGCTCCGAAGAGGTATC
CTGAAATTCCTGATTGCTCGAATGATCTATCAGGATGGCGTCAACGGGCTGCTGATCCTT
GGCGGCACCTTCGCCGCCGGCATGTTCGGTTGGGCGACGATCGAAATCGGACTTTATGGG
ATCATCCTCAACGTCGTCGCGATTTTCGGCTGCGTCATCGCCGGACGCGTTGATCACCGC
ATCGGATCAAAAGCAACGATCCTGATCAGCCTGACGCTGCTGCTGCTCGCAACGCTCGGG
ATCATTTCGACGGGGCCGGGCTATACGCTCTTCGGCCTGCTGCCGATGTCAACGGCGGAC
GCCGGCGGGCTTTTCGGCACGACGGCGGAGAAGGCCTATATTCTGTACGGGCTGCTGATC
GGTGTCGCCTTCGGTCCTGTACAAGCCTCGTCGCGCTCTTATCTGGCGCGCAGCGTCAGC
CTGGAGGAGGCGGGGCGCTATTTTGGCATCTATGCGCTGTCCGGCCGCGCCACAAGCTTT
ATGGCAACGCTCCTCTTCTCCCTGATGACCTACGCCAGCGGATCAGCGCGTCTCGGCATG
GCGACGCTGCTCCTTTTCCTCGCAGGCGGATTGATCCTGCTCGTCGCAACACCTTATCCG
GCCGACAGGAAGCAAGATTGA
>RSULL_00148 Bifunctional purine biosynthesis protein PurH
ATGGCCGTCACTTCCAAGAAAATCCCCGCCCCCGATAAGGTTAAAGTCAAAACCGCGCTG
CTCTCCGTCTCCGACAAGGCGGGTATTGTCGAGCTTGCCCGCGCGCTTTCCGAGACGGGC
GTACGCCTGCTTTCGACAGGCGGGACACACAAGGCCATTGCCGCCGCGGGGCTGGCGGTC
ACCGACGTTTCGCAGGTTACCGGCTTTCCGGAAATCATGGACGGTCGTGTGAAGACGCTG
CACCCGAAGGTTCACGGTGGTCTCCTGGCAATCCGCGATGATGCTGAACATCAGGAAGCC
ATGAAGCTGCATGGCATCGAAGGTATCGATCTTGCCGTCATAAACCTCTATCCATTCGAA
GACGTACGTGCTGCCGGTGGCGATTATCCGACGACAGTTGAGAATATCGATATCGGCGGT
CCGGCAATGATCCGGGCCTCCGCCAAAAACCATGCTTACGTGACGATCCTGACCGATCCC
GCGGACTATCCGGAACTGCTCGAACAGCTTTCGGCCGATGCCGGCCAGACAAGCTATGCG
TTCCGCCAGCGTATGGCAGCCAAGGCCTATGCCCGCACGGCCGCCTATGACGGGATGATT
TCCAACTGGTTCGCCGAAGCGCTCTCCATCGATACGCCGCGCCATCGGGTGATCGGCGGC
GTCCTGAAGGAAGAGATGCGCTACGGCGAAAATCCACATCAGAAAGCGGCCTTCTATGTC
ACGGGCGAGAAGCGCCCCGGCGTTTCGACGGCGACGCTGCTGCAGGGTAAGCAGCTCTCT
TATAACAATATCAACGATACTGATGCGGCCTACGAGCTCGTCGCTGAATTCCTGCCTGAA
AAGGCACCCGCCTGTGCCATCATCAAGCATGCCAACCCCTGCGGCGTCGCAACGGGGCCG
AGCCTTGTCGAAGCCTACAGGCGGGCGCTCGCCTGCGATTCCGTTTCTGCGTTCGGCGGC
ATTATCGCGCTTAACCGCCCGCTTGATGCGGAGACGGCGGAGGAGATCATCAAGCTCTTC
ACCGAAGTGATCATCGCTCCGGACGTAACCGAAGAAGCCAAGGCGATCGTTGCGAAGAAA
CCGAACCTGCGCCTGCTTTCTGTCGGTGGTCTACCCGATCCGCGTGCCGCTGGCCTGACA
GCGAAAACGGTCTCCGGCGGGCTGCTGGTCCAGAGCCGTGACAACGGCATGATAGAGGAT
CTGGAGCTCAAGGTCGTCACCAAGCGCGCGCCGACGGCACAGGAACTGGAAGACATGAAG
TTTGCCTTCAAGGTCGGCAAGCATGTGAAATCGAATGCCGTCGTCTACGCCAAGGATGGC
CAGACGGCCGGCATTGGCGCCGGCCAGATGAGCCGCGTCGATTCCGCCCGCATTGCCGCA
CTGAAAGCCGAGGAAGCCGCAAAGGCGCTGGGTTTACCCGCCCCGATGACACGCGGTTCT
GCGGTTGCTTCGGAAGCCTTCCTGCCCTTTGCCGACGGCCTTCTGTCGATGATTGCTGCG
GGTGCGACGGCAGTCATCCAGCCGGGTGGCTCGATGCGCGACCAAGAGGTGATTGACGCT
GCCAACGAGCACGACGTCGCAATGGTATTCACTGGCATGCGCCATTTCCGCCATTGA
>RSULL_00149 Heparinase II/III-like protein
GTGTTGCGGCGCATTGCGCTGCTGCGTCTGCGCCTTTTCCGCCAAACGATCCAAGTGCCC
GAGCGGCTTATCGTCGCGCCGACCGATCTTCGTGCAATTGATTCTCACATAGCCGATGAG
ATCATGAATGGCCGTTTCGCTTTGGCGGGCCGCCTGCTGGAGACGAACGGCAAACCGCCC
TTCGGCTTTACGCTTCCATCACGCGCCTTTGCCAACCGCCTGCATGGTTTCGGCTGGCTT
CGTCATATGCGGGCCAATAAGAGCGACCGGGTTTCGGCCGTCGCCCGGGCGATCGTCGAC
AGCTGGCTCTCATTGCATGCTGGCCGCATGGAAGGCATTGCCTGGGAAATCGATGTCACT
TCGCAGCGGGTGATCGCCTGGCTCTCGCATTCGCCGGTTGTGCTGCAGAATGCCGATCGT
GGCTTTTATCGCCGTTTCTTGAAATCTTTGGCGTTTCAGGTTCGCTATCTGCGGCGCATG
GCTGCTTTCGCACCCCCGGGGGAAGTTCTCTTCCGTCTGCGGATCGCCCTCGCCATGGCT
TCGATCGCGATGCCCGCGCGGCAAGGTGTGCTGCGCAAGGCCGCCCAGGCGCTGGATAAT
GAATTCGATAGCCAGATTCTGCCCGATGGCGGGCATATATCCCGCAATCCACGCGCAGGC
CTTGAGCTGCTTCTCGATCTCCTGCCGCTCCGCCAGACCTATGTCAATCTCGGTCACGAC
CTGCCGCAGAAGCTTATTTCCGGCATTGATCGCATGTATCCGGCACTGCGCTTTTTCCGG
CACCAGAATGGCGATCTCGCGCTCTTCAACGGTGCAACATCGACGCTTGCCAACGAGCTG
ATGTCGGTTCTGCGTTATGACGAAACGGCGGGCCTGCCTTTCAAGGCAATGCCGCATTCG
CGCTATCAACGTCTCATGGCGGGAAATACCGTTTTGATCGCCGATACCGGCCCGCCGGCA
GTGGGCCTCCTTTCGCGCACGGCGCATGCGGGCTGCCTTTCCTTTGAAATGTCGTCAGGC
CGTCATCGCTTTATCGTCAACTCCGGTTCGCCGAAATTCGCCGGTCGCCGCTATGTGCAG
ATGGCGCGCACGACTGCGACGCATTCGACGGTGACGCTGAACGACACCTCATCCAGCCGG
TTCTCGACCTCGGAATTTCTCGGTCATATCATGTCGGACTCGGTGAGGACCGTTAGCGTC
GAGCGCGCCGAAACAGAAGACGGACGCGATGGCATCAAGGTCAGTCACGACGGCTATCTA
AAGAATTTCGGCGTGCTCCATGAGCGCGAACTGACGCTGAATGCTGCAGGCTCCATCGTC
ACTGGCCGTGATCGGCTGGTGCGGCAGGGCGAGCGCGTCAGCGACGAGCCCCTTCGTGCG
GCAGCGCGCTTCCATATCCATCCGGCCATCAATGTGAAGCCGAGTGACCGCGAGTCCGTG
TTGCTGACAGCGCCCGATGGCGAGAGCTGGCTCTTCTCGTCGCCGGGGAACGAAGTTCTG
GTCACTGAAGATATCTTTTTTGCTGACGCCTCCGGTATCTGCGGTTCCGACCAGATCGAG
ATCGACTTCGTTTTCGCCGAAAAGCCGGAAATTCGCTGGTTTTTGTCCCGCAAGAGCTAG
>RSULL_00150 hypothetical protein
ATGGGACAGACCGCTGAAGAGGACCTGCAACCGATCCGCTCCCTCGGTGGCGACCAGGCC
GCCGTCGATGTGGCCATCGCCCGCAACATACTCCACGAAGAACTCGGGCAATTCGAAGGG
TCGCTCACGATCCACAATCTCGACGACGCCACTCGGGATCGCCTGATCGCTCATGCGGGG
CAGGAGTACGTCTTTTCTATATTTCGTTTTGCAAATTAA
>RSULL_00151 Ribosomal RNA small subunit methyltransferase B
TTGAATTCAGACGGCAGAAATAAGCCATTCCATAAGAAGAAGCCACCTGCAGAGCGTCCG
GCCGCAAAACCGGGTCTGCAGGCGCGTGCGGCCGCAGCGAAGATTCTCGCTGCCGTCATC
GACCGCAAACTGCCGTTAGATGGTGCGTTGGATCATGAACACGGAAACCCTGCATATAAG
GCTCTTGGGGAAGGAGACCGTGCGCTGGTTCGGGCCATCCTGAACACCGCGCTGCGTTAC
CTGCCCCGCATCGATGGGGCGATTGCCTCTTTACTGGATTCACCGTTGCCGGAAGGCGCG
CGTGCACTTCATCATGTGCTTGTGGTTGGAGCAGCGCAGATCCTCTATCTCGACGTTCCC
GATCATTCGGCTGTCGATCTTGCCGTCGAGCAGGCAAATCAGGATCCCCGCAATCGCCGC
TTTGCAAAGCTGGTGAATGCGATCCTACGACGTCTTAGCCGTGAGAAGGAACAGGTACTC
GAAGATGTCGCGAAGATTTCGCCGATGCCGGCATGGTTTATCGAACGGCTTAAACAGGCC
TATGGGAAAGAGGCCGCCGCGGCGATCGCCCAATCCCAGCTCGAGCCGGCTGCAATTGAT
CTTACCGTGAAATCCGATGCAGCCGGCTGGGCGGCTAGGCTGAATGGGAAAGTCCTGCCG
ACAGGCGGCGTGCGTCTTGCGGCCTTTGACGGCGCGATTCCCTCCCTTGAAGGTTTCGAT
CAGGGCGAATGGTGGGTGCAGGACGCCGCGGCAAGCATTCCGGCCAAGCTCTTTGGCAAC
CTGTCCGGCAAACGTGTCGCCGATCTCTGCGCCGCACCTGGCGGCAAGACGGCACAGCTC
ATTCTCGCCGGAGGTAACGTCACTGCGATCGATCAATCCGAAAGCCGTTTGAAGCGCCTG
CGCGCGAATCTCGAGCGCCTTGCCCTCGATGCGGAAACGCTTGCGACAGACCTTCTGAAG
TTTGAGCCGGCAGAGCCGTTTGACGCTATCCTGCTCGATGCGCCCTGCTCCTCGACGGGT
ACGACGCGCCGACATCCGGATGTTCTCTGGACGAAGGGTCCGGAGGACATTGCAAGGCTC
GCCGGCGTGCAGGAACGGCTGCTTCGCCATGCGCTGACGCTCCTGAGGCCTGGCGGCACG
CTTGTTTTTTCAAATTGCTCGCTGGATCCCGTCGAGGGAGAGGACGTTGTGAGCCGCATT
TTGGTGGACACGCCGACCATCGAGCGCGTCCGGATCGATGCTGCTCGATGGCCCGGATTG
GAAATGGCGATCACTCCGCTTGGCGAATTCCGGACGACCCCTGCCATGCTGCGCATGCAC
GAAACGGTCGCTTCGGGGCTTGACGGTTTTTACGCCGCAGTGTTGCGGCGTGTTGCTTGA
>RSULL_00152 hypothetical protein
ATGAACCTCGTTCGCACTGCCATGTTGCTTGCCTTCATGACGGCCTTGTTCATGTTTGTC
GGATTCCTGATCGGCGGTCGCGGCGGGATGATGATTGCCTTCCTGATTGCTGCAGGCATG
AATTTCTTTTCCTACTGGAATTCGGACCGCATGGTGCTCTCGGCTTACCGGGCGCAGGAG
GTCGATGAGCGAAACGCGCCGGAATTCTTCCGCATCGTACGCGATCTTGCACGAAATGCC
GGCTTGCCCATGCCGAAGGTCTATCTTTACGACAGTCCGCAGCCGAATGCCTTTGCTACC
GGCCGCAATCCGGAGAATGCTGCCGTCGCGGCCTCGACGGGACTGCTCAGCGCGCTCTCG
CCGGAAGAGGTGGCGGGTGTGATGGCGCATGAACTGGCGCATATCCAGAACCGCGACACA
CTAACGATGACGATCACGGCGACGCTCGCTGGCGCGATCTCCATGCTTGGCAACTTCGCC
TTCTTCTTTGGCGGCAGCCGCGAGAATAACAGTAATCCGTTCGGCTTCGTGGGCGTGCTT
CTGGCGATGATTGTAGCGCCGCTTGCCGCCATGCTGGTGCAGATGGCAATCAGCCGGACG
CGTGAATATTCCGCTGACCGGCGAGGCGCCGAAATCTGCGGCGACCCGCTCTGGCTTGCG
TCCGCGCTCGGCAAGATTGCCCGGGGTGCCGCGCATATCCCGAATTATGATGCCGAGCGC
AATCCCGCGACGGCGCATATGTTCATCATCAATCCTCTCTCCGGGGAACGGATGGACAAT
CTGTTTTCGACGCATCCAAATACGGAAAACCGTATTGCGGCACTTCAGGAAATGGCAGGG
AGCGGTATGAATGGCTCGACGGCAACGGTTCGTACTGCTAATCCGTCGCGCAAGTCGCGC
TCGGTTCCGAATACGGGTATTGGCCGCGGTGGTTCTCAACCGCCAAAAGGTCCCTGGTCT
TGA
>RSULL_00153 hypothetical protein
TTGCAGCCAGCGGACAACGATAATATAGACAGCACTGTGGTAGAAGGGGCAGAACCGCCT
CGCAAGGTTCTGTCACCCGCCGCAAAACGCGCGCTTGCCGAAGCCGAGGAACGCCGCAGG
AACCAGAAACCTCTGAAGCTGCCGCCGGAGATCGGCGGACGAGGAGGAGCCGAGCCCGCA
AGGTTCGGCGACTATGAAATCAACGGCCGCGCCATCGATTTTTAA
>RSULL_00154 Acetyl-coenzyme A synthetase
ATGTCGGAAAAGATCTATCCGGTTACGAAACCGGTGAAGAGCCATGCCCTAATCGATAAG
GCCAAGTACGAGAAATGGTACGAGGAGAGCATCGAGAACCCGGATAAGTTCTGGGGCAAG
CACGGCAAGCGGATTGACTGGTTCAAGCCTTATAAGAAGGTCAAGAATACGTCCTTTACC
GGCAAGGTGTCGATCAAGTGGTTCGAAGACGGCCAGACGAACGTTTCCTATAACTGTATC
GACCGCCACCTGAAAACGCACGGCAACCAGGTTGCCATCATCTTCGAAGGCGACAACCCT
TATATCGACAAGAAGATCACTTACAACGAACTCTACGAGCATGTCTGCCGCATGGCGAAC
GTGTTGAAGAAGCACGGCGTCAAGAAGGGTGACCGCGTCACCATCTATATGCCGATGATA
CCCGAAGCGGCCTTTGCCATGCTCGCCTGCGCCCGCATCGGCGCCGTGCATTCTGTCGTC
TTCGGCGGGTTCTCGCCGGAAGCGCTTGCTGGACGTATCGTCGACTGCGAATCGACATTC
GTCATCACCTGCGACGAGGGCGTGCGCGGCGGCAAGCCGGTGCCGTTGAAGGACAATGCC
GATACCGCGATCCACATCGCGGCCCGCCAGCATGTGACGGTCAGCAAGGTCCTCGTCGTG
CGCCGGACCGGCGGCAAGACCGGCTGGGCTCACGGCCGCGATCTCTGGTACCATCAGGAA
GCGGCAACGGTGAAAGCCGAGTGCCCGCCTGTGAAGATGAAGGCGGAGGATCCACTTTTC
ATCCTCTATACCTCGGGTTCAACCGGCAAGCCTAAAGGTGTATTACACACGACGGCCGGA
TATCTCGTTTACGCGTCGATGACGCATGAATACGTCTTCGACTACCACCATGGCGATATC
TATTGGTGCACGGCCGATGTCGGCTGGGTGACCGGCCATTCCTACATTGTCTACGGTCCG
CTGGCGAATTGCGCGACGACCCTGATGTTCGAAGGTGTACCGAACTTTCCGGACCAGGGC
CGCTTCTGGGAGATCATCGACAAGCACAAGGTCAACATCTTCTACACTGCTCCGACAGCG
CTCCGTTCGTTGATGGGTGCCGGCGACCATTTCGTGACCCGCTCCTCCCGCTCGTCCTTG
CGCCTGCTCGGGACGGTCGGCGAGCCGATCAACCCGGAAGCCTGGGAGTGGTACCATCAT
GTCGTCGGCGATGGCCGTTGCCCGATCGTCGATACCTGGTGGCAGACCGAGACCGGCGGC
ATCCTGATTACGCCGCTGCCTGGTGCGATCGACCTGAAGCCGGGTTCGGCGACCGTACCG
TTCTTCGGTGTGAAGCCGCAACTGGTCGACAATGAAGGCAAGGTGCTGGAAGGCACTGCT
GATGGCAACCTCTGCATTACCGACAGTTGGCCTGGCCAGATGCGCACGGTCTATGGCGAC
CATGAGCGGTTCATCCAGACATATTTCTCCACGTATAAGGGCAAGTATTTCACCGGGGAC
GGCTGCCGCCGCGATGAGGACGGTTATTACTGGATCACCGGCCGCGTCGACGACGTGCTG
AATGTTTCCGGTCACCGCCTCGGTACCGCCGAGGTGGAATCCGCGCTCGTTTCGCACAAT
CTGGTGTCGGAAGCCGCCGTCGTTGGCTACCCACATTCAATCAAGGGACAGGGCATCTAT
TGCTACGTCACGCTGATGGCCGGCAACGAAGGATCCGATGAGTTGCGCCAGCAGTTGGTG
AAGCATGTTCGCGCGGAAATCGGCCCGATCGCATCTCCGGATAAGATCCAGTTTGCGCCT
GGTCTGCCGAAGACCCGTTCCGGCAAGATCATGCGCCGCATCTTGCGCAAGATTGCCGAA
GACGATTTCGGCTCGCTCGGGGATACGTCCACGCTTGCCGATCCGGCAGTAGTCGAGGAC
CTCATCGCCAACAGGCAGAACAAGGTAACCGCCTGA
>RSULL_00155 hypothetical protein
ATGGCTCAACAACTGCTCATGCCGAAGGCGACCGCCATCTGGCTCGTCGACAATACGGCC
CTGTCTTTCGATCAGATCGCCCAGTTCTGCAAGCTGCATCCGCTCGAGGTGAAAGCAATT
GCCGACGGCGAGGCAGCGCAGGGCATCAAGGGCTTGGATCCAATCTCAACGGGACAGCTT
TCGCGCGACGAAATCGCCCGCGCCGAAGCAAACCCGAACCACAAGCTGAAGCTCTCGGAG
CCGAAGGTTCGCGTTCCCGAATCCAAGCGCCGCGGCCCGCGTTACACACCTGTTTCCAAG
CGTCAGGACCGCCCGAACGCCATCCTCTGGCTTGTCCGCAATCATCCGGAACTGAAAGAC
GCCCAGATTTCGCGCCTCGTCGGCACGACCAAATCGACGATCGAACAGATCCGCGAACGC
ACCCATTGGAACTCGGCCAACCTGGCGCCGATGGATCCGGTCACGCTCGGCCTCTGCAGC
CAGATCGATCTCGATATGGAAGTGGAAAAGGCATCCAAGGGTCGACCGCTGCCGACCGCT
GCCGAACTCGGCGCCACGCTGCAGCCCGCCCAGGAAACCGAGCGCATGAGCCCGAGTTTC
GAGCGCGAGGAAGAACGCGAAATCGATGCCGATGCCGTCTTCGCCAAGCTCAAGTCGTTG
AAGTCTTCCTCCAAGGATGAAGACGAAGACGATCGTTTCTGA
>RSULL_00156 Flagellin
ATGTCAAGCATCCTAACGAACACTGCCGCAATGGCGGCGCTGCAAACCCTTCGCGGCGTC
AACCAGAGCCTCAAGGAAACCCAGGATCACGTTTCGTCTGGCCTGCGCGTCGGCAAGGCG
GCTGATAATGCCGCTTACTGGTCGATCGCAACGACCATGCGTTCCGACAACAAGGCGCTT
TCGGCCGTTTCTGACGCTCTCGGCCTCGGTGCTGCAAAGGTCGACACTGCCTATGCCGCG
ATGGACAGCGCCATCGACATTGTTTCTGAAATCAAGGCCAAGCTGGTTGCCGCCAGTGAA
GCGGGCGTCGACAAGGCCAAGATCCAGGAAGAAATCGACCAGCTTCAGGAACAACTCCTG
AGTATTGCTCAGTCTGCCTCCTTCTCCGGCGAGAACTGGGTTGCTGGCGAGGGTACGAAG
AGCGTCGTTTCGACCTTTGTTCGTGACGGCTCGAACGCTGTATCCGTCAAACAGACTGAA
TATATCCTCGATGACAGCTCCGTCGGAAACGTCCTGTTCGGCATGAGCGGCGGTTTGATC
GAGACCTCCACGGGCATTATCGGCACCTCGAACGGTACGATCGGCTCTGTCTATAAGATG
GACATCACCAATTTCACGACTAATGACGTCGGCCTTGCGCTGACGGCTGTCGAATCCGCT
CTGAAGGCGATGACCAGCGCCGGTGCACAGCTGGGCTCCATCTCCACTCGCATCCAACTG
CAGGAAGATTTTGTCTCGGCTCTAAGCGACTCGATTGACTCGGGCATCGGTCGTCTCATC
GATGCGGATATGGAAGAAGAATCTTCCAAGTTGACTGCTCTTCAGACGCAGCAGCAGCTG
GCCATTCAGTCCCTGTCGATTGCGAACTCGGCATCGCAGAACATCTTGTCGCTCTTCCGC
AGCTAA
>RSULL_00157 Acetyl-coenzyme A synthetase
ATGCAGAGCAGCTATCATCAGGTTTATGCGAGCTGGAGGAGCGATCCGGAAGCATTCTGG
CGCGAAGCTTCAAAAGCAATCGACTGGTTCACGGAACCGCAGCAGATCTTCTCGCCATCA
GAGGGCGTTTATGGCCGCTGGTTCGCGGACGGTGAGACCAACACCTGTTACAATTGCCTG
GACCGTCATGTATCGGCAGGCCGCGCCACCGAAACAGCGGTTATCTTCGACAGCGCCATG
AGCGGCGCCAAGGCGCGTTTCACATATGACGAAGTGCTCGCCGAAGTGCAGGCGATCGCG
GCGACCCTTCAAGCATTCGGCGTCGGCAAAGGTGATCGTGTCATCATCTACATGCCGATG
GTGCCGGAAGCCATTTTCTCCATGCTTGCCTGCGCTCGCATCGGTGCCGTCCATTCCGTC
GTTTTTGGAGGGTTTGCAGCCAACGAACTTGCAGCCCGCATCGATGATTCCGGTGCAAAG
CTTGTGGTCACTGCCAGTTGCGGATTGGAGCCCGGCCGTGTCGTTGCTTATAAACCGCTT
GTCGATCAGGCCATCGCTGCTGCGAAATCAAAGCCGGCCCATTGCCTTATTCTACAAAGG
CCGCAACTGACGGCCGAACTTATGCCGGGCCGGGATCATGATTTCCGAGAAACCGTAGCG
CTTCACCGCGGCAAGAACATTTCCTGTGTCGCCGTCAAAGCAACCGACCCGCTTTATATC
CTCTATACATCCGGAACCACCGGTCAGCCGAAGGGCGTCGTCCGTGACAATGGCGGGCAT
ATGGTTGCGCTGCACTGGTCAATGGCAAACATCTACGGAATGAAACCCGGCGAAGTTTTC
TGGACCGCGTCCGATATCGGCTGGGTCGTCGGTCATTCCTATATCGTCTATGCGCCGCTG
CTTGCGGGCGTGACCACTGTGATCTTCGAAGGCAAACCCGTCGGCACGCCGGATGCCGGT
GCTTTCTGGCGCGTGGTTTGCGAATACGATGTGCGCGTTCTCTTCACCGCGCCAACCGCC
TTTCGTGCAATTCGCCGGGAAGATGCCGACGGTGAGTTTGTGCATCGCTATTCGAAACCG
CATTTTCGAGCACTCTTTCTTGCGGGCGAGCGGGCCGATCCCGAAACTCTCAAATGGGCG
GAGAAGATGCTTGCTGTGCCTGTCATCGATCATTGGTGGCAGACGGAAAGCGGTTGGCCG
ATTGCCGCCAATCCACTTGGGCTTGATAAGCTGCCGGTAAAGCACGGCTCGCCATCGGTG
CCGATGCCCGGCTATGATATCCAAGTGCTTGATGATGGCGGACATCAGGTCCCGCCCGGC
ACGCTCGGCAACATCGTCGCCAAGCTGCCCTTGCCGCCGGGCTGCCTGCCAACACTCTGG
AATGCCGACGAGCGTTTTCGCTCGACTTATCTCGAGGAGTTTCCGGAATACTATAAGACA
GCGGATGCCGGTTATGTCGATGACGACGGCTACCTCTTCATCATGTCGCGCACAGACGAC
ATCATCAACTGTGCAGGCCATAGGCTGTCGACGGGAGCGATGGAAGAGGTCTGCGCAAGG
CATCCGGACGTCGCGGAATGCGCTGTCGTCGGTATCGCAGACCCGGTCAAGGGACAGGTG
CCGTGCGGCTTCCTCGTGCTCAAGAAGAACGTGACAAGGGAGAAGGCGACGATCGAAGCT
GAAGTCGTCAAACTGATTCGCGACCAGATCGGTCCGGTGGCCGCATTCAAGACGGCGATC
GCCGTCGAACGGTTGCCGAAGACCCGCTCCGGCAAGATCCTGCGCGGCACAATGCAGAAG
ATCGCGGACGGCGAACCATGGAAAATGCCTGCGACGATCGATGATCCGGCAATTCTGCAT
GAAATCGCGGATGCCCTGCGCAGCAAGGGTTTTGGCTCGCTTCCAATGTAG
>RSULL_00158 pyridoxal phosphate enzyme, YggS family
ATGGAACTTCAAGAGCGGTTGAACGATGTTCGCTCGCGCATTGCGGCAGCGGAGCGTCAG
TCCGGGCGTCCTGCCGGATCGGCTCAACTCGTTGCCGTGTCAAAGACCTTCGATGCGGAA
GCCATCCGTCCCGCGATTGCGGCTGGTCAGCGCATTTTTGGCGAGAACCGCGTCCAGGAA
AGCCAAGGCAAATGGCCCGAACTCAAGGCTGAAACGGCCGGCATCGAGTTGCATCTCATC
GGGCCGCTGCAATCGAACAAGACGGCGGATGCCGTTGCCCTCTTTGATGTCATAGAGACT
GTCGATCGTGAAAAGATTGCCCGCGCGATCGCCGGGGAAATGAAACGGCAAGGGAAGAGC
CTTCGACTTTACGTCCAGGTCAACACGGGGCTGGAGCCGCAAAAGGCCGGTATTGCTCCC
GCCGATACACCCGCGTTTGTCGATTTCTGCCGGAATGAGCTCGGTCTTTCGATCGAAGGC
CTGATGTGCATTCCGCCAGCCGAGGAAAATCCCGGTCCGCATTTTGCGCTGCTGGCTAAG
ATCGCAGGAAGATGCGGGGTGGAAAAACTCTCCATGGGCATGTCCGGGGACTACGAAACG
GCCGTGGCCCTCGGTGCGACGAGCGTGCGAGTCGGATCTGCTATTTTCGGCGCGCGTTAG
>RSULL_00159 Leucine--tRNA ligase
ATGACTACCGAACGTTATAATCCGCGCGATGCCGAGCCTCGCTGGCAGCAAAAATGGAAC
GAGGCGAAGGTCTTTGAGACCGACAACGCCGATCCGCGCGATAAATACTATGTACTTGAA
ATGTTTCCCTATCCTTCGGGCCGCATTCACATGGGCCATGTGCGCAACTATGCGATGGGT
GACGTCGTGGCCCGTTACAAACGGGCCCGGGGCTTCAACGTTCTGCACCCGATGGGCTGG
GATGCCTTCGGTATGCCGGCGGAGAACGCTGCCATGGAGCGCGGCGTTCACCCGGCATCC
TGGACTTACCAGAATATCGACTCGATGAAATCGCAGTTGAAGGCCATGGGGCTTTCGCTC
GACTGGACCCGGGAATTTGCCACCTGCGACGTGGAATACTACCAGCACCAGCAGCATCTT
TTCCTGGATTTCCTGGAGAAGGGCCTGGTCTACCGAAAGCAGTCGAAGGTCAATTGGGAT
CCGGTCGACAACACCGTTCTTGCCAACGAACAGGTCATAGACGGCCGTGGCTGGCGTTCG
GGTGCACTGGTCGAGCAGCGGGAGCTCACGCAGTGGTTCTTCAAGATAACCGATTTCAGC
CAGGATCTGCTTGACGCTCTGGACACGCTTGACCAGTGGCCGGAGAAAGTTCGACTGATG
CAGAAGAACTGGATCGGCCGCTCCGAGGGTCTTTTGATCCGTTGGGAGATCGTGCCGCAA
ACGGCGCCTGCCGGTGAAACCGAGGTGACAGTTTATACCACTCGTCCGGACACGCTCTTC
GGAGCTTCGTTCCTTGCAATCTCTGCCGACCATCCGTTGGCAAAGGACGCTGCAGCGAAA
AGTCCGGCTATCGAAGCCTTCTGCGAGGAATGCCGCCGGGCCGGCACGTCGCTGGCAGCC
CTTGAGACGGCCGAGAAGAAAGGCATGGATACCGGTATCCGCGTCAAGCATCCGTTTGAT
TCGTCTTGGGAACTTCCGGTCTATGTCGCAAATTTCGTGCTGATGGATTATGGCACGGGC
GCTATTTTCGGCTGCCCGTCCGGCGATCAGCGTGACCTTGATTTCGCGCGCAAATATGGT
CTGCCCGTTGTCCCCGTCGTCATGCCAAAGGACGGAGATGCTGCAACCTTCACGATCGGC
GATACCGCCTACGATGGCGACGGCATGATGATCAACTCCCGCTTCCTCGACGGCAAAACG
GCAGACGAAGCCTTCAACCTCGTCGCCGACCGCCTGTCGAGCACGATGCTCGGCAACGTG
CCGCAGGGTGAACGCAAGGTAAATTTCCGTTTGCGCGACTGGGGCATTTCGCGGCAGCGG
TATTGGGGTTGCCCGATCCCGGTCATTCATTGCGATGACTGCGGGGTGGTGCCCGTCCCG
AAAAGAGACCTTCCCGTGAAACTCCCGGCAGATGTTACCTTCGACCAGCCGGGCAACCCG
CTCGACCGCCACCCGACCTGGCGGCATGTCGCTTGCCCAACCTGCGGCAAGGACGCGCGG
CGCGAAACGGACACGATGGACACCTTCGTCGATTCGAGCTGGTACTACACCCGCTTTACA
GCGCCGTGGGAAGGTGTGCCGACAGATCCGGCTGCCGCAAACCGCTGGCTACCCGTCGAT
CAATATATCGGCGGTGTCGAACACGCTATTCTGCATCTGCTCTACTCGCGTTTCTTCACC
CGCGCGATGCGCGAGACCGGTCATGTCGACATCAAGGAACCATTTAGAGGTCTCTTTACC
CAGGGCATGGTCGTCCATGAGACGTACAGCCGCGGTGCCGGCATGAACCGCGAATGGGTG
GCGCCTGCCGACATCCGTATCGAAGAGATCGAGGGCAAACGCCGCGCTTTCCTGCTGGAG
GGCGGAGACGAAGTCTCGATCGGATCAATCGAGAAGATGTCAAAGTCCAAGAAGAACGTC
GTCGATCCGGATGATATCATCGCTTCCTACGGCGCTGACACGGCGCGGTTTTTTGTTCTC
TCCGATTCACCGCCAGATCGTGACGTGATCTGGTCGGAAGCAGGTGTCGAAGGGGCGCAT
CGCTTCACACAGCGCCTCTGGCGTTTGATTTCCGAGGCCTCCGAAGTCCTGGTCACCGTA
TCGCCGAATCCGGCTAAGGATGGCGAGGGGCTTTCGATTTCCCAAGCTGCGCACAAGACT
TTGAAGGCTGTACAGAACGACTATGACAAGCTTTGGTTCAATAAGGCGGTCGCGCGCATC
TATGAACTCGTGAATGCCTTGTCTGGCCCGTTGGCGAAAGTAGCGACAGGCGGAGGTGAC
GTCGCCTATCGCGGTGCCGTTCGAAACGCAGCGGAAATCTTGGTTCAACTCGTTGCGCCC
ATGACGCCGCATCTTGCCGAAGAATGCTGGGCAGCACTTGGCAACAGCGAGATGCTCGCA
CGCACCCCTTGGCCTGCCTATGACGAAGCTCTGGTCGTGGAGAACGACATCGTATTGCCG
ATCCAGATCAACGGTAAGAAGCGCGCCGAATTGACAATTTCTCGAGACGCAGATCAGAAT
GCCGTAACGCAGGCGGTCTTGAAACTCGACGCCGTCATCAGCGCGATGAACGGTCAGGCG
CCGAAGAAAATTATTGTGGTTCCGCAAAGGATTGTGAACATTGTCGTTTGA
>RSULL_00160 hypothetical protein
TTGTCGTTTGATATCGCTCCCAGGCTCGCACGCGGCGCCGCAATCACCGCCGTCCTTGCG
TTCGCAGCCTTACTTTCCGCCTGCCAGGTTCGTCCACTTTACTCGGAAACGTCGGGAGTT
GCCGGCAAGCTCGCTTCCGTTGGCTTTTCGGATGCAACGACTCGTGTCGAACAGGAGGTT
CGCAACCGCCTGATCTTCCTTGCGACGCACGGCGCAGGCGAGCCTGTCAAGCCGGCCTAC
GAAGTTGAGCTGCATGTGCGGTCCGATGTAGTCGACGCGCTTCTCACCGAGACCTCCGAT
GAGTCGCGTGCCGGTCGCGTGACCGTCAGCGTTGATTACACACTGCAGGCGACAGCGGAT
GGCCAGGTCATCAAGTCGGGTAACCGTTATGTCACCGCGCTTGTCGATTTCCCGACCCAG
CAGTTTGCCAAGCAACGCGCGATCCGTGATGCTGAGAACCGTGCAGCGCGCCAGGCTGCC
GAGCTCGTAGGCCTCGATATCGCCGGAGCGCTCGGCCGCTGA
>RSULL_00161 DNA polymerase III subunit delta
GTGGCGGAAATAAAATCTCACGAGTTTGAAGGCTTTCTTCAACGTTCGGTTTCCGCCTAC
CGCATGTTCGTCATCTATGGACCGGATCGCGGTCTGGTTTCCGAGAGAGCTGGGCAAATA
GCCGGGAAAACCGGCGTTGCGCTGGATGATGCTTTTTCGCTTATCAAACTCGACATCGGC
GACCTACAGAAGCACCCTGGGCGCCTGCAGGATGAGGCAGACGCTATCGGGCTATTCGGA
GGTGAAAAACTCCTTTGGATTCGTGGCGCGGCAAATGAAAAATACCTGGTCGATGCCCTC
GGCGAGCTTTCTCAAAAGTCGCTCGACGCAACGTCCATCATCGTCGAAGCCGGAGATCTG
AAGAAGGGCTCCCTTCTTCGCAAGCTTGCCGAAGGCACACGTAGCATCGTTGCGATTCCC
TGTTATCCAGATGATGCACGCGCCTTGAATGCTTTGATCGACAATGAGTTGGCGTCAGAA
GGCCTGCGCATCACGCCTGTCGCACGGCAAGCTTTAGTCGAACTGATCGGCGGTGATCGC
ATCGCCTCACGCAATGAGGTCAGAAAGCTCGCCCTCTACTGCCGCGGCATGGAGATGATC
GAAGAGCATCATGTGAGCGAGATTATTGGCGATGCCAGTGCTATTTCGGTCGATGACGCC
GTGGACGCTATATTAAGCGGAAACACCGGCAATTTCCTGCATTCCATGCGGAAGATCTCG
GCATCGAAGACGGCTGTCTTCCTCGTCATCCAAGCCTGCCTGAAACAGTTCCAACTTCTC
GACGCGATGCGCGCAGAAATGGAGGAAAAGCGGCTTCAGACAGCTCAGGTCATGCAGACG
CACGGCCGCCATCTGCATTTCCGGCGCAAACCCATCATCGAACAGGCGCTACGCACCTGG
AATGCTGACGCCATTCGCCGTGAGACAAACAGGCTGCAATCGGCGATCTTGCAGACAAGA
AGGCGTCAGAGCCTAGAGGACAGCATTGCATTGCAGACATTGCTCTCTACAACTCTTCAA
AGCAGGCGGAAGGGCTAG
>RSULL_00162 Chromosome-partitioning protein ParB
ATGAATGACGATGTATCGAAGAGACGTTTAGGCCGCGGACTTGCTGCGCTGATCGGCGAA
ATGGATCAGCCGGTGCCGGTCGACGGCGAAAAGAGCAGCGTAAGTGCAGACCGTCTCATT
CCGATCGAATTTGTCAGCAGGAATCCGCGCAATCCGCGTCGTTTTTTTGATGATAGCGAA
CTCCACGATCTCGCCAGCTCTATTCGTCAGCATGGCATCGTCCAGCCGATCGTTGTTCGT
ACGATTGCAACGAACCGATATGAAATAATAGCCGGCGAAAGAAGATGGCGAGCAGCCCAG
CTCGCGGGCCTTGTCGAAATTCCGGTGATCATCCGCGATGTCGATGACAAGACGGCGCTC
GAGATTGCCATTGTCGAGAATGTCCAACGATCAGACCTCAATCCCCTCGAAGAGGCGTTG
GGTTACGAGCAGCTTATCGCGGAATACGGCTACACTCAAAATGATCTTGGTGAGATCATC
GGCAAGAGCCGAAGCCATGTCGCAAATTCTCTGCGCCTGCTTAAGCTTCCCGAGCCTGTC
CGCGATTTTCTTGCAGCCGGCAGTCTGTCGGCGGGGCATGCACGTGCACTGGTTTCAACA
TCCGATCCGACGGCCCTCGCCCGCACGATCGTCTCGAAGGGAATGTCCGTCCGAGACGCC
GAAAAGCTTGCGCAGAACGATATCAAGGCCCAATCCGAGCCACAGCGTCCGTCTGCCCCA
CGCGATCAGAAAGATTCCGATACGTTGGCACTTGAGCGCACGCTCTCCGATACGCTGGGC
CTCGATGTCACCATAAATCACAAGTCCGGCGGCGGCCAGATCCGCATTGCCTACAAGTCG
TTGGAGCAGCTTGAAGAAATCTGCCGGCTCCTTGAGCGGCGGTAA
>RSULL_00163 Sporulation initiation inhibitor protein soj
ATGGCCATTGAACGGAACCGGATTATTACAATAGCGAACCAAAAAGGCGGCGTTGGAAAG
ACGACAACTGCCATTAACCTGGCAACTGCCTTGGCTGCTATCGGCGAACGAGTTTTGATC
GTCGATTTGGATCCTCAGGGTAACGCGAGCACTGGCCTCGGGATTGACCGGAAAGACCGC
AAGCTCTCATCTTATGATCTCCTTATTGGCGAGGCCGGGGTGACTGAGGCGGCTATGCCG
ACCGCTGTGCCAAATCTTTCCATCGTACCATCGACAATGGATTTGCTTGGTGTCGAAATG
GAGATCGCGCAGCAGAGTGATCGGGTTTTCAAGCTGCGCAAGGCGCTTACGACTCAGCAA
GCATTTGAATTTACTTACATTTTGCTGGATTGCCCACCCTCTTTCAATCTTTTGACGATG
AACGCGATGGCTGCGGCGCATTCCGTTTTGGTCCCGTTACAATGCGAGTTCTTTGCATTG
GAGGGATTAAGTCAGCTCCTGGAGACGGTTGATCAAGTGCGGCGAACGGTAAATCCGCGT
TTGGATATTCAGGGTATCGTGTTGACGATGTTCGATGCGCGAAACAATCTCGCCCAGCAG
GTAGTGAGCGATGTTCGGATGCACCTTGGGGAGAAAGTTTACCATACGCTCATCCCGCGC
AATGTCCGTGTTTCCGAAGCACCCTCCTATGGCAAGCCTGCGATCCTTTACGACTTGAAA
TGCGCCGGTAGCCAGGCATATCTGCAGCTGGCCTCGGAGGTCATCCAGCGCGAGCGCCAG
CGTCTCGCCGCTTAA
>RSULL_00164 Ribosomal RNA small subunit methyltransferase G
ATGGAATTGAACGGTCAAAGTGTTTCACGTGAAACACAAGATAGACTGGAGCATTTTGTT
GCTCTCTTTAGCAAGTGGTCTAAATCCATCAACCTAGTCGCTCCCTCAACGTTGAATGAC
GCGTGGCAAAGACACGTCGCCGACAGCGCCCAAATCTTTCAATTAGCTCCCGGCCCGAAG
CGGTGGGTGGATATGGGCAGCGGCGGCGGATTTCCCGGCGTGATCACCGCCATCCTCTTG
GCCGAGCTTGCCGATGGGTGGGTTCACCTTCTTGAGAGCAACAACAAGAAAGCGTCTTTC
CTCAGGCTGGCCCTTCGGGAAACAGGGGCACGCGGTTCTGTGCATTCGATCCGCATTGAG
GATGGACCGGCTGTTGTCGCCTCCTGCGATGCTATATCCGCCCGCGCCCTCGCCGATCTC
GACAAACTATGCGACTTTGCGGAACCTTGGATGCTTCGCAACAAAAATACGCGTGCATAC
TTCCATAAAGGCCGGGATTACGGCGTTGAAATTGCCAAGGCACGTGGTCGGTGGCGTTTT
GATCTGCTAGAACATCGAAGCGTTGTCGAGCGAGATTCGGTCATACTTGAGATTTTCAAT
CTCCAACGCTTGGTTTAA
>RSULL_00165 Glucose-inhibited division protein A
ATGACCATCTATCAATACGACGTCATCGTAATCGGAGGTGGTCATGCAGGTTGCGAAGCG
GCCAGCGCAGCGGCTCGCCTAGGTGCTCGTACAGCTCTGGTGACGCATCGGCGAGACACG
ATCGGGGTCATGTCCTGCAACCCGGCGATTGGTGGCCTTGGCAAGGGTCACCTCGTGCGG
GAGGTGGATGCGCTGGACGGCCTCATGGGTCGTGTGGCCGATGCTGCCGGCATCCAGTTT
CGCATGCTCAATCGCAAGAAAGGCCCGGCGGTCCGCGGCCCGCGGACCCAAGCCGATCGG
AAGCTCTATCGAACCGCCATGCAGGCGGCAATAGAAGCTATTGATAATATTGACGTTATC
GAAGGCGATGCCTTTGATCTTGATATATCAGAGGGTAGCGTCACCGGCGTCACAATGAAA
GATAGCCGGATTCTGAATTCTGGCGCTGTGGTTCTTACGACGGGAACCTTCCTGCGCGGG
CTTATTCATATCGGGGATAAGAAGATTCCGGCGGGCCGTGTCGGTGAAGATCCGTCTCTT
GGTTTATCTGGAACACTATCGCGCCTGGGGCTTCGGCTCGGCCGTCTTAAGACAGGTACG
CCAGCGCGCCTTGACGGGAAAACCATCGATTGGGCATCGGTTGGCCGACAGGGCGCGGAT
GACGAGGTAACACCGTTCTCATTCATGACCGGCGCAATTACGAATCCTCAGATTGAATGT
GGGGTAACCCGCACAACGACTGCCACACATAAACTCATTCAGGATAACCTGCATCGCTCG
GCAATGTATTCCGGGCAGATCGAGGGCGTTGGACCGCGCTATTGCCCCTCGATCGAAGAT
AAGATCGTGAAGTTCGGCGAGCGGGATGGGCATCAAATCTTCCTTGAGCCGGAAGGCTTG
GACGATGACACTGTCTACCCGAATGGTATTTCGACGTCGCTGCCGGCAGAGGTGCAGGAT
GCCTTTATCCGGACCATACCAGGCCTTGAGAAGGCTTCCATCATCCAGCCTGGCTATGCA
ATCGAATATGATCATGTCGATCCGCGCGAGCTGACACCTTCTCTTGAAGTAAAGAGGATG
CCGGGGCTCTATCTTGCCGGCCAGATCAACGGAACGACAGGCTACGAGGAGGCAGCGGCC
CAAGGTCTCGTGGCGGGCCTTAATGCGGCACGCCGCGCAGGCGGCCAAACGCCGGTCTAC
CTAAGCCGTACGAATTCTTACATCGGCGTCATGATTGACGATCTGACGTCGAGGGGTGTC
GCCGAGCCTTATCGCATGTTCACCTCGCGTGCGGAATACCGCCTTTCTCTGCGTGCGGAC
AATGCCGATATGCGGCTTACTCCAATTGCGGATGAGATCGGCTGTTTGGGAGAGGCTCGT
CGTGCCAAATTCCGCGAATATGAATGTGCTCTTGACGGTGCGCGAGAACAGCTTAAGGCA
TTACACATTACGCCAAATGAGGCCCGCGAGTATGGGTTGAAGATTAATCTGGATGGGCAG
AGGCGCTCTGCCTATGAGTTACTCGCGTATCCCGATTTCGACATGGCTCTGCTGTCAAAT
GTATGGCCCGAACTTCGGGCGTTTAGCAAGCCGATCGCAGAGGCCATAGAGATTGAAGCA
TCATATGCCGTTTATATGCGCCGGCAGTCCTCAGACATTGTCGATGTCCAACGCGACGAA
AATCGACTCATCCCAGAGGGTTTCGACTATTCGATGCTGCCTGGCCTTTCGAACGAGCTC
AAGCAGAAGCTTGGCAATCAGCGCCCGTTCAACGTCGCTCAAGCCGCAAAGATAGATGGC
ATGACGCCGGCGGCCATCTCTCTCCTGCTCGTTCATTTGCGAAGAACAGAGGCTGCGCGG
CGGTCGGTTGCCTAA
>RSULL_00166 tRNA modification GTPase MnmE
ATGTCGAACGAAACCATTTATGCGCTATCGAGTGGAACTGTTCCTTCCGGCGTTGCGGTT
GTCCGCCTCAGTGGTGTGAAGACGCGCGATGCCTTGCGACTGCTGATCGGCGACACCCCA
CCGCCACGCAGGGCGTCTCTGCGAACGATTCGTTCCCGTAACGGTTTGGTTATAGACAGT
GGGTTGGCACTCTTCTTTCCATCGCCAGATTCTTTTACAGGCGAAGACTGCGCCGAGCTT
CAGCTTCATGGGAGTCGAGCCGTCATTCATGCCCTCTTTGAGGAACTAGAGGCGATTGAG
GGCGTGCGGATGGCTGCGGAGGGTGAGTTCTCGCGGCGGGCGTTTGAAAACGGCAAACTT
GACCTCGTCGAGATTGAGGGTCTGGCGGATCTGATTGCCGCAGAGACGGAGATGCAAAGG
CGCCTGGCGGTCGAGCATAGCCAGGGCAAACTATCCGAGCTATACGATTCGTGGGCGGAA
CGATTGACGCGAGCTCGTGCTCTGATTGAAGCTGAACTCGACTTTGCCGATGAAGATGAC
GTGCCCGGTTCGGTTTCAGCTCTGGTGTGGGATGATATCGCTCAACTGCATGCCGAGGTA
GAGAACCACCTCGCGCATGCGCAGGCGGGCGAGATCATTCGCGATGGTTTCAAAGTCGTC
ATTGCAGGCGCGCCAAATGCCGGAAAGTCGACCTTGATGAACGCGCTTGCGCAGCGAGAG
GTTGCTATTGTCACGAATATAGCGGGAACGACGCGTGATGTTCTTCACGTCGATCTCGAT
ATCAATGGTTTCCTCGTAAAGCTTTATGACACGGCTGGTTTGCGCGATACAGATGAGTTC
GTTGAACGCGAGGGCGTACGGCGGGCCGAGCGGATCATCTCTGAGGCGAATCTTGTGCTC
TATCTCGAGGATATGACCCAAGGCAGGAACGAGCTTTCGCCGATCACGAATACGGAAGTC
TTGCGGGTTGGGACAAAGGCCGATATATCCGCGGCGACTGGTCCGTTCGCCTATGACCTG
ACGATATCTGCTGTCACGGATGTGGGATTGTTCGCTCTTCGCGCCGCCATCGCCGAGCGA
CTGGAGCGGCAAGTCAGCAGCCATAGCCTGGCGATCCCAAGCCGCAGGCGGCAAAGGGAT
TCGCTTATGGAATGTCTGGAGGCGATCGGGGCAGCGTTGGCCGACCCGTCAGCGGGACTT
GACATTAGAGCCGAGAATCTTCGCATCGCGGGGAACGCCCTGGGCAGAATTACGGGACGC
GTCGACGTCGACAATTTACTCGATATAATCTTTTCCGAGTTTTGCATCGGAAAATGA
>RSULL_00167 hypothetical protein
ATGGCTGAAATGAAGCTTCAGGAACTTAAGAGCAAATCCCCGACCGATCTTCTGGCGTTC
GCCGAATCGCTCGAGGTCGAAAATGCAAGCACCATGCGCAAACAGGAATTGATGTTTGCA
ATCCTGAAGGTTCTCGCGAGCCAGGATGTAGAGATCATCGGCGAAGGCGTCGTGGAAGTT
CTGCAAGATGGTTTCGGCTTCCTGCGTTCGGCAAACGCCAACTACCTCCCGGGTCCAGAC
GATATTTACATCTCTCCATCGCAGATCCGCCGCTTCTCGCTGAAAACCGGCGATACGGTC
GAGGGACCGATTCGTGGTCCCAAGGAAGGCGAGCGCTATTTCGCCCTGCTCAAGGTGAAC
ACGATCAATTTCGAAGATCCGGAAAAGATCCGCCATAAGGTCCACTTTGATAACCTCACG
CCGCTTTATCCCAATGAACGTTTCAAGATGGAGCTCGATGTTCCGACATCGAAGGATCTG
TCTGCGCGTGTCATCGACCTTGTCGCGCCGCTCGGTAAGGGCCAGCGTGGCCTCATCGTC
GCTCCGCCCAGGACCGGTAAGACTGTTCTTCTACAGAATATCGCACATTCGATCACCGCA
AATCATCCGGAATGCTACCTTATCGTTCTGCTGATTGACGAGCGGCCGGAGGAAGTGACG
GACATGCAGCGTTCAGTGCGCGGCGAAGTCATTTCTTCAACCTTCGACGAGCCGGCGGTC
CGTCACGTGCAGGTCGCTGAGATGGTGATCGAGAAGGCGAAGCGGCTCGTCGAGCACGGC
CGTGATGTCGTCATCCTGCTCGATTCGATCACGCGCCTTGGCCGCGCCTATAACACCGTT
GTGCCGTCCTCCGGCAAGGTTCTGACTGGTGGTGTTGATGCCAACGCCCTACAACGGCCG
AAGCGCTTCTTCGGCGCTGCCCGTAACATCGAAGAAGGCGGCTCTCTGACGATTATCGCC
ACGGCGCTCATTGATACCGGCAGCCGCATGGATGAAGTGATCTTCGAAGAATTCAAGGGA
ACCGGTAACTCGGAAATCGTTCTCGACCGTAAGGTGGCCGATAAGCGCATCTTCCCGGCG
ATGGATATTCTGAAGTCCGGCACGCGTAAGGAGGATCTGCTTGTTCCGCGCCAGGATCTG
CAGAAGATCTTCGTGCTTCGACGTATTCTTGCTCCGATGGGAACAACCGACGCTATCGAG
TTTCTCATCGACAAGCTGAAGCAGACGAAGAGCAATCCAGACTTCTTCGACTCTATGAAT
ACATAA
>RSULL_00168 putative membrane protein
ATGATGGAAAAGCAGACGGATGAGCGAACAGGAAGCTATGCGCGGCGACGGGCACATTTC
GCCCTCGCCTTTTTTGCGCTGCTTGCCGTCGGGCTGTTTGCATGGAACCCAGCCAACCTC
TACCTTTGGATCAAGGCACTGCACATCATTGCGGTCATCTCCTGGATGGCCGGGCTGTTC
TATATGCCGAGGCTCTTCATCTACCATACCGACGCGGAGCCAGGTTCCGTACAGTCGGAA
ACCTTCAAGGTTATGGAACGGCGCCTGCTGAAGATCGTCATGAACCCGGCGATGATGCTG
ACCTGGGTTTTCGGTCTGTATCTAGCTTGGTCTGTCTACGGTTTTCAGGGTGCGTGGCTT
CATGCCAAGATCGCCCTCGTCGTGCTCTTGACGGCCGTTCACTTGTTCTTCAGTCGCGCG
GTTGATGCTTTCGCACGGGATGAAAACCGGCGCACGGCGCGATATTGGAGATTTATGAAT
GAGGCACCGACGCTACTCATGATTCTCATCGTCATCCTGGTTGTCGTTAAGCCGTTTTGA
>RSULL_00169 Uroporphyrinogen decarboxylase
ATGAGAGTTCTCGACGGTGAAACTCTCTCCCCTCCTCCGATCTGGCTTATGAGACAGGCA
GGCCGTTATCTGCCGGAGTATAGAGAAACGCGTGCAAAGGCAGGAAGCTTCCTCGACCTC
TGTTATTCCCCGGAGCACGCTGTCGAAGTGACACTGCAGCCCATCCGCCGCTACGGCTTC
GATGCGGCGATCCTCTTCTCTGATATTCTCGTCATTCCGGATGCCATGAAGCGCAATGTG
CGTTTCACGGAAGGCCATGGTCCGGAAATGGACCCGATCGACGAGGCTGGAATTTCACGT
CTGGCTGCTGATGGTGTTATCGACTATCTGAAGCCGGTGTTCGAGACAGTGCGCCGGTTG
CGCACGGAACTCCCGGAAGAGACGACACTTCTCGGCTTTTGCGGTGCGCCCTGGACGGTG
GCGACTTACATGATCGCAGGGCACGGCACGCCTGATCAGGCCCCGGCGAGGCTTTTTGCC
TACCAGCATCCGAAAGCGTTTGAACGACTGCTTATGCTGCTTGCGGATATCTCTGCCGAG
TATCTGGTAGCGCAGATCGATGCCGGCGCCGATGCAGTGCAGATTTTCGATTCCTGGGCA
GGCGTTCTTGGAGAAAAGGAATTTGAGGCGTTTGCCGTCAAGCCAGTTGCTCGGATCATT
GCCCGCGTCAAAGCGCAGCGCCCGAAGGCTCGGGTCATCGCCTTTGCCAAGGGTGCAGGT
TATCTTCTGAAGACCTACAGGCAGAAGACCGATGCTGACGCGATTGGGCTTGATTGGTCC
GTTCCACTTGAATTCGCTGCCGAGCTTCAGAAGGAAGGGCCGGTCCAAGGCAATCTCGAT
CCCATGCGCGTCGTCGCCGGTGGGCGCGCGCTTGAGGAGGGTATCGACGACATCATGATG
CACCTTGGCGGCGGACCGTTGATCTTCAACCTCGGCCACGGAATTACGCCGCAGGCCGAT
CCGGAAAATGTCCGTCTGCTTGTCAAACGCGTTCGCCGTGGCGGGAATTGA
>RSULL_00170 Putative pyruvate, phosphate dikinase regulatory protein
GTGGAGAACCGCACGAACTTCTTCCATCTGCATCTGATTTCTGACTCGACCGGTGAGACT
CTGATCTCAGCCGGTCGTGCCGCGTCCGCCCAGTTCAAATCCGCTCAGCCGGTAGAACAT
GTCTATCCGTTGATACGGAATCGTAAGCAGCTGTTTGCTGTTCTCGATGCGATCGACAAC
GAGCCGGGCATCGTCCTCTACACGGTCGTCGATCGGGAACTCGCGGGGCTGATCGATGAG
AGATGTGTGGAAATGGGCGTCGCCTCGGTCAATGTGCTTGAGCCCGTGATGGCCGCTTTC
CAGCTTTATCTCGGTGCTCCGTTGCGGCGTCGCGTCGGTGCCCAGCACGTGATGAATGCC
GGGTATTTTGCGCGTATCGAGGCGCTCAATTTCACCATGGATCACGACGATGGGCAGATG
CCCGAGGATTACAACGACGCCGACGTCGTCGTCATCGGCATCAGCAGGACATCGAAAACA
CCGACGAGTATCTATCTCGCCAACCGCGGCATCAAGACAGCGAACATTCCGATCGTCTAC
GATGTGCCCTTGCCGGAAGCGCTTCTCACTGCAACGAGGCCGCTGATCGTCTGTCTCATC
GCAACGACGGATCGGATATCGCAGGTGCGTGAAAACCGGGTGCTTGGTGCGACGCCTGGC
TTCGACCGTAGCCAATATACGGATCGAGCAGCGATCTCCGAAGAACTAAAATATGCCCGG
TCTCTTTGCGCGCGCCATAATTGGCCGTTGATCGATGTGACCCGTCGTTCCATCGAAGAG
ACGGCGGCCGCAATCGTTGCCCTGCGCCCCAAGCTGCGCTAA
>RSULL_00171 Maf-like protein YceF
ATGACATCGAAACTGATTCTCGCCTCGTCCAGTCCATTCCGGCGGATGCTGCTTGCGAAC
GCCGGTCTGGAGTTTGAAGCGCATGCGGCAAAGATCGACGAGCGGGCGATCGAAGCACCG
CTCGAAAGAGAGGGCGCATCTCCAGACACTGTCGCCTCGGTGCTTGCTAGGGCCAAGGCA
GAGGAGGTGAGCAGCCGGTTTCCGGATTCTCTCGTCATCGGCTCGGATCAGACCATGTCG
CTTCGTGATCACGTGTTTCACAAGCCGCACGACATGGCTGACGCCGCCAATCATCTGAGA
GTACTTTCGGGGCAAACACATCGTCTGAACAGTGCGATCGCCATCATCGGAAATGGTGCG
CTTCTATGGGAGCACGTGTCACACGCGTCGCTGACGATGCGCGTTCTGTCGGCGGATTTC
ATATCGCGCCATCTGGCAAGAGTTGGCGACAAGGCGCTCGGCAGCGTTGGCGCCTATCAG
CTGGAAGGCGAGGGAATTCAACTTTTCGACCGGATCGACGGCGACTACTTCACGATCCTT
GGCCTGCCAATGTTGCCACTGCTTCAGAAACTAAGGGAATTGGGCGCGATCGATGGATGA
>RSULL_00172 Shikimate dehydrogenase
ATGGATGATTCACGTGAAACATTCGGCCCGAATGCTTTCGTTACCGGCTTCCCGGTGCGG
CACTCACGCTCGCCCTTGATCCACGGATACTGGCTGAAAAAGCTTGGACTTCGCGGTAGC
TACCGCCCATACGAGGTTGCTCCCGCCGATTTTGCGGCATTCATGGGATCGCTCAAGGAT
CAAAGCTCCCAATTTATCGGCGGCAATGTCACCATCCCACACAAGGAGATGGCCTGTCGG
CTCGCCGACAGGCCGGACGAACTCTCCCAGGAACTCGGTGCTTCCAACACGTTATGGCTG
GCGGAAGGAAAACTCCATTCGACCAATACCGACGGGCAGGGATTTACCGCGAACCTGGAC
GCGCGCCACCCTGGTTGGGATAAACATGACACCGTAGTAATACTCGGGGCAGGTGGGGCG
AGCCGCGCGGTCATACAGGCAGTGCGCGACCGCGGCTTTCGGGAGATTCATGTCGTCAAC
CGAACCGCTGCGCGCGCGCAGGAACTTGCCGATCGCTTCGGTGAGAAAGTCTATGCACAT
CCAATGGGAGCACTCGCGGAGGTCATGAAAGGAGCGGGGCTTTTCGTCAATACGACATCG
CTCGGCATGGACGGCGAAACGGCACCGGCAATCGATTTCCTGCCACTCGACGAAAATGCG
GTCGTCACCGATATCGTCTATGTGCCGCTGAAGACACCTTTGTTGAAACAAGCCGAGGAA
CAAGGTTTTGTGATCGTGGACGGACTCGGTATGCTGCTTCACCAGGCAGTGCCGGGCTTT
GAGAAATGGTTCGGCAAGCGCCCGGTCGTGGATGACGAGCTTCGTGCGCTCATCGTCGCA
GATATGGAAAAGCACTGA
>RSULL_00173 Dephospho-CoA kinase
ATGATCCGGATCGGTCTCACGGGTTCCATAGGCATGGGAAAATCAACTGCGGCAAAGCTC
TTTGCCGAAGCCGGTATTCCCGTCAACGATTCCGACGCTGTGGTGCATGAGCTGTATGCC
GGAGAGGCGGCGCCGCTGGTCGAAGCTGAATTCCCTGGCACAGTGAAATATGGCGCTGTC
GACCGGCAGGAACTTGGCCGCCAACTTTCGCGCAGACCAGATGGCTTCAAGGCGCTGGAG
GCGATCGTGCATCCGTTGGTTCGCAAGCGCGAAGCCGAATTCGTAAAATGCGAGCAAGCG
CGAGGATCGGAGATAATCCTGCTCGATATCCCGCTGCTTTTCGAAACGGGTGCCGAGACC
CGAGTCGACATAATCGTCGTCGTGAGCTGCGATCCACAGATTCAGCGCGACCGGGTGCTT
GCGCGTCCGAACATGACAGAGGAAAAATTCAGTATGATTCGCTCGCGGCAAACCCCGGAC
GCCGAAAAGCGGGCGCGTGCCGACTATGTCATCGATACGGGGCACGCCATCGAAATCACG
CGGGCGAGGGTAAGCGAAATCATCGCGGATCTGAATGCGCGGATCGCGAAAGGAGATTTT
CGGAATGCGTGA
>RSULL_00174 DNA polymerase III subunit epsilon
ATGCGTGAAATCATATTCGATACGGAAACCACCGGCCTCGACAGCCGCATCGATCGCATC
ATCGAAATCGGCGGCATCGAGCTGCTGAACCATTTCCCGACCGGCCGCACAATCCATATC
TACATCAATCCCGGCAGTCAAAAAGTCCATCCCGATGCTCTGGCCGTTCACGGCATTACC
GACGAGTTTCTGAAGGAAAAGAGGCCATTTGCCGAAGTCGTTGAAGAGATCATCGACTTC
TTCGGCGACGCAAAGTGGATCGCACACAACGCAACCTTCGACATGGGATTTGTCAATGCA
GAGCTTGCTCGCCTTGGCATGCCGCCGATCTTGCCGGAGAGGGTGGTCGATACGCTATCA
CTCGCACGGCGCAAACATCCTATGGGACCGAATTCGCTCGATGCCCTCTGCCGCCGCTAT
GGTATAGACAACTCGCACCGCACAAAACACGGTGCACTTCTCGACTCGGAACTGCTTGCC
GAGGTCTATATCGAAATGATCGGCGGGCGTCAGACCGCTCTTGGTTTGAGTGTTGCGGCT
GCAACCGGGTCAGGCGACGCCGAGATTATTCTGGAAGAGGCCGTCGACATCGTTTTGAAG
CGGCCCCGCCCCCTCGCGCCACGCCTCAGCGAAGCAGAAGCTCAGGCTCACGACGCATTG
ATTGCTGCGCTCGGCAGCAAAGGCATCTGGGCCAAATACGATCGTCTAAATTAA
>RSULL_00175 Protein-export protein SecB
ATGGCTGATGAAAACAACGGCAGCGGCTCGACAAGCCCGAGCCTCACAATTCTCGCTCAG
TACACGAAGGATCTTTCCTTCGAAAATCCCGGCGCGCCGCGTTCGCTTCAGGCGCGCGAC
AAGGCTCCGGCGATCAATATCAGCGTCAACGTCAATGCCAATCCGCTTTCGGATAGCGAT
TTCGACGTTGTGCTGTCGCTCAACGCCGAGGCCAAGGATGGCGACAAGACAGTCTTTCAT
GCCGAACTCGTCTATGGTGGTGTCTTCCGCGTTGCCGGCTTCCCGCAGGAACACATGCTT
CCGGTTCTCTTTATTGAATGCCCGCGCATGCTCTTCCCGTTTGCCCGCCAGATCATTGCT
GATGTTACGCGCAATGGCGGCTTCCCGCCGTTGATGATCGACCCGATCGACTTCGCACAG
ATGTTTGCGCAGCGCGTCGCTGAAGAGCAGACGCGCGCAAAGGTGCAGACAAACTGA
>RSULL_00176 phage T7 F exclusion suppressor FxsA
ATGCGACTTGCAATGCTTCCAGGTTTTGTTCTTTTGTTGCCGCTGGCCGAGATAGCGGGC
TTCGTGATCGTCGGGCGCGCTATCGGCCTGCTGGCGACCCTTGGCCTCGTCGTGCTGAGT
TTTGCAATCGGCATGGCTCTGCTTCGCCGCCAGGGAATCGGCATTCTGCAGCGTATGTCT
GCCGAGGGGCGAACCGGCGTAATGCCGGGCCGGGACCTTTTGCGGCCGGCCATGCTCGTC
ATTGCGTCGCTGCTTCTCATGGTTCCGGGATTTATTTCGGATGTCATCGCCATCCTGCTT
TTCATCCCCGCCATTCGTGACCTTGCCTGGAACTACATCCGCAAGCGATTCGTTATCGTT
GGAACGAAGAAGGGCTTTGCGGCATCGCAATCATCCGAATCCGGCAACCGATCCAAGCCG
GACTCAAAAGTCGTCGATCTTGATGAGGACGACTACCGCCGCGAGCCGAACAAAGATTCT
CCTTGGTCCGGCAAGCGGCTTGGCGAGTAG
>RSULL_00177 mitochondrial import inner membrane, translocase subunit
ATGAGTTCAAACGACTTCATCACTTTGTTTTTCCTTGTGGCTGCGGTGCTGATTTTTTTT
CAGCTCCGCAGTGTTCTCGGGCGCCGCACGGGAAATGAGAAGCCGCCGCGCGATCTTTTC
ACGCCGCGCGATGCCGCCGGTCCTGAGCATTCCGATGCCGGCAAGGTCGTAACGCTACCC
CGCCGTGATACGCCCGCAGAAGAGGAAGATCGCTTCGCGGCGATCGACGCTTTCGCGCCT
GCCGGCACGCCGCTCAATGAATCTCTGCGCGCACTCAGTAAGGTCGATCCGTCCTTTGAG
CCAAAGGAATTCCTGAACGGCGCGAAAATGGCCTACGAAATGATCGTCATGGCGTATGCC
GACGGCGACAGAAAAACGTTGAAGAATCTTTTGTCCCGCGAGGTTTATGAAGGTTTTGAC
GCGGCGATCGCGGATCGCGAGGCCAAGGGCGAGAAGGTGAAATCCACCTTCGTCGGCATC
GATAAGGCGGACATCACTCAGGCGGAAGCCAGAGGCAGCGAGGCACAGATTACGGTCCGT
ATCGCCAGCCAGCTGATCTCCGCGACCTATGACAAGGCCGACAAGCTGATAGAGGGCGAT
GCCGAGAACGTAGCTGAGGTCAATGACATCTGGACCTTCGCTCGTGATACGCGCTCGCGC
GACCCCAATTGGAAGCTCGTGGCAACCGAATCGGAAACATGA
>RSULL_00178 Membrane-bound lytic murein transglycosylase A precursor
ATGAGTGACAATAAAGCGGACTTCGTTCTGCAAGCTGTCGATTTCGATGAACTCAAAGGC
TGGAGGGATGATGATCCCTCCAGCCTTTTTGAAGTCATGGAAACCTGCCGCCGCCAAATT
GCCGGCAGGAAACCTTACCGTACCGGATCGCTGGGCCTGAGCGCCGATGATCTTTTGCCT
TTGCTACAAGCCGCCCGAAATGCGAAACCCGCCTCGGCTTCCGAGGCGCGATCCTTCTTT
GAACAGAATTGTCGGGCGTTTCTCATCAGAAGAGGCGACGGCCGGCGGGGTTTCGTTACG
GCCTTTTACGAGCCGGAGATCGCCGTTTCCGGCAAACCTGGTTCCACCTATCGCTTCCCC
TTCTACAGACGGCCTGACGATCTGATCGAGCTGGACAATAGCAACCGCCCCGCAGGCCTC
GATTCATCTTATGCCTTCGGCCGCCTCGAGGATGGAGAGATAAGCGGCTATCCCGACCGA
CAGGCGATCGACCAAGGCTTTCTCGACGGCCGAGGCCTTGAAATCGCTTGGGCCAAATCC
AAGGTCGATGTTTTCTTCGTGCATGTGCAAGGTGCGGCACGTCTGCGCTATCCGGATGGA
CGGACGGCACGGATCACATATGCGGCAAAGGCCGGACATACTTTCTCTGCCATTGGCAAG
CTCTTGGTCGATCGCGGTGAAATCGATCGTGCGAATATCTCCATGCAGTCGATCCGCGCG
TGGCTCGCAGCGCATCCAGAACAGGTCGATGAGGTTCTCTGGCACAATCGATCTTATATT
TTCTTTCGCGAGGCGCCGGTTGCCGATTCCGAAGCTGGACCGGTTGCAGCAGCGAAAGTG
CCGTTGCTGGCCGGACGATCACTTGCGGTCGACCGCCTGATACATACCTTCGGCTTTCCC
TTCTTCATCCGCTCTGAAAGCCTGACACACCTTGATAAGGGGAGGCCGTTCCAGCGTTTG
ATGCTTGCCTTGGACACTGGCTCCGCGATCGTTGGTCCTGCGCGTGGCGATATTTTTACG
GGTTCCGGCGATGAAGCGGGCGAACTGGCGGGTACGGTGCGCAACGACGCAGACTTTGCC
ATCTTGATTCCGAACGCTGCGGCTGGAAGGTTCGGCTGA
>RSULL_00179 putative DNA endonuclease SmrA
ATGACGAGGGACCGCAAGCTCAGCACGGACGAGCGAATTCTGTGGGGCAAAGTTGCGCGC
AGCACGCGACCGCTTGCCGGAAAAAAAGGCGAGCTCACCGAACTTGATGCCTTTCTGGCG
AAAGCCGAAACCGAGGTTGGGGATGCCGAGCAGAAATCGTCTGCCGAAATGGAAGCGCAA
GCCGCAATCCCCCGCCCAGCAGCGAAGCAGCCTTCCAGCACCCATCATCCGCTGGAGCGG
CCAGTCAAACGTAAGATCGCCAAAGGCAGGCTGGCACTGGAGGCGCGTATCGATCTCCAC
GGCCTGGTGCAAAGCGAAGCGCATGTCATGCTTCTCGATTTCCTCATCCGCGCGCATGAG
CGCGGCATGCGGCATGTGCTGGTGATCACCGGCAAGGGCAGTTCGATGGGAAGCGAAGGC
GCATTGAAACGGGCCGTTCCGTTTTGGTTTTCGAAGCCGGAGTTCCGCTATTTGATTTCG
TCTTACGAAGCGGCTGCGCAGCACCACGGCGGCGAGGGGGCGCTTTATATCCGGCTCTCC
CGGCGGCAGGGGGACAGGTCATGA
>RSULL_00180 anaerobic benzoate catabolism transcriptional regulator
ATGACGCCGTTCGGTGAAGCGGTTCGAAAGCTTCGGGTCCGCAAGGGCGTATCGCAGAAG
CAGATGGCAGCGGCGCTCAATGTCTCGCCCGCCTATCTCTCCGCACTCGAACACGGAAAG
CGCGGCATGCCGACCTTCGACCTGCTTCAGCGGATCGCCGGCTATTTCAACATCATCTGG
GATGAAGCCGAAGAACTCTTCCTGCTCGCCCGCGCATCGGACCCGCGCGTAGTGATCGAT
ACCTCGGGTCTGCCCCCCGAATATACGGCGTTTACCAATCGTTTGGCGGCCCGGATTCGC
GACCTTGACAGGGCAGCTTTGGCCGAGCTAGCGGCTATGCTTGAAAATCTCGGCAAAGCT
GACGGAAAAGCGTCATAA
>RSULL_00181 DNA gyrase subunit B
ATGACCGATACACCAGCGACGGAAAACGGCGTTAATACCGAATATGGCGCGGATTCCATC
AAGGTCCTCAAGGGCCTTGATGCCGTGCGCAAGCGCCCCGGCATGTATATCGGTGATACC
GACGACGGTTCCGGCCTGCATCACATGGTTTATGAAGTCGTCGATAATGCGATCGACGAG
GCGCTGGCTGGCCACGCCGACATCGTCACCGTCGCGCTCAACCCCGACGGCTCAGTTACG
GTGACCGACAACGGCCGTGGTATTCCGACGGACATACACACCGGCGAAGGCGTTTCCGCA
GCCGAAGTCATCATGACGCAGCTTCATGCCGGCGGTAAATTCGATCAGAATTCCTACAAG
GTTTCCGGCGGCCTGCATGGCGTCGGTGTTTCGGTAGTTAACGCCCTTTCCGTCTGGCTG
AAACTGAAAATCCGCCGCCAGGGCAAGATCTATGAAATGAGCTTCACACATGGCGTCGCT
GATGCGCCGCTCAAGGTGACAGGTGACGCGGGTAGCGATACGGGCACGGAAGTCAGCTTT
ATGCCGAGCACCGGAACCTTCACGATGACGGATTTCGACTATGGCACGCTGGAGCACCGC
CTGCGCGAGCTTGCTTTCCTGAATTCCGGTGTTCGCATCTTGCTGACTGACAAGCGCCAT
TCCGACATCAGGCAAGAAGAGATGCTTTACGACGGCGGCCTTGAGGCCTTCGTCTCCTAT
CTCGATCGTGCCAAGAAACCGCTGGTCGATAAGCCTGTCTCTATCCGCGGCGAAAAGGAT
GGAATTACCGTCGAAGTCGCGATGTGGTGGAACGACAGCTACCACGAGAATGTCCTGTGT
TTCACTAACAACATTCCACAACGCGACGGCGGCACGCACATGGCCGGCTTTCGCGCCGCG
CTGACGCGCCAAGTTGTCTCCTATGCCGATAGCTCCGGCATTACCAAGAGGGAGAAAGTT
ACACTTCAGGGCGAAGACTGCCGCGAGGGCCTGACGGCTGTCCTTTCGGTGAAGGTGCCG
GATCCGAAGTTCTCGTCGCAGACGAAAGACAAGCTGGTGTCCTCGGAAGTTCGTCCGGTC
GTCGAAAGCCTGGTCAATGAAGCGCTCGGCACGTGGTTTGAAGAGCACCCGAGTGAAGCC
AAGGTGCTCGTCAGCAAGGTCGTTGAAGCCGCCGCCGCCCGCGAAGCGGCTCGTAAGGCC
CGTGAACTGACGCGTCGCAAGGGTGCGCTCGATATCGCCTCGTTGCCCGGCAAGCTCGCC
GATTGCTCCGAGCGCGATCCGGCAAAGTCGGAAGTATTCCTCGTTGAGGGTGACTCTGCG
GGTGGCTCTGCGAAGCAAGGCCGTTCCCGTGAAAATCAAGCAATCCTGCCTTTGCGAGGC
AAGATCCTCAATGTCGAGCGGGCCCGCTTCGATAAAATGCTGTCGAGCCAGGAAATAGGC
ACGCTGATCACGGCACTCGGCACCGGCATTGGCAAGGATGAGTTCAACGCCGATAAGCTT
CGCTACCACAAGATCATCATCATGACGGATGCCGATGTCGATGGCGCCCACATTCGTACG
CTGTTGCTGACATTCTTCTTCCGTCAGATGCCGGAGCTGATCGAGCGCGGTCACCTCTAT
ATCGCCCAGCCGCCGCTCTATAAGGTTTCTCGCGGTAAGTCCGTTCAGTACGTGAAGGAC
GAAAAGGCGCTGGAGGATTATCTGATCGGTCAGGGCCTCGAGGAGGCGGCGCTGAAGCTC
GGAAGCGGCGAAGTCCGTACGGGCCAGGATCTCCGTGAAGTCATTCTCGATGCATTGCGC
TTGCGCGCGTTGCTCGAAAACCTGCATTCTCGCTACAACCGCGCTGTCGTTGAGCAGGCG
GCAATCGCCGGGGCCATGAACGCGGAAGCAGTCAGCGATCGCGCAAGGGCCGAACGGCTT
GCAGATGATGTTGCCAAGCGTCTCGATATCATCGCCGAGGAAACCGAGCGCGGCTGGGAA
GGCGACCTGACCAGCGAAGGCGGGTTGCGGCTGGAGCGAATGGTGCGCGGCGTCAAGGAA
GCCGTCGTGCTCGACATGGCGCTCATCGGCTCGCAGGACGCGCGTCACATCGATCAGCTC
TCGTTGCGCCTCAAAGAAATCTACCAGACCCCGCCGGCGCTTTCGCGCCGCGACGGGGAC
ACCGAGATTTCCGGTCCGCGCGCTCTGCTCGATGCAATTTTTGCCAGCGGCCGCAAGGGA
CTGACGATGCAGCGCTACAAGGGCCTTGGCGAAATGAATGCCGAACAGCTCTGGGAGACG
ACGCTCGACCCGAACGCCCGTTCGCTGCTACAGGTCAAGGTCAACGACGCGACGGATGCC
GATGGCCTGTTCGCCCGGCTGATGGGCGACGAAGTCGAGCCGCGCCGCGAATTCATTCAA
GATAACGCGCTCAGCGTTGCAAATCTTGATATCTAA
>RSULL_00182 malonic semialdehyde reductase
ATGACCGAAGCCAATAGCCGCACATCCGAATACCCTATCGATGCGATGTTTCTCGATCGC
TGGTCGCCACGTGCTTTCACCGGCGAAATCATAACCGAAGAGCAATTGCTGACGATCCTG
GACGCAGCGCATTGGGCGCCATCTTCCAGCAATCAGCAGCCCTGGCGCTTCATCTACGCT
CTTAAGGGCACGGTACATTTCGAGAAGCATCTTGGCCTGCTCGTCGAATCGAACCAGGAA
TGGGCAAAGAATGCTTCTGCATTGATCTTCGTTATCTCACGCAGTTTCAGCGGCGATTTC
TCGGAGAACAAACCGCGCTATACCCATTCGTTCGACGCCGGGGCCGCGTGGGGGCATCTC
GCCATGCAGGCACGCTTTTCAGGCTTCTACGCCCACGGCATGGGCGGAATCAAACACGAT
GAGATCAGGCAAACCTTCGCTATCCCGGAAGGCTATCGCGTCGAGGCCGGCATAGCCATC
GGCCGCCTTGGCGAGAAAAGCGTTCTATCAGAACGCAACCAGGCACGCGAAGTGCCAAGC
CAGCGCATGCCGCTTGCCGAGGTGGCCTTCAACGGAAAATTCATTGCCAATTGA
>RSULL_00183 Ureidoglycolate lyase
ATGAAGTTGATGCGCGTTGGCGAACCGGGCCGTGAAAAACCGGCGCTACTCGATTCCGAT
GGCAAGATCCGCGATCTTTCGGCGCATGTTTCCGACGTCGGTGGTGAAGCGATTTCGCCG
GCAGGTCTTGCAAAGATCGCAGCGCTCGACACGAAGAGCCTCCCGGAATTGACTCCGGGC
CGTATTGGCGCCTGTGTTGCGGGCACCGGGAAATTCATCTGTATTGGCCTAAATTTCTCT
GATCACGCTGCCGAAACTGGCGCAACGGTTCCGCCGGAACCGATCATTTTCATGAAGGCC
ACCTCCGCGATCGTCGGCCCCAACGACAACGTCGTCATCCCGCGAGGCTCGGAAAAGACC
GATTGGGAGGTTGAACTCGGCGTTGTCATCGGAAAGACAGCAAAATATGTCACCGAAGCC
GAAGCGCTGGACTACGTTGCCGGCTATTGCGTCTCCAATGATGTCTCGGAGCGCGCATTC
CAGACGGAACGCTCCGGCCAGTGGACTAAGGGCAAATCCTGCGACACCTTCGGCCCGATC
GGCCCCTGGCTCGTTACAAAGGATGAGATCGCCGATCCGCAGAATCTCGGCATGTGGCTG
AAGGTCAACGACGAGACGATGCAGAGCGGGTCGTCGAGGACGATGGTCTACGGGGTCGCT
TATCTGGTCTCTTATCTCAGCCAATTCATGTCGCTGCATCCGGGCGATGTGATTTCCACC
GGTACGCCGCCGGGCGTCGGCATGGGTTTGAAGCCGCCGCGTTACCTCAAGGCTGGCGAT
GTCGTCGAACTTGGAATCGAAGGCCTCGGCACGCAGAAGCAGACCTTTGTCGCGGATCGC
TGA
>RSULL_00184 polyhydroxyalkanoate depolymerase, intracellular
ATGTTTTATCAGCTCTATGAATTGAACCATGCTGCGATGGCGCCGTTCCGCGCTGCCGCC
GATGCGATGCGGCTTGTTTATGCCAACCCGCTCAATCCATTTTCGCAAACGCCGTACGGC
CGCGCGATAGCCGCAAGTCTCGAAATGTTCGAGCGGACGACGCGCCGCTACGGCAAGCCG
GCGTTCGGACTGAAGGAAACAGTCGTCGGCGACAGGAAGGTCGCAGTGCGCGAAGAGATC
GTCTGGTCGCGCGCCTTTTGCAATCTTCTGCATTTTGCGCGCAACACGCCGTCCGGTCAC
CGCGATCCCCGAATATTAATCGTTGCGCCGATGTCCGGTCACTATGCAACGCTGCTTCGC
GGTACAGTCGAAGCGCTGCTTCCGAGCGCCGATATCTTTATTACCGATTGGATCGATGCC
CGCATGGTGCCGATGACGGAAGGCACTTTCGATTTCGACGACTATGTCGATTACGTCATC
GAGATGCTGCATTTCCTCGGCCCTGATACGCATGTCGTTGCGGTATGCCAGCCCTCCGTG
CCCGTTCTGGCGGCGGCTGCGGTGATGGAAGAGGCAAATGATCCGCTATCGCCGTCTTCG
ATGACACTGATGGGCGGGCCGATCGATACACGCATCAATCCGACAGCGGTCAATAAACTC
GCAGAGGAAAGGCCGCTCGAGTGGTTTGCCGAAAACGCAATCATGAATGTGCCGTGGCCG
CAGCCTGGCTTCATGCGCCCGGTCTATCCGGGCTTCCTGCAGCTCTCCGGCTTCATGTCG
ATGAACCTCGACCGCCACGTCATCGCTCACAAGGAGTTCTTCATGCATCTCGTGAAGAAT
GACGGCGAGCCCGAAAAGCACCGCGATTTCTATGACGAATATCTTGCCGTGATGGACCTG
ACCGCGGAATTCTACCTGCAGACGGTCGATCAGGTTTTCATGAAGCACTCTCTGCCGAAG
GGAGAGTTGATCCATCGTGGCAAGCGCGTCGATCCGGCCGCAATCCGCAATGTTGCGCTC
CTGACCGTGGAGGGCGAGAACGACGACATTTCCGGTGTGGGCCAGACGAAGGCGGCGCAG
ACGATCTGCATCAACATCCCGGACGACATGCGCATGCACTACCTTCAACCGGACGTCGGC
CACTACGGCGTCTTCAACGGATCACGCTTCCGTAGCGAGATCGCGCCGCGTATCGTCAAC
TTCGTCCGCGAACACTCTCGCTCAGGAAAGCCGGCCGTAAAGCGCGTCATCAGGGGCGGC
AAATCCGCCTGA
>RSULL_00185 hypothetical protein
ATGAACCAGTCAGCATTGCTTCGCCCGGATTGGACTCCGGCCACCGTTGCGTTGATGGTG
CTCGGCTTCGTGGTCTTCTGGCCTCTGGGCCTGGCCATGCTTGCCTATATCATCTTCGGC
GACCGCCTTCGTGGTTTCAAGCGCGATGCGAATAACGCGACCGACGGCTTCTTTGCCGGC
TGCCGCCGTTCGCATGGCCGCTACCGCCCGCATTTTTCGACCGGCAACGTCGCCTTTGAC
GATTGGCGGAAGGCCGAGCTTGACCGTATTGAGGAAGAGCGTCGTAAGCTCGATGAAATG
CGTGAGGAATTCGATACCTATATGCGCGAGCTTCGCCGCGCGAAGGATCAGGAAGAGTTC
GACCGTTTCATGCGCGACCGCAAGAATTCAAAGCGCAATGACAACGGACCCGCTGCCGAA
TATCAGACGCCTTAA
>RSULL_00186 hypothetical protein
ATGCCGCTCACGATCAAGCATCATGATCGCGCAACCCGCATTACGCTGCGTATCGAGCCC
GGCGGCAGGGCGCTGAAAATGACGGTACCGAAGGGCCTTGCGCAGCGCGAGGTCAATGCC
TTCCTCGATCGTCATCAGGGATGGCTGCTGACGAAACTGGCAAAGTTCTCCATCGACAGC
GCGCTTTGTGACGGCCGTGAAATTCTGCTCCGGGGCGTCAAGCACCGGATCGAACACACG
GGCAGTCTGCGCGGCCTGACCGAGGCGGTCATGGTCGATGGCCGGCATATGCTCAGGGTC
AGTGGCCTACCGGAACATCTTGGCCGCCGGATCGCAACCTTTCTGAAGAAGGAGGCGCGG
GCCGACCTCGAGCGGCTCGCCCGCTTCCACGCCCATTCGATCCAAGCGCCGGTCAAATCG
ATCTCCATCAAAGACACCCGCAGCCGCTGGGGCTCATGCTCGTCGGAAGGAAACTTGAGT
TTTTCCTGGCGCATCGTCATGGCGCCGGCCTCAGTGATCGATTATCTGGCGGCCCACGAA
GTCGCGCACCTCAAGGAAATGAATCACGGCCCGCGTTTCTGGGCGCTCTGCGAAAAGCTC
TGCCCACATATGGAAGAGGCGAAATCCTGGCTGAAGCGCTACGGAAGCCAGCTTCACGCA
ATTGACTTTGATTGA
>RSULL_00187 N-(5'-phosphoribosyl)anthranilate isomerase
ATGAAACCCGATATCAAAATCTGCGGCCTGAAGAGCGCTGAAGCGATCGATCGCGCGGTG
AATCGCGGCGCGAGCCATATCGGTTTTATCTTCTTCGAGAAGAGCCCGCGTTATATCGAG
CCGGATCTTGCCGGAAAGCTTGCCGATCCTGTCCGCGGCAAAGCGAAGATCGTCGCCGTC
ACAGTTGATCCGACCAATGACGAACTCGATGAAATCGTCGCGCTTTTGAAGCCGGACATG
ATCCAGCTTCACGGTAATGAGAGCCCGGAACGCGTCTTGACGATAAAAGCCGTCTACGGT
CTGCCAATCATGAAGGCATTCTCCATTCGCAGCGCCGATGATCTGAAGCCGGTTGAGGCT
TATATTGGGATTGCTGACCGGTTTCTGTTCGACGCCAAACCGCCGAAAGGATCCGAACTA
CCCGGCGGCAACGGGGTTTCCTTCGATTGGAGTCTGCTCGGCTGGCTTGACGACGGCGTG
GATTACATGCTTTCCGGTGGGCTGAACAAGGACAACATTGCCGAAGCGCTGGCGATCACC
AAAGCGCCGGGTATCGACGGCTCCTCCGGCGTCGAAAGCGCGCCCGGCGTGAAGAGCGTT
GCCATGATCGATGATTTTTTCGATGCGGTCGAGAGGGCTTGCGAGCCTGAAACGGCCTCA
AGGAGTTGA
>RSULL_00188 Tryptophan synthase beta chain
GTGAACCAGACGCTAAAACCCAATTCCTTCCGTTCCGGCCCCGATGAGGACGGCCGTTTC
GGCATTTATGGCGGCCGTTTCGTCGCCGAAACGCTCATGCCGCTGATCCTCGATCTGCAG
GACGAATGGAACAAGGCAAAGGACGATCCGGAATTCCAGGCGGAATTGAAACATCTTGGC
AGCCACTACATCGGCCGCCCGAGCCCGCTTTATTTCGCTGAGCGCCTGACAGCCGAGCTT
GGCGGTGCGAAGATCTATTTCAAGCGCGAAGAGCTGAACCATACGGGTTCGCATAAGATC
AACAATTGCATCGGCCAGATCCTGCTTGCCAAGCGCATGGGCAAGACCCGCATCATTGCC
GAGACCGGCGCTGGCCAGCATGGCGTTGCCTCTGCAACGGTCGCCGCCCGCTTTGGCCTT
CCCTGCGTAGTCTACATGGGTGCGACCGACGTCGAGCGTCAGGCGCCGAACGTTTTCCGC
ATGAAGCTCCTCGGCGCTGAAGTGAAGCCGGTAACGGCAGGTCACGGCACGCTGAAGGAT
GCGATGAACGAGGCCCTTCGCGACTGGGTCACCAATGTAGATGACACCTATTATTTGATC
GGCACCGCAGCCGGCCCGCACCCCTATCCGGAAATGGTTCGCGATTTCCAGGCGGTCATC
GGCACGGAAGCCAAGCTGCAGATGCTGGAAGCCGAAGGACGGCTGCCCGATCTCATCATC
GCGGCGGTTGGCGGCGGTTCGAATGCAATCGGCATCTTCCATCCGTTCCTGGATGACGCA
GGCGTCAAGATTGTCGGCGTTGAAGCCGGCGGCAAGGGTCTGCAAGGCGATGAACATTGC
GCCTCGATCACAGCCGGCTCGCCGGGTGTCCTTCACGGCAATCGCACGTACCTGCTCCAG
GATGGAGACGGCCAAATCAAGGAAGGCCACTCGATCTCGGCCGGTCTCGATTATCCCGGC
ATCGGCCCCGAGCATTCCTATCTGAACGACATCGGCCGCGTCGAATACGTGCCGATCATG
GACCACGAAGCGCTCGATGCTTTCCAGACGCTGACGCGCCTGGAGGGCATCATTCCGGCG
CTTGAGCCGTCGCATGCGCTGGCCGAAGTCATCAAGCGTGCGCCGAAGATGGGCAAGGAC
GAGATCATCCTGATGAACCTCTCCGGCCGCGGCGACAAGGATATCTTCACCGTCGGCAAG
ATTTTGGGAATGGGTGTGTAA
>RSULL_00189 Tryptophan synthase alpha chain
ATGACCGCACGTATGGATAAACGCTTTGCCGATCTGAAGGCTGAAGGCCGTCCGGCGCTC
GTGACCTATTTCATGGGTGGTGACCCGGACTACGAAACCTCGCTCGGCATCATGAAAGTG
CTGCCGGAAGCCGGCGCCGATATCATCGAACTCGGCATGCCGTTCTCCGACCCAATGGCC
GATGGCCCGGCAATCCAGATGGCTGGCCAGCGCGCGCTGAAGGGCGGACAGACGCTCAGG
AAAACGCTGCAGCTGGCCGCCGATTTCCGCAAAAGTGACAGTACGACGCCGATCGTTATG
ATGGGTTACTACAATCCTATCTACATCTACGGCGTTGAGAAATTTCTTGACGATGCGATT
GCTGCCGGCATCGATGGCCTGATCGTCGTCGATCTTCCGCCGGAAATGGACGACGAGCTC
TGCATTCCGGCAATCCGGAAAGGCATCAACTTCATCCGTCTGGCCACTCCGACGACCGAC
GAGAAGCGTCTTCCGACGGTTTTGAAGAACACATCCGGTTTCGTCTATTACGTCTCTATG
AACGGCATCACCGGTTCTGCTCTACCGGATCCTTCGCTGGTTTCCGGGGCCGTGAAACGC
ATCAAGCAGCACACCAATCTGCCCGTCTGCGTCGGCTTCGGTGTCAAGACGGCCGATCAT
GCCAAGGTCATCGGCAGCTCGGCCGATGGTGTCGTCGTCGGTACGGCCATTGTCAATCAG
GTGGCGACAAGCCTGACTAGGGATGGGAAGGCTACAGCGGACACAGTCCAGGCCGTGGCC
ACCCTCGTTCGCGGTCTTTCATCCGGGGCACGTTCGGCGCGCCTTGTTGCTGCCGAATAG
>RSULL_00190 Acetyl-coenzyme A carboxylase carboxyl transferase subunit beta
TTGAACTGGATCACCAACTACGTTCGCCCGCGCATCAATTCCATGCTGGGCCGTCGCGAA
GTGCCGGAGAACCTCTGGATCAAGTGCCCGGAAACGGGCGAGATGGTCTTCCACAAGGAT
TTGGAAGACAACAAGTGGGTCATTCCGGCTTCGGGCTATCACATGAAGATGCCTGCAAAG
GCACGCCTTGCCGACCTCTTCGATAAGGGCGAATATGAGTCGCTGCCGCAGCCGAAGGTC
GCGCAGGATCCGTTGAAGTTCCGCGATTCCAAGAAATACACGGATCGCCTGAAGGATAGT
CGTCTCAAGACCGAACAGGAAGACACGATCCTCGCTGGCGTTGGCAAGGTCCGTGGACTG
AAGCTCGTCGCCGTCGTGCACGAGTTCAATTTCATGGGCGGTTCGCTCGGCCTCGCTGCC
GGTGAGGCGATCGTCAGAGCCTTCGAGCGCGCGATTTCCGAAAAGTGCCCGCTGGTGATG
TTCCCGGCCTCCGGTGGCGCGCGAATGCAGGAAGGCATCCTTTCGCTGATGCAGTTGCCG
CGCACCACCGTGGCAGTCGACATGCTGAAGGAAGCAGGCCAGCCCTACATTGTCGTTCTC
ACTAACCCGACGACGGGCGGCGTTACCGCCTCCTACGCCATGCTGGGCGATCTTCATCTG
GCCGAGCCGGGTGCCGAGATCTGCTTCGCCGGTAAGCGCGTCATCGAGCAGACGATCCGC
GAGAAGCTGCCGGAAGGTTTCCAAACCTCGGAATATCTGCTCGAGCACGGCATGGTCGAC
ATGGTCATCAAACGGCACGATATTCCCGAAACGCTTGCGCGTGTGCTGAGCATCCTAACC
AGGAAGCCTGCTAACTCGGTTGCGACGAATGGCGGCGCGATTGCAATCGCAGCGAGCGCT
TGA
>RSULL_00191 Folylpolyglutamate synthase
GTGAGTGAAGCAGCGCAGGAGATCGACAAGCTGATGGGACTGCATCCCAAGGGCTTCGAT
CTTTCGCTCGATCGCGTTACTCGCCTTCTCGAAGTTCTCGGCAACCCGCAGAACCGGCTG
CCGTGTGTCATCCATGTCGCCGGAACGAATGGCAAGGGTTCAGTTACTGCCTTTTGCCGC
GCGCTGCTGGAAGCCGGCGGCTACGCCGTTCACGTCCATACCTCGCCGCATCTGGTCAAC
TGGCATGAGCGTTATCGAATCGGTATCGAGAACGGTCGCGGCCAGCTGGTTGACGACGCG
GTTTTCGCAGACGCGCTCCGGCGCGTCGCAGAAGCCAATGCCGGGCAGAAAATTACGGTT
TTCGAAATCCTGACGGCCGTCACTTTCCTGCTCTTTTCCGAGCACCCAGCCGATGCGGCA
ATCATTGAGGTCGGCCTCGGTGGCCGGTTCGACGCCACAAACGTCATCTCCGATCCGGCT
GTTTCGGTCATCATGCCGATCTCGCTCGACCACCAGCCCTATCTTGGTGACCGCGTCGAA
CTGATCGCGGCCGAAAAGGCCGGCATCATGAAGGCCGGCCATGCCGTGGTGATCGGCCAT
CAGGAATATGACGCGGTCCTGGATGTGCTGATGGCGACTGCCGAGCGCTTGCATTGCCCG
ACTGCCGTCTTCGGCCAAGATTACGTGGCGCATGAGGAGTACGGCCGCCTCGTCTATCAG
GACGAATTCGGTCTTGCCGACCTGCCATTGCCGCGGCTTCCGGGCCGCCATCAATATGCC
AACGCAGCGGCCGCAATCCGCGCTGTCAAGGCAGCGGGTTTCGTCGTCACTGAAGCGATG
ATGGAAAAGGCTATGAATTCCGTCGAATGGCCTGGCCGCCTCCAGCGGCTGACCGAAGGC
AACCTGATCGCACACGCTCCGCCCGGTGCCGAGATATGGGTCGATGGGGGCCACAATCCC
GGCGCCGGCGAAGTCATCGCGGAAGCGATGGCAAATTTCGAAGAGAAGCAGCCGCGTCCG
CTCTACCTCATAACCGGCATGATCAATACCAAGGAGCCGATCGGCTATTTCAAGGCCTTC
GTAGGCCTTGCGGAAAAGGTCTTCTGCGTGCCGATCCGCGGCAGCGACGCGATGATCGAT
CCCGTGGTTCTGTCAAATTCTGCCTATGATGCAGGCCTTGTCGCCGAGCCGATGTCCACA
GTCGGTGAAGCGTTGGACGTGATCAAGGAAACCCTTGATCCGCAGGTTCCGCCGCCGCGA
ATCCTGATCGGCGGCTCTCTCTATCTCGTCGGCGATGTCCTTGCTGACAATGGAACGCCC
CCCAAATGA
>RSULL_00192 Thioredoxin C-1
ATGGCTACCGTGAAAGTCGATATCAACAACTTCCAGTCGGAAGTTCTGGAATCTGCAGAA
CCCGTCGTCGTTGATTTTTGGGCTGAGTGGTGCGGTCCGTGCAAGATGATCGCTCCGAGT
CTCGAGGAAATTGCGATCGAACTTGCCGGCAAGGTTAAGGTCGCCAAGCTCAATATTGAT
GAAAACCCGGAACTGGCAGCTCAGTTCGGCGTCCGCTCGATTCCGACGCTTGCCATCTTC
AAGGCTGGTGAAGTTGCCGATATCAAGGTTGGCGCTGCTCCGAAGACCGCTCTTTCGAGC
TGGATTTCGAATGCAGCTTAA
>RSULL_00193 ATP-dependent helicase/nuclease subunit A
ATGAATGATCCGACCGCACTTCCAGAGGGCGACGATCCGCGCACGTGGATCAGTTGGACG
ACGATCCAGCAGTCGATTGCCTCCGACCCGTCGCGGTCAGCCTGGGTTTCAGCCAATGCT
GGTTCTGGAAAGACGCATGTGCTGACGCAGCGTGTCATCCGGCTCCTACTTGCCGGCGCG
CGGCCCTCTGCCATCCTCTGCCTCACTTATACCAAGGCAGCCGCATCTGAAATGTCGAAC
CGTGTCTTCGCACGTTTGGCCGAGTGGGCGGTGCTGCCAGACGAGGAACTGAAAAGCCGG
ATAACACAGATTGAAGGCGCGATACCGGATCAGCTCAAGCTTGCCGAAGCGAGACGGCTT
TTTGCCAAGGCGTTGGAAACGCCGGGCGGACTGAAAATCCAAACCATCCATGCCTTTTGC
GAGGCCTTGCTGCATCAGTTTCCGCTGGAGGCCAATGTCGCCGGACACTTTTCGGTTCTC
GACGATCGCGCCGCGGCCACATTGCTCGCCGATGCGCGCCGCTCCCTGTTGACCGCGACG
ACACCCGAGCAGGATCCCACACTTGCTGATGCCTTTTCCTATGTTCTCAATCTCGGTGAC
GAGACCGGATTGGAGACACTGCTTGGCGAGATCGTCGCCAACCGTAACGCCATTCGCCGC
TTCATTTCAACGGCTGAACACCGAGGCGGGATTGCGGCCACGCTGCGCAGGGAACTGCAA
CTTTCGGCCGACGAGACGGAGACCCAGATCATCTCGCAATACTGGCCGCTGCCGGGTCTT
TTCGGCCTGACGCTCGACCTTTACCTGACACTGGCAGCCCAGAAGGGCGGTGCGAAGGCA
CAGGAAGTCACCTACGGCTTGCGGCAGGCTTCCAATGAGCGGAACGCGGCGAAGTGCGCC
GAATTGCTGGAAAAGATATTCCTGACGGCGAAGGGCGAACCTAAGTCGGATTCGCAATTC
ACCGTCAAAGCCATGCTCTCCGATGCACCTGAGCTTGCAGATGCGATTTCCGAAGCGCGC
GCGCATATCGTCGCCTGCCGCGACCGCCTCAAGATCATGCGCATGTTCAATGCCACGCAT
GCAGCGCTTATCCTCGCCGACCGGCTGAACCAGGATTACGAGGATCTAAAAAAACATCGC
AGTCAGCTGGATTTCGAAGATCTCATCACCCGAACCGCGGATCTGCTGATGAAGAGCGGT
GTCGGGCCTTGGATTCACTATAAGCTCGACCAGGGTATCGATCATATCCTGGTCGATGAG
GCGCAGGATACGAGCCCGATCCAATGGAGCGTGATCCAGTCGCTGGCGGAAGATTTCTTT
TCCGGCGAAAGTGCACGGGCCGTCGCGCGGACGCTGTTTGCCGTCGGGGACGAGAAGCAA
TCGATCTATTCCTTCCAGGGCGCGCGCCCGGAGCGTTTCTCCGAGGAGAGCGAGCACACA
AGGAGGCGGGTTTCGGCAGGCGGTCAAATGTTTTCGTCCGTGCGTTTGCCCCTTTCCTTT
CGCTCGACATCCGACGTTCTTGCTGCGGTCGACCACATCTTTGCATCACCCGAAAACGCG
CGAGGCCTTAGCGCCGTCGAAGAGCCGGTCGTTCACCGCTCTAGCCGCATCGGTCACCCG
GGTGCCGTCGATCTCTGGGAGACGATTGCCCCCGAAACCACCGTTAAGGACGAAGACTGG
ACGGCGCCATTCGACGCGACGCCCGAAAGCGCCCCGGCCGCGATCCTTGCCCGGCGTATG
GCCCACACGATCGAGCGGCTTGTCGGACACGAGACGATCGTCGAGAAAGGCAAGGAACGC
CTTATCCAGGCTGGCGACATCCTTGTGCTGGTCCGCAAGCGTGATGCCTTTGTCAACGCT
CTGACCCGCGCGCTGAAGCGGCGCAACAATATTCCGGTCGCGGGTGCCGACCGCCTCAAG
CTCACCAGCCATATCGCCGTCCAAGACTTGCTGGCGCTTGGCCGTTTCCTCCTATTGCCG
CAGGATGATCTTTCATTGGCGGCCGTGCTCAAGAGCCCGCTGTTCGACCTGTCGGAAGAC
GATATCTTCGCACTCGCTGCACTGCGCGGCGAGTATGAAAGCGTCTGGACTCATCTGCAG
AAATTTGCAGCAGACGGTAACGAGCGATATGCGGCCGCGGCTGAAAAGCTCGCGCTACTT
CTTCATCAATCACGAAACCTGTCCGTCCACGACTTTTACTCGCGTCTGCTTGGCGTTCAC
GGCGGCCGGCGGCAGTTTCTCGCGCGTCTTGGCACCGAGGTCAGCGATATTCTGGACGAG
TTCCTGACATTCGCGCTCGATCACGAAAGCTCGGGACTCCCTGGCCTGCAATCCTTCATC
TCGACACTGGAGCTCGAAGCGCCCGAAGTGAAGCGCGAGCAGGACAAGGGCCGCAACGAG
GTGCGGATTATGACCGTACATGCTTCCAAGGGGTTGGAAGCACCGATCGTTTTCCTTGTC
GACGGCGGCTCGAAGGCTTTCACGCATACGCACATGCCAAAACTGCGTCTGCTCGAAACA
AACGCAGACGCCCCTCTGATACCGGTCTGGGTCCCGGTCAGCGACCTTACCAATTCGATG
ACGCAAACCGATACGGCACGGCTTCAGAAATTGGCGGAGGAGGAATACCGGCGGCTGCTC
TATGTGGCGATGACGCGTGCCGCCGACCGATTGATTGTCTGCGGCTATCGCGGTGTCAGG
GCAAACACCGATACCTGGCACATGATGATTTCATCGGCGATGGCGGACAGCCACCCGCAC
GTTATGCCCGCAACTTTCGAAGGACTAGATGGCGAATGGCAGGGCGTGAAATGGCGCGTG
CCGCAAGTAGGCCGCACGTTCGAGCGCTCCGAGAGACCAGAAGACAAGGACGAACGGGAA
ACCTTGCCCTCCAGCATTCTCAAACCGCTCCCGCCGCAAAGGCAACTGCCGAGACCTCTC
AGCCCATCCGGCGCCGGAACGATCATCGATGAGGAGGCGGATAACCTGTTGATCAGTTCG
CCGCTCTTTGCGGAAAAAACACGCTCGGACCGATCGTTGGAAAAAGGGCGCCTGATCCAT
CGCATGCTGCAGACTCTACCGGACATCGCTCCAGTCGAGAGAGCGGACGCCGCAGCGCGG
TACGCGGCCCGTGCTGCACGTTTCTGGCCGGAAGCCGAACGGCAAGGGCTGGTTGATTCG
GTTCTGCGGCTACTGGCAGATCAGAGTCTTCAGCCCATTTTTGCAACGCATGCGCAGCCG
GAGGTCTCGATTATGGGCACGCTGGCCCTGGAGGGGCGCCACTATGCCGTTTCCGGCCGT
GTCGACCGGCTGGCCGTGTTTGACGACCGCGTGGTCATCATCGATTACAAGACCAACCGC
GTGCCGCCCGCCACGGCAAAGGATATTCCCTTCGCGCATCAAGCGCAGCTTGCGATCTAC
CGCGAAATCCTGGCACCGCTTTATCCCGGCAAGCGCATCGATTGCATGCTGGTTTATACC
GACAACGCTACCGTTCATACCCTGACCGCGAGCGCGCTCGAAATGGCGCTTGCAGGACTC
AAAACAAAGTGA
>RSULL_00194 double-strand break repair protein AddB
ATGGCCGAACGGCACCAGCCCCGCGTTCTAACGATCCCAACAGGTCTGCCTTTCCTGAAG
ACGCTTGCCGCGGCGCTCTGCGACGGCCGTCTCGCGCCGCTCTTCCGGCACGATCCAGAT
GATCCGCTTTCGCTCTCCAAGGTGACGATTTACCTGCCAACGCGACGCGCTGCCCGCGTG
CTGCGTTCGGAATTCGTCGATCTCCTTGGTGGCCGTTCGGCAATCTTGCCGGTTATCCGG
CCGCTCGGCGAGACGGATGACGACAGCGGCTATTTCGAGGAGGCGCTACCTGCGACACTC
GATCTCGCGCAGCCGCTTTCGAACACGGCGCGCCTACTGGAACTTGCTCGCCTCATCCTC
GCGTGGCGCAACAGGCTGCCAGACATCGTTCGGCGTGTCCACGCTGACTCGCCCTTGGCT
GCGCCGGCGAGCCCGGCAGACGCGATCTGGCTCGCACGCAATCTTGCCGAATTGATCGAT
TCCATCGAGACCGAGGATCGCGAGTGGTCGGAGCTCTCGAAGCTCGATGCCGAAGATCAC
GCTCTGTGGTGGCAGTTGACGGCCGAATTTCTGCAGATTGCCAGCGCTTTCTGGCCGGAA
CGGCTTGCCGAGCTCGGAAAATCATCACCGGCACGGCATCGCAATGCCATCCTACGCGCG
GAGGCCAATCGGCTCACAGCTGCCAAACCCGCCGGACCAATTATTATTGCCGGGTCCACT
GGCTCGATGCCGGCGACGGCCGACCTCATCGCTGCCGTCGCCAATCTTCCTGAAGGCGTG
ATCGTGCTGCCAGGTCTCGATCTATCCATGCCGGATGCGCATTGGCAGATGGTTGCGCCA
GAGATCACCGCTGACGAGCGGACCAACCCCGCGAGCCGAAGTCACCCGCAATATGGCCTT
TCATCCCTCCTCAAACGGTTGAAACTCACGCGCGGCGACGTCGTTGTAATCGAGGAGGCG
GAACAAGATCTGCATCGCCGCGCAGAAATTCTTTCCCGCGCCCTTGTGCCCGCGGAAGCG
ACGAGCAATTGGGGCGAATGGAAGAAGGAGCTCCCGAATGATGCATTGGCGGCAGCCTTT
GCCGATGTCTCGCTGATCGAAACCGCAAACGAACGCGAGGAAGCGACCGCGATCGCCATA
GCCTTACGGCTGGCATTGGAGCAGCCGGGACGAAACGGCGACAGCCAGGCAGCGCTTATC
ACGCCCGACCGCAATCTCGCCCGACGCGTGATGGCAGAGCTCTCCCGTTTCGGCATCTTG
GCCGACGACTCGGCCGGCACGCCACTTGCTGCTATGCTGCAGGGCACGCTTTTGCAACTG
CTTCTCGAAGCAACACTCCGGCCCGGCGATCCGGTCTTAATCGTGGCCTTGCTCAAACAT
CCACTGGCCCGCTTCGGCCTCGAACGCGGCGCGCTCACACAAGCCATCGAGGCACTGGAA
CTACTCGCCTTGCGTGGTGGCGTTGCCGAAGTTGATATCACCGCGCTGGAACCCTTACTC
GATCATCAACTTTCAGAGCAGGCACGGGATAGACACGCGCCGAACTGGCGGAGGTCGCTT
CCGCCGGAAGCGGTGGAGCAAGCGCGCAATCTTGCCCGGCGGGTGTCGAATGCGACCGAA
CCACTGGCATCCGCGCTCGTCCGGCACCGACCGGATGGCAGTGGACTGACGACCAGCTTC
ACCCTTTCCGATTGGGCAGAGCGGACCGGACGTGCGCTCGAAGCTGTAGCAGTCGATGAA
CGCGGCACCCTCGCCAATCTCTGGGCTGGTGAAGCGGGTGATTCACTTGCAAGCCTGCTG
AGAGAAGTGATCGAGACGGAGGGCCAGATCGAAGCCGATGGACCGCAATGGATCGATATC
ATGGCGGCTCTTTCGGCAGGCCAGGCGGTCAAACCGCGCGCGCTCAGCCATCCGAGGGTC
TTCATATTCGGCACATTGGAGGCGCGGCTGCAAAGCGTCGACACGCTGATCCTAGGGGGA
CTGAATGAAGGCTCCTGGCCCGGTCAGACGGCAAACAATCCTTTCATCTCGCGCGCAATG
AAGACGGAAATCGGCCTCGAGCCGCCGGAGCGACGCATCGGCCAACTCGCCCATGACTTC
GAAATGGCGAGCGGAACACGGCATCTGATCTTTTCGCGCTCGCTGCGGCAAGGCTCGACG
CCGACGGTCGCTTCGCGCTGGCTTCAGCGGCTGCTGGCGCTGGGTGGCGAGACTTTCGAA
AGGGAACTGAAAGCACGCGGCGACCGCTTCGTGCATTGGGTAAGCCTGCTGGACGAGGGC
AGGAGCCAAGTGCCTGCGCAGCGCCCCTCGCCCACGCCACCGCTCGAATTGCAGCCGAAA
TCCTATTCCTTCAGCGAGGCCGGCCGCTTGCGGCGCGACCCCTATTCAATCTATGCACGC
CGCATCCTGCGGCTCGATCCGGTCGATCCCTTCAACCGCGATCCGGGTGCTGCAGAGCGC
GGGACACTTTATCACGCAATCATCGACCGCTTTGTCCGTGAAGGTCATGCTGCCGGTATG
CCGGAAGCCGCAGACGCGATGGAAACCATTCTGACGGAACTCTTCGATGTGGAGCGCCTG
CCGCCGCACATCGACGCGGTCTGGCGTCCGCGTTTCCGGGAGGTGGCGCGCGCATTTCTC
GAATGGGAAGCGGAGCGGCGGCCGGCGATCCGCAAGACCTATACGGAAGTGCGCGGCAGC
GTGGAGCTCGAACCCATCAGCATCCGGTTGACCGGCGTGGCTGACCGCATCGATGCGACC
GGTCCCAACGCCGCCGACATCATCGACTACAAAACCGGCTTCAATCCAACGCCCGCGCAG
GCGCGCGCGCTACTCGACCCACAGCTGGCGCTCGAGGCTGCGGCGCTCAGTGCCGGTGCG
TTTCGCGACATCGGAAGCCTGGTGCCGCAGGATCTCATCTATGTGCGCCTCCGGCCCGGC
AGCCGTTTCCGCACTGACGTGGTCAACAACGAGACTTCGACGCGCAGCGACAAGGCAAAA
TCGGCCCGCGACCTGGCAGAGGAATCGATCGATCAATTGGTCAAATTCGTGTCTCTGCTG
CAGTCCGGCGAGCGTGGCTTCACGTCACGGTTAATTCCGGCGCAGCAGTTCGATTTCGGC
GGCGATTACGATCACCTGGCTCGCGTCTCCGAGTGGTCGACGGCCGAAAATGAAGAGGGG
AGCGGTGATGAATGA
>RSULL_00195 UTP--glucose-1-phosphate uridylyltransferase
ATGACCATCAAACAAGCCATGGTGCTGGCTGCCGGCCTTGGCACCCGCATGCGCCCTATC
ACCGATACGATCCCGAAGCCGCTGGTGAAAATCGACGGCAAGCCGATGATCGACTATGCA
TTGGACTCGCTGGCCGAGGCAGGCGTCGAGAGGGCGGTTGTTAACGTCCACCATTTTGCC
GACCAGATGCTCGCACATCTGAATTCCTACGAAGCGCTCGAAATCATTATTTCCGACGAA
CGCGACCGGCTGATGAACAATGGCGGCGGCCTGGCAAAGGGCCTCAAGCTGCTTGATCGT
GGCACGGTTTTCGTCACCAATGCCGATCTTTTCTGGATCGGCGAGCGCCCTGACAGGCCG
AGCAATCTTCGACATTTAGCCGGATTCTTCGATGCGAGCCGGATGGACATGGCGATGCTC
TGCGTCAAGCTCGCGGATACGACCGGCCACAACGGCAAGAATGACTTCAACCTTGCCCCA
GATGGCAGGCTTACCCGCTATCATGAAGAGGGTCCGAATCCCGTCGTCTATGCCGGCGCG
ATCGTCATGGACACATCGTTGTTGGACGACGCGCCCGCCGATGAACCGTTCAATATCAAT
ATCTACTTCGATAAAGCGATCGAGCGCGGACGGCTTTTCGGTACGATGCTCGAAGGCCAT
TGGCTGACGGTCGGGACGCCGGAGGCGATCGGCGAAGCGGAGGAAACGATCCGGCGCTTC
CGGACGTTTGTGTGA
>RSULL_00196 ADP-binding protein
ATGATCACGGAAAACAGCGCAATCTCCCTTTTTCTGAAGGACGAGGCGGCAACAATCCGC
TTCGGAGAAGATCTGGCGCTCGCGCTGAAAGCCGGCGATTGCCTAGCACTTTCCGGAGAT
CTCGGCGCAGGAAAATCGTCCCTTGCTCGCGCGCTTCTGCGCGCGATAGCGGACGACGAA
CGGCTTGAGGTACCGAGCCCGACGTTCACGCTTGTTCAATCCTACGATTTGCGGATCCCA
GTTTCGCATTTCGATCTCTACCGCCTCGCTGACGGTGCGGAACTGGAGGAGCTCGGCTTC
GACGAAGCCATTCAAAGCGGCATCTGCCTTGTCGAATGGCCGGAAATGGCAGAAGGCGAA
CTCCCCGCCGATCGCATCGCGATGAAACTGGAACACGAAGGCAGTGGCCGGCGCGCAACG
ATCGCCGCACCGCCCGGGCAGATGCAGAGAATCCGCCGGGCTCTCGCAATCCGCGCTTTT
CTCACGAAAGCCGGGCACCCAACCGCCAAGCGCCGCTTCCTGACGGGTGATGCGTCGCTG
CGTGCCTATGAAGCCATCTATCCGGATCAGGACGGTCGCAAGATCCTGATGGACTGGCCG
CCGCTTCCCGAGGGACCGACAGTACTCGATGGAAAGCCTTATCCGAAGGTTGCCCACATC
GCCGAGAATGCCTATCCTTTTGTTGCAATTGCCAATGTGCTACGCAAAAGGGGCTTTGCA
ACGCCCGAAATCTACGAGGTCGACTATGATCAGGGTATTTTGCTGATCGAAGATCTCGGC
AGCGATGGGGTACTCGACGCGGACGGCAAGCCCATTGCCCAGCGCTACCGACAAAGTGTC
GCCTGTCTGGCACAACTGCACGGGATGAAAATTCCACGCGATATCCGCGTCACCGAAACC
CGCATCCATCACATTCCCGATTTCGACCGCACCGCGATGAAGATGGAAGTGCGCCTTGCT
CTCGACTGGTATCTCCCCTGGCAGCGCGGTACGGCTGCCAGCGATCCCGAGCGTCAGGAG
TATCTGGCGATCTGGGATGCGCTTATCGATGATCTCGCATCGGCGGAAAAAAATCTGTTG
CTCCGCGATTTTCATTCGCCAAACATCATCTGGCGCGAAGGACAGCAAGGCATTCAGAAG
GTCGGTCTCATCGATTTTCAGGACGCCATGATTGGCCCGACCGCCTATGACCTTGCGTCT
ATCGTGCAGGATGCGCGCGTCACCATCGAGCCTGCCCTGTTCAAGCAGCTCATGGACGAC
TATTTGGCTCTTCGTCGTGCACAGGGCAACTTTGAGGAAGCCGGCTTCCTGAAAAGCTGG
GCGATCATGTCGGCCCAGCGCAACTGCAAGCTTGCCGGTCTCTGGGTGCGGCTGTTACAG
CGCGACGGAAAGCCCGGCTATACGAAACACATGCCCCGCACGCTCTCCTATCTCAAGGTG
GCGTTTGAACACGAAGCGCTCGCCCCCTTGCGCGATTGGTGCGCAAGGGCTGGAATAGGT
TAG
>RSULL_00197 Sensor protein DivL
ATGTCGAAAGTGAATCACAACCTGCCGGGACAGGCGGACGAGGGCGTTTGGCCTGATGTC
CGTTCAGTCGAGGCAGGTGAAAAACATACTTGTGCGGCGGCCAGAACAACCGTGAAGGTA
AGCTCGGGATCACTGGCGCGGCTCGCAAGAATTTGCGCAGGCGGGACGGCTATCGCAGCT
TTGGCGCGACCAGTTCTGGCTCAAGTCGAATCCGAAGCAATGGCATCCGCGCATCTTTTC
ACATCGTCGCAGGTCGTCGGTTTTTCCGTCGTGATCGGCGTCATTTCCGCAGCCTTGCTT
TCGACGCTCTGGCTCGTGCGCCAGCGCGGCAATCTTGAAAACGAAAGCCGCGAAATCCGC
TCTGCTCTTTCCGATGCGCATCAGCGTATTTCGCAATACCAGGCGCTGATCGCCGACAAG
AATCGCCGCATCGTTGTCTGGGACGGCCACGAGCGGCCAGAGCTGCTCGGCCAGCTTCCA
GCCGAGACCGGTGCGCCGCAAGACAGCGAATTCCTGGCGTTCGGCCTGTGGCTGAAACCT
CGTTCTGCGTCGGAGCTCGAAAGGGCGATCGATCGTCTGCGTAGTGCCGCACAAAGCTTC
GATATGGTCGTCGAAACCAATCGCGAAGAAATTCTCGAGGCGCAAGGCCGGGTTTCCGGT
GGCCGCGCTTTCGTACGCTTCGTGGCACTCAACAATCTTCGCGCCGAGCTTGCCGAATTG
AAGATCGAGCGCGACCGGCTGATGTCCTCGATCTCGGCCTTCCAGAACCTGCTCGACGCG
ATCGACCTGCCTGCCTGGCAGCGCGACTCCGAAGGACGCCTCGCCTGGGTCAATCAGGCC
TATGGCGATGCGGTCGAGGCGAAGTCGCCGCAGCACGCGATCAACGAAGGACGGGAGTTC
CTGACAACGATCGCCCGCGAACGCATCCGTGCTGCCGCCACGCCGGAATCACCTTTCCAC
GACAGGATTTCGACTGTCGTTCGTGGCAATCGCACCTTCTTCGACGTCGTGGACGTAAAG
CTGCCGAGCGGTTCAGCGGGCATCGCTATCGACGTTTCGGATGCCGAATCGCTTCGCGCA
GAGCTTGAACGCACGCTGAAAAGCCATGCCGAAACGCTGGACCACCTCGCGACGCCCGTT
GCGATCTTCAATGGCGACCGCCGTCTGCAATTCTATAACCAGGCCTTCGTCGCACTCTGG
GAACTCGACATCGCTTTCCTCGAAAGCAAACCTGACAATGCCGAACTGCTGGAGCGTTTG
CGCGCCGCAAAGAAGCTTTCCGATCAGCTCAACTGGAAAAGCTGGAAGGAGGCCGCGCTT
TCCGTCTATCGGGCGCTCGATACGCAAACGGACCTCTGGCATTTACCGAATGGGCAGACG
CTGCGGGTCTTTGCGACCGCGCATCCACAAGGCGGCGCGACGTGGGTCTTCGAGAATTTG
ACCGAACAGGTCGCACTCGAAACGCGATACAACACGCTGGTCAAGGTTCAGGGTGAAACG
ATTGACCATCTCTCCGAAGGCGTTGCCGTTTTCGGACCTGACGGCCGTATGCGCCTTTCG
AACCCGGCCTTCCGTATGCTCTGGGGCATTACAGAAGCCGAAGCCAAGCCGGGAACGCAT
ATTCGCGCGATCGGCGAAGCGTGCTTGCCATCCTATGACCGGCCGGACGGCTGGAAGACC
TTTGCAGAGTTGATTACCAGCTTCGATGACGAGCGCCGCTCCAGCCAGGGAACACTGGAA
TTGCTTTCCGGCCTTGTGCTGGACTACGCCATCATCCCGCTGCCGAATGCGCAGACAATG
CTGACCTTCGTCAACATGACGGACAGCGTCCGCGCCGAACGTGCGTTGACGGAAAAGAAC
GAAGCACTGCGCAAGGCCGACGAACTGAAGAACGATTTCGTCCAACATGTCTCCTATGAG
CTGCGTTCGCCGCTGACCAATATCATCGGCTTTGCCGATCTGCTGCGCACGCCAGGTGTC
GGACCACTGAACGACCGCCAAGCCGAATATATCGACCACATTTCGACGTCCTCATCCGTT
TTGCTGACGTTGGTCAACGATATTCTCGATCTTGCGACCGTCGATGCCGGCATCATGCGG
CTCAATTATTCGGAGATCGATCTCAACGATCTTCTCGATGATGTCTCCATGCAGATCGCT
GATCGGTTGCAGGAAAGCGGTGTAACGCTGGAGATCACGGCGCCTGCCTACCTTGGCTCG
ATCGTCGCCGATCCTCAGCGTCTGAAGCAAATCCTGCTGAAGTTGCTCGCCAATGCTGCG
AATTTTTCGCCGGATGGTGCTGCAATCTCTCTCGAATGCCATCGCGAGGGCACGGATTTC
GTCTTCTCGGTCCGTGACCGCGGCCCGGGTATTCCGCAGGAGATGATCGCAACGGTTTTC
GACCGCTTTGCTACGGGCGAAAAGAGCGGCAAGCGTGGTGGTGCAGGCCTCGGCCTTTCG
ATCGTCGACAGCTTCGTTAGCCTGCATAATGGCAAGGTGGCGATCGACAGCCAACCAGGC
AGGGGTACGAAGGTTATTTGCCGGATTCCCTCAGTCAGCCTGCCGCATTCCATCGCAGCG
GCAGAATGA
>RSULL_00198 Adenosylhomocysteinase
ATGAGCACTGAAAAAGATTATGTCGTCGCCGATATCGGTCTGGCGGATTTCGGCCGCAAG
GAAATTACGATCGCCGAAACCGAAATGCCGGGCCTCATGTCCTGCCGCGCCGAATTCGGC
CCGTCGCAACCGCTGAAGGGCGCGCGTATCACGGGCTCGCTGCACATGACGATCCAGACG
GCTGTTCTGATCGAAACGCTGGTGGCGCTCGGCGCCCAAGTCCGCTGGGCCTCGTGCAAC
ATCTTCTCGACGCAGGACCATGCCGCTGCCGCAATCGCGGCTTCCGGCGTTCCGGTCTTT
GCCGTCAAGGGCGAATCGCTCGAGGACTACTGGGTCTACACCGACAAGATCTTCCAGTGG
GGCGATGGCGGTCTCTCCAACATGATCCTCGACGATGGTGGCGACGCTACCATGTACATC
CTGCTCGGCGCGCGTGCTGAAGCTGGCGAAGACGTGCTCTCGCACCCGCATTCCGAAGAA
GAAGAAATCCTCTTTGCACAGATCAAGAAGCGGCTTGCCGCTTCACCAGGCTGGTTCACG
AAACAGCGTGATGCGATCAAGGGTGTCACCGAAGAAACCACCACTGGCGTCAACCGCCTC
TACCAGCTTAGCCAGAAGGGCCTGTTGCCCTTCCCGGCGATCAACGTCAACGACTCGGTC
ACCAAGTCGAAATTCGACAACAAGTACGGTTGCAAGGAATCGCTGGTCGATGGCATCCGT
CGCGCCACTGACGTGATGATGGCCGGCAAGGTTGCCGTCGTCTGCGGATATGGCGACGTC
GGCAAGGGTTCGGCGGCGTCACTTTCCGGCGCCGGTGCCCGCGTCAAGGTCACGGAAGCC
GATCCGATCTGCGCGCTGCAGGCCGCCATGGACGGTTATGAAGTCGTGCTGCTCGAGGAC
GTCGTCTCGTCGGCTGATATCTTCGTCACCACGACTGGCAACAAGGACGTCATCCGCATC
GACCATATGCGTCAGATGAAGGATATGGCGATCGTCGGCAATATCGGCCACTTCGACAAC
GAAATCGAAGTTGCTTCGCTCCGCAACCTCAAGTGGACGAATGTAAAGCCACAGGTCGAT
CTGATCGAGTTCCCGAAGGGCAATCGCATTATCCTTCTCTCCGAAGGCCGCCTGCTCAAC
CTCGGCAACGCGACAGGCCATCCGTCCTTCGTCATGTCGGCTTCCTTCACCAACCAGACC
CTGGCTCAGATCGAACTCTTCACCAAGCCGGATCAATATTCCAACCAGGTCTACATCCTG
CCTAAGCACCTCGACGAGAAGGTTGCGCGCTTGCACCTCGACAAGCTTGGCGTGAAGCTG
ACGCAGCTTTCTGAAGAACAGGCCGCCTATATCGGCGTTTCGCCGAAGGGTCCTTTCAAG
TCTGACCACTACAGATATTAA
>RSULL_00199 Catabolite repression HPr
ATGATGAGCACAAGCCCCGCCATGACCGCGCTTTCCCGGGAACTGCTCATCGTCAACAAA
CGCGGACTTCACGCGCGCGCCTCCGCCAAATTTGTCCAGATGGTCGAAACATTCGATGCT
GCCGTTACAGTCTCGAAGGACGGCATGACGGTCGGCGGCACCTCGATCATGGGCTTGATG
ATGCTTGCTGCGAGTCCGGGCACGACCGTTCTCGTATCCGCGTGCGGCAACCAGGCCGCC
GAAGCGCTGAACGCATTGGATCAATTGGTCCAGGACAAGTTCGGCGAAGAAATGTGA
>RSULL_00200 EIIAB-Man
ATGATCGGACTTGTGCTTGTCACTCATGGCAAGCTGGCTGAAGAGTTTCGTCATGCCGTG
GAGCATGTCGTCGGTCCTCAGAAATTTATCGAGACGGTCTGCATCGGCCCCGAAGACGAT
ATGGATCAGAGACGGCAGGATATCCTGCACGCAGTCTCTGGCGCGGACGATGGCCACGGC
GTCGTCATCCTGACCGATATGTTCGGGGGAACTCCTTCCAATCTCGCCATTTCGGTGATG
AGCAGCGGTCATACGGAAGTGATTGCCGGCATGAACCTGCCGATGCTGATCAAGCTTGCC
GGCGTACGCGGCGAAAACAACATGGAAAAGGCGCTCGTCGAAGCGTCGGAGGCCGGGCGG
AAATACATCAATGTCGCCAGCCGCGTTCTGAGCGGCAAATGA
>RSULL_00201 HPr kinase/phosphorylase
ATGGGCGCGGCTTTCAACGTCAACGCCACGGCGATCGTCATCAACAGGACCGGTCTGCTC
TTCGTTGGCCCCTCGGGCTGGGGTAAATCCATGCTGGCATTCACTTGTATCACGGAAGCG
AAACGGATGGGGCTGGCTGCCTTGCTGGTCGCCGACGATCAGGTATTTCTGTCGAAACGC
GATGGTGAGATCGTTGCTGAATGTCCTCCCGCAATCTCCGGGTTGATCGAACTGCGCGGT
ACCGGCATCGTCAAATGCGAAAGCGCCCCGCTCGCCCCGATGCATTACGCCGTGCTGCCC
GGCAGTGCGTCGGGCGAGAATCGCCTCCCGCCCGACAACGACATCGCGCATTTCGCAGAA
GATTTTTCGCTGCCGGCTCTTCGCTTGCTGGCAAACGCTACAGTACCTCTCGCGATTTTG
ATGGCAAAGGCACCGGACATAGGTCGATAG
>RSULL_00202 Sensor histidine kinase YycG
TTGGATGATGCGGAAGGCTTGAGCGGCCGCCGTGTCAGGGGAAGGCGCTGGTCGCATCCC
TTCACCATCATTCGCCGGATCTTCGGCAATGCGGTCTTTTCGAGCCTGACGCGCCGCATT
CTCTTTTTCAATCTCGCAGCACTGCTCGTCCTTGTCGGCGGCATTCTTTACCTCAACCAG
TTTCGCGAGGGGCTGATCGACGCCCGCGTCGAAAGCTTGCTCACGCAAGGCGAAATCATT
GCCGGCGCGGTTTCGGCATCGGCTTCCGTCGATACCAACTCGATCACGATCGATCCGCAG
AAGCTTCTCGAGTTGCAGGCCGGGCAAAGTATTACGCCTGTCCCGAATGATGAGGATCTG
GAGTTCCCTATCGATCCGGAAAAGGTTGCACCGGTTCTCAGGCGGCTAATTTCGCCAACG
CGAACGCGCGCCCGCATCTTCGATGCCGATGCCAACCTGCTTCTCGATTCCCGCCATCTT
TATTCGCGCGGCCAGGTTTTGCGCTTCAATCTGCCGCCGGTCGAAGAGGAAAAGCAGACT
TGGGGCGAATGGCTTACGACGCTCTTCAACAAGGCGTTGCAACCTGGAAACCTGCCGGTC
TACAAGGAAGCGCCGGGCGGCGACGGATCAATCTATCCGGAAGTGATGAATGCGCTGACT
GGTGTGCGCGGCGCCGTTGTACGCACCACCGAAAAGGGTGAGCTGATCGTCTCTGTGGCT
GTCCCGGTCCAGCGTTTTCGCGCCGTTCTCGGCGTTCTGCTCCTTTCAACGCAGGCAGGC
GACATCGACAACATCGTCCATGCTGAACGACTGGCGATTATGCGCGTCTTCGGTGTGGCG
ACGCTCGTCAACGTTCTGCTGTCGCTGGTTCTATCCTCGACTATCGCCAATCCGCTTCGC
CGTCTCTCGGCTGCGGCGATCCGCGTGCGGCGCGGCGCGAAGGAGCGCGAGGAGATCCCC
GATTTTTCGGCCCGCCAGGACGAGATTGGGAACCTTTCGATCGCCCTCCGCGCAATGACC
ACCGCACTTTATGACCGCATCGATGCGATCGAGAGTTTTGCCGCCGACGTCAGCCACGAG
CTCAAGAACCCGCTGACGTCGCTTCGCAGCGCTGTGGAGACGCTGCCGCTTGCCAAGTCG
GATGATTCCAAGAGACGGTTGATGGATGTGATCCAACATGACGTCCGCCGCCTCGATCGT
CTCATCAGCGATATCTCCGACGCCTCGCGCCTTGATGCCGAGCTTGCCCGTGTCGATGCC
CAATCCGTCGATCTCGAGGCTTTCCTCAGCGATCTGGTTGAGGTTTCCAGACAGATTCGC
CATAAGAACAAGGACGTGCAGATAGAGTTCGCGATTGAACGCAAGCCTGGGATCAAGACG
CGCTTCGTTGTTAACGGCCATGATCTTCGTATCGGACAGATCATCACCAACCTGATCGAG
AACGCCCGCTCCTTCGTTCCAGATGAAGGCGGCAAGATCACAGTCCGGCTGTTTCGCACG
CGGTCCCGTTGCATCGTCTACATCGAAGACAACGGCCCAGGTATCCAGGCGGAAAATATC
GACCGTATCTTTGAGCGCTTCTACACCGACCGGCCGGAATCGGAAGGCTTCGGGCAGAAT
TCCGGTCTCGGCCTATCGATCAGCCGTCAGATCGCGGAGGCGCATGGCGGCTCGTTGCGC
GCCGAAAACATCGTTGATGCGGAAACGGCTGAAGTGCTTGGCGCCCGCTTCATTCTCGCC
CTGCCCGCAGTCTCGATGTCGTCGTGA
>RSULL_00203 Transcriptional regulatory protein BaeR
ATGACGGAGACGAACACCATGGCGACAATCGCGCTCGTTGACGACGACCGCAACATCCTG
ACTTCGGTGTCGATCGCACTGGAAGCCGAAGGATACAAGGTCGAAACCTACACGGATGGC
GCCTCGGCCCTCGATGGCCTTATCGCGCGCCCGCCGCATCTTGCCATCTTCGATATCAAG
ATGCCGCGCATGGATGGAATGGAGCTCTTACGCCGCTTGCGGCAAAAATCCGATATGCCG
GTGATTTTCCTCACCTCGAAGGATGAGGAGATCGACGAACTCTTCGGCCTCAAAATGGGC
GCGGATGATTTCATCACAAAGCCATTCTCTCAGCGATTGCTTGTGGAACGGGTCCGCGCC
GTGCTTCGTCGCGCCTCCAGCCGGGAAGCAACGGCCGTTTCGGGCGCCGGCGCTGCGCCT
AAGGCGGGCGCTGCCCAGCTTGCGCGTTCGTTGGAGCGCGGCCAGCTTGTCATGGACCAG
GAACGCCATACCTGCACGTGGAAGGGCGAACCGGTAACGCTGACGGTGACCGAGTTCCTG
ATCCTTCACTCGCTCGCACAGCGTCCGGGCGTAGTGAAAAGCCGCGATGCGCTGATGGAC
GCGGCCTATGACGAACAGGTCTATGTCGACGACCGCACCATCGACAGCCACATCAAGCGG
CTTCGCAAGAAATTCAAGATGGTCGATACCGACTTTGATATGATTGAAACGCTTTACGGA
GTGGGCTACCGCTTCCGCGAAGCAGCCTGA
>RSULL_00204 Phosphoenolpyruvate carboxykinase [ATP]
ATGGAGACGTTCGGAATTCACAACCCGGCGATAGCGCTGGCGACGATCGGTTTGGGACGC
GCAAAAAGCGTCCGCTATAACCTTACCGCCGCCTCCCTTTATGAAGAAGCGATTCGCCGC
GGTGAAGCCGAACTCACGGCCCAAGGCGCCCTTCGTGCTCTGACAGGACAGCATACCGGC
CGCTCGCCACGCGACAAATTCGTCGTCCGCGATGCCAATACGGACGGCAAAATTTGGTGG
GACAACAACAAGCCGATGTCGCCGGAGCATTTTGCGTTGCTGCATCAAGATATGCTGGCG
CATGCCGTCGGCAAGGAGCTTTTCGCTCAGGACCTGGTCGGCGGCGCCGACAAGAAATAC
GCGCTGCCGACGCGTGTCGTGACGGAATTTGCCTGGCACTCGCTTTTCATCCGCAATCTT
CTGATCCGTCCGGAGCTTTCTGCCCTTGCATCCTTCGTGCCGAAACTGACGATCATCGAT
CTGCCGAGCTTCAAGGCTGATCCGGAGCGCCACGGCTGCCGCAGTGAAACGGTGATTGCA
TGTGATCTCACGAACGGCCTCGTTCTGATTGGCGGCACCTCTTATGCCGGCGAGATGAAG
AAATCCGTCTTCACCGTGCTTAACTACTTGCTTCCAGCAACCGGTGTCATGCCGATGCAT
TGCTCGGCGAATGCCGGCCCGGATGGTGATTCTGCGGTTTTCTTCGGCCTCTCCGGCACC
GGCAAGACGACGCTCTCTGCTGATCCGACGCGTACGTTGATCGGAGACGACGAGCATGGC
TGGGGCGAAAATGGCATCTTCAACTTCGAAGGCGGCTGCTATGCCAAGACGATCCGCCTT
TCGGCGGAAGCGGAGCCGGAAATCTATGCGACGACGCAGCGTTTCGGCACGGTGCTTGAA
AACGTGGTGCTCAACGAACGGCGTGAGCCGGATTTCGACGACGGTTCGCTGACGGAAAAC
ACCCGCTGCGCCTATCCGCTTGATTTCATTCCCAATGCCTCGAAGACAGGCCTCGCCGCG
CATCCAAAGACGATCATCATGCTAACGGCAGATGCTTTCGGCGTCATGCCGCCGATCGCG
CGTCTGACGCCGGATCAGGCCATGTATCACTTCCTTTCCGGCTATACCGCAAAGGTCGCC
GGCACGGAGAAGGGAGTGACGGAGCCGGAAGCGACATTCTCGACCTGCTTCGGTGCGCCG
TTCATGCCGCGTCATCCGACTGAATACGGCAATCTCTTGAAGCAGCTGATTGGCCGCCAT
GGTGTTGATTGCTGGCTGGTCAACACGGGCTGGACGGGCGGCGCATACGGCACCGGCAAG
CGCATGCCGATCAAGGCAACGCGCGCCTTGCTGTCGGCAGCTCTCTCCGGCGAACTGGCC
AAGGCAGAGTTCCGCATTGATCCGAATTTTGGTTTCGCGGTCCCCGTTGCTGTCGCTGGC
GTCGAAACCAGCATTCTCGATCCGCGCTCCACGTGGGCCAACGGGGCGGCATATGACGTT
CAGGCAGAAAAGCTCGTCTCAATGTTCATTTCGAACTTCGCGAAGTTCGAGGCACATGTT
GATGGCGGCGTGCGCGATGCGGCACCCGGTATCAAGGCCGCTGCCGAATAG
>RSULL_00205 Peptidyl-tRNA hydrolase YaeJ
ATGGCTAGCGACGCGCTCTATATCAACGACAGGATTACCATCGCTGGATGGGAGCTGACG
GAACAGTTCGTTCTGGCTGGCGGTCCCGGCGGCCAGAATGTCAACAAGGTTTCGACTGCC
GTCCAGCTGTTCTTCAACATCGTGAATTCCCCCTCGCTTCCCGAGCGTGTCAAGACGAAT
GCCACGAAGCTGGCGGGCAAACGCATGTCAAAGGAGGGCGTGCTGATGATCGAGGCAAGT
CGTTTTCGCAGCCAGGATCGCAATCGCGAGGATGCGCGGGAACGCCTCAAGGAATTGATC
CTCGAAGCCGCCAAGCCGCCACCGCCACCGCGCAGGAAAACAAAACCGACCAAAGGCTCG
ATCGAACGCCGCCTGAAGGAAAAATCCGGGCGGGCCGAAGTGAAGAAGATGCGCAGCCGT
CCTGGCGGAGAATGA
>RSULL_00206 Alpha-ketoglutarate-dependent dioxygenase AlkB
ATGCCGGAGCTTTCGAATGGCGTTCGTCATTTCCCCGAGTACCTTGACCGTGCCCGGCAG
GAAGAACTCGTCGAAATGATTCGCTCCATCGTCGCCGAAGCGCCGCTTTTCGTGCCCGTG
ATGCCGGGAACGGGCAGGCCGATGTCGGTGCGGATGAGCAACTGCGGACCGCTCGGCTGG
GTCACGGACAAGGAGCGCGGCTACCGTTATCAATCGACGCATCCGGTCACTGGCATGCCA
TGGCCGGCAATGCCGGAGATGCTTCTCGACATCTGGAACGATGTTTCCGGTTACGGAAAA
CCTCCGCAGGCTTGCCTGATCAATTTCTATTCCGACGATGCAAAAATGGGCCTGCATCAA
GACAGGGACGAGCGGGATCTGACGGCGCCCGTCGTCTCGATCTCTCTCGGCAACAACTGC
CTCTTCCGCGTTGGCGGGCTTTCCCGCACCGACCGCACGAAGTCGATCAAACTCGCCAGC
GGCGACATCGTGGTGCTTGGGGGCGAAGGGCGTCTGTGCTTTCACGGCGTCGACCGCATC
TATCCGGCGACATCGACGCTGCTCAAGCATGGCGGGCGGATCAACCTGACGTTAAGGCGT
GTCGATACGTGA
>RSULL_00207 Pantothenate kinase
ATGAGTATCGCGACGCAAATTCTTGGGGCGCCAGAAGCGCTCGATCACTTCCAGGCGAAT
TCCTATTCGCCCTACAATTTCTTTTCTTCCGAGGAATGGGCGAAGTTCCGCGCCGACACG
CCGCTCACGCTAACGGCCGAGGAAGTCGCGAGACTACGCTCGATGGGCGATCCGGTCGAT
CTCGACGAAGTCCGGCGCATCTACCTCTCACTGTCGCGTCTGCTTTCTTCACACGTCGAA
TCATCGCAATTGCTCTTCGAGCAGCGCAACCGATTCCTGACCCTGTCCGACGTGACAAAA
ACGCCCTTTGTCATCGGCATCGCCGGCTCTGTCGCCGTCGGCAAATCGACGACCGCGCGT
ATCTTGAAGGAGCTCCTGCGGCGCTGGCCGTCGAGCCCAAAAGTCGACCTGATCACGACG
GACGGCTTCCTGCATCCGAACGCGGTACTCGAACGCGAAAACCTGATGCAGCGCAAAGGC
TTTCCGGAAAGCTACGACACAGGCGCCATCCTGAAATTTCTCTCCGCGATCAAGGCCGGG
CAGCCGAATGTAAAAGCCCCCGTTTATTCTCACCTTGTCTATGACGTGGTTCCGAACGAA
TACACGATCATCGACCGGCCAGACATCCTGGTGTTCGAAGGCATCAACGTTCTGCAGTCG
CGTGACCTTCCTGCCGACGGCAAGATCGTGCCGATGGTTTCCGACTTCTTCGATTTCTCG
ATCTACATCGATGCCGAAGAAGAACTGATCCACAACTGGTACGTCACACGCTTCATGCGC
CTGCGCGAAACCGCCTTCCGCGATCCGAATTCCTATTTTCATCGCTACGCCTCGATCAGC
GAGAAAGAAGCGCTTTCGATCGCGGAGGGGCTCTGGGCCAACATCAACCTGAAGAATCTC
CGGCAGAACATCCTGCCGACCCGCCCACGCGCTGATTTGATCCTGCGCAAAGGCGAGAAC
CACCTTATCGAGCAGGTCGCGCTCAGGAAACTTTAG
>RSULL_00208 Phosphoribosyl-ATP pyrophosphatase
ATGACCGGATTTTCCCTTTCCGATCTGGAAAAAATCGTCGACGAACGGTCGAAGGCCCCA
CCGGATGAATCCTGGACGGCAAAGCTCGTTGCCGCCGGGCAGCAGAAGGCCGCGAAGAAA
CTCGGCGAAGAAGCCATTGAAGCCGTTATGGCTGCCGTGACCGACGATCGCGACAATCTT
ACCTACGAGACGGCCGACCTCCTCTATCACCTTTTGGTCGTATTGAAGATAGCAGGCATT
CCGTTGCAGGATGTAATGGCGGAACTTGAGCGACGTACCGCTCAATCCGGCCTCAAGGAA
AAGGCCAGCCGGCAGAGTTCATGA
>RSULL_00209 Imidazole glycerol phosphate synthase subunit HisF
ATGACCCTGAAAGCCCGCGTCATCCCCTGCCTCGACGTCAAGGACGGCCGTGTCGTCAAG
GGCGTCAATTTCGTCAATCTGATTGATGCCGGCGATCCGGTCGAGGCTGCGAAAGCCTAT
GATGCAGCCGGCGCCGACGAACTCTGCTTCCTCGACATCACGGCTTCTTCCGACAACCGC
GAAACCATTTTTGACGTCGTTTCCCGCACTGCCGAGCAGTGCTTCATGCCGCTGACCGTC
GGCGGCGGCGTGCGCAGCCTCGCCGATATCCGCAAGCTACTTCTTTGCGGTGCCGACAAG
GTTTCGATCAACTCAGCGGCGGTGAACAACCCGGATTTCGTCGCCGAAGCGGCTGACAAG
TTCGGCGACCAATGCATCGTCGTTTCGATCGACGCCAAGCGGCGCCGCACCCAAGCCGTT
GGCCAGGACAACTTGAGCGCCTGGGAAATCTATACCCACGGCGGACGCAATGCGACCGGC
ATCGATGCCTTGGAATTTGCGCAGAAGATGGTTGCGCGCGGGGCCGGGGAGCTTCTCGTC
ACTTCCATGGATCGCGACGGTACGAAAGCCGGCTACGATCTTGAACTCACCCGGGCAATC
GCCGATTCCGTCCGCGTGCCCGTCATCGCTTCAGGCGGCGTCGGCGATCTCGACGACTTG
GTCGCGGGCGTGAAGGATGGCCATGCCAATGCCGTGCTTGCTGCATCCATCTTCCACTTC
GGCACCTATTCCGTCGGCGATGCGAAACACTATATGTCTTCGCACGGCATCGCGATGCGC
CTCGACTGA
>RSULL_00210 1-(5-phosphoribosyl)-5-[(5-phosphoribosylamino)methylideneamino] imidazole-4-carboxamide isomerase
ATGATACTATTTCCCGCCATTGACCTGAAGGACGGCCACTGCGTTCGCCTGAAGCTCGGC
GACATGGAGCAGGCAACGGTCTACAACCCCGACCCTGCCGCACAGGCGAAAACCTTCGAG
GATCAGGGCTTCGAATGGCTTCATGTCGTTGACCTCAACGGTGCCTTTGCTGGCGAGAGC
GTCAATGGAGCCGCTGTCGATGCAATCCTCAAGGCAACGACGAACCCGATGCAGCTCGGT
GGAGGCATACGGACGCTTGCCCATATCGAAAGCTGGCTGGTACGTGGCCTGACCCGCGTG
ATCCTCGGCACGATCGCCGTTCGCGATCCGGCGCTCGTTATCGAAGCCTGCAAGCAGTTT
CCCGGCCGCGTTGCCGTTGGTATCGATGCGAAAGGCGGTAAGGTTGCCGTCGAAGGTTGG
GCGGAAGCGTCCGAGCTTGGCGTCATCGAACTTGCCAGGAAATTCGAAGGTGCCGGCGTC
GCGGCGATCATCTACACGGATATCGATCGCGACGGGATCCTGACCGGCATCAACTGGGCC
TCGACGCTGGAGCTTGCCGATGCCGTTTCGATCCCGGTGATCGCCTCGGGCGGGCTCGCT
TCGATCCGGGATGTGAAGCGCATGCTGCAGCCCGACGCCCGCAAGCTGGAAGGTGCCATC
TCCGGCCGCGCGCTGTATGATGGGCGTATCGACCCCAAGGAAGCCTTGGCGCTGATCAAG
GCGGCGCGGCAAAAGGATAATGCACAATGA
>RSULL_00211 Imidazole glycerol phosphate synthase subunit HisH 1
ATGCGCGTCGCAATTATCGACTACGGCTCGGGCAATCTGCGCTCGGCAACAAAGGCCTTT
GAGCGCGCAGCCCGCGAGGCAGGCATCGACGCGCATATCGACCTGACGGACAAGGCCGAC
AATGTCGCGTCGGCCGACCGCATCGTTCTGCCGGGTGTCGGTGCCTATGCCGATTGCCGC
CACGGGCTCGATGCTGTTCCCGGCTTGGCCGAGGCGCTGATCGAAGCGGTCGAAAGGAAG
GCTCGGCCCTTCCTCGGCATCTGTGTTGGTATGCAACTGATGTCGTCACGCGGCCTCGAA
AAGACGGTGACGCGAGGTTTTGGCTGGATTCCTGGCGACGTCGTCGAAATGAACCCCAAC
GATCCCGATCTCAAGATACCGCAGATCGGCTGGAACACGCTCGACCTCAAGCATCCGCAT
CCGCTCTTCGAAGGCATTCCGACAGGGCCTGGTGGTCTGCATGCCTATTTTGTGCATTCC
TACCATTTGGCCGCTAGGAACGCCGGTGACGTCATTGCGACGACAGAGTATGGCGGGCCG
ATGACGGCCTTCGTCGGACGCGACAATATGGCCGGTTCGCAATTCCATCCGGAAAAAAGC
CAGAAGCTTGGTCTTGCCCTGATCACCAATTTCCTGCGCTGGAAGCCTTAG
>RSULL_00212 hypothetical protein
ATGACTTCCAGCTATCTGGTTCTGACGCCTCCGGGCGGGACGGATGTCACCCATGAGAAG
ACGCGCGTCATCCGCGACGGCTTCACCCTGCTCGGCTTTCTTTTCCCCTGGCTATGGCTT
CTTGCGCACCGGCTTTGGCTCCATGCGATTGCAGCATTCCTGCTTCAAGGCCTGGGCGGT
GTTCTTATGGATCGGCCCGGGCTCTGGCCGGCAGGTTTTGCGATCACAATTGGTACCTGC
ATTCTGGCCGGTTTCGAGGGCCAGAACCTGCGGATCCGAAATCTCGCTTCCAAAGGCTGG
AACGAGGAAGCCGTGATCACCGCGGATTCGCTTGCGACCGCAGAAGAGATCTACTTTTCG
AATTTTGAGACCAATGCAGATGGCGACAGCATGCCCGCGCCCGAATGGGAGCGACATCCG
CCTTCCCCCCGCCGCAATGGCAATACGACTTCGCTTGGTCTCTTTGGGTTTAACGGAGCA
CGCTAA
>RSULL_00213 Imidazoleglycerol-phosphate dehydratase
ATGGCCGATACTGCAGCAAGCCGCACGGGCAGTGTTTCCCGCAAGACGAAAGAGACTTCG
GTTTCCGTTTCCGTCAATCTTGACGGCAGCGGCAAAGCCAAGATTTCGACGGGCGTCGGC
TTCTTCGACCATATGCTAGACCAGCTTTCGCGACACTCACTGATCGACATGGACATCGAA
ACGAAGGGCGACCTGCATATCGACGATCACCACACAGTCGAAGATACCGGGATCGCGATA
GGCCAGGCGATTGCAAAAGCGCTCGGCGACCGCCGCGGCATCACCCGCTATGCTTCGATC
GACCTTGCCATGGACGAGACGATGACGAAAGCTGCTGTCGATCTTTCCGGTCGTCCGTTC
CTGGTCTGGAATGTCGCCTTCAGCGCGCCGAAGATCGGCGCCTTCGACACCGAACTTGTC
CGCGAATTCTTCCAAGCACTGGCGCAGAACGCCGGCATCACCTTGCATATCTTGAACCAA
TATGGTGCCAACAACCATCATATTGCAGAGACCTGCTTCAAGGCCGTTGCCCGCGCGCTG
CGCATGGCGACAGAGATCGATCCGAGACAGGCGGGCCGTGTTCCCTCGACGAAGGGCACG
CTCGTCTGA
>RSULL_00214 ATP-dependent protease subunit HslV
ATGACAACGATTATTACAATTCGAAAGGGCGGCAAGGTGGTGATGGCCGGTGACGGCCAG
GTCAGCCTGGGTCAGACCGTTATGAAGGGCAATGCCCGCAAGGTGCGGCGTATTGGCAAG
GGCGAGGTCATTGCCGGTTTCGCGGGCGCGACCGCGGACGCCTTTACGCTGCTCGAGCGC
CTTGAAAAGAAGCTCGAACAATATCCGGGCCAACTGATGCGCGCAGCCGTCGAACTCGCC
AAGGACTGGCGCACGGACAAGTATCTTCGCAACCTCGAAGCCATGATGCTGGTCGCAGAC
AAATCGATAACACTGGCAGTCACCGGCAACGGCGATGTTCTGGAGCCCGAGCATGGCGCT
ACGGCGATCGGCTCCGGTGGCAACTTCGCCTTGGCGGCAGCGCGTGCCCTGATGGATACG
GACAAGTCCGCAGAAGAGGTCGCTCGCCGAGCGCTGGATATCGCAGCCGACATCTGCGTC
TATACGAACCACAACGTGGTGATGGAAACACTGGATGCTGAAAGCTAA
>RSULL_00215 Aminoglycoside N(6')-acetyltransferase type 1
ATGCTGAAAGCTAAGCCTGTCTCGCGATATCGTTTCCGCGACGTCTGCCGAGAGGATCTC
CCGCTTCTGGCGCAATGGCTTACAGAGCCGCATGTCGCGAGATGGTGGGGCGAACCTGCA
ACGGAGCTTGGTTCGATCGAAGAGGCAATGACGAGTAAGGAAACCCGGCCGATGATCGTG
GAACTGGACGGAAGGCCTATAGGCTATCTGCAAAGTTACGATCCTCATCTCGAGGAGGGC
CATCCCTATCGGGATCAGCCGAAGGCTACGCTCGGCATCGACATTTCGATCGGTATCCCC
GAACTGACGGGCAAAGGCCACGGTGCTGCGATCATCCGCAAGCTTGCGTCCGAGCTTTTC
GCAGGTGGCGCCAAGCGCATCGTGATCGATCCGGATCCTGAAAACGTTCAGGCGATCAGG
GCTTACGAGAAGGCGGGCTTTCGCTACGTCGATAAAAGAACTTCCATTTACGGTCCGGCC
CATTTCATGGCACTGGACGCACCCGGAGAAACGGAATTACCATGA
>RSULL_00216 Unfoldase HslU
ATGACCACCTTTTCCCCTCGCGAGATCGTTTCCGAACTCGACCGCTACATTATCGGTCAG
CATGAGGCCAAGCGCGCCGTGGCGATCGCGCTCCGCAACCGCTGGCGCCGCCAGCAGCTC
GATCCAAGCCTGCGCGACGAAGTGATGCCGAAGAATATCCTGATGATCGGCCCGACCGGC
GTCGGCAAAACGGAGATTTCGCGCCGTCTTGCCAAACTTGCCGGTGCGCCTTTCATCAAG
GTCGAGGCGACCAAGTTCACCGAGGTCGGCTACGTCGGCCGCGATGTCGAACAGATCATC
CGCGACCTCGTCGAGATCGGCATCGGGCTCGCGCGCGACAAGAAGCGCGCCGAGGTCGAA
TCGAAGGCGCATATGAGCGCCGAGGAACGTGTGCTTGATGCCCTTGTCGGGTCTACCGCT
TCTCCTGCCACGCGTGACAGCTTCCGCAAGAAGCTGCGCAATGGCGAACTGGACGATAAG
GAGATTGATATCGAGGTTGCCGATAGCGGCGCGGGCATGGGCGGCTTTGAAATCCCCGGC
ATGCCCGGTGCCAATATCGGTGTTCTCAACATCTCGGAAATGTTCGGCAAGGCGCTGGGC
GGGCGTACCAAAAAGGTCCGCACCACCGTTAAAGCCTCCTATACCGATCTGATCCGGGAC
GAGTCCGACAAGCTGATCGACAACGAAGTCATCCAGCGCGAAGCCGTGCGTGCCGTCGAG
AATGACGGCATCGTCTTCCTCGATGAGATCGACAAGATTGCAGCTCGCGACGGCGGGATG
GGCGCCGGCGTGTCGCGCGAGGGGGTGCAGCGCGATTTGCTACCGCTCGTCGAAGGAACG
ACCGTCTCCACGAAGTACGGGCCGGTGAAGACCGACCACGTTCTTTTCATCGCCTCGGGC
GCCTTCCATGTCTCGAAGCCTTCCGATCTCTTGCCGGAATTGCAGGGCCGCCTGCCGATC
CGTGTTGAACTTCGTCCGCTGACCAAGGAAGACTTTCGCCGTATCCTGACAGAAACCGAG
GCAAGCCTGATCCGCCAGTATCGCGCGCTCATGGAAACAGAGAACCTGAACCTCGAATTT
ACCGACGACGCGATTGATGCCTTGGCCGATGTCGCCGTCCATCTGAACTCATCGGTCGAA
AACATCGGCGCTCGCAGGCTGCAGACCGTGATGGAACGTGTGTTGGACGACATCTCGTTT
AATGCCCCGGATCGCGGCGGTTCGGCGGTGAAGATCGACTCCGCCTATGTGCGTGAGCAT
GTCGGCGATCTGGCGCAGAACACGGACCTCTCGCGTTTCATCCTGTGA
>RSULL_00217 hypothetical protein
GTGCGACGCCTTTTGACATGCCTCCTGATCGCCGTTGCGGCACTTACATCCGTGCCCGCC
CATGCGATGCAGGTCGTGCCGCCCGGCAACCGCAACGTCGAGCAGCCTGCGGTCCCTGGC
GCATCCGTCCGCCGCACCAAGGGTACCAAGACGACCTTCGATCGCAAGTATGAGAAGGTT
TATGAGCTACTCTCCACCGATCACGAGCTGATGAGCAAGATCAGGAAGACGGCGGCCGCT
TACGGCATTGAACCCATCCACATCATCGGGGCCATCGTCGGCGAGCACACCTATAACGTC
GACGCCTATGACCGCCTTCAATCCTATTACGTCAAGGCCGCTTCCTACGCCGGCGAGAGC
TTCCGTTTTGCCTATGAAGGCGAGGATGTCGACACCTTCGTCGATCGTCCACAGTTTGCC
GAGTGCAACGGCAAGCGCGATTCCTATCTGCTTTGGAGCTGCCGTGAGGATGTCTGGGAA
AGGGAGTTCCGCGGCAGGACCGTCGGCGGCAAGAGCTTCCCGAACAACCGCTTCAGCGCC
GTGTTCTTCCAGCCGTTTTATGCCGGTCAAACCTTCGGTCTCGGCCAGGTGAACCCGCTG
ACGGCATTGATGCTCTCAGATCTGGTCAGCCGTGTTTCCGGCTATCCGAGACTGAACGAA
AAGGATGCCGGCGCCGTTTACCGCGCCATCATGGAGCCGGATATCTCGCTCGCGTTCGTT
GCGGCCTCCATCCGCCAGTCGATAGATGATTACAAGCAGATTACCGGCATGGATATTTCG
AACAATCCCGGCCTGACCGCCACGCTTTACAATGTCGGGAATTCGCGCCAGCGCGCATCG
GCTCTTGCCGCGAGGAACCAGGTCGCAGGTGCGATAGTCTGGCCGGAGGAGAATTATTAC
GGCTGGCTGATCAACGACAAGCTGGACGAGCTTGAGGGCCTGCTCTAA
>RSULL_00218 Pentalenene oxygenase
ATGGATATGCGACCGGAACCGTTTGTTCCACCCGCGCCGCTGCCGCGCTCCGTGCCACCG
TCGCGGCTGGAGATCATCCGCACGATCTTTCGCAATCCCTTGGAGCTTTGGGGCGAGCCG
TCCTACACACTTCCCTGGATCAAGGACCGCTTCTTCGGCGACAGCACGATCATCGTCAAC
GATCCCGCCCTCATTAAATATGTGCTGGTCGATAACACCGCGAACTACCGCATGTCGGAT
GTCCGCCAGCTCATATTGCGCCCCATATTGCGCGATGGATTGCTGACGGCTGAAGGCGAG
GTCTGGAAGCGGACGCGGAAAGCGGTTGCCCCCGTCTTCACGCCCCGCCACGCCAACGGC
TTTGCCGCGCAGATGCTGCAGCAGTCCGAGGCGTATGTGCGTAAGTACGAGGCGGCGGGA
AGCGTAGGCCGGGTATTCGAAATCGCCAGCGATATGACGGAGCTCACCTTTGCAATCCTT
GCCGATACGCTGTTTTCCGGTGAAATCGTCACATCCTCGGACAGCTTCGCTGACGATGTG
AACGCGCTTCTGCACCGCATGGGCCGCGTCGACCCCATGGATCTCCTGCGCGCGCCGAGT
TGGGTGCCGCGGGTGACGCGGGTCGGCGGCCGGAAGGTTCTCGACAAGTTCCGCAACATG
GTGCGCGAAACGATGGACGCCAGGCTCCGGCGCATGGCTGCCGATCGCGCCTCGGCGCCC
GAAGATTTTCTGACTCTGCTGCTCGACCGGGCATCGGCGGGCGGCCTCACCAATGAAGAA
ATCGAAGACAATATCCTGACGTTCATCGGCGCTGGTCATGAAACGACGGCGCGGGCGCTC
GCCTGGACGCTCTATTGCGTGGCGAACAGCCCGCATATCCGCGATGGGATGGAGGAAGAG
ATCGGCCGCGTTCTTGCAAGCGGCGCCGAGCCCGTCGAATGGCTCGATCTGATGCCCCTC
ACGCGCGCCGCCTTCGAGGAGGCCCTGCGGCTCTATCCGCCGGCGCCGTCGATCAACCGT
GCGGCGATCGCTGACGACAGCTGGACAGATGCCAAAGGCGAGAAGGTCGAGATCCATGCC
GGCATGACGGTGCTCATCATGCCCTGGACCCTGCACCGGCATGAGCTCTTCTGGGACAAG
CCGCGCGCCTATATGCCCGAGCGCTTTTTTCCGGAAAACCGCGGCAAGATCGGCCGGTTC
CAGTTCCTGCCATTCGGCGCCGGTCCGCGTGTTTGCATCGGCGCCACCTTCGCCCTGCAG
GAAGCGGTCATTGCGCTGGCCGTATTGATGAGCCGTTTCCGCTTCGACGTGACGGAGAAG
ACCAATCCTTGGCCGGTGCAGAAACTGACGACCCAGCCCCAGAACGGTCTGCCGATGCGC
GTCACCGCGCGCACTGTTTCCTCATGGGCATAA
>RSULL_00219 Malate synthase G
ATGCGCCGCATTGAAAAGAACGGTCTTTTCGTCGAAACCGTCCTTCATGATTTCATCGTC
AATGAAGTGCTTCCAGACCTTCGGGTTGATGCGGATGCATTTTTCGCCGGCTTTTCAGCA
ATCGTTCATGATCTCGCGCCGAAGAACCGCGAACTGCTTCTGACGCGCGACCATCTCCAG
CAGCAGATTGATGACTGGTATCGCAAGAATGGCGCGCCGACAGACTTGGATGCCCATCAG
GCATTTCTGCGCGAAATAGGCTATCTGCTGCCGGAAGGCTCTGATTTCCAGGTTTCGACC
AACAATGTCGATCCCGAGATCGCCTCGATTGCCGGGCCGCAGCTCGTCGTCCCGGTCATG
AATGCGCGTTACGCGTTGAACGCCGCAAATGCGCGCTGGGGCTCGCTCTACGACGCGCTT
TACGGCACGGATGCCATTCCCGAAAGCGACGGCGCGGAAAAAGGCAAGGGCTACAATCCG
AAGCGCGGCGAAAGGGTCATCGCCTGGGTTCGCGACTTTCTGGACGGCGCCGCTCCGCTC
GAAGGCGCGCGTTGGAAGGATGCCGCTGCCTTTAAGGTGGACAGCGGCAATCTCGCGATC
ACTTTGACAGATGGCGAAAGACTGGCCCTCAGCGATAATCGGCATTTTGCCGGCTACCGA
GGAAATGCCGAAGCGCCGACACATCTTCTCTTGAAAAACAACGGCATTCACATCGAGATT
GTCATCGATGCCTCGACGCCGATCGGAAAGAGCGATCCGGCGCATATTTCCGATGTCTGG
CTCGAATCAGCGATCACGACGATAATGGACTGCGAGGATTCGATTGCTGCCGTCGATGCC
GAGGACAAAGTCGTCGTCTATCGCAACTGGCTGGGCCTCATGAAGGGCGACCTGCAGGAG
GAAGTAACCAAGGGCGGCTCGACCTTCATCCGCAAGCTCAATCCTGACATCACCTATCAG
GCGCCGGACGGCTCCGCCTTTGATTTGCATCGCCGCTCGCTGATGCTCGTCCGTAATGTC
GGCCACCTGATGACGAATCCGGCTATCCTCGACCGTGACGGTCGCGAAGTTCCCGAAGGC
ATGATGGATGCCGCCATTACCGGCCTGATCGCGCTTTACGATATCGGTCCCAACGGCCGC
CGCAAGAACTCGCGCACCGGCTCGATGTATATCGTCAAGCCGAAGATGCATGGGCCTGAG
GAAGTGGCGTTCGCCGTCGAGATTTTCTCACGCGTCGAAGAACTTCTCGGCATGCCGAAG
AACACGATGAAGATGGGAATCATGGATGAGGAGCGCCGCACGACGGTAAATCTCAAGGAA
TGCATTCGTGCTGCCCGCGAGCGCGTCGTCTTCATCAATACAGGCTTCCTCGACCGTACT
GGAGACGAGATCCATACCTCGATGGAGGCCGGTCCGATGATCCGCAAGGGCGACATGAAG
CAGGCGGCATGGATATCGGCCTACGAGAACTGGAACGTCGATATCGGCCTCGAATGCGGC
CTGTCCGGTCACGCGCAGATCGGCAAGGGCATGTGGGCGATGCCCGACCTGATGGCGGCT
ATGCTGGAGCAGAAGATCGCCCACCCGAAGGCCGGTGCCAACACCGCCTGGGTTCCCTCG
CCAACTGCAGCGACACTGCACGCGACGCATTATCACCGGATCAACGTGGCCGACGTTCAG
CGCGGACTGAAGGATCGCGCCCGTGCCAAGCTCTCCGATATCCTTTCCGTTCCAGTTGCC
GCCCGGCCGAACTGGACGACGGAGGAAATCCAGCGAGAACTCGACAACAATGCGCAGGGT
ATCCTCGGCTACGTCGTCCGTTGGGTCGATCAGGGCATCGGCTGCTCGAAGGTGCCGGAC
ATCAACAATGTCGGGCTGATGGAAGACCGCGCAACGCTTCGCATTTCCGCTCAGCACATA
GCCAACTGGCTGCACCACAAGGTCGTCAGTGAAGCACAGGTCATCGAGACGATGAAGCGC
ATGGCCGCGGTCGTCGATCAACAGAATGCCGGCGATCCTGCCTATATGCCGATGGCGGAG
AATTTCGACCGCTCGGTAGCCTTCCAGGCTGCCGTCGACCTCGTCTTGAAGGGCAGGGAA
CAGCCGAGCGGCTACACGGAGCCGGTCCTTCATCGCCGCCGTCTCGAGCTCAAAGGCAGG
CAGGCCGCATAA
>RSULL_00220 putative L,D-transpeptidase YcfS precursor
ATGCGCATCCGAAATGCATTCCCTGTGTTCGGCCTAATGGCGACCCTCGCTCTGGCCGGC
TGCTCTACCAATTCCGATCGCGCTTCCCTCGAAGACAAGGCCGCCGGCCCGACTGTCCAG
ACGGCACAAATCTTCGATGAAGCCTACGGCGTGAGGACGGATGCCGGATACGCCCTGCCC
GCGATCCCGATCCAGCGCGTCAAGCCGGAGTTCCGCCGACAGATTGTTTCCTACGAGACG
ACCGAGCGTCCGGGTACGATCATCGTCAACACCCGCGAGCGCCACCTTTACTACATCCTG
CCGGGCGGCAAGGCGATGCGCTACGGCATCGGCGTCGGCAAGCAGGGCTTCGCATGGGCC
GGCACGGCCTATGTCGCCTGGAAGCAGGAATGGCCGACCTGGCATCCGCCGAAGGAAATG
GCTGTCCGCAAGCCCGACATTGCAAAGTACGTTGAGGACGGCATGGGCCCGGGTCTCACC
AATCCGCTCGGCGCACGCGCCATGTATCTCTTCAACGAAAAGGGCCAGGATACCCTTTTC
CGCCTTCACGGCACGCCCGAATGGGCCTCCATCGGCACCGCGGCTTCGTCCGGCTGCATC
CGCCTGATGAACCAGGACGTGATCGACCTTTACAGCCGCGTACGCCCAGGCAAGGCGACC
AAGGTCATCGTTATCCAGTAA
>RSULL_00221 hypothetical protein
ATGCTCGTGCGCCGCGGGACTCAGATATTACTTCACGACATGCGCCATGCGGTTCTGCCT
GAACTGCCGCTGGCGAGCGGCCGGCGCGCCGATTTGATTACCATTTCGGAAAAAGGCGAA
ATCTGGATCATCGAGATCAAAACCTCGATCGAGGATTTTCGCGTTGATCGCAAGTGGCCC
GAATACCGGCTGCATTGCGACCGACTGTTCTTTGCGACGCACAAGGATGTACCGCTTGAT
ATCTTCCCGGAGGAATGCGGACTGTTTCTGTCCGACGGCTATGGCGCGCATATGATCCGC
GAAGCACCCGAACATCGGCTTGCGCCGGCAACCCGCAAATCGGTCACACTGAATTTCTCC
CGCGCCGCCGCGCAGAGATTGATGCTGGCTGAATGGGCGAATGGCAAGCCGCTTGCCACC
GACGATATCTAA
>RSULL_00222 Response regulator PrrA
ATGACCGAACAAAGCCACGAAACCCTTGCCGCCGGCGAGCACGATATTGGCCCCGATGCG
AGCCTCTTGATTGTCGACGACGACGGGCCTTTTCTGCGACGTTTGGCACGCGCGATGGAG
ACACGCGGCTTCCAGGTCGAGACCGCCGAATCGGTTGCGGAGGGCGTTGCCAAGTCGAAG
AGCCATCCGCCGAAATATGCGGTGGTCGACCTGCGTCTCGGTGATGGCAACGGCCTCGAC
GTCATCGAGGCGATCCGCCAGCGCCGGGACGATACGCGGATCATCGTGCTGACGGGCTAC
GGCAATATCGCAACGGCAGTGACAGCCGTGAAGCTCGGGGCCGTCGACTATCTCGCCAAG
CCTGCCGATGCAGACGACGTATTCGCAGCTTTGACGCAACGGCCGGGCGAGAAGGCGGAG
CTTCCGGAAAACCCGATGTCGGCCGACCGGGTTCGCTGGGAGCATATCCAGCGCGTCTAT
GAAATGTGCGAGCGCAACGTCTCCGAGACGGCGCGGCGGCTCAACATGCACCGCCGCACG
CTACAGCGAATTCTCGCAAAACGCGCCCCGAAGTAG
>RSULL_00223 Sensor histidine kinase RegB
ATGGTTGATGACGCCAACAGCAAGCCTCAGGATAACCGCCACAGCAGCCGCAGACTGCGC
CTGCAGACGCTGGTACGCTTGCGCTGGCTCGCGGTCGGCGGACAGGCGGTGACCGTTTTC
ATCGTCGCCTTTTGGCTGAAATTCCCGTTGCCGCTGGTTACAAGCAGCTTGTTGATTGCA
GCGCTTGCCTTGGTCAATTTCTTTCTGACGATCCGCTATCCACCAACGCATCGCCTGCAA
CCACCAGCCGCCTTCGCGCTGCTTGGACTTGACCTTCTGCAGCTTTGCGCGTTGCTGTTC
ATCACCGGCGGCCTGGCGAACCCGTTTGCGGCGCTCGTCTGCGTGCCGGTCATCATTTCT
TTTGCCTCCCAACCGATCCGCTACAGCGTCGCCCTCATCGTCTTTGCGATGGTCTGCATC
ACGATCCTCGCTTTCTCGCCCTTCCCGCTTCCATGGTTCAACGGCGCCGAGATCAATGTG
CACAACGTCATGCAGTTCGGTGTCTGGTGTTCGATCGCTTCGACCATGGCCTTTGCAGCT
TTCTATGCCTATCGCGTTTCCATGGAAGCGAGCCAGTTGGCGGATGCGCTGGCTGCAACC
GAACTCGTTCTGCAGAGGGAAAAGCACCTCTCGCAACTCGATGGCCTGGCGGCGGCGGCG
GCACATGAGCTCGGAACGCCGCTTGCGACGATCAGCGTCGTCGCAAAGGAAATGGAGCGC
GAGCTGAAGGATGACGACCGGTTCCGCGAAGACGTGCATCTGCTGCGCAGCCAGAGCGAA
CGCTGCCGCGATATCCTGAAGCGGCTGACGAGTCTTTCTGCAGAGGGCGATGCCCATATG
CGGCGCCTGCCGCTATCTTCGATGATGGAGGAGATCATTGCGCCTTTTCGCGAATTTCCG
ATTGAAGTCGAGCTGATCGAAAAAAGCACGCGCAAGGGTGAACCGGTGACGGAGCGCAAT
GCCGGGATCATGTATGGGCTTGGCAACCTCATCGAAAATGCCGTCGATTATGCTCGCGAG
AAAGTAACAGTCACCGTCGAACATGACCCCAGTAAGGTTCTTATCGTCATCGAGGACGAT
GGCAACGGCTACGCACCGGATATTCTCACCCGTATCGGCGAGCCTTACGTCACCAAAAGG
CAGAAAGAGGATACTGCGGGCGGGCTTGGGCTCGGGCTCTTCATCGCCAAGACGCTGCTT
GAGCGTTCCGGTGCAACGCTGGTTTTCGAAAACCGCGATCCGGAAAGTGAAGGAGCGCGT
ATCCGTGTCGAATGGCCGCGCATGCTCATCGATGCAAATTCGACAAAATGA
>RSULL_00224 ATP-dependent RNA helicase HrpB
ATGCCTGTTTTGCCGGAACTTCCGGTTTCTCACATTCTGCCCGAAATCGGAGCCGCACTT
GCCGAAAGCGGACGAGCCGTTCTTTCCGCACCACCCGGCGCCGGGAAGACCACGCTTGTG
CCACTTTACCTGCTGAATCAACCATGGCGCAATGACGGCAGGATCATTCTGCTGGAGCCA
CGGCGGCTGGCAGCGCGGGCTGCGGCGAGCCGCATGTCCTTTCTGCTCGGCGAACAGGTA
GGCGAGACGGTCGGCTATCGCATGCGGCTCGACAATCGTATTTCCGGCAAGACGCGGATC
GAAGTGGTCACCGAGGGGGTGTTTGCGCGCATGATCCTCGATGATCCGGAACTCTCCGGC
GTTTCGGCGGTCATTTTCGACGAATTTCACGAGCGTTCGCTCGATGCAGACTTTGGATTG
GCATTGGCGCTCGACGTGCAGTCGGCGCTGCGTAACGATCTACGGCTTCTGGTGATGTCG
GCAACGCTTGACGTCGAGCGTGTCGCAGTGCTTCTCGGTCATCCGCCGGTGATCGAAAGC
ATGGGTCGGAGTTTTCCGATCGACATCCGCTATCGGGATCGGCCGGGCGGCGAGCGCATA
GAGGATGCCGTGACACGGGCAATCATCGAGGCTCATGCGGATGAGACGGGATCGATCCTC
GCTTTCCTGCCTGGACAGGCCGAGATCACCCGAACAGCGGAAAGGCTTGAGGGGCGGTTC
GGACCGGATACGCTGATCGCCCCTCTCTACGGCAATCTTGGTCAGAGGGAGCAGGATGCG
GCTATCCGGCCGCCGGCTAAGGGAATGCGCAAGATCGTGCTTGCCACATCGATCGCGGAG
ACCTCGATCACCATCGACGGCGTACGGATCGTGATCGACAGCGGGCTGCAGCGACTGCCG
GTGTTCGAAGCCTCGACCGGCATCACGCGGTTGGAGACTGCGCGCGTGTCGCAGGCTTCA
GCCGACCAGCGCGCCGGGCGCGCCGGCAGAACGGAGCCCGGCATTGCGGTCCGCCTCTGG
CATCCGGGGCAGACGGCCGCATTGGCTCCTTTTACACCGCCGCAAATCCTGTCGAGCGAT
CTTTCCGGTCTCGTGCTCGATCTGGCGCATTGGGGTGTTCAGGACCCGGCATCGCTTGCC
TTCGTCGACCAGCCGCCGGAAACGACGCTGAAGGAGGCGCGCGCGCTACTACAGGAACTT
GGAGCTTTGGACGAGGATAGAACCTTAACGGCGCGTGGACGAATGATGCGCGAGCTTGCG
CTGCCGCCGCGGCTGGCCGCCATGGTGGTTTCGGCCGGGGAAAGCGGGCACGCAAAAGAA
GCCGCGATGCTCGCCGTTCTTCTGACAGAGCAGGGCCTCGGCGGTACGAGCATCGACATC
GAGGACCGTTTGCGACGCTTCAAGACGGAGAAGGGCGAAAGGGCGGATGCTTCACGGCGC
CTTGCTGCACGGCTGGCGCGCGGGCTCGACAAGGTTTCCTCAAGCGCGCCGCCGCTTGCC
GGACAGCTCCTGCTGCATGCCTTTCCGGATCGAATTGCCCTGCAGCGCGGCGGGCGGGGA
CGATACGTGATGGTAAACGGCCGTGGCGCCGAATTGCCGGAGACGGAACGTCTGGCGGGC
AGCCAGATGTTGGTGATCGCCGATCTGACCGGGCGCGCGGCGCAAGCGCGTATCCTGGCT
GCGGCGGAGATTTCGCGCAGCGATGTCGAAGCCGAGCTGCCAGGTCTGATCACGACCGGC
GAGCAGACCTATTTCGATCTACAGACCAGACGCATCCGCGCCCGGCGCGCGACGAGGCTC
GGGGCGATCGTTTTCGATGAAACGCCGCTGCCCCGGCCGACGGGCGAGGCTGTTGCCGCG
GCACTGGCGGACGGCGTACGGCAACTCGGACTCGACGCCCTGCCCTTTTCCAAGGAGGCT
ATCCAGCTGCGCGAGCGGATCGGCTTCCTGCATCGAACGATAGGCGCGCCATGGCCGGAT
GTCAGCGACGCTGCGTTATTGGAACGGCTGGACGACTGGTTCACGCCCTACCAGAGCGAT
GCACGCGGGCTTTCGGATATTACCGCCGGATCGCTCACCAGCGGGCTGATGGCGCTTGTG
CCGCACGAGTTGCAACGCGACCTCAGCCGGCTGGCGCCGACGCATTTCGAAGCGCCGACG
GGTCAGCGGCATCCGATCCGATACGAGGGCGAGGAGCCGCTGCTGACGATTCGCGTACAG
GAACTTTTCGGATTGAAGCAGCATCCGGCGATCGGCGGCGGACGGCTGCCGCTTCTTCTC
GAACTGACGTCGCCGGCGCACCGGCCGATCCAGACGACGCGCGACTTGCCGGGGTTTTGG
GCAGGTTCCTGGAAAGACGTGCGCGCCGACATGCGGGGCCGCTACCCGCGGCATCCGTGG
CCGGAGCGGCCGGAGGAGGCCTTGCCGACGACACGCGTTAAGCCGCGTGGTACATAA
>RSULL_00225 ornithine cyclodeaminase
ATGCTTGTCCTCGATGAAGAGCGGACGCGCGCGGCGCTTCCCTGGGGGGAGCTTATCGAC
GCGATCGCGGCGATGTTTGCCGGGGAATGCGTCATGCCCGTGCGCCATCATCACGACATG
GAGGTTCCCGGCGAGGAGGAAGCAACGCTATTGCTGATGCCTGCCTGGGTGCCCGGGCGC
TACGCCGGCGTGAAGATGGTCTCGGTTTTTCCGGGGAACGCCAAGCGCGCGCTGCCTGCA
ATCTTCGGAACCTATCTGCTTTCGTCTGGCACGACGGGGGAAATGCTTGCGGCGATCGAC
GGTGGCGAGCTGACGGCACGGCGGACGGCTGCGACCTCCGCATTGGCGGCACGCTATCTG
GCGCGGCCGGATGCGGCCGAGCTGCTTGTCTGCGGAACGGGTCGCCTCTCCCTCAACCTG
CTGCAGGCGCATGCCACCGTCCGGCCGATCAAACATATACATGTCTGGGGACGCAATCTT
GTGAGCGCGGAGAAGATTGCGGCCGAAGCGCGGGAGCTCGGACTTCCCGCCAAAGCAGTC
TCCGATATCGAAACGGCGGCGCGAGCCGCCGACATCATCTCCTGCGGCACACTCTCAAGC
GAGCCGCTCGTCCGCGGCGAATGGCTGAAACCCGGGGCGCATCTCGATCTCGTCGGCGGC
TTCAAGCCGAGCATGCGCGAGAGCGACAACGAGGCGATCCGCCGCGCGTCCGTCTTCGTC
GATACGCGAGCTGGTGCGATGAAGGAAGCGGGCGATATCGTTCAGCCGCTTAAAAGCGGC
GTTCTCAAGGAGAGCGCAATCAAGGCAGAGCTCGCCGAGCTCGTTCGCGGCACGCGAAGC
GGCCGCAGCGCGGCGGAAGAGATCACGCTCTTCAAGTCCGTGGGTGCCGCGCTCGAGGAT
CTCGCGGGAGCAATCCTAGCCTATGAAACTGTCACCGGCAGGAAATAA
>RSULL_00226 Bacterial capsule synthesis protein PGA_cap
ATGAATAACAGGTTCACATTGGCCGTCACCGGCCAGTCGCTCATCAAGCACGATATCCGC
GCCATCCCCGCCCCCGCCTTCGGCAAGGTTCGATCGCTCCTTCGCCAGGCGGATCTCTCC
TTCACCAACTTCGAGGGGACCATCCTTGGGAGCCACGGCGGCTGGCCGCTCAAGGGATCG
TTCTTCGGCTGCAGCGATCCGGTCGTTCTCGATACTCTCCGGGCGATCGGGTTTCGGGCG
CTTTCGCTTTCGAACAACCATGCCTTCGACCTCGGCCCGTCCGGCGTGCTCTCAACGCTC
GAGGAGGTGGAGAAGCGAGACTTCCTTCATGCCGGCCTCGGTCGCGACCATACAGAGGTC
TCGCGGCCAAGCACCGCAACGATCGGCGGGCGGCGGGTCGCGATCGTCGCGATGGACGGA
GGTCCCGGTCCGGATTTCATGTACGCCGCCAACGCCGACGACAATCGCCCCGGACGCCCC
GGCGTCAATCGGCTTCGGCTGTCCCAGGTCATCGAGGTCGACGAGACCGCGTTCGATCAA
ATCCAGGCCATTCGCGACAAGGTCGGTTACACGGCGATCGATCTCACCAATGACAGCCAG
CCGGACGATCCGCCGCGCCTCGCCCCGGAATCCGAGATCGGCATCTCGCGTGCGGTCTTC
AGGCGATCGGAAAGGTTCGGACGCAGCGTCAAGATCGATGAGGCCGATCTTGCCAGGAAC
CTCGCCTCGATCGCGGCTGCGGCCGCCGACGGATCTCTGGTGGTCACCTATCTCCACCAT
CACCATTGGGCGTCCGACTGGTACCAGGTCCCCGACTGGGTGAGTGGCGTTGCCAAACGA
TGCATCGATGCTGGTGCTGCCATGTTCGTGAGCCACGGTGCGCCCGTTCTCCAGCCGATC
GAGATCTACCGGGGCCGGCCGATCTTCTACAGCCTGGGGAATTTCATTTTCCACGTGCGT
TCGAAGAAGTCGACCTGGACGGCACCCGAAGTCTGGGAGAGCCTCATCGGCCTATGCTCG
TTCGGCGAAGATAACGGACTAATCGAGATCACGCTTCATCCCGTCATCATCGGAGGCGAT
GAAGCGCTGACTGACGGGGTGCTGGAACGTCGTCTGGCGCCGCATCTCGCAGCAGGCAAA
AGCGCCGAACGGATATTGCGCCGATTTTCGGAACAATCGGCGAGGCTCGGCGTCGACATC
GAGGTTTCCGGCGATGTCGGTGTCATCAGGTTTTAG
>RSULL_00227 Peptidase T
ATGGAAGTTCAGAAAGAACTCATCAGTCGGTTTCTTCGCTATGCCGCGATCGAGAGCCAA
AGCAACGGCCGCTCGCAATCCTTGCCGTCCTCACCTGGACAGGCTGCTCTTGCAACTTTG
CTCGTCGACGAGATGCGCGCCATCGGCCTTGAGGACGTCCTGATCGACGAGCATGCCATC
GTGACGGGCGTCAAACGTGGCAACAGGCCTGAGGTACCACCGATCGGCTTCATCGCGCAT
CTCGACACGGTTGATGTCGGCCTCTCGTCCTTCGTCCGCCCACAAATCCTCCGCTTCGAA
GGCGAGGACCTTTGCCTCAATCACGAGGAGGACATCTGGCTCCGGGTCGCCGAACATCCG
GAAGTTCTTGACTGGTTGGGGGAAGACATCATCGTCGGTGACGGCACCAGCGTGCTCGGT
GCGGATAACAAGGCCGCCATCGCGGTCATCATGACGATGCTTGCCCGGCTCGATCAACAG
ATCGGCCACGGCGATGTCTTCATCGCCTTCGTGCCGGACGAGGAAATCGGATTGCGCGGC
GCCAAGGCGCTGGACCTCTCCCGCTTTCCCTGTGATTTTGCGTACACGATCGACTGCTGC
GAACTTGGCGAAGTGGTCCTGGAGACATTCAACGCCGCATCCTGCGAGATCGTCTTAACC
GGCGTCAGTGCGCACCCGATGTCCGCAAAGGGAACGCTCGTCAATCCGCTGCTGATGGCG
ATGGACTTCATCTCCCACTTCGACCGCGAGGAGACGCCTGAATGCACGGAGGAACGCCAG
AGCTTTTTCTGGTTCAAGGACCTCACCGCCACCGACAGCGAGGCAGTATTGACGGCATTG
ATCCGGGATTTCGACACAGATGGCTTCAATCGGCGAAAACGCCGGATCGCCGAGGTCGCG
GAACGAATGCGATCACGTTATCCCACCGGGAATGTCCGCTACCAGTTTACCGACACCTAT
CAAGACATCTCCACGAGCCTCGCTCGCGACGATCGTGCCGTCGCTCTTCTCTTCAAGGCC
ATGGAGGAACTCGGGATCGAGAAGAAAGTGATCCCGATGCGCGGCGGCACCGATGGCGCG
GTCCTCTCAGCCAGAGGGATACCTACACCGAACTTCTTCACCGGCGCCTACAACTTCCAT
TCACGCTACGAGTTTCTGCCGGTACCAGCCTTCGAAAGGTCGTTTGAAGTTGCGCTGAAG
ATTTGCCAATTGGCGGCGACTGGCTACTGCATGAGCGCCCCAGTTGTTCCAGATCTCCGC
CTTACGAAGTTAACCTGA
>RSULL_00228 putative ABC transporter ATP-binding protein YbhF
ATGACGGCTTTGATCGAGGCACGGGGCGTCAGCAAATGCTTCCGGCAACACAAGAGATTT
CCAGGCCTGCTGGGCGCCTTGAAGACGCTGGTGACCAGCGAATACACTGAAGTTCTGGCC
GTTTCCGACATCGGTTTCGACATTGCGACGGGCGAAGCCGTAGGCTATCTCGGCCCTAAC
GGCGCCGGTAAATCCACAATGATCAAGATGATGACGGGCATCCTGGTGCCGAGTGCAGGC
ACGCTCTCGGTACTTGGTCGGACGCCGCATCTGCAGCGGATGGACAATGCTCGTGAGATT
GGAGTCGTTTTTGGCCAGCGCAGCCAGTTGTGGTGGGACCTGCCGCTGGTTGACAGCTTT
ACCTTGCACCGGCGCATCTATGATATCCCCGCCGCCCGCTATGCGGACAATCTCAGGCGC
TTCAGCGAGTTGCTTGAGCTGACGCCCTTTCTCGACCGCGCCGTGCGCCAGCTCAGCCTC
GGCCAGCGCATGCGTGCCGAGATCGTGATGTCGCTGCTGCACGATCCTAAGATTCTCTTT
CTGGATGAACCGACCATCGGGCTGGACGTGGTCGCCAAGGATGCCGTGCGGCGCTTTCTC
GCCGAGATCAACCGCGAGCGCGGCGTCACCATCATCCTCACCACCCATGACCTGCAGGAT
ATCGAGACCATCTGCCCGCGGCTGATTATGGTTGACCATAGCAGGCTCATCTTCGACGGC
GAATTGAGGAGCCTGCGCGCCGCACTGGGCTCGGCCCGGCGGCTGACCCTCGAATTTGCC
AGCGATCCCGGGCCGCTGCTGCTGACGACTGCGGCACTCGTCAGCGACGAGGGCTTGCGC
AAGAACTATCTCATCGAGCGTGAGGACGTATCGCTGGTGCGAATCCTGTCGGAGGTGGGG
AGCGGGCGTGACCTCAAGGATGTGGCGTTGCACGAGCCGGACATCGAAGAAGTTATCCGC
ACTTTCTACCAGCGTCGCAACGTCAAGGCTCGGGCATCATGA
>RSULL_00229 ABC-type uncharacterized transport system, permease component
ATGACCGCCTATTTCGCCTTCGCCCGCAGCGCTTTCCACGCGCAATTCGCCTACCGCAAC
GAAGTATGGGCCAACATCTTCGGCAAACTTGTGCAGGTCGTCGCGCGCGTCGCCATCTGG
CTGGCCGTCTATGCCGGCGCTGGCGGCACCGTGGTCGAGGGGGTCTCCCTGCAGCAGATG
GTGACTTATGCCCTGCTGGGCGGCGCCGTGATGGGTGCCACCCGCCCTGAAAGGATCATC
GGCGAGATCGGTCGGTCACTGAAGACCGGCGATATCGCCGTATGGCTGCTCAAGCCTTTG
TCCTATCCGCTCTATCTCTTCGCCAACGAATGCGGCAGCTTTGCCTATCGCCTGGTAACC
CAGGTCATTCCAACCGTTGCTTTCACTGCATTGTTCTATGGCATGCTGCCACCGGCGAGC
CTGTTTCACGCGCTGCTTTTCCTCGCCTTCTGGGCGCTGTCCTTTACGCTGCTTTTCCTC
ATGTCCGCGCTCTTCGGCCTCATCGCCTTCTGGCTGATGACGAGTTTCTCGCTGGACTGG
ATCCTGGGCGCCCTGCTGCACTTGTTCTCGGGACTGCTCGTCCCCTTCTGGTTCTTCCCC
GAACCACTTGCCACAGTCGCTCGCCACCTGCCCTTCGCCTGGGTGGTCTATTATCCGAAT
GCCGTCTATCTCGGCAGGCTCTCCGCTTCCGATGTCTGGCTCTACTTCGGCCTGGGCCTT
GCCTGGGTCGGGTTGTTCCTCTTGGGCGTCCTTTGGTTGTGGCGCTGCGCCTCCAGCCGC
ATCACCGTGCAGGGAGGTTGA
>RSULL_00230 ABC-type uncharacterized transport system, permease component
GTGCTCATTCATCACCTACGAGTCATCCCCCTGCTGGTGCGGATGCATGTCCGCTCCCAG
ATGGAATATCGCGGCGCTTTCTGGCTCGACCGTCTTGCGCAGATACTTTCCTATGGCAGC
GTCTTCGCGACCATAGGAATCCTGCTCGCCCGCTTCGACACGCTCGGCGGCTGGACTTGG
CCCGAGCTTGCGCTGTTGTTCAGCTTCCAACTGCTGGCTTACTCGCTCGGCGCTGCGATG
AGCTTCGTGCAATTGCGCGACCTGGAAGAACTGGTGCGCCTGGGCACTTACGATACGCTG
CTGGTCAAGCCTTTCAGCCCCTGGGCCTATCTGGTCTTTTCCGGTCTCAATATCGGCTAT
GCGGGCCACATCATCCTCGCGATGCCGCTCATGGGTTGGGCCGTTCTGTCCATCGACTTC
GTTTGGTCGGTCGGGTCCGCATCGTTTCTCATTGCCGCGCTCCTCAGCGCGACGCTGCTG
ACCGCTGCGCTCATCACCATGATCGGCGCCACTGCACTGATCTGGGTGCGGTCCAACCAC
TTGTTTTCGATCTTCTTCGGTTTTTGGGAGTTATCGCGCTACCCGCTCAACATTTTTCCC
GGCGGCATTCAGACCATCCTCATCACCGCGGTTCCGCTCGCGCTCACCAGCTCGGTTCCT
GTCGGCGCCTTGCTCGGCAGGCCCATCCCGATCCTCGGGGACTGGGCCGGGCCTGTGGCT
CTCGTGGCCGGCCCTATTTGGGTGCTGATAGCCATCGCTTACTGGCGGTACGCCACCGGA
AAATACCAGGGTGCCGGCGGTTGA
>RSULL_00231 Cold shock protein CspA
ATGCCTACCGGTACTGTCAAATTTTTCAACGAAGACAAAGGATTTGGCTTCATCACCCCT
GAAAATGGCGGGACGGACGTATTTGTGCATGTCTCCGCTCTGCCACGAGGCGGATCCTTG
AAAGAGGGACAAAGGGTAAGCTACGAACTAGGCCAGGACCGCAAAACTGGAAAGTCGAAA
GCGGAAAACGTCAGCCCGCTCTGA
>RSULL_00232 hypothetical protein
ATGTCGAATATCATGCACAACCAAATTATCGCTCTTACCGATGAGTTTATCGAGCGCGTG
CGCGCAGATGACGAAAGATCGTTCGGGCTCAGGGAATTTTCGGTATTTGTCAGCGGCCGT
TTGGGCTATGAGGCGACGATGTGGGATCCGGACCTGGAGGGCTCCTTGATCAAGCGGTTC
AACGATCATTACGATCTGGTCAGACAGCCGCTCGGCATGAGATGGGACTTTCTGAACGGC
GACGTGGAGAGGCATCTCTGA
>RSULL_00233 hypothetical protein
GTGCCGGTTCTTGGCGATGATGCCCTCGAGACCGTGCTCGCATGCAGCAGCAAGCAGTTG
ATCGCCATCTGCCTCGACCTCTTCGGAAAGTCGAATGTCGCCCTCCTTGCCGGCGACCAG
GCCCTCGAGCAGATGACGCCTTCCGGACAATTCCATCTCGGTGAGGTCATGTCCATCGAA
GTAGAGCAGGTCGAAAGCCATGAAGAGTGCTTCGCCGGACGTGCGTTTGCCGCCACGCCC
GCCAAGCGATTGCTGCAGCAACCCGAAATTTGGCCGCCCCTGCTCGTCGAGAACGACTGC
CTCGCCGTCAAGTATCGCAGTAGCCACGCCGAGCTGCTTTGCGGCTTCTGCTATCGCCGG
AAAGCGATGCGTCCAATCATGCCCGCCTCTCGTGATGATCCGGACGCGCCTGGGTTCGAT
GTGCACCGCGAGACGATATCCGTCCCATTTGATTTCGAAGACCCAGTCTGGTCCCTTCGG
CGGCTTCGCTTTTGTAAGTGCCAGACATGGCTCGATGCGCGCGGGCATGGGATCGAGGGG
AAGGTTCGGCTGGGCAGGATCTCGCGGCTTGCGGGCTCTTGA
>RSULL_00234 putative integral membrane protein
ATGTCCAGGAAATCCACGATCAGTGCGGCCATGTTGGCCGGTGCCGTAGCGGCAGCGGTG
TCGTCATCATTTGCGATCGCCGCACCGCTCTCGCAGGAGCAGGTCAAGGCCGCGATGGAT
GCCGGAAAGGAGAAGTGCTTCGGCGTCGCGCTCAAGGGTCAGAATGATTGTGCGGCCGGC
CCCGGCACGACCTGCCAGGCCACCTCGACGGTCGATTATCAGGGCAACGCCTGGAAATTC
GTCGACGGCGGCACCTGCACGACGATGGATCTGCCGGGCGACCGCAAGGGCTCGACGGAA
GCGCTGTCGCGCGACCTTCCCTCGTAA
>RSULL_00235 hypothetical protein
ATGCCCAATTTGGCAAAGCATACGGATATTGGCGCGTCGGGAACTCTCCGCTTTCCGGCG
TATCCGATCGATGGCCGCGCTGGTACCAGCTTCAAGCACCAGCATCTGCCGTCGATCCTC
GCGGACGATGATCGGAATGGAGGCTTCTTCGAAGTCCATGCGGAAAACTACATGGGCGCG
GGCGGCCCGCCGCATGCCGCACTCGCGCGCGTCCGCGAGGACTATCCTGTTTCGCTCCAT
GGCGTGTGCATGTCGATCGGCGGGCCGCAGCCGCTGGACAAGGCACATCTGGCGCGCTTC
GCGGGGCTAATCGAACGATATGAGCCCGCGCTCGTCTCGGAACATCTGGCCTGGTCGACT
CACGACACGACCTACTACAACGACCTGTTGCCGCTCCCCTACACCGAAGCCACGCTGCGG
CGTGTCGCAGAACATATCGATGAGGTTCAAGAGGCAATCCGCCGGCCGCTTCTGTTAGAG
AACCCTTCGACGTACGTGCTGTTCAGGGAGTCGACGATGAGCGAGACCGCGTTCATCCGG
GACATCGTGAGACGCACCGGCTGCGGGCTGCTGCTCGACGTCAACAACGTCTTCGTCTCG
GCAATCAACCACGGCTTTTCCGCTCTCGACTACCTTTCCGAATACCCGCTCGAACATGTC
GGCGAGATTCATCTGGCGGGACACACGGAGCAGGAGGACGACGAGGGTGATCTCCTCCTA
ATCGACAGTCACGACGGGCCGGTTGCCGACGCGGTCTGGAAGCTGTTCGACATCGTGATC
GGGCGCTGCGGCCCTGTTCCGACGCTCATCGAATGGGACAGTGCCATTCCCGATTGGCCC
GTATTGAAGGCCGAGGCAAAGGAGGCGCAGGCGATCCTCGATCGGTACGCGGCTCTGCGA
CTGGAGCGGATCAATGTGCGCGCTTAG
>RSULL_00236 hypothetical protein
ATGTGCGCGCTTAGGGGCTATCGTATCGAGGCTGCCAACAGCCCCGACTATCCGGAAGGC
ATCGTGGCTGGGCTGCTCGATCCCGCTCGCGCGACACCCCTTATCGTTGCCGGCCCGAAC
GGCAAGGCTGCCGGCAAGCGTTTCAATGTCTATCGCAACAATGTGACCGTTAGCCTGATC
GATGCGCTCGCGGCCGTCTTCCCCGCCACGCTGCGCATCACCGGAGAGACGTTCTTTCGT
GCCATGGCCCGGTTCCACGTCCGCGAGACGCCGCCGACATCACCGTTGCTGTTCGAGTAC
GGCCGGGATTTTCCGGATTTCATCGAGCGCTACGAACATGCGCAATCCATGCCATGGCTC
GCCGACGTCGCGCGCATCGAGCGGGCCTGGCTTGATGCGTATCATGCGGCAGATTCCGCT
GTGTTGCAGCCGAATGTCCTTGCCTGCGTCCCGCCGGAACGGCTCGGTGACCTCATTTTC
GATGCGCATCCGGCAACCCGCATCGTTCCTTCTGCCTATCCGGCCGTGACGATCTTTTCG
GCCAACAGGGCGAGCGATGCGGTCGGCCGCATCGAGGCCACGGCAGCGGAGAGCGCACTG
GTAACACGGCCGATGCTGGAGGTGGAGGTTCGCCGCCTTCCGCAAGGCGCCGATATCTTC
CTCGCCGACCTCATGGCGGGCGAGCCACTTGGAAAAGCTGCGGCGACAGCGAGCACGAGC
TGCCCAGAATTCGATCTCGCGACCGCTATTCGCACGATGTTCGAGGCGGGTGCGTTCACG
GCGGTCCGCGATGGAGGATGA
>RSULL_00237 DoxX
ATGCTGACTTCTATACGAAAATTTTTCCACAATCCCGTCACCCGAGGGAAGACAGGCTGG
CTCGGTCGGATCGATGGCCTGATTGCCACCTTTGCGCCGACATCGCTGGCCCAACTCGCC
TTGCGCTTTGGGCTCGCCGTGCCCTTCTGGCGCTCAGGCATGAGCAAGTGGGACGGCTTC
CTGCAGTTGAACGATGTGGCCATCCTCCTCTTCACATCGGAATTCAAATTGCATCTGCCG
GGCGGGCCCTATGACTACCCGGCGCCAGCCGTGATGGCCTTTGCGGTCGCGTGCGCGGAA
GTTTTGTTGCCGATCCTTCTGGTTCTCGGATTGATGACGCGGCTTGCGGCGCTCGGACTG
CTCGCGATGACGATCATCATTCAGCTCACGGTGCCAGACGGATGGCCCATTCATTTGACC
TGGGCGGCGATGGCACTCGGTGTTATTACTTGGGGGCCGGGCAAGTGGGCGCTCGACAGG
TGGATCGCCGCCCGCAACCCCCATCCCGGCGACGAGTAA
>RSULL_00238 haloalkane dehalogenase
ATGCGTAAGCGACTGAGTCCCGAAGTTATCAATCAAGACCGGCGCCGGATCTTTAGCGCA
GCTGCGATGGGAATTGCGGCTGCGGCTGCCGCGGGCGTTTTCCCTTATCCGACGATGGCG
GCCACGGCTGACGAAATCCGCCCATTTCGCGTCGATATTCCGGACGACCAACTTGTCGAT
CTCCGCCGCCGCATCGCCGCCACACGGTGGCCTGACCCGGAGACGGTTAATGATCAGTCC
CAAGGCATACAGCTCGCGAAGATCAAGCCGCTCATCGAGTATTGGGGGACCGACTACGAC
TGGCGGAAGGTGGAAGCAAAACTGAATTCCCTGCCCCAATTCGTTACCAAAATCGACGGA
ATTGACATCTATTTCATTCACGTCCGTTCGGAGCAGCCCGGCGCTTTGCCTGTGGTTATC
ACCCATGGCTGGCCCGGTTCGGTGCTTGAGCAACTCAAAATCATCGATGCGCTCACGGAT
CCAACCCGCCATGGCGGGCTTGCTGAGGACGCGTTCGATGTGATCATTCCGTCGATGCCG
GGCTATGGCTTTTCCGGCAAGCCAACGAGCGTCGGTTTTGGCCCCGACCATATCGCGCAA
ATCTGGGCCAAGCTGATGAAGCGCCTCGGTTACACGCGCTACGTTGCGCAGGGCGGCGAT
TGGGGCTCCCCAGTCTCAAACGCGATGGCGCGCCAGGCACCTGAAGGTTTGCTCGGCATC
CACATCAACCTGCCGGCGATCGTACCGCCCGAGATTGCCGCGGTGCTTGCGGTCGGCGGG
CCTGCGCCAGCGGGATTGACCGAGAAGGAGCGCGCGACGTTCGATGCGCTCAGCGCTGCC
GCAAAGATGGGGAACAGGTCATATGCGGTGATGATGGGAACGCGGCCGCAGACGATCGGC
TATGCGCTTGCGGACTCGCCGGTCGGCCTTGCCGCGTGGATGCTCGGGCATCCCGGTTTC
TCGATGTGGACGTACAATAGCGACGATCCCGAAAAGTCGCCTGACGAGGTGCTTGACGAT
GTCACGCTTTACTGGCTGACGAACAGCGGTACTTCATCGGCGCGGCTCTACTGGGAAACC
GGTGGCCGCAGCCCTGCATTTGCGGGCGCGGAGATGACATCCGAAATTTCGCTGCCGGTC
GCCATCACCGTTTTTCCGGGCGAGAGCTATCGCGCGCCGGAGACATGGGCGCGGCGCGCC
TATCGCAACCTGATCTATTTCCACGAGGTCGACAAGGGTGGTCACTTCGCCGCTTGGGAA
CAACCGACAATTTTCGCCCAAGAATTAAGGGCGGCATTCAGGTCGTTGCGATAA
>RSULL_00239 putative flavoprotein
ATGAGACTCGAGGTGGCCGTTATCCCTGTATCGGATATCGATCGCGCCATGCGCTTTTAC
GATAGCCTGGGTTGGAGGCTTGATGCCGACTTCGTCAGGAAAGATGGGTCTCGCGCCGTC
CAGTTCACGCCTCCCGGCTCACCCTGTTCGATCCATTTGGGTAGGGCAACAGGCCTTTTT
CTCATCGTGTCCGACATCGAAGCCGCGCGTGCGGAACTCACCGAGCGCGGTGTCGAAGTC
AGCGAGGTGTTCCACAGCGGGGATGGGCCTGGCCGAGTCCAGGGCGCGGATCCGGAGCGG
CGCAGTTACGCCTCATTCGCCTCATTCAGCGATCCAGACACCAACAGCTGGCTGCTCCAG
GAGGTGACCGCGCGGTTGCCTGGACGCGTCGACACCGACAACACGACATTCAACTCGTCT
GCGGAGCTTGCATCAGCGCTCCGTCGCGCAGCGGCTGCGCACGGCGAGCACGAGAAACGC
ACTGGCGGTCAGCACGATGAGAATTGGCCGGATTGGTACGCCGAATACATCGTGCGGGAA
CAGGCGGGCGAGGAGCTGCCGGCATGA
>RSULL_00240 Putative cysteine protease YraA
ATGAAGATCTTGATGGTACTGACGTCGCACGATGAGCTTGGCAATACCGGAAAGCCAACC
GGCTTCTGGCTTGAGGAGTTCGCTGCCCCTTACTACGTGTTCAAGGATGCGGGGGCCACC
GTTACCTTGGCCTCGCCGAAGGGCGGCCAACCGCCGATCGATCCCAAGAGCGATGAACCT
GGCAACCAGACCGACGCTATGGCGCGGTTCAAGAGCGATCCGGCGGCACAGAAGGAACTG
GCGAATACTGCGAGGCTCAGCGGCATTCAAGCGGAGGACTATGACACGGTCTTCTATCCA
GGCGGTCATGGACCGATGTGGGACCTTGCCGATGATCCAACGTCGATCGCTTTGATCGAA
GCCTTCCACAATTCCGGCAAGCCGGTCGCTGCTGTCTGTCATGCTCCGGCGGCTCTACAC
AAGGTCAGTTATCAGGGACAGCCCATTGTGAAGGGCAAGCGGGTTACGGGCTTTGCCAAT
TCCGAGGAAGAAGCCGTGCAACTGACCGAGGTGGTGCCGTTCCTCGTCGAGGATGAGCTT
AAACGACTGGGCGGCCTCTATGAGAAGGCTGCCAACTGGGCTGATTTCTCCATCGTCGAC
GGACGACTGATCACCGGCCAGAATCCGGCCTCGTCCGCCTCTGCTGCAAAGCTGCTGGTC
AAGTTGTTACAAGCTGAACCTGCGGTCGCGGGCAACTAG
>RSULL_00241 3-oxoacyl-[acyl-carrier-protein] reductase FabG
ATGGACAGTGAACGAAAAGTGGCGATCATAACCGGCGGCTCGCAGGGCATTGGTGCGGGT
CTCGTTAAGGGTTATCGGGATCACAGCTTTAGGGTTGTGGCAACATCTCGCTCAATCGAA
CAGAGCAGCGACTCGGACATTCTCACTATCGCAGGCGATATAAGCGATCCCGAGACAGCC
GAACGTATTGTACGGGAGACAATCTCGCGCTTTGGCCGTATCGACACCCTTGTCAACAAT
GCCGGCATCTTTATTGCCAAGCCCTTCATCGAATACACCGCACAGGACTTCGCCTCGAAA
GTCGCAACGAATGTCGCGGGCTTCTTTTATATAACGCAGCGTGTCGTCGTTGAAATGCTT
AGACATGGATCCGGCCACATCGTCAGTATCACGACGAGCCTGACGGATCAGCCGGTTGCC
GGCGTTCCTACGGTGCTTGCCAACCTTACCAAGGGCGGCATCAACTCGGCCACCAAGGCA
CTCGCCATCGAATATGCCGCAAGGGGCATACGGGTGAATGCCGTTTCGCCCGGCAACATT
AGTACCCCGCTGCATCCTGTTGAGACCCACGAATTTCTCGCGGCGATGCATCCGGTCAAA
CGCATGGGTGAGATTCGCGACGTCGTCGAGGCCGTTCTCTACCTGGAGTCCGCGTCCTTC
GTCACCGGCGAAATCCTTCATGTCGACGGTGGCCAGAGTGCCGGCCATTAA
>RSULL_00242 putative tautomerase
ATGCCTATCGTCACCATCCAAGTTACGCGGGAAGGATCCGCTCCTGGTCGCGATTCCGTG
ACGCCAGAGGAGAAAGCATCCTTGATTGCCGGAGTGAGCCAACTCTTGTTCGATGTTCTT
CACAAGCCTCTTGAGGCGACCTTCGTGGTCATCGAGGAGATTGAACTGGAGAACTGGGGT
TGGGGCGGCCTGCCGGTGGCGGAATACCGTAAGCAGCTCGCCAGGACTGGCGATCAGTGA
>RSULL_00243 chloride channel protein
GTGTCGGACCTCGACGCGGATGTCCGTTCGCTGGCTCTGTGCATCGAGCACGCGAAGGCT
GGCCTCGTATCGGCGAACGCGCGAGCACGAGCCGGTTTCGGGAGCACCGTCGGCTCGCTG
CTCGGAACAAACATCACCCTCGCCGCGATCCTCGGCATGGCGGGTTATTTCTCGGGCGTC
GTACAAGCGCCGATGACTGCCTTCGTGATCATTTTGGAAATGACCGGCGACCATCAGGCG
TTCATTTCGATCATGGCCGTCTCGATGATCGGCTATGTGACGTCGCGCCTTCTGTCGCGC
GAGCCGCTTTATCATGGCCTCTCGCGCGTGTTCATTGCCGCAGCCGTCAGGGCACAGCGC
GCCGTGAAGAGCCAATAA
>RSULL_00244 hypothetical protein
ATGTGGGGGTTGTTGCGGGAGAAAAGGGCGGCAATGGATCCTGCAGATGTCGTCGCGCTG
AGCATGCTGCTCGATGAATGGTGTCGAATGCAATGCATCGATCACTCACACGCAAAGGTT
CATAGGACGGCGCAGAACCTCATTGCCTTGCGTCAGGCCGGCGCCACTATCGACCACCTG
AAACAGTTGCTCGCTTCGAGCGAGGCAGGTTGA
>RSULL_00245 hypothetical protein
ATGTACAGATCTCATTTCATAACGAAGGACACGGCGCATCTATACCCGGGGCATATCATT
CACGTCGGCGGGAGCGCAGACAAGGTGACTGGTGTGCTTCAGATCAGGGATGCCTTTGCC
GAACCGGATGAAGAACCTCTGGAGTCGGCAATTCACCGCGCCCTCCTCGTCCGCCAACGA
GATGCGCGGGCAATAGGCGTTAAGGATGATGACGGCCTTTGGCCTGACAGGCTTGGCACG
CTTGTTTGCTGGGAGCCGTGA
>RSULL_00246 Transposase
ATGTCTAAGCATGCGGTCGAAACCGGCGACGTCGCCGGCATGCTGGGACGTTTTGCCGAA
CTCAAGAGGAAGGCGCGGGCGCGAACCGGGCGGTGCTTTCCGATCATTGTCATCCAGGAG
GCTGGGCTCGACGGCTTCTGGATCCATCGCGTGCTGGAGGCCGAGGGGATCGAAAGCCAC
GTCGTCGATCCGGCCTCGATTGCCACCTCGCGCCGGGGGCGCCGGGCCAAGACCGATAAG
ATCGACGGCGAGGCGCTGGTGCGCGCGCTGCTCGCCTATAAAAGGGGCGAGCCGCGCGTC
TGTGCGATGGTCCGGGTGCCGACGCCCGAGGAAGAGGACCGCCGCCGCCTTTCGCGTGAG
CGCCAAGCGTTGACTAGCGAGCGCATACGGCACGTCAACCGCATCAAGGGCCTGCTGTTC
AGTCAGGGGTGTATCCGACTACGAGCCGCTGCGCCGCGATCGCCGCAAGCGACTGGAGGA
GTGTAA
>RSULL_00247 Transposase IS116/IS110/IS902 family protein
ATGCTCACTGCCCAGCAGCCTGCCTCGCCAGCGCCGGCGATGCTGCTCACCCTGAAAGGC
ATCGGGCCGGAGTTTGCCGCCGTGCTCTGGTCGGAGGGGCTGTCGCGTCACTTCGACAAC
CGACGACAGGTTGCCGCCTATGCGGGCCTCGCGCCGACACCCTGGCAGAGCGGCTCGGTC
GATCACGACCAGGGCGTCTCAAAATCCGGCAATCCGAGGCTGCGAACGACGCTGATCCAG
ATGGCCTGGCTGTGGCTGCGTCATCAACCGCACGCGGCGCTCACCTGTTTTCACCATACA
ATAGCGAAGGTCGACTCGGTATGGGATTTCAGAGGATCTAGTCTGAACACTATCATCGGA
TGGACAGATATTGATCCTCCGAAATGGTGGCTGCAACAAACTCCATTACAGCGCGTACCG
CCGGCGCTTTGCGCAAATCGCGGTGAACCATGA
>RSULL_00248 HTH-type transcriptional regulator GltC
ATGGTTGATTGGGAAGATGTCCGGCATTTCCTGGCTGTGGCGCAGAGCGGAACGCTCTCC
GGCGCTGCCCGCAACCTCAAAGTGGATCACGCGACGGTCAGTCGGCGGCTTGCCGCTCTT
GAGACCGCACTGGACGTGCGGCTCGTGGATCGCCTGCCGCGGTCCTGCCGCCTCACGGTG
ACGGGAAGGCAGGTGTTCGAGCGGGCCTTGGAGATGGAAGCTGGTGCTCATGCCATTGCC
CGCTTGGCGAAGGCCGCACACGCTCCACTTGCCGGTCGCGTTACGCTGAGCGCCCCGCCT
GTTCTCGTTACGCATCTTCTGGCCGACCATCTGCCACGTTTCAGGAAGGAATATCCGGAC
ATCCGGCTTTCGCTTTCGGCGGAAGGCCGGGTGGTGTCACTCAGCCGCCGCGAAGCCGAT
GTCGCCGTGCGGTTCGTGCAGCCTGATGAGGCAAGCAGCGTAGCGCGAAAAATTGGGACG
ATGGCCTTCGGCCTCTATGCGCATCGCTCTTATGCCCATTTGTCTGCGCCCGAACGCTGG
GAGTTCATTGCTTGGGATCAGACCTATGCTGACATGCCAGCGCAATCGTGGTTGTTCGGC
ATTGCCGACGACCGCCCGGTGGCCTGCGAATTGACTCACTCAAGTGAGCACTTGATCGCC
GTGCGGGCTGGCGTGGGCGTGGCCGGCTTGCCCTGCTTTATCGGGGAGCGGGACCGTGAT
CTCGTCCGAATCGGCGAGGACATTCCATCTTTTGCGCGCGACATCTGGCTCATGGTTCAC
CGCGATTTGCGCAAAGCGCCGGCGGTACGCGCTGTAATGGAGTTTGTTGCAGCCACCATT
TCGGAGGATCAATATCTGTCCATCCGATGA
>RSULL_00249 1,5-anhydro-D-fructose reductase
ATGATGTCCGGACATAGCTTCAAGATTGGCATTGTTGGCCTGCAGCCGGGCCGAAGCTGG
GCTGCACGAGCTCATATTCCTGCGCTGCGTGCGCTCTCCAAGACTTTCGAAATCGTTGGT
GTTGCCAATTCCAGTAAGGCCAGTGGAGAAGCAGCTGCCGCGGCATATGGGTTGCCAAGG
GCTTATGCTGATGTCGCCGAACTTATCGCAGCACCGGAGGTCGACATCGTCACCGTTACG
GTGAAAGTGCCCCCTCACTTTGAGATCGTGAAAGCAGCAATCGAAGCGGGCAAGCATGTC
TACTGCGAATGGCCGCTCGGTAACGGCTTGGCCGAGGCCGAAGAAATAGCCGCACTCGCT
CGAGCCAGAGGGATCTTGGGTATCGTCGGAACTCAGGCGCGTGTCGCCCCGGAGATCGAG
TATCTGAAACATCTGATCGCCGACGGTTTCGTTGGCGAGGTGTTATCGACCACCTTGGTC
GCGCGCGGCGGCGGCGCTCTGGGCGCTGCCACCATCCCCGACAAGAAAACCTACGGCTAT
TTGCTGGATCGCGCCAATGGTGCCACCCTGCTGACTATCCCTGTGGGCCATACGCTGGCG
GCGCTCAGGGACGTCCTGGGGGAGGTCGCGGAAGTCTCTGCGATCCTGGCGACTCGGCGG
CCCACGACACTTGCTGTCGATACCGGCGAGACGTTGCCAACTTCCTCGCCCGATCAGGTT
CTGGTTAGCGGAATCCTGGAGAGGGGCGTACCCGTCTCCATCCACTACCGCGGTGGCACG
CCGCGAGACGGTGACGGGTTGTTCTGGGAAATCCACGGCACAGAAGGCGACATTCGTGTC
TCGGGTTCCTCCGGCCACACGCAGATGGTGCAGCTCTCCCTGATGGGTGGGCGGGGCGAG
GAGAAGACATTCCGGCCGCTAGAGGTCCCTGCCTCATATCGTGCTGGCTGGCCGGAGGAC
GTGGAGCCGGGGAACGTCGCACGTCTTTATACCAGGATGGCGAGCGACTTGCGGCACGGC
ACTCGCAATGCACCAAGCTTCGAGGATGCGGTCGCAGTGCATCGCGTCATCGCTGCGATC
GAGAGAGCGGCCGAAAGCGGAAGTCGCATTGCACTGACCTGA
>RSULL_00250 HTH-type transcriptional regulator McbR
TTGCGGCAGACGACCTATGAAGCGATCAAGGCCATGATCGTCACCGGCCAATTGGCACCC
GGAAGGCGACTGATCGAACTCGAGCTCGTCGAACAGTTGCAGGTCACCCGGACGCCAGTG
CGCGAAGCCCTGAACCGGCTGGAGCGCGACGGGCTGGTGATCGAGCGCCCGCGCACGGGC
TTCGCCGTCGTTCACTTCAACGAAACGATGCTGCGCAATGTCTTCGACATTCGTGCCGTG
CTTGACGAACACGCGACGCGACTGGCCATCACGCGGATTACCGATGACGAAGTCGAGGTG
TTGCGCGGGCTGGTAGCCGAATGCAAGCGGCTTGCTTCAAATGATCCAAGCCCGCGCGGG
CGGCTCAAAGAACTGCAGACGGGGCTCGAGATCCATCGTTCGATCGCGCAGTTCAGCGGC
AATCCCATGCTTGCCGACATGCTGAACGGGCTGCTGGAAAAGTGCCAGATCTATGTCTGG
ATGGAACTGACCCAGTTCAACGACTGGCAGCAGGCCCGCGACGAACACCACGCGATCGTC
GAGGCAATTGCCGCCCGCGACGTCGAAATGGCCTGCCGTGAAGCGCGCCAGCATATCAAT
CAGTCACGTGACGGCATCCTGAAGATGATGAATCTCCAGCGCGACTTCCGCGATCTCTAC
AAACAGAAGAGCGACGACGCCGGCTTGTGA
>RSULL_00251 hypothetical protein
ATGTTGATTCTGATACCTGCGATGATCATCGTCGGCGGAACCGGCGTTAGACTGGCTGGA
AAGGCTAAATCGGTGCTTGTTCGCGCCAAAAAGCATCGAATGCCCATCATCGCTCTGAAT
GGAATTCTGATACTCGTGCCCTGCGCGTTCTTTCTCGCGAATCGCGCCTCAACGGGTCAG
TTTGATACGATGTTTTACGTTGTCCAGGCGATCGAACTCGTCGCCGGGGGCACAAACTTA
ACCTTGATGGGCCTGAACCTTCGGGATGGTTTGACGCTATCCCGATGGATCAAATACTTG
GGGTTACGCTCCGCTTAG
>RSULL_00252 putative carbamoyl transferase, NodU family
ATGCTTTTTCTAGGGATTAGCGGCGGACTTGACCAAGTCCATGAAAACCGATTCGAGCTT
CCGAACACCTCTGTGCACGATGGCGCCGCGGTGCTCGTTCGAGACGGACAGGTGATAGCC
GCCGTAGAAGAGGAACGCCTCAATCGGATCAAACACTCCAACAAGCTCCCAAGTCGTTCG
ATTCAATACTGTCTTTCAGCGGCGGGGATTCAGCTCAGCGACATTGATCGTCTCGCGATC
TACGCTAGCGAGCCCTATGTCAACGCCATGGTTGGTGAGATGTCCAATTCCCATCCGGAC
ATTCTCTCCATTCCGGATGCTAAAGTGTTGGTGCAGGATCTGTTAGCGCGTGAGTTCGGT
ACTAAGTTGGACGGTTCGCGTATTTCATTCGTGAGTCATCATCAGGCGCACGCCGTGAGC
GCTTTTGCAATGTCGGGCTTCGATCAGAGTCTCATTCTAGCAATTGATGGCTGTGGTGAT
TTTCTATCGGGACTCTTGGCAGTAGGAGCTGGCACAGAAATTACGCAACTGGAAGCTTTT
CCCGAGAACAATTCTCTTGGACTGTTTTATCTCGAGACGATCCGTTATCTCGGCTACGGC
ATGTTCGATGAATATAAGGTGATGGGACTCGCCCCCTACGGCGATCCCGCGCCCTATCGC
GAGCTCTTCGAGCACTTTTACGACCTCTCCGCCAACGGTGGCTACCGTGTTTATCTCGAC
CGCATCGGTCCGGCGTTGCTCCGCAATATCGAGGTCAGGCGAAAGGGGATGCCGTTTACC
CAGCAGCATCGAGATGTGAGTGCATCACTGCAGGAAACGCTGGAGCGGATCGTGTTCCAC
ATTCTCCGGCATCACCGTGAGGCCACCGGTATGAAGCGGTTGTGTCTGGCTGGGGGGGTA
GCCCACAACTGCACGATGAACGGTAAGCTGCTGTATTCAGGGCTTTTCGAAGACATCTTC
GTGCAACCCGCGTCTCACGACGCCGGTTGTGCCTTAGGCGCTGCGCTGATGGTGTCTAAC
GAGATGGGCCGTCCCGCGCCCCGAGAGCGACTGCAGGAGGTCTATTGGGGTCCTGATCTC
GGCAGCGACTGCGCCGTGCAGCAGGAACTGAATGCATGGGCCGGACATCTCCAGGTTGAA
CGCTCTGATGACGTGGCAACTAGTGCAGCCGACTGGATCGCCGACGGCGCCGTGATCGGT
TGGGTGCAGGGTCGTTCGGAGTTCGGGCCACGTGCGCTGGGCAACCGTAGCATTCTTGCC
GACCCTCGGCCGGCCGCAAACAAGGACCGGATCAATGCGATGGTCAAGAAGCGCGAAGGC
TATCGGCCGTTCGCGCCATCTGTGCTGCAAGAAGACGCGAGCGAATTCTTCGACCTCCCG
GATGGCAGGGACGAATTTCCATTCATGAATTTCGTCGTTCGCGTGCGTGACTCAAAACGC
GCCTTGCTCGGTGCTATTACGCACGTCGACGGTACGGCTCGCCTGCAAACAGTATCGCGC
AACGCCAATCCCGCTTACTGGGAGCTCATCAATGCATTCAAGAAGCGGACAGGCACCCCA
ATTTTGCTTAATACGTCCTTTAACAACAATGCCGAACCGATCGTGGATTCGGTTGCAGAC
GCGATTGCCACATTTTTGACGACAGAGCTGGATGGACTTGTGGTCGGGCCGTTCCTGGTC
AAAAAGCGGGCCGCAACGCTGCAGGATTGGACTGCGCTCGCGGTTTCATTGCCGCCTTAT
ATGTCGCTCCATCAAGTCCGCGCTTATACAGCGGTAGATCGTCAGGAGACAGTCTGCGAG
ATCCGTACGAGCCACTCCAACCGTGACAGTGTGCGAATTTCACATGACTTGTTTGATCTG
CTGATGCGGATTGAGGGTGAATCCGTGCTTGGAGATCTCCTCGATGCAATTGGGCCGCAT
CAGGCTAAGCGTGAAGGTCTGATGAAGGGCCTGCAACGACTGTGGGAGCAGCGCCTCGTT
CGGTTGCATCCCTCACGAGCTGTTCACGTCCACCGAAACTGCGATAAAACGCCGGATCAA
GTGTCCGTCCGGTGA
>RSULL_00253 hypothetical protein
ATGTTCCCTGACGAAAGTGAATTGCAACTGCCCGACCATGTGGGGCGGTTCGAGGCTGGT
CGTGACCCCCACGTTCTTGAGCTGCGAAGTCTTACCGGCGAACCAGCTGCCCAGCGGGTG
CGCGTGGCGGGCTTATTGCCCTTTGCAGATGTAGTCGTCCCGTCTGGGCCGCGGCTTGGG
TACCCGGCCGGACGCGTCGCCCTGCAACATCAGCGCGATTTGCAGATATGTTGTATTGCC
GTGCTTCTTGTCAATGTCCGGTTTGTCCGACGCCCTATGCGAGTTCCTGCACAAAAGAAC
GCGTCATCGGGTGCGGCCGGGGAGCAGACGACCAGCGCAGCACTCGCCTGGCGATGGTGT
AGCGACATCAGGCCAGTCCACGGTGCGGTATCATTCGTGAACAACCGCCCGTTCGCATCG
ATAACGCCACTCGGCAGTCATTGA
>RSULL_00254 Transposase
ATGAACATCCACAAGAATGCCCGGCTGACGCCGCGCGGTCGAGAGCGAATTGTAAGGCAG
GTAGAGAGCGGGCAGACGCCGGAGGCCGTGGCCAAAGCCGCAGGCGTCTGTCTGCGGACC
ATTCGGAAGTGGATAGACCGATATCGCCGCGAAGGATTGGCAGGATTGCATGATCGCTCC
TCCCGGCCTCATCGACTGCGCCGGCCGACGCCTGCGGCGATAGTCGAAACGATCGAACGG
CTGCGCCGCCAACGCTGGACGGGCAAACAGATCGCCGCTGAGGCCGGCGTCTCGCCAGCG
ACGGTGAGCCGTATTCTGCGCCGGTTGGGCTTGAATAAGCTGAGCGCGTTGGAGCCGGAG
CCCGTGCGCCGCTATGAACGGGAGCATCCCGGCGAACTCATTCATCTTGATATCAAGAAG
CTCGGCCGGATCGGCTCCGTCGGACACCGCATCACCGGACGACAAACTGGCATGGTCAAC
CGTCACATCGGCATTGGCTGGGAGTTCGTCCATGTCTGCATCGACGATGCCTCGCGCGGC
GCTTTCGTCCAAGTTATGCCCGACCAGCGCAAGAAGAGCGCTGTCGCCTTCCTTGAGGCC
GCCGTTGCTTATTACGCCAGTCTCGGCGTCAAAGTGCAGCGAGTGATGACCGACAACGGT
TCCTGCTACCGGTCAAAGACTTTTCGGGCAGCCTGCAAGCGTCTCGGCCTGCGCCAGATC
TTCACCAAGCCCTATACTCCCAGGACCAACGGGAAAGCCGAGCGCTTCATTCAGACAAGC
TTGCGCGAATGGGCCTACGCTCGCGCCTACAACCTCAGACGAACGCACCGCCGAACTGCC
GCGATGGCTTCACCGCTACAATTGGCATAG
>RSULL_00255 hypothetical protein
ATGCTTCGGCCTGACCGCACCCTGGATTATCGACCGGCCGATGAACCGCGCCATTTTGAT
ACCTATGTCGAAACGCAACTGGCTCCGACCCTCAATCGAGGCGACGTGGTCGTCCTTGAT
AATCTCTCGGTTCACAAAAGTGCCAAAGCTGCAGGCTTGCTCAAACAGGCCGGTGCGTGG
TTCCTCTTCCTACCGGCTTATTCGCCCGATTTGAATCCGATCGAAATGGCCTTCGCCAAG
ATTAAAGCCCACCTGAGAGCCGCAGCGGCCAGAACGTTCGACGCCCTCTCGGACGCACTC
GGTTCAATCTGCAATCTCTTCGACACCGATGAATGTCGAAACTATTTTACAGCCGCAGGC
TATGGGTTCGATTAA
>RSULL_00256 Tyrosine recombinase XerD
ATGGCTGAGATAAGCCCTCTTCGTCGCCGGATGATCGAGGACATGACGGTCCGCAATCTT
TCCCCGGCAACCCAACGATCCTACATCAACGCTGTACGGAAGTTCAGCCGCTATTTCGAC
CGATCGCCTGATCGGCTCGATCTTGACGATATTCGTAGCTTCCAGGTTTACCTCGTCTCA
ACCGGGATATCCTGGGCATCGTTGAACCAGATTGTATGCGCTCTTCGGTTTTTCTATGGG
ATCACTCTGGGTCAGGATGATGTCCCCGAGCGGATCCCGTACGCGCGCGAGCCACGGAAG
CTCCCCGTTATTCTGTCGGCGGACGAAGTGGCGCATTTTCTTGAGGCCGTCTCCAGTCTG
AAGGCGCGCGTGGCGCTGACTACGGCTTATGCCGCTGGCCTCAGGGTCGGTGAGGTCTGC
GGACTGAAGGTCGAGGATATCGACAGCTCCCGCATGGTGATGCATGTTCGCCATGGTAAA
GGCGCCAAAGCCCGATACGTTATGCTGTCAACCGAACTACTCGGGATCCTGCGCAGCTAT
TGGCGTCTATCGCGCCCCACGGCTTTCCTTTTTCCAGGGCGTGATGCTGACAAGCCGATC
GAACCGACAGTGTTAAACGCCGCCTGTCGGTCGGCGGTTTCGGCAACAGGCCTTTCAAAG
CGCGTTACCGTGCATACGTTGCGGCATTCCTTTGCCACTCACCTGCTGGAGAATGGCACC
GATATCCGGATCATCCAGGTCCTGCTCGGCCATGCCCATCTGTCGAGCACGGCACACTAT
ACGCAGGTTTCCACCGACACGATCCGGTCGACAGCTAGCCCGCTCGATCGGTTACGGCTG
GAGGTGACACCGCCGGAATCGTAA
>RSULL_00257 Putative transposase
ATGGGCGCGATCGAAGCCTGCCGCACACCCAGGCTTGGTGGTCACGTCGATGCCTGCGAT
GACTGCGGCAGGACCCGCATCTCCTATAATTCCTGCCGCAATCGCCACTGCCCGAAGTGC
CAGGGCGCGGCCCGCAGGGAGTGGGTTGCGGCCCGCGTCGCCGATCTCTTGCCGGTCCCA
TACTTTCATGTGGTCTTCACACTCCCACCTGGCATCGCCGAGATCGCCTTCCACAACAAG
GCGGTCGTCTATGCGTTGCTGATGCGGATCTCGGCCGAGACGCTGCAGACGATCGCCGCC
AATTCCAAATGGCTGGGCGCCGAGATCGGCGTCACCGCCGTACTTCACACCTGGGGCCAG
GCGATGACCCATCATCCCCATGTCCATTGCGTCGTGCCGGGCGGCGGTCTCTCGCCCGAC
AGATCAAGGTGGGTCGCGTGCCGACCGGGTTTCTTTCTGCCTGTTCGCGTGCTGTCGCGT
CTGTTTCGGCGGCTCTTTCTGACTGCGCTTGCTGAAGCCTTCGCTCATGGTGAACTCCGC
TTCTCCAACGAACTCACCCATCTCAACGACGACGACGCGTTCACCCGCCATCTCGCGTGT
GCTCGCAGAATCGAATGGGTCGTCTATGCGAAGCCACCTTTCGGCGGGCCGGACCAGGTG
CTTGCCTATCTCGGTCGGTATACCCATCGTGTCGCGATCGCCAACAGCCGCATCGTCGAT
GTCGATGACGACCATGTTGCCTTCCGATGGAAGGATTACCGTGGCAATGGTCGCGACCGT
GAGAAGATCATGCGCCTTCACCCGCACGAGTTCATCCGGCGCTTTCTCCTTCATGTGCTT
CCTGACGGCTTCCACCGCATGCGCCACTTCGGCTTTCTCGCTAATCGCCATCGACGGGAT
CGTGTCGGTCTCTGCAGGAGCCTCCTCGGCCAGCCATCACCAACAGGCGGGCAACCCCAT
CCCGCCAAATCACAGCACGGGCAGTCCTACGAATGCCCCGATTGCCAGCGTCCCATGCGT
AGGACAGGTGTCAACGTTGCCCCAGTTGCGCCGCTCCGACCTTCATCCTTCCGGTGCGAT
ACATCATGA
>RSULL_00258 HTH-type transcriptional repressor CytR
ATGGCTCAGTTGCGCCCGGCACCAAACCTCAGCAGGATTGCCACGTCGCTTGGCGTGTCG
GTCGCAACGGTGTCGAACGCGCTTTCCGGCAAGGGGCGCGTCTCGGAACAGCTAGCCGGA
AAGATCAGGGAACATGCCGCGGAACTTGGATATGTTCCAAGCCAGGCAGGGCGGGCGCTT
CGCACCGGCCGAAGCGGCGTGCTCGGTCTCGTTCTTCCGGATATCGCAAACCCCCTCTTT
CCCAAGATTGCGCAGGCAATCGAATTTGCAGCCGCTTCTGCCGGTTACGGCGTGCTGATC
GCCGATTCGCGCGGCAATGTCTCGGCGCAGACGGAGGCGATCAACCGGCTGGTCGAGCGC
GGCGTCGACGGCATGGTCATCGTGCCCCGCCGCGCAACGCGCATATCCGCGGCAAGCTGT
CCTGTGGCCGTCATCGACACGCCATCAACCCCCGGCAATACGGTTGCCGCCGATCACTGG
CAGGGCGGCCAGCTGATCGCCGCCCACCTTGCCGATCTCGGCCATAAGCGGATCCTCATC
ATCGGCAACAATCCGGAATCAAACGTGCAGAACGACCGGTCGGGCGGCATCCGTTCGGGC
CTTCGCCCGGGCATGAGCGCCGAAACGCTCTGGATCGAAAAGCTCGAGCACCGTGCCGGC
AGTGGCTGTCCTCTCGGCCTGGCAAAAAAAGTCGAGGAGGGGTTCACCGCCTTTGCCGCC
TTGTCCGATCTTCAGGCGCTGCGAGCACTCACGGAGCTGCAGCGCGACGGCATCGATGTG
CCTGCCGAGGCCAGCGTCACCGGTTTCGACGACCTCATCTGGTCTCCGGTGATAACACCC
GCGCTCACCACGGTAAAAATGGACATGGACCTAATCGCCGCGATCGCCGTTTCGGCTTTG
CTCGACAGCATAAAAACAAACAGCACCCGGGAGGGCGCACTCGTAACCGCGGAGAATGAC
CGCGTGCCCATGCAACTGATTGCCCGCCAATCATCCGGGCCGGTGAGCCCCGGCTCAAGA
AAACCTGCAGATGGAGAACTCCCGACATGA
>RSULL_00259 Spermidine/putrescine-binding periplasmic protein precursor
ATGAAGACATCCCTCATCGCATCGGCAGCGCTGCTCGCGCTTGTCCCGTTCGGCGTCATG
GCGCAGGAGCGGACGCTTACCGTTTCCGTCTATGCCTTTGCGCAGGACGACTTCAAGACG
CTGGTCTACGACCCCTTCGAGCAGCAATGCGGCTGCAAGCTCGTCGTCGAGACGGGCAAC
AGCGTCGAGCGCCTGGCCAAGCTGGAGGCGAACAAGACAAACCCGGTCGTCGATATGGCG
GTCGTCTCCATGGCAGACGCGCTTTCGGCCTCCCGCAAGGGATTGATCGACAAGATCGAC
ACTGCCAAGCTCACCAATTTCGACAAGCTCTATGATCTCGCCAAGGACCCGAACAGCGAC
GGCATGAGCGTCGGCTATACATTTTACGCCACGTCGATCGCGTACCGCTCGGACAAGATG
AAGATCGAGTCCTGGGCCGATCTTCTGAAGCCTGAATATGTCGGCCACGTCGCCTTCCCG
AACGTGACCACCAATCAGGGACCGCCGGCGCTCTACATGCTCGGCCTCGCGCTCGGCAAG
GACACGGCCGACCTCAAGGGTCCGATCGAAGCTGTCGGCGAGAAGAAGGACGATATCGTC
ACCTTCTACGAAAAATCCTCGCAGCTTGTACAGCTGATGCAGCAAGAGGAAATCTGGGCA
GCCCCGATCGGCCGTTTCTCCTGGGCGGGATTCACCAAGCTCGACGTTCCGGTCGCCTGG
GCAACGCCGAAGGAAGGCCAGACGGGTGGCATGAACGTCATGGTCGTCACCAAGGGCTCG
AAGAACCAGGATCTGGCGTTACAGTTCATGGATTTCTGGCTCTCGACCGACATCCAGACG
AAACTTGCCGAAAAGCTGATCGATAGCCCGGCCAACAAGGACGTGAAGGTTTCCGAAGCC
GCCGCAAACAACCTCACTTATGGCGAGGACACCGCCAAGAGCCTCAAGCTCATTCCGTCC
GCCGCAGCGCTCGACAATCGAGACGCGTGGCTCAAAGAGTGGAACGCCAAGGTCGGCCAG
TAA
>RSULL_00260 Putrescine transport system permease protein PotH
ATGTTTCAGAACCGAGCAGAAGCTCTGGCGCTCGCCCTGCCCGCAGCAGTCTTTGCCGCC
ATGGTCTTTCTACTGCCCGTTGCCATCCTGCTTTCGGAAGGTTTTCGGCTGGAAGGCGCC
TGGACGCTTTCCGCCTATGGCGACTTCTTTTCCGGCACGCTGAACCGCACCGTCTTCATC
CGCACCTTCAAGCTTGGTCTAGAGGTGACGGCAGTCTCCGCGGTCATCGGCTATGCCGCG
GCTTTCGTCATCGTCAACCTGCCGCCCAAAGGCAAGGGACGGATGATCGGCCTCATCACC
CTGCCGCTGATGATTTCCCCCGTTGCCCGTACCTATGCCTGGATCGTCATCCTCGGCCGC
ACCGGTATCGTCAACAAGGTCGTGACCGGCATGGGTTTCAGCGGCGAACCATTACGCCTA
CTCTTCACCGAGACCGCCGTCTTCATTGGCCTGCTGCAACTCTTCCTGCCGTTGATGATC
CTGTCGCTGGTCAGCGCGCTTGAAAACATGCCGAAGGATGCGATCCCGGCGGCCCGCGTG
CTCGGTGCCAACTGGTTCCAGGTCTTCTGGAAGGTCATCCTGCCGCTAACCCGTGAAGGC
CTCGTCGTTGGCGGAACCCTCGTCTTCACCGGCTCGCTCACCGCCTACATCACGCCCGCC
GTGCTCGGCGGTTCCAAGGTGCTGATGCTCGAGACGCTGCTCTACCAGCAGGTCTCGGTC
GCCAACAACTTCGTTTCGGCAAGCGTCATCGCCTTCATGCTGATCGTTATGAGCTTTGCC
GCCAACATCCTGCTGAAGCGCCTGGCAACCGCGAGGAACAAGCGATGA
>RSULL_00261 Inner membrane ABC transporter permease protein YdcV
ATGACCGCTCGCCTTTTCCCGCCGATCGTGCTTTTCCTCGTGCTCACATTCCTGATTGGG
CCGTTCCTGATCATCATCGCCGCGTCGCTTTCGGCCGGGGATACACTCTCCTTTCCACCG
CAGGGCCTTTCGCTTCGCTGGGTGTTCAAGGTCTTCACCATTGAGAGCTTCCGCGACAGC
TTTTCGATGTCGATGTTGCTCGCCGTCTTCGGAACGCTCGCCGCCCTCGTGCTCGGCATT
CCCGCGGCCTACGCTCTGTCGCGCTATTCGCTGCCCTTCGGTGAAACGGTCCGAACCGTC
GTCTCCCTACCGATTATCGTACCGGGCATCATCGTCGGCCTTGCCATGCTGCGTTATCTC
GTCGTGCCTTTCGGCTTCAACATCACGCTGGCGCTCTTCTTCGCTCACACGGCGCTCGTC
CTGCCCTATGCCGTGCGCGTCGTCTCCGCGAGCCTTGATAATCTGCGCTCCGACATCGAG
GAGGCCGCCGTATTGCTCGGCTCCTCGCGTCTTGGCGCTTTCTTCCGCGTCGTGATGCCG
AATATCCGCGGCGGCATCCTAGCTGCCTTCATCCTCGGCTTCGTCACCAGCTTTAACCAG
GTGCCAGTCTCGCTTTTTTTGTCCGGCCCCGGCGTCCGCACCCTGCCGATCGACATGCTG
GGTTACATGGAAACCACCTACGATCCGTCAATTGCAGCACTCTCCTCGCTGCTCGCCTTC
CTTTCCATCGGCATCGTCTTCCTCGCCGAACGCTTCCTGGGATTCTCTCGTTATGTATGA
>RSULL_00262 Spermidine/putrescine import ATP-binding protein PotA
ATGTATGATGCCTATCTTCGACTAGAAAAGCTGACGCTGGCCTACGGCAATACCATCGCG
GTGAAGGACCTTGACCTCTCGGTCGGCAAAGGCGAACTCGTCGCCTTGCTCGGCCCGTCG
GGCTGCGGCAAGACAACGACGATGCGCTCCATTGCAGGTCTGCTCACGCCTGCCTCCGGT
CGCATCAATCTCGATGGCGTCGACATCACCCACGTTTCGGCCAACAAGCGCGCCGTCGGC
CTCGTCTTCCAGTCCTATGCCCTCTTCCCGCATCTGACGGTGTATGAGAACGTCGCGTTT
GGCCTGCGCTTGAAGGGCATCGGCGGCAAGGATCTCGATGCGAAGGTCAGCGCCGGCATC
AAGTCTGTCGGCCTTGCCAAGTTCGCCGATCGCAAGCCTGCAGAACTCTCCGGCGGCCAG
CAGCAGCGTGTGGCGCTTGCCCGTTCCATGGTCATGGAGCCGAAGGTGCTGCTGCTCGAC
GAGCCGCTCTCCAACCTCGACGCCCGCCTGCGTCTGGAAATGCGCGCCGAACTGCAGCGC
GTGCAGAGGGAAACCGGCGTCACCATGATCTTCGTCACCCACGACCAGGTGGAGACCTTG
GCACTTGCGGACCGCATCGTGGTCATGCTGAACGGCGGCGTCGAGCAAATCGGCACGCCG
GAGGAAATCTACAACAAGCCGGTCTCCGCCTTCGTCGCCGATTTCGTCGGCTTCGAGAAT
GTCTTCAAGCTGGAAAACGGCAGGCTTGTCACACCGAACGACGCCATTGAACTCCCCGCT
TCTGCCCCGCGGGCAGCAGGGCTGGCCTGGCGGCCGAGCGCGGTCGCCCTTGGTTCCGGT
CCTTTCCAGGGCACCGTGCGCGGCACCTCCTTTGCCGGCGGCACGCGTGAATATCTGCTG
GATACGCCGCTCGGGCCAATCAAGGCCGAAGTGGATGCCAGCCGGCCACCTCACGAAATG
GGCGCAGCACTTTCCTTCGACCTGCCGCTTGCAGCGGCGGCAACCCTCTCGCGTTTCGGG
TGA
>RSULL_00263 Pyrimidine-specific ribonucleoside hydrolase RihB
GTGACGATCATGGGTGTTTGGATCGATACTGACATAGGTTTTGACGACATCGCCGCCATT
CTGGTGGTCGGTCAGTCCGAACTCAAGATCGACGGCGTCTCGCTCGTCTTCGGCAATACG
CCGCTGCCGCAGGTGCAGGCGAATGCCGCAGGCGCCGCGCAAGCCTTCGGCTGGACGTTC
CCCATCCATACCGGCCGCGCTCAGCCCGTTCTTGGAAAGCTCGAAACTGCACAGGCAATC
CTCGGCGATATCGGTATACCCACCATTGGCAAAGGCCTGCCGAACGCCCCGGCACTTCCG
CAAAGCGACGCCTTCACCGCGCTCTGCCGCTGGCTTGAGGCTGACGGTCCGCGGCGCATA
CTGGCCCTTGGCCCGCTGACGAATATCGCGGCCGTAGCACTCGCACGTCCGGATCTTGCC
GCCCGCATCACCGAACTCACCTGGATGGGCGGCGGCGTCACCGCTGGCAATCATACGGCC
TCGGCGGAATTCAACGCCTTTGCCGATCCCGAAGCACTCGCGATCGTCATTGCCCACAGC
CTGCCGCTGCGGATGGTCGATCTCGACCTCTGCCGCAATGTGCTCGCCGAGCCGGAAGAC
GTCCAGCCTGTACGTGCCGCCGGTGGCGCCAACGCCGACTTGCTCGCCGACATGCTTGCC
GGTTATATCCGCATTGGCACCAGCCGCGGCCGCCCGGCCATGGCGATTTATGATCCGTGT
GCCGCCGTCGCCTTCGTGGCACCGGATGCGGTGAGCTTCCGCGCTGCCCGCATCGATGTC
GAGCTGGCAGGGTCTTTGACCCGCGGCCGCACGGTCGTCGAAACGCGCGCCACGCATGCC
ACGTTCAACACCCAGTTCGCTGCTAATATCGATGCCGATAGGGCGCGCACCATCATCCTC
GCAGCCCTGGTCAATGAGGCCCGCAAATGA
>RSULL_00264 hypothetical protein
ATGAAGGCGTTGAGGTCGGCGCCTTCCAGGCCCCGGGCATGGCCGCAGACGAGCTTTCCG
GAGGCGAGGCCGGCATTGACAATTGCGCTCATGCGCGGATCGCCATCGATGACGCCGCGC
ATGTTCATGACTTCGGCGACGCCGCCGAGCGCCGGCGAGCGCAGCATCCCGGCGATCACC
GGAGCATCAAAGTCGGCGCCTGCCATTTCCAGATCGGGCACCGAAGGCACGCAAGATGGT
GCGAGCAGGATCATGCGCAGCGGCAGAGCGCGGGACGCCTCGATCGCCCAACGTACGCCG
TCAAGGCCTTGCACGTTGGCGAATTCGTGCGGATCCCAAAGGATCGTCGCCACACCGCGC
GGCAGGACCGCCGCGGTATATTCGGCGGGCGTTACCATCGAGCTTTCGATATGCATATGC
GTATCGATCAGGCCGGGTGTAACGAACGTGCCACTGGCATCGATGATTTCGGTCGCGTCG
GTGCGGCTGCCCGGCGCATGCACGCTGGCGATCAGCGCACCGACGAGGCCGATGTCCGCA
TCGCGGAAGCGGCTGGTGACCACGTCGAGCAGTTTGCCGCCGGCGATCAGCACGTCGAAT
GGAGCCGCACCCCTCGCGGCCGCAACGGCGCGGGCGCGCAGCGAAGGATCATTGATATCT
GCGGGTTCCCGGCCAAGTTCAGCGTTCATTTGCGGGCCTCATTGA
>RSULL_00265 hypothetical protein
ATGGCGACGGCAGCGAACCGGGTGAGCGCCCAGACATCCGACGAAATCAACCGACGCCTG
CGCTGGCAGATGGAGGAGAGGCTCGCCTACTACGAGGCTCATACCGATCAGATCGAAACA
AGGCTGGCGGAACTTGACCGGGAGTGGGAATCAGCAAACGCTCGAGGCGAATGCTTCCAC
ATTTGCCTTCACGGGAAGCAGCAGTAA
>RSULL_00266 Stage 0 sporulation protein KE
ATGATCGCCGGCATCCTGCCTGCCTCCTCCGGCGAGCGGCACTTCCGCGGTGAGCCCTAC
GATAGCTTCCTTACCCGTAAGCGCGATGCACTGAAAATCCAGATGGTCTTCCAGGATCCG
CTTTCCTCTCTCAATCCGCGCCTGCGCGTCGGCGAGATCGTCGGCGAGGCGGCGGTCCTG
CACGGGCTAGTGCCGCGCTCACGGGTGAAGGATTATGTGGTCGACATCCTTGCGCGCGTC
GGCCTGCCCCCGGACAGCGTCGGCCGCTACCCTCATCAATTTTCCGGCGGTCAGCGTCAG
CGCGTGGGCATCGCCCGGGCTCGGCATGCCGAAGATCGCACTGCAGCGACGTAA
>RSULL_00267 hypothetical protein
ATGCCGATATTGGCCCGGTCTGCCGCCGCCAGTGCATATCCGATAAAGATGAACGTGAGA
ACGACCCAGCGACAGCGTCATGCGCCTCGCTCGTTGCTTGCGACTGTTATTCGTCTGGGG
AGCGATTGGCGGACACGCTCACTTCGCGTAAGCGCCGGTGTAGGTGCCAGCCGCGATCTG
GGCCATTATGTCTTCTTCCTTACGGGCCTGAGCCAGAGTGGCCTCAAGAAGCGCCGGTGC
CTCCTCTTGTGTGAAAGCGACGACCCCATCCTGATCACCGACCACGATGTCACCAGGGGA
TACGACCATGCCGTTCAACGGGACTGGCGCATTGATAAAGCCCGGTCCATTTGTCGTTTG
GCACTTAAACGTAAGAATGCGGCTGTTTCTTTCTTGTTTGGCATTTAA
>RSULL_00268 hypothetical protein
ATGACGAAGCACCTTTACACGACCTTGGGACCTAAGTGCCGCGAAGAGATCGGAATAATC
CTCCCGCACGAACACGTGTTCGTCGATCTCAGAGTGCCAGATGCGACCGGCTACGCCCAG
GCTGATATCGACGAGGTCGTGATGCTGATGGCGCCGCAAATCGAAGCGATCAAGGCGCAA
GGCGTCACTGCGCTCGTCGAGTGCACGACCTCCGGCGTTGGGCGACGCGCCGATATCGAT
CTTGCCGTTTCACAGGCGACTGACTTTCCCATCGTGGTACCCACCGGCAACTATCGGGAG
CCCTGGATACCGGCCTGGATAGCAAGCGCAACAGAGGACGCCCTGGAGCGATGGATGGTA
AGCGAGCTCACCGACGGCATCGAGGACAGTGGCGTCGTTGCAGGATGGATCAAGTTAAGT
GCCGGCGATGATGGGATTACTCCACTGGAAGCCCGTATTCTTCGGGCAGCGGCGCGGGCT
TCCGTCCAAACCGACGCGGTGATCGGTTCACATACGATTCGGGGCAGAGTCGCTATGGAG
CAATTGAACATCCTGGAGGCCGAAGGTTGCTCGGCGGGTCGTTTCATCTCCATTCACACC
CAGGAGGAAAAGGACTTCGAACTGCATCGGGCGCTGGTCGATCGCGGAGCATGGATTGAG
TATGATCATGTGGGGCGGGCACCTGATGATGAGCTGGTTGGTATGGTGACTCGAGCCATC
GAATCACAGTTAGTCCATCATTTATTGCTGAGTCACGACGCCGGGTGGTACGACCCCGCG
CAGCCCGGCGGTGGCGTGCCGAAACCGTATACTCACCTTATTAGCAGGCTGATGCCTTCG
CTCAAGGTTGCTGGAGTGGATGAGGCTAACTGA
>RSULL_00269 D-malate degradation protein R
ATGCAGTTCAAGCGCAACGAAATTCACGAGCTGTCGACTTTTCTCGCGATCGTCCAGTAT
CGCAGCTTCCGGAAAGCAGCGGATCATTTGGATGTAACAGCTTCGGCGCTGAGCCACAGC
ATGAAAGCGCTCGAGCAAAGGCTCGGCGTTCGGCTGCTTAATCGAACCAGCCGCAGCGTT
GCGCCAACCGCTGCCGGAACAGCTCTCGCAGAAAAGATTTCTGCCGGGCTCGCGCTTATC
ACCTCTGGATTGGAAGACTTGAAGGGGCACCATCAGGGGGCGGCCGGCAGCATTCGCATC
AACGTTCTGAAAGATGCCGCCGTTTTGCTTTTGAGGCCGGCCATTCCAATCTTCCAGCAG
CGCTTCCCGAACGTCGAGCTCGAGGTCGCCGTGGACGACCAATTTGTCGATGTTACCGCG
GAGGGCTTCGACGCCGGTTTCAGATATAGCGGCACCATCCCGGAAGATATGATCGCGATT
CCTCTGACGCCTCCGCTGAAATGGGTCGCGGTCGCGGCCCCTGACTATCTCAAAAACCAC
GGTCGCCCGGCGATGCCGGATGACCTTCATTCCCACCATTGCATCCGGATCCGGACAGGC
CGCGGGCAGATCTACAAGTGGGAGTTCGAACGCGGCGACGATCGGCGCGAGATCGACGTT
CCCGGATCGCTGATTTCCGGTGAAACCGATCTCGCAATCAATGCGGCCATCGAAGGCGCC
GGGGTGTCCTTTTGCCTGGAAAGACTTGCAAGCCCCTACGTGTCAGCAGGGCGCCTCGAA
GTTGTTCTGCCGAAGTGGGCCTCAATGGGGCCGCCGCTTTCAATGTACTACTCCAGCAGA
CGGCAGCTTCCCTTCGGCGTCGAAGCGCTGATCAAGGTCGTTCGAAACCTCAATGGATTC
TAG
>RSULL_00270 Cholesterol dehydrogenase
ATGAGTAAGCGGATCGTATTTACCGGCGGAAGCGGCAAGGCGGGCCGCCATGCCGTTCCA
TATCTGTTGAACAAGGGACATAAGGTACGCAACCTCGACCTCGTCCCGCTGGACTGCCCC
GGCGTGCAGACACTAATCACGGATCTGACCGATGGCGGCCAGACCTTCAACGCTTTGTCG
ATGCATTTCAGCGGCGCGGAGCTGCAGACGGGAGGCGGACCGGCAAAGGTTGATGCCGTC
GTGCATTTCGCTGCGATCCCAAGCCTGCTGCTCAAGCCGGACAATCAGACCTTCGCGGTC
AATGCGATCTCGACTTACAACGTCATCGAGGCCGCGGTGAAACTTGGCATCCGCAAGGTG
ATCATCGCCTCGAGCGAGACGACCTACGGCGTCTGTTTTGCAGAGGGTGACAAGGATTTT
CATTCATTGCCGCTTGAAGAAGACTACGACACCGATCCGATGGACAGCTACGGCTTGTCC
AAAGTCGTCAATGAAAAGACCGCGCGAGCGTTTGCAATGCGTAGCGGGGCCGACGTCTAT
GCCCTGCGGATCGCCAACGTCATCGAACCGCATGAGTACGACCGTTTCCCGGGGTTCTTT
GCTGATCCGCCATCACGGAAACGCAATGCCTGGAGTTACATCGACGCACGGGATCTGGGG
CAGATCGTCGATCTTTGCCTGCAGGTCGATGGCCTTGGCTTTCAGATCTTCAACGCGGTT
AACGACACCATCACGGCGACGGAGCCAACGCGCGACTTTTTGGGCCGCTGGGCTCCGAAC
ACGCCCATCGTTCGAGAACTCGGGGAGTTCGAAGCGCCCCTGTCCAACCGGAAGATTCGG
GAAGTTCTTGGTTTCAAGGAAGAACACAACTGGCGGAAATACGTTCCTGGCTTGTGA
>RSULL_00271 L-glyceraldehyde 3-phosphate reductase
ATGAAAACCGTGAGACTTGGCAAGACCGGGCTTGAAGTCAGCCGCATCTGCTTCGGCTGC
ATGTCGTTCGGCAAGCAGACGGAAGAGCGCCCTTGGGTTCTCGGGCTTGATGAGGCGCGG
CCGATGTTCAAGCGCGCCTGGGACGCCGGCATCAATTTCTTCGATACGGCCAACGTTTAC
GCGCAGGGCACCAGCGAAGAGATAACCGGTGCACTGCTCAAGGAACTGGCGCCCCGGCAG
GAGATCGTGCTCGCGACCAAGGTGTTTGGCCGCATGCGTCCGGGGCCGAACGGCCAGGGC
CTTTCCCGCGTCGCGATCCTGGCCGAGATTGACAACAGCCTGCGCCGCCTCGGCACCGAC
TATGTCGACCTCTACCAGATCCACCGTTTCGACCCGTTCACGCCGGTCGAAGAGACGATG
GAGGCCCTGAACGACGTCGTGCGCGCCGGCAAGGCGCGCTATATCGGCGCGTCCTCTATG
TGGGCATGGCAGTTTTCCAAGCTGCAGCACGTAGCCCAACTCAACGGTTGGACGAAGTTT
GTTTCGATGCAGGACCAGGTGAGCCTCACCTATCGCGAGGAAGAACGCGAGATGCTGCCG
CTCTGCGGCGATCAGGGTATCGCCGTCTTGCCATGGAGCCCGCTCGGTGGCGGCAAACTC
ACCCGCCCCTGGGGCACCGAGACTAGGCGCGCCACGACCGACCGCTACAACAAGACGATG
TATGAAAAGGCCGATGACCGCGACATAGTCGATGCCGTCGAAGCCGTCGCCAAGGCGCGC
AACACCTCCATGGCGCAGGTCGCGATGGCCTGGGTGATGCAGAAGCCGGTCGTGACCTCG
CCGATCGTCGGCGTCAGTAAAATGAGCCATCTCGAAGATGCGATCGCAGCTGTTGACGTC
GAACTCACCGGCGATGAAATCAAGAGGCTTGAATCCCCATACAAGCCGCTGCAGGTAGGC
GGTTTCTGA
>RSULL_00272 Fructose-bisphosphate aldolase
ATGAAGCCGACATGGGGCGTGCCGGTCGAGGAAATACAGCGCGGTATCAAGAATGGTGTT
CGCAAGATCAACATCGATACCGATGTCCGAATGGCGATGACCGGCCAGGTCCGGCGTGTT
CTGCAGGAAGACCCCAGCGAATTCGATCCACGCAAATATCTGAAGCCGGCCATGGTGGCG
CTGACGAAGCTCTGCAAGGAACGGTTCGAACAGTTCGGAACGGCGGGCAAGGCTTCGCAA
ATCCGGCCGCTTCCGCTTTCGGAAATGGCAAAGCGTTACAACTCGGGCGCGCTAGACCCG
ACTTTTTCTTGA
>RSULL_00273 3'(2'),5'-bisphosphate nucleotidase CysQ
ATGATTCTGGAGGGACTTGCGGCGGCGTTTCCGCAGATCCCCGTGGTTGCCGAGGAGTCC
GTCTGCTCCGGCCGCGTTCCGGATATCAGCGGCGGCACGTTCTTTCTCGTCGATCCGCTG
GACGGCACGAAGGAATTCATCAACCGCCGTCACGACTTCACCGTCAACATTGCCCTCATC
GAGGGCAATGTTCCCGTAGCCGGCATCGTTTATGCCCCCGCGCAGCGCTGCGCCTATGTC
GCCGACGGCGGTAGAGCGGAGAAGCTCTTGCTCGACGCGGCGTGGGGGCTCGAACACCGC
CAGCCATCCGCGTGCGCATGCGGGGTGCCGAACTGA
>RSULL_00274 3'(2'),5'-bisphosphate nucleotidase
ATGACGGCCTTTTGCGAAATGCTCGAGCGCATAGCGCTCGACGCGGCCGCGGCGATTATC
GAGGTCTACGACGCAGGTCCCGAGGTCTGCTACAAGGAGGACCAGTCGCCCGTCACGGAA
GCCGACGAGCGGAGGCAATGA
>RSULL_00275 Bifunctional enzyme CysN/CysC
ATGTCGTATGTTCAATCCATACCGCCGCATGACATTGAAGCACATCTGGCCCAGCACGAC
CACAAGTCGATCCTGAGATTTTTCACTTGCGGCTCGGTGGACGATGGAAAATCGACCCTT
ATCGGGCGCCTGCTCTACGACGCGAAACTGATCTTCGAGGACCAGCTCGCCAATCTCGGG
CGCGTCGGCTCTCCCGGTGCCGCAAACGGCAAGGAGATCGACCTTGCCCTGCTTCTCGAC
GGGCTCGAGGCAGAGCGCGAACAGGGCATTACCATCGACGTCGCCTATCGCTATATCACG
ACGTCCAAGCGCAAGTTCATCGTTGCCGACACGCCCGGCCACGAGGAATATACGCGCAAC
ATGGTGACCGGCGCTTCGACGGCGGACCTCGCCATCATCCTGATCGACAGCCGGCAGGGC
ATCCTCCAGCAGACGCGGCGCCATTCCTACATCGCTTCGCTGCTAGGCATCCGCCATGTC
GTGCTGGCCGTCAACAAGATCGACCTCGTCGGTTTCCAGCAACAGGTCTACGAGGAAATT
GTCGCCGACTACATGGTTTTCGCGAAAGAGCTCGGCTTCGCCAGCATCCGTCCGATCCCG
ATTTCGGCGCGGGACGGGGACAACGTCATCTCGGCTTCCGCCAATACGCCCTGGTACAGG
GGGGCGGCGCTGCTGGAATATCTGGAGGCGGTCGAGCTGGATCCGATGGACCAGGCGAAG
CCATTCCGCTTCCCGGTTCAGATGGTCATGCGGCCGAATGCGGATTTTCGTGGCTATGCC
GGGCAGATTGCTTCCGGCCGAATTTCGGTGGGCGATCCGGTCGTCGTGGCAAAGAGCGGA
CAGCGCACGTCGGTCAAGGCGATCGTCAACTATGACGGCGAGCTTGCGACGGCGGGGGAG
GGCGAGGCGGTAACGCTGGTGCTCGCCGACGAGGTGGATGCCTCGCGCGGCAATATGCTC
GTCGCCCCCGGTGCCCGCCCTTTCGTGGCGGATCAGTTCCAGGCGCATGTGATCTGGTTC
GACTCGAGCCCGATGTTGCCGGGACGAAGCTACATTCTGCGAACGGAGACCGACAGCGTC
AGTGCCATGGTTACCGCGCTCAAGCACCAGGTGAACATCAACAGCTGCATCCGCGAGGCC
GCGAAATCGCTTCAGATGAACGAAGTGGGTGTTTGCAACATCTCGACGCAGGCGCCGATC
GCCTTCGATGCCTATACGGACAACCGGGCGACGGGCAATTTCATCATCGTCGACCGCGTG
ACGAACGCCACCGTCGGCGCAGGGTTGATCGATTTTCCGCTCAGGCGCGCAGACAACGTC
CACTGGCATGCGCTCGAGGTCAACAAGAGCGCGCGCAGCGCCTTGAAGAACCAGCTCCCG
GCCGTGCTCTGGTTCACCGGGCTCTCCGGCTCGGGAAAATCGACCATCGCGAACGAGCTC
GACAGGATACTCCACGCCCAGGGCAAACATGCCTACCTGCTCGACGGCGACAATGTACGC
CACGGCCTGAACCGGGATCTCGGCTTTACCGAAGAGGACCGGGTCGAGAACATCCGCCGC
GTGGCGGAGGTGGCCAAGCTCATGGCCGATGCCGGTCTGATCGTGCTCGTGTCCTTCATC
TCACCGTTCCGCGACGAGCGGCGGATGGCGCGGGAATTGATGGACGAGGGCGAGTTCATC
GAGATCTTCGTGGATACGCCGCTCGACGAGTGCGCACGCCGCGATCCGAAGGGCCTCTAT
GAAAAGGCGCTCGCCGGGAGGATCGCGAATTTCACCGGCGTATCCTCACCTTATGAAGCC
CCGGAAAACCCGGAACTTCATATACGCACCGTCGGCCAGGAACCGTCCGATCTGGCGCTT
GCGATCGAGGAATTCCTCGAGCGGAGGATGGAGAGCAAATGA
>RSULL_00276 Sulfate adenylyltransferase subunit 2
TTGACTCTTATTCATCTCCGTCGGCTTGAAGCCGAAGCGATCCATGTCATTCGAGAAGTC
GTTGCAACATTCTCTAACCCGGTCGTGCTTTACTCGATCGGCAAGGACTCCTCGGTATTG
CTGCATCTGGCGATGAAGGCGTTCTACCCCGCCAAACCGCCTTTTCCATTCCTGCATGTA
GACACCAAATGGAAGTTTCGGGAGATGATCGAGTTCCGCGACCGGATGCCGCGAGAGCTC
GGCTTCGATCTCCTCGTTCACGTCAATCAGGATGGGGTGGACCAGGGCATGGGTCCATTC
ACGCACGGCTCGAACGTGCACACCCACGTCATGAAGACGATGGGGCTCCGGCAGGCGCTG
GAGAAATACGGTTTCACCGCGGCTCTCGCAGGTGCGCGGCGGGACGAGGAGAAGTCGCGG
GCCAAGGAGCGCATTTTCTCCATTCGCAGTCTCCAACACGGCTGGGATCCGACGCGCCAG
CGCCCGGAAATGTGGAAGACCTACAACACGCGCGTCGGCCAGGGGGAGACGATGCGTATC
TTCCCGCTCTCCAACTGGACCGAGTTCGACATCTGGCAATACATCCTGCGCGAGGAAATC
CCGATCGTGTCGCTCTACTTCGCGGCCCGGCGTCCGGTCGTCAAGCGTGACGGCATGCTG
ATCATGGTCGACGATGAGCGGATGCCGATCCAGCCGGATGAGAAGGTTCTGGAGCAGCAG
GTTCGCTTCCGGACCCTCGGCTGCTATCCGCTGACCGGAGCGGTCGAGTCCGAGGCCGCC
ACGGTTCCGGACATTTTGCGGGAAATGCTGACGGTGCGAACGTCTGAACGGCAGAGCCGC
CTGATCGACACGGATGAAGTCGGGGCGATGGAGAAAAAGAAGCGGGAGGGCTACTTCTGA
>RSULL_00277 3-oxoacyl-[acyl-carrier-protein] reductase FabG
ATGTTCGAATTGACCAGCCGTAAGGCGCTCGTCACCGGCGCATCGGGAGGTATCGGCGAG
GTGATCGCCCGCGCGCTGCATGCGCAGGGTGCTATTGTCGGCTTGCACGGTACCCGCGTT
GAGAAATTGGAGATGCTTGCCGCTGAGCTCGGGGACCGCGTCAAGCTGTTCCCAGCTAAT
CTGGAGCATCGTGACGAGGTCAAGGCGCTCGCTCTGAAGGCGGAGGCCGATCTCGAAGGC
GTCGACATCCTCGTCAACAATGCCGGCATCACCAAGGACGGCCTGTTCGTGCACATGTCA
GACGCCGACTGGGACTGTGTCCTGGAGGTCAACCTCACCGCGGTGTTCCAGCTAACTCGG
GAGCTCACCCGTCCGATGATGCGCCGCCGGAATGGCCGCATCATCAACATCACTTCGCTC
GCCGGCGTGACCGGCAATCCTGGCCAGACCAATTACTGCGCCTCCAAGGCCGGTATGATC
GGCTTCTCCAAGTCTCTGGCGCAGGAGATCGCCACACGCAACATTACCGTCAACTGCGTC
GCCCCGGGCTTTATCGAATCGGCTATGACCGACAAGCTCAATCGCAAGCAGAAAGAGACG
ATCATGGCGGCGATCCCCACCCGCCGCATCGGCACCAGCGCCGAAGTCGCGTCCGCGGTC
GCGTATCTCGCTTCCAATGAAGCGGCCTACGTCACCGGCCAGACCATACACGTGAACGGC
GGCATGGCAATGATTTGA
>RSULL_00278 3-oxoacyl-[acyl-carrier-protein] synthase 2
ATGGACAGGCGCGTCGTCATCACCGGAATGGGCGGGCTGTGCGGACTAGGCACCGACGCC
GCTTCCCTCTGGACGGGGATGCGCGAAGGCCGCTCCGCTATCGGCCCGATTGTCAATTCA
GAGCTTCATGAGCTGAAGGGCATGATCGGCGCCGAGATCAAGGCGTTGCCTGAGCACGAC
ATTGACCGCAGGCAGCTCGTCTCCATGGATCGTTTTAGCGTGCTTGCCGTGCTTGCAGCG
CACGAAGCCATGCGACAGGCCGGACTTTCCTGGGATGAAGGAAATGCCCATCGCTTCGGC
GCGACAGTCGGCTCCGGCTTCGGCGGCTGGGACGCGACCGAAAAAGCCTACCGTACGCTC
CTTTTGGGCGGAGCGACGCGCACCGAACTCTTCTTTGGCGTAAAGACGATGCCGAGTGCC
GCTGCCTGCCAAGTCAGTATGAGCCTCGGCCTGCGCGGCCCGGTCTTTGGCGTCACCTCC
GCCTGTGCTTCGGGCAACCATGCGATCGCTTCGGCGGTAGACCAGATCAAGTGCGGCCGG
GCCGACGTCATGCTTGCCGGAGGCAGCGACGCGCCACTCGTCTGGATGGTACTGAAGGGA
TGGGAAGCCATGCGGGTACTCGCTCCGGATACTTGCCGACCCTTCTCCGCCGACAGGAAG
GGCGTGGTAGTGGGCGAGGGTGCCGGTATGGCGGTGCTGGAAAGCTATGAACATGCCGCT
GCCCGCGGTGCAAGAATACTTGCCGAGGTCGCTGGCGTCGGCCTTTCCGGCGATGCCTCC
CACATCGCCGCGCCGGCTGTCCACGGGCCGGAGGCGGCGATGCGCGCTTGCCTTGCCGAT
GCCGGACTGAATGCCGAGGACGTGGACTACCTCAACGCGCATGGCACCGGCACCAAGGCC
AACGATCAAATGGAAACGGCGGCGATCAGGCGCGTCTTCGGTGACCACGCTAATTCGCTG
TCCGTCTCGTCCACCAAGTCCACCCACGCCCATTGCCTCGGGGCAGCGAGTGCGCTTGAA
ATGATCGCCTGTGTGATGGCGATCCAAGAGGGCGTCGTGCCGCCGACCGCCAACTATCGT
GAGCCAGACCCCAATTGTGATCTCGATGTCACGCCAAACGTGCCGCGCGAGCGCAGGGTG
GGCGTGGCCATGAGCAATGCCTTCGCCATGGGCGGCATGAACGCAGTTCTGGCATTCAGG
AAGGTGTAG
>RSULL_00279 Host-specificity of nodulation protein A
ATGGTAGACCAACTCGCAACGGAAATCATTGCCATAGTCAAGAAACGCGTCGAATCGGAG
AGCGGCGAGGGAATGACCGCATCCATTGTCGGCGAAATAACGACTGCCACCGAACTGACC
GCGCTCGGTATTGATTCACTGGGATTAGCGGACGTGCTCTGGGACCTGGAGCAAGCCTAC
GATATCAAGATCGAAATGAACACGGCCGAGGCGTGGTCGGATCTCCAGAATGTCGGCGAC
ATGGTGGAAGCCATGCGCGGCTTGCTTGTTAAGGTGGCTTGA
>RSULL_00280 putative efflux pump membrane fusion protein
ATGAGACGATATCTTGGCATCCTGCTTGCAACTGCCGTTACGTTTGCCCCGAACATGACG
CTCGCCGGCGACAGTGACCCGATGCTGGTCAGCTTCGAGGACCTCTGGAGCAAGGTGACC
GGCCAGCGTCTTTTTCCGAACATATCGATGTCCAATGGACGGATTGAGGCACAGCAGGTG
TTGATTTCCGCCAAGTTTGCGGGTCGCCTCGCGCAGGTTCTCGTCAACGAAGGAGAGATC
GTCGACGCCGGTGCGCCCATCGCGCGGATCGACACGGCCGATCTCGACGCACAGCTGGCA
GGTGCCAAGGCTCAGATCCGGCGATCCGAGACCAGCGAAATAGAGGCGGCGGCCTCGATC
GCACAGCGCGAAAGCGAACTCACTCTCGCCCGCCAGGAGCTCGAACGCGCGCTGGCGATG
AGCAAGACGGGCAGCGGGACCATGCAGCAACTGGATTTGCGGCGCAGCCAGTTGCATGTC
GCGGAAGCAGCGAACCGTGCAGCGCGTGCAAGCCAAGACGAGGCACAGGCGGCAACGGAA
GCCGCGCGCGCTGAAGTTGCCCGCATCCAATCGCTGCTCGATGATGCCGTGTTGAAGGCA
CCGTGCCGCGGACGTGTTGAATACAAACTCGTGCAGACCGGCGAGGTCGTGGCTGCCGGC
GCCCCGGTTGCAACCTTGCTCGATCTTTCAGACGTCTCGATGATGATTTTCTTGCCCGCG
CGCGCCGCCGGCCGGCTGGCGATCGGTGACGAGGCCCGCATTATACTTGACCCAGCACCG
CAGTATGTGGTGCCAGCGACCGTCTCCTTCGTCGCCTCGGAGGCGCAATTCACGCCAAAG
ACGGTCGAGACCCAGGACGAGCGGGAAAAGCTGATGTTTCGTGTGAAGCTGAAAATCGCA
CCGGATCTGCTGAAGGAGTATGAGACGCGCGTGAAAACCGGCGTACGCGGCATCGGCTAT
GTCAGAACCGATCCCACTGCAAGCTGGCCAGCCAACCTGCAAGTGAAGCTGCCGCAATGA
>RSULL_00281 putative ABC transporter ATP-binding protein YbhF
ATGAGCGAACCTGCCATTTGCTTGGGTTCGGTGACTCACCGCTACGGCAAGATCACCGCG
CTTGACGATGTCGAACTTGCAATTCCCGCTGGCTGCATGGCCGGTCTTATCGGTCCCGAT
GGCGTTGGCAAATCGACCCTCCTTAGGCTGGCGGCTGGCGTCACCAAGATCCAGCAGGGG
CAGATCGAGGTCCTCGGCGGCGACATGGCGCGCGCGCGCCATCGCCGCACCGTTTGCGGC
CGAATCGCCTATATGCCGCAAGGCCTCGGACGCAATCTTTATCCGACCTTGAGTGTTGCG
GAGAACCTCGACTTCTTCGGTCGCCTTTTCGGGCAGGACGGGCGCCAGCGCAGTAGCCGG
ACGGACGAACTCTTGCAGATGACCGGTCTGCTGCCGTTTCGCGATCGGCTGGCCGGCAAG
CTGTCAGGCGGCATGAAGCAGAAGCTCGGCATCTGCGCGTCGCTCCTGCACGATCCAGAT
CTGCTGATCCTTGATGAGCCGACCACGGGTATCGATCCGCTGTCGCGCCGCCAATTCTGG
GAGCTGATCGATCGCATCCGGCAACGCCGCCCAAACATGAGCGTCATCGTGGCAACCGCC
TATATGGAGGAAGCTGCGCGATTCGACTGGTTGGCGGCCTTGCACGGCGGACGGCTCATC
GCGACGGGCAGTCCCGCCCACATCATGAATCGCGCCGGCCGAAAGACGCTCGAAGCCGCC
TTTACGACCCTAATGCCTGGTTTACGGGCAGCGAAGAATGCAGACATCGTCACCGTCCCG
CGGATCGGCACCGATGGTGCGCCTGCGATAGAAGCGGACGGATTGACCTGCCGCTTCGGA
GATTTCGTCGCCGTCGATCATGTCAGCTTCCGCATCTCTAAGGGCGAGATCTTCGGCTTT
CTCGGTTCGAACGGCAGCGGCAAGAGCACGACGATGAAGATGCTGACCGGGCTGCTTCCG
GCAAGCGAAGGCTCGGCAAGGCTTTTTGGCCAGGTGCTTGAGGCAGGCGATATCGAGACG
CGCAAACGCGTCGGCTACATGTCTCAGGCCTTCTCCCTTTACGGCGAACTGACTGTTCGC
CAGAACCTTCTGCTACACGCTCGCCTCTTTGGCCTGCCGGCTTCGGAGATCGAACCGCGT
CTCGCCGAAATGCTCTCAACCTACGACCTCAAGGAGGTGGCCGATCAGCGACCGCAGGAC
TTGCCGCTCGGCATCCGCCAGCGCCTGCAGCTGGCGGCGGCTGTCATCCACGGGCCGGAG
ATACTGATCCTCGACGAGCCGACTTCCGGCGTTGACCCGGTGGCCCGCGATGCTTTCTGG
CGCTCTTTGATCACCCTTTCGCGACGTGATGGCGTGACCATCTTTCTGTCGACGCATTTC
ATGAACGAGGCGGAGCGATGCGACCGCATCTCGTTGATGCACGAAGGCAAGGTGCTGGCG
ATCGGCGCGCCCCGCGAACTTTGCGCTCAACGAGGCTCGGCGTCTCTTGAAGAGACCTTC
ATCGACGTACTGACCGAGGCTGGCATGGGTGCTGGCGCCTCTCGCGAAATCGGCGAAATT
ATTGCTGCTGAAAGCGCACCGCGCCCGCGGCTCTTTGATCCGCGCCGCCTGCTTGCCTAT
GCACGGCGCGAAACCCTGGAAATTCTTCGCGACCGCGCACGTCTTGTTTTCGCACTCCTC
GGACCGGTCATATTGCTTCTCACCTTCGGCTACGGCATTTCATTCGATGTCGAGCATTTA
CCCTTCGCTGTCTATGACCAGGACCAGTCGGCAGAAAGCCGTCAGCTTGTGGAGAACCTG
CAAGGTTCCCGTTATTTTGACGAGCATGCAGCGATCGGTTCGGCTACGGAACTGGAAGCT
CGCCTGAAAGACGGCGAATTGACGGTGGCAATCGAAATCCCGCCTGATTTCGGCCGAAAC
CTGATGCGGCAGATACAACCCGAAGTTTCCGTCTGGCTCGACGGTGCGATGCCCTTCCGG
GCGGAAACCGCACGCAGCTATATCACGGGGCTCATCCAGGCTTACCTGTCTGACGCGAAG
GCACGGCATTCAGGCCGCAGCGTTTCGCCTTATCCAGTCAGCGTAGAAAACCGGTTCCGG
TACAATCAGGCTTTCAAGAGCGCCAACGCGATCGTGCCGAGCGTCATCGTGCTGATGCTG
GTGCTGATCCCGGCGATCATGGCGGCGCTTGGTATCGTCAAGGAAAAAGAAACCGGGTCA
ATCGCCAATTTCCAGGCGACCCCCGTGACGCGGATCGAATTCCTCTTGGGCAAACAACTG
CCTTATGCCGCAATTGCGTTCTTGAGCTTTCTGACGCTCGCGGCCATGACGCGCTTTGTA
TTCGGCGTGCCGATCAAAGGCTCGATGCCGCTGCTTGTTGCGGGATCGGTACTTTACGTG
CTGGCAACAACCGGCTTCGGCCTGCTCGTTTCCAGTTTCGTACGCAGTCAGGTGGCAGCA
ATCTTTGCAACGGCGATCATCACCATGATTCCGGCCGTCAACTTCTCCGGTCTGCTGGTT
CCCGTGTCGTCGCTGTCAGGCGGGGGACGCCTCATGGGACTGTTGTTTCCGGCTGCCTGG
TATCAGCCGATAAGCGTGGGCGTGATCACCAAGGGATTGGGCTTTGCCGAACTCTGGTTC
AATCTGGTCGTACTCGCCGCCTTCGCCCTTGCTTTCGTTGCCGTAGCGCTCGCGGCTCTG
AGAAAGCGCGGGGCCTGA
>RSULL_00282 Inner membrane transport permease YhhJ
ATGTGGGATCGGCTGAACCGGATATTCCGCCTCGCCATTAAGGAGCTTTACAGCCTGAAG
GCCGATCCGGTGATGATGGTGTTGATCATCTATACTTTCACCATCGCCGTCTACACGGTT
TCGACAGGCGCCAAGTTCGAGGTGGAGAATGCGTCCGTGGCGGTAGTCGATGAAGATCGC
TCGATGCTGTCGATGCGCCTGCGCGACGCGCTCTTGAAGCCCTTCTTCAAGGAACCCGTG
CTGATCAACGCAAGCGAGATCGACGATGCTATGGATGCCGGACGCTTCATCTTCATCCTC
GAGGTTCCGCCCAAATTCGAGGAGGACGCCATCGAGGGACGGCAGCCTTCACTGCAGTTG
GATATCGATGCTACCGCCATGTCCCAGGCGGGCAACGGCGCGTCCTACATCCAGAGCATC
ATCATGCAGGAGCTCGCCGTAGCGCTGCCCAATGCCGCCGCGTCCCAGCCCGTCAATCTA
GTCGTCTCCGCCCGGTTTAATCCTAACCTGATGTCGACCTGGTTCGCGGCGGTCATGCAG
GTGATCAACAATGTCACGATGCTATCGGTGATCCTGACGGGTGCGGCGCTTATCCGGGAA
CGCGAACACGGCACGATCGAACACCTGCTCGTCATGCCGGTCACGTCAGGCGAAATCATG
CTGTCGAAGATCGTGGCGAATGGTCTCGTGATCGTGGTGGCATCGGTCCTCTCGCTGCTC
ATCGTCGTGGAGCGCCTTCTCGCCGTGCCGATCGCCGGTTCGATCGGCCTGTTTGTCTTT
TGCGCCGTGCTTTATCAGTTCTCGGTAACATCGCTCGGCATTCTGATCGCAACGACCTCG
AGTTCGATGGCGCAGTTCGGACTCATTTCAATGCCCGTCCTCATCGTCATGAACCTGCTT
TCCGGCAGCACGACGCCGATGGACAGCATGCCGCGCTGGCTGCAATATGCCATGCAGCTT
TCGCCATCTTCGCATTTCGTGGCCCTGTCGCAGGCGATCCTCTATCGCGGGGCAGGGCTT
GGCGCCGTTTGGCCACAGATTTTGCCTCTCACGATCATCGGCTTTGCCTTCTTTGCAATC
GCACTCATCCGGTTCCGCCGGACCCTTGCAGATGCCCGATAA
>RSULL_00283 hypothetical protein
ATGATCATCACTGAGATGAAATGGCAGGAATGCGTAGATTTCCTCTCCAGCCACCGCCTT
GGCAGACCGGCATGTACGAAGGAAAACTGGGCATATGTCGTCCCCATACATTATGCGTTC
GCCGAAAACCGGTTTTACGGATTCTCATAG
>RSULL_00284 Zinc-transporting ATPase
GTGCGCGTCGCCATCCTGGACAAGACGGGTACACTCACCCACGGTGCGGCGGCCATTGTC
GCTATAAAAAATGCCGAGTGGATCAACGAGAACGAGTTGCTTCGTCTCGCCGCATCGCTC
GATCAGGCATCTGGCCACGTCATGGCTGCAGCGCTCATTGCGGCGGCGCGTGAACGCGGC
CTGAATCTTGTGCCGCCAGCCGATGTCACGGAGTCTCCTGGCGCAGGGATCGAAGGAACT
GTCGGCCGGCATCGCGTGACCGTTGGCGGCAGCGGCTTCGTGGAGCGCCGGGTGTTGAAG
GGCAGCCCACGCGCATTCCTGTCCGGACGTCGGGCGGGCGAGGCGGTGGTGGCGGTTGCA
GTCGATGGCGTGGCGGCGGGCGTGATCGTGATGGCCGATCCTGTACGACTGGAAGCAATG
ACCGTGCTTCGAAAACTGCGCGATGCGGGGATCGTCAGAATAAGTCTGGCTTCGGGAGAC
AGGTTGGAAGTCGCAAGGTATGTCGGCGAAGCGCTTGGCATCGAAGAGATTCTCGGTGAG
CAAAGCCCCGCTTCAAAGGTCGAATGCGTTAAATCCGCCCGGCGGTTCGGTCCTGTGATG
ATGGTTGGCGACGGCATCAATGATGCCCCCGCGCTTGCCGCCGCCGACGTCGGTGTTGCA
CTGGGTGCGCGGGGAGCGGCCGCCTCCTCGGAGGCCGCTGGTGTTGTTTTGCTCGTGGAC
CGTCTCGAACCTCTGGCTGACGCGCTGGCGGTCGCCCGGAGGACAGTCGTTATTGCGCGC
CAGAGCGTCATCGTGGGGCTAGGCCTTTCAATCGCGGGGATGATTGCTGCCGCCTATGGA
TTTCTTCCGCCCCTGCAGGGTGCGTTGCTGCAGGAAGTAGTCGATGTCGCCGTGATCCTC
AACGCTTTGCGGGCGCTGCGGCCTACAGGATCGAAAGCCGGCTTCGGCCACGCCATTCTG
CGGCTCGGCGCATTGACACGGATCAACGCGCAGCGCCACGGGAGCGCATGCTGCCAGCCT
GAAAAAGGAGGCCCGCGATGA
>RSULL_00285 hypothetical protein
ATGATCGTTGTCATCGCGGAAACCGTGCTTCTCCAGCACCTCGATGAAGCCACCATCATG
GACATTATAGATGTTCTGCGCGAGAGAGATTCGACCTCTGGCTGGACAACGAGCCCATTG
CGAAACAGGGAACTGAGATGA
>RSULL_00286 hypothetical protein
ATGCAACATCGCGATCATAGTGAACATGAGGGCATGGGCAGGAATCCATACACGATGTTC
GCCGTCAACATGTTCCTCAGCCTCGTCGTCATGTACTTCGTCATGTTCTCCATGATCGAC
GGATGGAGCGACTTCCGGAACAACCTCAACATGTTCTACATGGCGCTGACGATGGTTGCG
CCCATGGGCATCATCATGCTTGCAACCATGGGTGGCATGTACCGGAACAAGAGGTTAAAC
GCACTCATCCATGTCAGCCTGGTGATCCTGCTCGCGGCCGCCTTCGCAGGAACGCGCACG
CAGGCCTTCATAGGAGACAGGCAGTTCATCGCCTCAATGATCCCTCATCATTCAGGCGCG
ATCCTCATGTGCGCAGATGCGGATCTCAAGGATCAGGAACTCGTTGCACTATGCGCGCAA
ATTTCGCGTGGCCAGCGCGAGGAGATCGAACAGATGAATGCGATCCGAGTTCGCCTCGAC
GATCTCGACTGA
>RSULL_00287 hypothetical protein
ATGAGCATGACCAAGCAAGATCTTTCATCACGTCATTCTCAGCGAAAAATCTCGGAATTC
TTCGAGGTGCGCATCGCGCCGATAGCTCCGATGCGGGTGCTGGAGAATATCCGCCCTTAC
CTCATCAGCCTAATTATCTACCGAAAGCCGCCGCCAATCCTAAATGGCCGCATCGACTGG
ATGACGATCGGACCCTTTTAA
>RSULL_00288 Arylesterase
ATGGAACGCCGCTTGACCGCGATTCTGGCCGTCGACATGGCAGGCTATAGCCGCCTCATG
GAGCAAAATGAGGAAGATATCGTTACGCGTCAGAAAGTGCACCGCACGGTGTTGTTCGAT
CCCCAGATCGCAAGTCGTGGAGGCCGCATCGTCAAGACCACGGGCGACGGGATGTTGGTC
GAATTCGCTTCAGCACAGGATGCCGTCCGCTGCGCCATCAACATCCAGGTGGCTATGGCA
GACCGCGAGGGAGCGTCACCGGAAGAACGCCGCATTCTCTACCGCCTCGGGATCAATCTC
GGGGATGTCCTCTTCGAGGATGGAGATATCTTCGGCGATGGCGTCAACGTGGCTTCCCGC
CTTGAGGGGCTGGCGAAGCCAGGCGGCATCTGCATCTCCGACATTGTACATCAAGCGGTC
GTGGATAAGATCAAAGTGCCTTTTCGCGACATGGGCAACCAGCGGGTGAAGAATATCTCC
CGGCCCATCCGCGTCTGGCAGTGGACACCCGACGCTTCGCTGCCTAACCCGGAGCTTCCC
AAAGCTGCGCAGCAACAACAGGTACAGTTCGCCACTGCCCCAGACGGAGTGCAGATCGCG
TGGGCCAGTATTGGCCAAGGGATGCCGGTGCTGAAGGCACCGAATTGGCTGAACCATCTG
GAGTATGAATGGCGCAGTCCGATCTGGCACCCATGGCTGGTCAGGTTGGCGAGGCTCTGC
CGGCTGGTACGATTCGACCAGCGGGGAAATGGCCTATCGGACTGGGGCGTCGAAGCTGTA
TCCGAGGGGGCAATGACTGGCGACATGTCGACCGTCGCAGCCGCTGCTGGACTGAGCCGG
TTCGCGCTTCTCGGCATTTCGCAAGGATGCTCATTTAGTGTCCGCTACGCCGTGGAGAAC
CCCGAACAGGTGACCTGCCTCGTCCTCTTGGGCGGATTTCTTCGGGGTCGGCTCAAGCGG
ACGCAACCGGACCAAAAGCACCTTTATAAAGTCGGGACGATGATGATCCGCGACGGCTGG
GGCTCGACCAATCCAGTCTTCAGGCACTTTTTTACAACAACCTTCATGCCCGACGCTCAG
CCCGAGATGGCTGCGAATTTTGACGAACTTCAGCGCATTGCTACGAGTCCGGAAGCGGCG
ATGCCGATCTGGAAAATGAACAGCACGGTCGATGTGACGGAGTTGGCGAAGCAGGTCAAT
GTTCCGACGTTGGTCCTGCATTGCATCGGCGATCGCGTCGCGCCGATAGAAGAAGGGCGT
CTCATGGCTACGCTTATTCCTAACGCGACCTTCGTCGAGCTTCCTGGAAACAATCATGTG
CTCATGGAGGACACGGCTGCCTTCGAACAGTTCTTTGACGAGTGCTCCAGGTTCCTGACA
GCGTACAATCAGTGA
>RSULL_00289 hypothetical protein
ATGATGACGGTCTGGTATGCTTGTTCACTGGGAGTCGTAAATCTACTTGCACCGTCTTTG
TGGTCCGGGACACCACTCATTGGCAGCGCACTTCACGTAAATAAGGCCGGGTGGTACGAT
CCACTCACCTGGGCGAAGAACTTCTACATCAAGTCGGCCAGACGAGTCTCTTACCGCAGT
GCCGACAAATCGATATCGGCAACCGTCGGCGTCGATCACAAAGTCTCGAATTGCGCGCCC
CGCGACATAGCCGACGACTGCTCCGTCACATTGAACGGCGTCCAACACAAAAAACTCAAA
AGGGCAAACTTGGACTTACCATGA
>RSULL_00290 H(+)/Cl(-) exchange transporter ClcA
ATGACTTCATGCCTAAATGCAGACTTTGTCAAACAACTTTGCGCGGGCCTTCGCGATCTT
GAAAACAGTGTAAATATCAATCCCTTCACATCCGGCGGCGCAACCTTCGGCACCGGCTAT
GAGCAGGCCAAGGGCGCGGTGGAAGGGCAAGCGCTTCCCTTGCTCTTTTTTATCGAAAAG
CTCGTCGCCAGTTTACTGTCGATGATGTCGGGCATTCCAGGCGGCATCTTCGCGCCATCG
CTTGCGGTCGGCGCCGGTTTCGGCGGCACCGTCGGTTCGCTGCTTGGAACAAGCATCGCC
CTCGCTGCTATCCTTGGAATGACGGGATATTTCTCCGGCGTCGTGCAGGCGCCGATGACT
GCCTTCGTGATCATTCTGGAAATGACCGGCGACCATCAGGCGGCCACTCCGATCATGGCC
GTCTCGATGATCGGCTACGTGACATCACGGATCCTGTCACGAGAACCGCTGTATCATTGC
CTTTCGCGGGTCTTCCTTGCGGCAGCCATCAGGGCACGGCGAGCCGTGAAGAGCCAATGA
>RSULL_00291 hypothetical protein
ATGAAGAACACCACGACGGCAGGTGTCAGCACATATTCGATGTTTTCCGCGACGCCGGTG
ATGAAACCGCCCCACGGACCGAAGGCCGTGCGCGCGAAGGAATAA
>RSULL_00292 Transcriptional regulator HilA
ATGGCTGAGGAACGCGTCCAACGTCGGCTTTCTGCCATCCTGGCAGTCGATGTGGTCGGT
TACAGCCGCCTTATGGGCGCTGACGAGGCCGCTACGTTGGCTGCGCTCAAAGCCCATCGC
GCGGAATTGGTCGACGTGAGGATCTCCGAGCACCAGGGTCGCATTGTCAAGCTTATCGGA
GACGGCATGCTGGTAGAGTTTACGAGCGTGGTCAATGCGGTCGCCTGCGCTGCCGAGATT
CAAAGCAGAATGCAGGAGCGCAATGCCGGTGTGCCAGAGGAACGGCGGATTGAGTTCCGA
ATGGGCATCAACGTCGGCGACATCATTGTTGACGAGAACGACATCTACGGCGACGGCGTA
AACGTGGCTGCGCGGCTGGAAAGCATCGCCAGTCCAGGGGGCATCTCCGTGTCCGCGTCA
GTTCGCGAGCATGTCGGCAACCGACTGGACATCGTTTTCGAGGACGCTGGCGAACAGACC
CTGAGGAACATCTCGCGTCCGGTTCGGGTCTATCGCGTCGTGTTTGGGCCGTCTGCGGCA
ACTCATGCTACGGCAGTCGAAGCGACCGTTCCGGAGCGTTCCGTACGCGGGAAACCATCG
ATCGCTGTGCTCCCATTCAGCTATTTGGGCGGCGATCCTGAGCAGGACTACTTCGCCGAC
GGCATCACCGAGGACATCATCACCGACCTGTCGAAGGTTTCGGGTCTCTCGGTAGTCGCC
CGAAACTCGGTCTTCACCTACAAGGGCAAGTCGGTCGCCGCTGGAGAGGTCGGCAAACGG
TTCAACGTCACGACGATTCTGGAAGGAAGCGTTCGAAAAGCCGGCCGGCGCGTCCGCATC
AGCGCACAGCTCATCAACGCCAAGGACGGAATGCATCTCTGGGCCGACCGTTATGATCGC
GACCTGACTGACATCTTCGCAATCCAGGACGAAATCGCCCACAGCATAGTGGATGCCCTA
AAGGTGCGGCTACTTCGGCAGGAAAGTCAGGCGATCCGCAAGATTAAGACCAGCAACATC
GAGGCCTATCAGTTTTATTTGCGGGGGCGTCAGTATTTAAGCCGTCACTCCACCAAGTCG
TACGAGCTCGCCCGTCGGATGTTCCAGAGGGCGATCGAGCTCGATCCCAACTATGCGCAG
GCCCATGCAGGCGTCGCCGATTGCGACGCCTTTCGCTGGATCATGCACCGCGAGATATCG
CCTGAAGGTATAATTGCGGCGAGCAGCCAAGCCCTGGATCTCGATCCGGAGCTGGCTGAA
GCGCACGCCTCGCGTGGTCTCGCCCTGTCACTTGGCGCAGAGTATGAACTTGCATCATCT
GAGTTCGAGCGGGCAATTCACCTTGATCCGGGCTTATATGAGGGTCACTATTTTTACGCG
CGAAGCTGCGTATTGCAGGGTAACCATGAAGAAGCTGCCAAACACTACGAGCGCGCTGCC
GAAGTTGCTCCGGACGACTTCCAGGCGATAGGCCATCTAGCCCAAGAATACCACGCTCTC
GGGCGTGAAAGCGATGCACTTTTGGCGGAACGCCGCAGCTTCGAGCGCGCAGAACGTGAG
TTGGAGCGTCATCCCGACAACGTGCGTGCTGCTTGTTACGGAGCCATGGCGCTCATCTTC
CTGGGGGAGCTGACACGCGCAAAAGAATGGGCGGCGAGAGCATTGTGGCTCGATCCGGAC
GACACTCAGGTCCTGTATAACGTCGCCTGTGTACACGCCCGGCTTGGAGCCCACGATGAG
GCGCTCGATTTGCTGGCTCGAGCCTTGCAACGTATGCACCCGCGGATGGCAGCATGGGCA
CGGCACGACGACGATTTCGCGTCGCTGCGCGAAGATTCCAGATTCGAGGCCTTGCTCGAC
ATCGCTCGGCAGCGGTCTTCCGGATGA
>RSULL_00293 hypothetical protein
ATGGCTGTAGGCCTCCTGGTGGTTGATCCGCTTGATGTCGAACAGGACGTGGAGCGGATC
CCATCCCAGCGCTTCGTCCGCGTGAAGCGTGCTGTCGAGACTAACCCGGCGCTCGATGAT
GGGCACCGCCAGATGCTCCTTCGGCACCACGAATGGCAGCGTGCGGCCGTTGCGCTCCCG
CATGACGACGACCACCCGGCGCTTGCCGTTCTGGTTCTTCGCCAGCCTGCGGTCCTTGCG
GTTCTCTACACAGATCCTTGA
>RSULL_00294 hypothetical protein
ATGACGAGCATTCCATTCGAGCGACCGCCGGGCGATGTCGACCCGCGACGAGCGCCGCCT
CGCTTCTACTACCCGCTTGCCACAATCAAGTGCGCCGGGACTCCGGTTTTTCGGAGTCAG
GCCGCCCGAGACTTCGCGTGCCTGCTCGACGTCGATCCGGATGTCGTCGCCTGGACGTGC
GACGGCGTCGAGCTGACCTATGGCGGCGAGACCTATCTGATCGATATCATCGTTACTGGG
ACCGACGACCGCACCTTCGTGGTCGACGTCGCTCTTGGCGCTCCGAAGCCACCCGACTGG
ATCGCACTGGCCGCCGAACGGGCAGGGCACGGCTACCGCCCGGTGGCGATGGCTGACTTC
GCCGGCAGCAACCGGCTTTTCAACGCAAAAGACCTCCTTCGTTACGGGTTTTACAAATGC
CCGCTCGGAGACCGCGTTCGCATTCTCGCCGCTCTCGACGAGATGGGATCGCTCACCGTC
ACCGAGGCGCTATCCGCCTTTCGGGAAGGACGACCGATGGCCTGCCTTGCCGCGCTTATT
CGCGACCGCTCAGAAGGCGGCGCGCAGGATCGAACGGAAGTATGGGCGGAAGAACCTCGG
ATGGGATGA
>RSULL_00295 hypothetical protein
ATGACGAAATTTCAACTACCACCCGTCATTGCGGATCTGGTGATCGCGCGCGACCGAGTT
CGGCGACACTACGCCGTGCCGGGCCTGGCCTTCACCCTTGACGGAAAGCTCGTGGGCGAT
ATCGGCGAAGCGGTCGCGGCCGAATTGTTCGGTTTGACGCTGAAACCTGGCGGAGGAACT
GGCATCGACGGCCACGCTCCGGACGGACGTTCAGTGCAGGTGAAGGCGACCGGAACTGGC
CGAGGGCCTGTGTTCAGGAAGGTGGATGCTCGTGCGGAGCACCTCATCTTCATCGCGTTC
GACTTCGAGAAGCTGACAGGCGAGGTGGTCTTCAACGGCCCGGAACACATCGCGCTGCGG
GGCATGCCGGAAACGTGGGCGAACCAGCGGCCGGTTTCTCCGCGAATGATCCGCCTGCTG
AACGAGGAAGTCCTTCCTGGCGACAGACTGCCTATCATCGAGCGGACGCCAACCGGAGAC
ATAGCAACCCCCGAGCTTGCGTAG
>RSULL_00296 hypothetical protein
ATGCTTTCTCACCCTACGCCGCACATCGCGCGCAGCATCAGCAAGCGTTTCCAACAAGTT
GCACTGTCGTGCGAACGCCGCGATGTTGGAAAAGTCGTTGAACTACTGAGCGTGATGCGT
GCCTCGCCGACAAGGCTCGAAAACTATCTAGCCTGCACTCGCTCCCGTGATCCGATGGAA
CCGGTCGACGATGCCCGGTGGGTGTACCTCGTGCGCAACAAGACGGAGTGGGGCGTCGTC
AATCTTGGAGAAATCGACGACCGCGTGCAGAACGCCCTCCAGGAGCTGGAAGACCTGAAT
CCCTATTTCGGGAAGTACAGTCTCGCTGCGGCGTGGCGCGTCCACGATCTGCGTGCCGGA
TATGCGATCGCAGCAATGGCTCTGCAGTCCCCATTCATCCAGACCGACTTCTACGACTTC
CAGGATTTCGATCAGCTCGCCGAAATGCGCAAGAAGGTGACGAATGCATTGCAGGACTAC
CGGCTGCTCGACGGGAGCCCATCGTACGTGTCGTCGTCGTGGTCCCCTGAATTCTTCAGG
AACCACAACAGACGTGTTGTCGTGGAGGAGACGGCGGTGGACGATGAAGACGCTGACGTG
AGTGCTGGGTTCGCGCCGTGA
>RSULL_00297 Transposase
ATGCCGTGGAAAGAGACTTCGGTGATGGAGGAACGTCTACGATTTGTCGCCCGGCTATTA
GAGGGCGAAGGCATGAGCGATGTGTGCCGTGCATTCGGCATCTCGCGCAAGACCGGCTAC
AAAATCTTCAATCGCTATAAGGACGACGGCCTGGAGGCACTGACGGATCGGTCTCGACGG
CCGGTGCGTTATGCCAACCAGCTGCCTGAGCCGGTCGAGGCGATGATCGTCTCGTGCAAG
AAGAGCAAGCCGCATTGGGGTGCCAGGAAGATCAGGGAGCTTTTGGTGAAGCGCCTGGCC
GGCGATGTGCGCGTGCCGTCGAAGAGTACGGTGCATGCCGTTCTCGATCGACATGGTCTG
GTCGCCCATGCCCGCAAGCGGCAACGACATCGAGCCGAAGGGACAGCCTTGTCACAGGCA
TTACTGCCGAACGATCTGTGGTGTGCCGACTTCAAGGGCGAGTTCAAGCTCGGAGATGGC
CGATACTGTTACCCGCTGACGGTCACCGACCAGGCGTCACGTTATCTTCTCGCCTGCGAA
GCCTTTGAATCGACACGAGAACGGGCTGTCTTCGACGCGTTCCGGCGGCTGTTTACCGAA
TGCGGCCTGCCGACGGCGATCCGCAGCGACAACGGCTTGCCGTTCGCCAGCCCCAACGGG
CTCTACAATCTGTCGAAGCTGTCGGTGTGGTGGCTGAGGCTCGGGATCACGCTGGAGCGC
ATCAGGCCGGGCCGTCCCCAAGAAAACGGCCGGCATGAGCGCATGCACCTGACGCTGAAG
AAAGAGGCGACCAGACCACCGGGCAAAAACATCCTCCAGCAGCAGGCCCGCTTCGACGCT
TTCGTCAGCGAATTCAATCAGGAGCGGCCGCACGAGGCGCTNACATCCTCCAGCAGCAGG
CCCGCTTCGACGCTTTCGTCAGCGAATTCAATCAGGAGCGGCCGCACGAGGCGCTCAACA
TGA
>RSULL_00298 Dipeptide-binding protein
ATGAAAAAGCTCTCCGTCCTGCTGGCAGCGACGGCCCTGGCTTCGGTCATGGCGACGTCG
GCCTGGTCAAAAACCCTTGTCTATTGCTCTGAAGGTTCGCCGGAAGGCTTCGATCCGGGC
CTCTACACCGCCGGCACGACCTTCGATGCGACCTCGCGCACGGTCTACAACCGCCTCGTC
GAATTCAAGCACGGCAGCACCGAGATCGAGCCGGGTCTCGCCGAAAGCTGGACCGTTTCC
GATGATGGTATGGTTTACACCTTCAAGCTGCGGCCGGGCGTCAAGTTCCAGACCACTGAA
TTCTTCACGCCGACGCGCGATCTCAACGCCGACGACGTCATCTTCTCCTTCGAGCGCCAG
CTAAAGGCCGACAATCCGTGGAACAAGTATGTCGAGGGCGGTTCTTATGAATACGCCGCC
GGCATGGGCTTCCCGGAGCTCATCAAGTCCATCGAGAAGGTCGATGACCTGACGGTCAAG
TTCACGCTGACGCACTCTGAAGCACCCTTCATGGCCGATCTTGCCATGGACTTTGCGTCG
ATCCTGTCGAAGGAATATGCCGACAAGCTCGCAGCCGACGGCAAGATGAACCAGATGAAC
CAGATGCCACTCGGCACCGGTCCGTTCACCTTCGTCGCCTACCAGCCGGATGCCGTCATC
CGCTACAAGGCCAACGAGAGCTACTTCAAGGGCAAGGAAAAGATTGATGATCTCGTCTTT
GCGATCACCTCCGACGCTGCCGTCCGCGCGCAGAAGCTGAAGGCCGGCGAATGCCACATC
ATGCCGTACCCGAATGCTGCAGATGTCGCCGAACTGAAAAAGGACGAGAACCTGACCGTG
CTTGAAGAAGCCGGCCTCAACGTTTCCTACGTTGCCTACAACACGCTGGTCCCACCGTTC
GACAAGGTTGAAGTCCGCAAGGCTCTCAACATGGCGATCAACAAACAGGCGATCATCGAT
GCCGTCTTCCAGGGCGCTGCAGCGGTTGCCAAGAACCCGATCCCGCCGACGATGTGGTCG
TACAACGATGCCGTCGAAGACGACAAGTATGATCCGGATGCGGCAAAGAAGATGCTTGCC
GATGCCGGCGTCAAGGATCTCAAGATGAAGCTCTGGGCGATGCCCGTCTCGCGTCCGTAC
ATGTTGAACGCCCGCCGCGCGGCTGAACTGATGCAGGCTGACCTTGCGAAAATCGGCGTC
GACGTCGAGATCGTCACCCATGAATGGGCCGAATACCTGAAGCTCTCGTCCGCCAAGGAC
CGTGACGGTGCCGTCATCCTCGGCTGGACCGGCGACAACGGCGATCCGGACAACTTCATG
CACACCCTGCTTGGTTGCGATGCTGTCGGCGGTAACAACCGTGCGCAGTGGTGCAACAAG
GAATTCGACGATCTGATGATCAAGGCCAAGACGACGGCCGACGTTGCAGAGCGCACCAAG
TTCTACGAACAGGCACAGCTGATCTTCAAGAAGGAAGCTCCCTGGGCAACGCTCGATCAC
TCGCTCGTCTTCATCCCCGTCAGCAAGAAGGTTTCCGGCTTCGTGCAGGATCCGCTCGGC
TACCACCGCTTCGACGGCGTCGACATTTCCGAATAA
>RSULL_00299 HTH-type transcriptional repressor NsrR
ATGCGATTGACGAAGCAGACCAACTATGCGGTTCGCATGTTGATGTATTGCGCTGCCAAT
GAAGGGCGTCTGAGCCGGATTCCCGAAATTGCCAAGGCGTACGGGGTTTCTGAACTCTTC
CTGTTCAAGATTCTCCAGCCGCTGAACAAGGCGGGCCTTGTCGAAACAGTTCGAGGCCGC
AACGGTGGCGTCCGACTTGGCAAACCGGCGAAGGAGATCAGCCTTTTCGACGTCGTCAAA
GTCACCGAAGACAGCTTTGCGATGGCCGAATGCTTTGAAGACAGCGCAGCCGAATGCCCG
TTGGTCGACAGCTGCGGTCTGAACTCGGCGCTTCGCAAAGCGCTCAACGCCTTCTTCGAC
GTGCTGGCCGAATATTCGATCGACGATCTCGTGAGGGCGCGGCCGCAGATCAACTTCCTC
CTCGGCCTGACCGGTGAGGATTACCGCAAGCCCGCAATTAGCGTTCCGGCTGCTTAA
>RSULL_00300 Methylmalonate-semialdehyde dehydrogenase [acylating]
ATGTACGAGATCGGTCATTTCATTGGCGGCAAGCATGTTGCGGGCAAAAGCGGCCGCAGC
AGCAACGTCTACAATCCGGCCACCGGCGAAGTTCAGGCAACCGTGGCGCTCGCAAGCGTC
GAGGAAATCCGCGCCGCGGTCGAAAATGCCAAGGCGGCGCAGCCGAAGTGGGCCGCAACT
AATCCGCAGCGTCGCGCCCGCGTTTTCTTCAAGTTCGTGGAACTCCTGAACAAGCATATG
GACGAGCTTGCCGAACTGCTCTCCAAGGAGCATGGCAAGACCGTCGAAGACTCCAAGGGC
GATATTGTCCGAGGTCTTGAAGTCTGTGAATTCGTCTGCGGCATTCCGCATCTGCAGAAG
GGCGAATTCACCGAAGGCGCAGGCCCGGCGATCGACATGTACTCCATCCGCCAGGCCGTC
GGCATCGGCGCCGGCATCACTCCGTTCAACTTCCCGGCCATGATCCCGATGTGGATGTTT
GCCCCCGCAATTGCTTGCGGCAACGCCTTCATCCTCAAGCCCTCCGAACGTGATCCGTCC
GTTCCGCTGCGTCTTGCCGAACTGATGATCGAAGCCGGACTTCCGGCAGGCATCCTGAAC
GTCGTCAACGGCGACAAGGCCGCCGTCGATGCGATCCTGACGGACCCGGATATCGGCGCC
GTCACCTTCGTCGGTTCCACGCCGATCGCCCGTTATGTCTATGGTACGGCCGCCATGAAC
GGCAAGCGTGCCCAGTGCTTCGGCGGCGCCAAGAACCACATGATCATCATGCCGGATGCC
GACATGGACCAAGCCGTCAACGCGTTGATGGGCGCAGGCTATGGTTCGGCGGGCGAGCGC
TGCATGGCGATCTCGGTTGCCGTTCCGGTCGGCGAGGAAACCGCAAACCGCCTCGTCGAG
AAGCTGACGCCGAAGATCGAGTCGCTGCGCATCGGCCCCTACACCGATGAGAAGGCCGAC
ATGGGGCCGCTTGTCACCAAGGAAGCCTATGCCCGCGTCAACAGCCTGATCGATCGCGGC
GTCGAGCAGGGGGCGAAACTCGTCGTCGACGGCCGCGGCTTCAAGCTGCAGGGTTATGAA
GACGGCTATTTCGTCGGCGGCTCGTTGTTCGACCACGTCACGCCGGACATGGACATCTAC
AAGACCGAAATCTTCGGACCTGTGCTTTCCGTCGTCCGCGCTCATAACTACGAAGAAGCC
CTGTCGTTGCCGATGAAGCATGAGTATGGCAACGGCGTTGCGATCTATACCCGCGACGGC
GATGCCGCCCGCGACTTCGCTTCGCGTATCAACATCGGCATGATCGGCATCAACGTCCCG
ATCCCGGTTCCGCTTGCCTATCACTCCTTCGGCGGCTGGAAGGCCTCGAGCTTCGGTGAC
CTCAACCAGCATGGCACGGACTCGATCAAGTTCTGGACCAAGACCAAGACCGTCACCGCC
CGCTGGCCGTCAGGCATCAAGGACGGCGCCGAATTCGTCATGCCGACGATGAATTAG
>RSULL_00301 Antibiotic biosynthesis monooxygenase
ATGAGCGGCAAACGTGTCGTGAGAATGGCGGAACTGGAGATAGACCTCGCCCAGCTCGAT
GCCTATCGTGCGCTCCTGGCTGAAGAAATCGAGGCGTCGGTCGCGTCCGAACAAGGCGTG
CTGACCTTATACGCGGTCTCGATCAAGGATCGTCCAGAAAAAATCTGCATCTTCGAAGTC
TATGCCAGCCAGGAGGACTACGAAGCGCATCTCCAGACGCCGCATTTCCTCAGGTACAAG
ACGTCGACCGCCCACATGGTCACGTCGCTGTCACTCATTGATGTCGATCCCATCATTCTG
CGCGGTAAGACCGGCGATCATTTGGCGACGTAG
>RSULL_00302 HTH-type transcriptional regulator GltR
ATGAACTGGGACGACGTCCGCATCTTCCTCGCCGTAGCCAGAACGGGGCAGATCCTTGCC
GCCTCCAAGCGGCTGGGGCTCAACCACGCCACCCTCTCGCGGCGCGTGACGTCGCTCGAG
GGGGCACTGAAGTCTCGGCTCTTCACCCGCCGCACCAATGGCTGCGAGCTGACTGCCGAA
GGCGAAGTGTTCCTCGCTTCGGCTGAGCGGATGGAGACGGAAATGCTCGCCGCGCAGGCT
AACCTTGGTCGCACCGACACGGCTATCGCCGGCACGGTCCGCGTCGGGGCGCCCGACGGC
TTCGGCGTTTCCTTTTTGGCCCCGCGTATCGGACGGCTGATCGAGCGTCATCCGGAGCTG
AAAATCCAGTTGGTGCCAGTGCCGCGCTCTTTCTCACTATCGCAACGCGAGGCGGACATC
GCCATCACGCTGGAACGGCCCGAACAGGGTCGCCTCGTATCCTCGAAGCTGACCGACTAT
ACGCTGGGGCTCTATGCCTCGCGCCGCTACGCCGAACTCAACGGCTTGCCCGACAACAAC
GAGGCGCTCAAGCAGCATCGCCGCATCGGTTATGTGGAGGACCTGCTCTTTTCTCAATCT
CTGAATTTCACCGGCGAGGTCATGCGCAACTGGAGCGCTGGCTTTGAGATCTCCTCGGCG
ACCGGCCAGACGGAGGCAGTGCGCTCCGGGGCTGGTGTCGGCATCCTGCACGACTACATC
GCCCGGCAGTATGACGAACTGGTTCGTATCCTGCCCGACGTCTCGATCCGGCGCGCCTAC
TGGACGACCTACCACGAGAGCGCCCGCGATCTGGTGCGCGTGCGCACTGTCGCCGACTTT
CTTCAGGAACTGGTCGGCGCAGAACGGCAGATATTCCTTTGA
>RSULL_00303 hypothetical protein
ATGTCCGTTCCCAACGAACCCATTCCCGATCAGCCGCCGATGCCCGGACCTGGCTGGAAA
CCGGAGCCGCCCGTCAAGGAGCCCGATCCCGATCGCCTGCCGGACGAGACGCCCAATCCC
AATCCGGACGAAAACGAAGAGCCTCCAAAGCAGGCCGGCGGTCAAAGGAATATCTGCCGT
TCTGCGCCGACCAGTTCCTGA
>RSULL_00304 hypothetical protein
ATGCCGAAAACCTTTCTTTACGGTGCGACCAAGGTCGAGGAGACGAACGGCGCCCAGGCG
GTCGCTAGCCTCGAACAGTTTCGGTGGAAGAGCCGGGTTCTGGTCATTTTCGCCGACAAG
GACAACAGCCGCGCCGCCCGTCAGGAAAACCAGCTGCTTGCCGATCGCACCGGCCTGGAG
GAGCGCGATATGGTCGTTCTCAAGGTTTCCGGCAGCACGGTCAAGCCGATCTTCGGCGGA
GGCGGCAATCTGAACGAGAAGGCGCTTCGAAAGGAGCTCCATGCTCCCGAGGCCGGCGAA
TTCGGAGCTGTCTTGGTTGGCAAGGATGGAACGGTGAAACTCAAGGTGAGCGAGCCGGTG
AGCAACGGCGAACTTCTTGCCATCATCGACAGCATGCCGATGCGTGCGGCCGAATCCCTG
AAACCCGACAAATAA
>RSULL_00305 Helix-turn-helix domain protein
ATGTCCATTTCTCTCAAGAATCTGGATGGATCCAAAGCAACGGTGGTTTCAGCGATCAAC
GTTGCCGCCGAGGTCAGGAAAGCGCGCGAAGCCGTAGGCTACAGCGTCGATGACCTAGCG
GTCACCTGTGGCCTCGTCACCAATGAAATCATCGAAATCGAAAATGGGGAAAATGCCGAT
CCCGCAAAGCTGCGGCGCATTGCTGCCGCCCTGCAGGTTCCGCCGTCCGACTTCGTTCCT
ATGTAA
>RSULL_00306 tRNA-His(gtg)
GCGGTTGTAGCTCAGTTGGTTAGAGCGCAGGTTTGTGGCACCTGAGGTCGGTGGTTCGAG
ACCACCCAACCGTACCA
>RSULL_00307 phasin
ATGGCTAACATAAAGATCGACGACGTTTTTTCAATGTCCTCTTTCGACCCGTCCAAGTTC
ACTGAATCCTTCCGCGACTTCACTGAAAAAGGCGCCCAGCAGTCGCGTGAAGCCTATGCA
AAGATGAAGGCCGCTGGCGAAGATGCCGGCAAGACCCTCGAAGCCACGGTTCAGACCGCG
CAGGCCGGCACTGTCGAAATCGGCCTGAAGGCGATTGACGCGCTCCGCATAAACGCTGAG
AATTCGCTGTCGCACATGGAAGCGCTGCTCGGCGTGAAGTCGATTGCAGAGCTCGTCGAA
CTTCAGACCGCTTTCCTGCGCAAGCAGGCGGAACTGACCGTTGAGCAGGCGAAGTCGATG
CAGGAAACCTCCAAGCAGGTCGCTGAAAAGCTCGCAAAGCCCACCAAGGAAGCTGCCGAA
AAGGTCATGGCCTCCTTCAAGGTTGCCTGA
>RSULL_00308 Cell-division control histidine kinase PdhS
ATGCCCGCAGTCCAGTACCCGTTCATCGACATCGCCGTGCATCAGCGGGTGCGGGAACGC
TTTTCGCGCGGCGAAGCGTTATTGCTTTTCTCGGCCGACCTTTCCCGTTTGCTCTGGGCC
AACGGCGCCGGCGCGGAACTCTTCGGCCAGACGGCGGTCTATGATCTTCTCGATCAGGGC
GTGAACCGCGCCGACATCACCTTCCGTCAGATCGAGACCACGGCCCGCCAACTCGCCGCG
GTCGGCGATAGCAGGAACCTGATGATCCGGATTGCCAAAGGCTTCCAGCGGGCGCCGGCG
CAGGCAACAGCCGAACTGATTGGGCTCTCCTCCGGCGAGCGCGCCATTCTGTTCTCGGTC
CCCGTTTCCTCAAAGCCGCTTTCCGCCGCGGAGTCCGCAGCGCGAATGCTTGAGGGGCTC
GACGATCCCGATACGCACATGGCCGTGATCGGCGCGGAAGGCGAAGTCATTGCCTCCTCG
CCCGGCTTTGCGTCGCTCGGCATCACCCAACAGACGGCGAAGGCGCTGACTGGTCTGGCG
GGCACCCATCCCGACCGGCTCGTCAAGCGGCCGGTCGCCACCGGCAAGGGTTACCTGCCC
GCTGCCGTCGGTAAGCTCAGCGACGAACCGGCGCTGAATCTTCTCTTCGCCGTCGAAACC
GTGCTCGGCCATCTTGACCCGATCGACGCGGCAGCGCCGGAAGAACCGTTATCCACAGCC
GCCGTTAACCATATCGATGAGCCGAAGGGCGCGAAATTCGCCGACGCGCTCGATGCTGTT
GCGGACATCGAGGATGTGGAAGAGGCGCTGGAGAGTGTCGACGGCGAGGAAGCCGAGAGT
GCAGCGGAAGCGGCGGATGAGCCAGTCACCGACCATGAGGAGCAGCAGGAGCTTATCCTA
TCCGAGCCGGAACGACCTCCTGTAGATGAGGCGGAGCCCGTCGCAGACTATACGGCGGAG
CTGGAGACCGGGACGGAACCCGCCTCAGCGCTGATCGAGGCCGAGCCTGCCGAAAACAAT
CCAGGGCATGGAACCGAACCCGGCGGCGAAGACAGGGCTGAGGGCAAGCCTGTATCCGAG
GGCTTTAAGTTCAAGCCGAACAGCCGGGCGACGCGCTTTGTCTGGAAGATCGATGCTGAC
GGCCACTTCAGCGAAGTGTCGGGCGAATTCGCAGATGCCGTCGGTCCGCACGCCGCCAAT
ATCATCGGCGCGGCCTTCTCTGACATTTCGGCGCTCTTCAATCTCGATCCCGAAGGGAAG
ATCGCCGACGCGCTCGAACGCCGGGACACATGGTCCGGCAAGACAATCCATTGGCCGATC
GAGGGAACGAGCCTGATCGTTCCGGTCGATCTCGCCGCGCTGCCTACCTATACGCGCAAC
CGGGAATTCGACGGTTTCCGCGGCTTCGGTGTTGTCCGGCTGTCCGACACGACCGAGGAT
CCGTTGGCGCTCGGCCTGACCCTCGGCCCGGATGCCGCCGGCCGCGACCCGACCAGCCAC
GACCAGCCGCCGGAAAAATCTGCGGAAGAGGCTGCTCCAGAAGCATCTGACGTGCAGCCT
CAGCCGGAAGCGCCGGCCGCCGCACTTGAGCCCGAGGCAGCCTCCGAAGCCGAGCCTCGC
GAAGAGCGGCCAGCCCTGCGTGTCGTGGAAACGCCGAGTCGGCGGCTGACGGACAAGATC
ATTCAACTCCATGGCGCGGGTCCGACGCTGAGCGCGGCAGAGCAGGCAAACTTCCGCGAG
ATCGCCAAGCGGCTGGAAGCTTTCGGCGTTCGCGACGAGGAGCCCGCACCCGCAGAGGGC
GCGGCTGCTGCTGGACCGGTGGAGCCTACCGAAGGCGAACCGGACGAGCCAGTCTTCGAG
AGTGCGATTGCCGCCGAAGAACCGGCCGATACGGCGGAATCTGCTGACGAAGGTGATGAG
GCGACTCAGCCGTCCGAGCTGGACGAGGACGATGCCACCGAAGGCCTACACGAAACCTTC
AGCCCGATCGAAGTGCTGCACAGCGCCATTCCGCCGCGGGTGAAGATGACGGACGGGCTA
TCGGCCGACACCGTCGACCAGTTGCCGGTTGCCGTGCTGGTCCATGCTGGCGATGCGCTG
ATCCATGCCAATCCCGAATTCATGCGCCTGACCGGCTATGCGTCCCTTGAGGATCTCAGC
GATGTCGGCGGGATCGACGCGCTGCTGCAGCGCCGCGACCTGGACGAAAAAGCCGGACGC
CCGGGCGCAATGATGCTCGTTAGGGCCGACGACACACTTATGCCGGTCACCGCCCGCCTT
CAATCGATCCGCTGGGAAGAATCCAGCGCACTCATGCTTGCGCTGATGCCGGTCGAAGGC
AGCGACGTGGCGCCGGCCCAGAACGAAGAGGCACGCCTGGACAGCCGCTCCGACCGCATG
GTCGAGAAGGTTGCCAAACTGCAGATCGAGGTGGAAGAGCTTCGCTCCATCCTGGAGACG
GCGACGGACGGCGTGGTCGTCATCGGCGCCGAGGGCGACATCCGTTCGATGAACCGCTCG
GCGAGCGCGCTTTTCAACTACGATGAGGAAGAAACACGCGGCAAGCCCTTCGTGATGCTC
TTCGCGCATGAGAGCCAGAAGGCGGTGCTCGACTATCTGAACGGCCTTTCCGGCCATGGC
GTCGCCAGCGTTCTGAACGACGGGCGCGAAGTGATCGGGCGTGAGTCATCCGGCGGCTTC
GTGCCGCTGTTCATGACTATGGGCCGGCTGACCTCCTCCAGCGGTTATTGCGCCGTCATC
CGCGATATAACGCAGTGGAAGCGCACCGAGGACGAGCTTCGCAATGCCAAGGGCGCCGCT
GAAACGGCGAACGCCCACAAGACGGATTTCCTGGCGCGTATCAGCCACGAAATCCGCACG
CCGCTCAACGCCATCATCGGCTTCTCGGACATGATGGCGAGCGAGCGCTTCGGGCCGATC
GGCCATCCGCGCTACATCGAATATGCAAACGACATCGGCCGCTCCGGTCGCCATGTGCTC
GATATCGTCAACGACCTGCTCGATATCTCGAAGATCGAAGCGGGCGAGATGGATCTCGAT
TTCGCATCCGTCGGCCTCAACGAGGCGATTTCGGAAGCCGTGGCGCTGGTCCAGCCGCAG
GCGAACGGCCAGCGCGTCATCATCCGAACGGCGCTGTCGCAGTCGGTTCCGAATGTCGTT
GCCGATCTCCGTTCGATCAAGCAGATCGCCCTCAACATCCTTTCCAACGCCATCCGCTTC
ACCCCGTCGGGCGGCCAGATCGTCGTATCGACGTCGTATGAAGCCAGTGGCAGCGTCGTG
CTGCGCGTGCGCGATACCGGCATCGGCATGACGCGCAGCGAACTCGACCAGGCGATGAAG
CCGTTCCGGCAGGTTTCCACGCAGTCGCGCCACCGCGGCGACGGCACGGGTCTCGGCCTA
CCGCTGACCAAAGCGATGGTGGATGCAAACCGGGCGATCTTCTCGATCAATTCGGCGCCG
AACGAGGGCACGCTTGTGGAGGTCACCTTCCCGTCGCAGCGCGTGCTGGCAGGCTGA
>RSULL_00309 Acetyl-coenzyme A synthetase
ATGAGTGATACAGTGCCGCTTTGGGTACCTTCGAGAGAGTCGATTGAAGCAAGCCCGATG
CATGCCTTCATGCAGCGCTGCAACGCCGAGTTTGGTCTGAAGCTCGAAACCTATCCGGAC
CTTCACGCTTGGTCGATCGCTGAGCGCGAAAAGTTCTGGACCTCGGTTTGGGCATTCTGT
GGCGTGAAGGGGGAGCAAGGCGCACGAGCGCTCGCCGATGGCGATCTCATGCTCAAGGCT
CGCTTCTTTCCTGATGCGAAACTGAATTTCGCCGAGAACCTGCTATCGAGCGAAGGGCCG
GCTGACGCAATCGTCTTCCGCGGCGAGGACAAAGTCGAATATCGCTGGTCGTGGGACCGG
CTCCACGCGCTCGTATCACGGCTGCAGCAGGCCTATCGCGCGCTTGGTATCGGCGAGGGG
GATCGCATCGCCGCGATGATGCCGAACATGCCGGAAACGGTCGCCTGCATGCTGGCTGCC
GCTTCGATTGGCGCCATCTGGTCGTCCTGTTCACCGGATTTTGGCGAACAGGGTGTCCTC
GACCGCTTCGGTCAAATCGGCCCCAAGCTATTCATTGCCTGCGACGCCTATTGGTATGGT
GGCAAGCTGCAGGACGTTAAGGCGAAGGTTGCTGCGGTCGCAAAGAGCCTCGGCGCTCCG
GCGGTGGTTGTCCGCTATGCCGGCGATGCCGCAGCGGTTGCGGGCGAAACGCCCAAATCA
AAGACGCTGGAAGAATTCATTAGGCCGTACCAGCCCAAAGCCGTCGAGTTCGTGCGGCTT
CCTTTTGAGCATCCGCTTTATATTCTCTTCTCCTCCGGCACCACCGGCGTGCCAAAATGC
ATCGTTCATTCCGCCGGCGGCACGCTGCTGCAGCATCTGAAGGAGCATGTGCTGCATTGC
GGTTTGAAGCGGGGCGAAAAGCTCTTCTATTTCACCACATGCGGCTGGATGATGTGGAAT
TGGCTGATGAGCGGCCTTGCCACCGGCGTCACGCTCTGCCTGTTCGACGGCTCGCCCTTC
GCGCCGGACGGCAATGTGTTGTTCGATTATGCGCAGGCTGAAAAATTCGCGGTCTTCGGC
ACGTCCGCAAAATATATCGATGCGGTGCGCAAGGGCGGGCTGACGCCGCGGACCACCCAC
GATCTTTCGAGCCTGCGTCTGATGACATCCACGGGATCGCCCCTTTCGCCCGAAGGCTTC
ACCTTCGTCTACGAGGGCATCAAAGAAGACATCCAGCTGGCCTCGATCTCGGGCGGCACG
GATATCGTCTCCTGCTTCGTGCTCGGCAATCCGCTGCAGCCTGTCTGGCGCGGCGAAATT
CAGGGAGCGGGCCTCGGCCTTGCCGTCGACGTATGGGACGATGAAGGCAAGCCCGTCCGC
CAACAGAAGGGTGAACTGGTCTGCACTAAGGCCTTCCCGTCGATGCCGGCCGGCTTCTGG
AACGATCCGGACGGCGCGAAATACAAGGCGGCCTATTTCGAGCGCTTCGACAATATCTGG
TGTCATGGCGATTTTGCCGAATGGACCGAGCATGGGGGTCTCGTCATTCATGGCCGCTCC
GACGCGACGCTGAACCCCGGCGGTGTGCGAATCGGCACCGCCGAGATCTACAATCAGGTC
GAGCAAATGGAGGAAGTGGCCGAAGCGCTCTGCATCGGCCAGGATTGGGAGGACGATGTG
CGCGTGGTGCTTTTCGTTCGCCTCGCGCCTGGTGCGTCCTTGACGGACGAACTCGTCAAA
GCCATCAAGAGCCGCATCCGCACCGGCACCTCGCCGCGCCATGTGCCGGCGAAGATCATC
GCGGTCCCTGATATTCCGCGCACCAAATCCGGCAAGATCGTCGAGCTGGCGGTGCGCGAG
GTCGTGCATGGCCGGCCGGTGAAGAACAAGGAGGCGCTCGCCAATCCCGAGGCGCTCGAC
CTGTTCGTCGGGCTCGAGGAATTGCGCTTCTGA
>RSULL_00310 putative protein involved in outer membrane biogenesis
ATGATACCCGTTTCCCGCTGGCTGCCCGGGTTTGCGCGGGTTGCAACTGGCCTTCTCCTT
GTTGCCGCTATCGTTTTCGTGGCGCTGCGCGTCGCAGCCCCCTACCTCGTTTCGAGCGGG
CTGGTGCGCTCCGGCATCGAGGACGTCGTGTCGAAATGGACCGGCTATCAGGCCGAAATC
AAGGGCACGCCAGTCCTGGAATTCTGGCCGACGCCGCGCATCAGGTTGAATGAGATCACC
ATCCGGCAGCCTGAAGGCAGCGGCAACAAGCTGCTCGGCACGATCGAGAGCCTTTCGGCC
GATTTCAGCCTCATCGACGCCATTCGCGGCCGTGCCAGCTTTCACGAGTTCCATCTGCTG
CGCCCCAATCTTTCCCTTACGCGCGACCAGCAAGGGCTGATCGACTGGACCTATGCGGGG
CAGCTTGCGAAGGCGATCGACGGCGCGCGCCAGGAAGGCGGTACCGAAATCCTCGATCAA
AGGCTCGACGCAACCATCGGTGCAATCACCGTCGAGGACGGCACGCTCAATGTCGCCGAT
CTTGCGAGCGGCAAGACCTATCATTTCGAAGGCGTAACCGCCGATATCACCTGGCCGCGG
CTTTCAAGCCAGATGACGGCGGTGCTGATCGCGAGAACGAGCGGCGAAGACCTGAAGCTC
GACTTCTCTTCCAACAGCCCGCTGCTGATTTTCGGCGGCAAGGTTGCTCAGATCAAAACC
GCGCTCACCTCCAGGCTCATAACGGCAGAATTCACCGGTATTGGCGGTATCTCCAGCCTC
GCCGGACTGTCCGGCAACACGGCGGTCAATATTCCGGACCTGCCAGCGCTATTGGCCTGG
TCCGGCAAATCTATTCCGGGCATCGAGACGCTGAGATCGTTTTCGATCGAGAGCGATGTA
TTTTCCGCCGCCAATGGACTGCGCTTCAATGAAGTCGCGCTTGGGCTCAACGATGCGAAT
GCGACCGGCGTCATGGACATTTCCGTTGGCACGAACGCGCGGGCAAAGCTCGGCGGCACG
CTGGCCTTCGACCATATGAACCTCAAGCCCTTCTTCGACGCCTTTGCCCTTCGTCTGGCC
GCTGGCGAGGCAGGCGCGCCGGAAGACGGCGGTCCGCTGCAAAAGCTTGATGTCGACCTC
AGGCTTTCCGCCAAGGGAATGCAGCTTCCGCCTTTCCAGCTCTCCGATGTCGGGGCAAGC
ATCATCGTTTCCAGCAACGAGGCCAAATTCGATATCGGCGACAGCCAGTTCGAAGGCGGC
GAAATGACTGCGCATCTCGAGGCAATGCGCGGGGACTTCGACGGCGGCGGCAAGCTGCAA
GTTTTGATCCGCGGCGCCGATTTTGCGGGGTTGACCGAGCGGCTACAGTTGAAGGGTCCG
CTACCGCTCGCGAGCGGATCGCTCGACATTTCGCTGAAAACCAGCAAGCCAATCTGGACG
GCAGGCGCTGCCGACGTGAGCGGACAGCTGACGTTCCATGGCAACGCGGGCTCGATTGCC
GGTCTTGACGCCGAAGCCATCCGAAGCCAGGCCGCGCTGCAGAAATTCTTCCCGCTGAGT
GCCGTTTCGGGCCGGGCATTCGACTTCAACCGTATCGACATAAGCGCTACCCTCGCGGAT
GGCTCGGCGGAGCTTCGCGGCGTCAGCGTTCAAGGCGCAGACGAGACGCTGACCCTTTCG
GGCATCATCCCATATGAATCCAACGGACTGGCCCTTTCCGGATCGCTGCAGGCGACGGAT
GCCGCCAAAACGGCAGAATTGCCGCCCCTGCCGTTCTTCGTCGGCGGCTCTTGGCCGAAT
CCGGTGATTTCGCCGGTGCCGGTGATCGATCAGCAGGCTCCCGGCGTCCAGTGA
>RSULL_00311 Inner membrane ABC transporter permease protein YdcV
ATGCTGCAATGGACCCGCTTCAATATCGTCTCGATCACGCTCGGCTTTGCCTTCCTCTAT
CTGCCGATCGTGCTGCTCGTGATCTTCTCGTTCAACGAGTCGAAACTCGTCACCGTCTGG
GGCGGCTTCTCGACGAAATGGTACACGCAGTTGCTGTATAATCAGGCGCTGCTCGATGCC
GCCTGGGTGACGGTGCGCGTCGGCGTGCTCTCCGCCACGCTGGCGACGGTTCTCGGCACG
CTCGCGGCGCTCACGCTCGTGCGCTATCGGCGCTTTCGCGGCCGCATGCTTTTCTCAGGG
ATGGTCTACGCGCCGCTCGTCATGCCGGAGGTGATTACGGGTCTTTCGCTGCTCCTGCTC
TTCGTGGCGATCGGATTTGACCGTGGCTTTTGGACGATCACGCTGGCGCATACGACGCTG
ACGATGTGCTTCGTGGCGGTCGTCGTGCAGTCGCGCTTGGTGAGTTTCGATCATTCGATC
GAAGAAGCGGCGCAGGACCTCGGCGCTCCGCCGGTTCGGACTTTCTTCGAGGTGACGCTG
CCGATCATTGCGCCTGCCGTCTTCTCTGGCTGGATTCTGGCCTTTACGCTGTCGCTCGAC
GACCTTGTGATTGCGAGCTTTACGTCAGGTCCGGGCGCCACGACCCTGCCGATGCGAATT
TATAGCCAGGTCCGTCTTGGCGTGACCCCTGAAATCAACGCGGTCTGCACGATCCTGATC
GGCGTCGTGACGGTTGGCGTCATCTGCGCCTCGATCGTAACCAAGCGCCGCGAGGTGCAG
CGGGAGCGCGATGAGCGTACGGCGGCGAACGCCGCCTGA
>RSULL_00312 Putrescine transport system permease protein PotH
ATGGGCAAGCTCGGTTCCGCGATCTACAGCCGCCTTGTGATCATCATTCCCTATGCCTGG
CTGCTCATCTTCTTCCTCGCGCCGTTCTTCATCGTCTTCCGCATCTCGATGTCGACGACG
GCGATCGCGATGCCGCCCTATATGCCCGTCTTCTCGCCCGGCGACGGCTGGGCCGGCTTC
TGGGACAAGGTATCGACCTTGTCCTTCGACAATTACAGCTATCTCATCGATGATCCGCTG
TATTTCAACGCCTATGTCTCGAGCGTCGTCATTGCCGGGATTTCGACTTTTCTCACACTG
CTCATCGCTTATCCGATCGCCTATGGCATGGCGCAGGCCCCGCGCAGCATTCGCCCGACA
CTGCTCATGCTCGTTATCCTGCCGTTCTGGACGAGCTTCCTGATCCGCGTCTACGCCTGG
ATCGCGATCCTGAAGCCGGAAGGCTTGCTGAACCAGGTGCTGCTCGCCAGCGGCATCATC
GACAGTCCGCTCATCATCCTGAACACCAACATCGCGGTCTATATCGGCATCATATACTCC
TACCTGCCGTTCATGGTGCTGCCACTCTATTCCTCGCTGGAGAAGATGGACGGCACCTTG
GTCGAGGCCGCGCAGGATCTCGGCTGCCCGCCGATCACGGCCTTCTGGCGCGTCACGTTC
CGACTGTCGCTACCCGGTGTTATCGCCGGCTGCATGCTGGTTTTCATCCCGGCCGTCGGC
GAATTCGTCATCCCCGACTTGCTCGGCGGATCGCAGACGCTGATGATCGGCAAGACGCTT
TGGAGCGAGTTCAATTCGAACCGCGATTGGCCGGTCTCCTCCGCGGTGGCGACGATCCTG
CTTTTGATCCTGGTGATCCCGATCGTCTTCTTCCAGAACGCGCAAGCCAAAGCCGACGAG
CAGGGGAGGTAA
>RSULL_00313 Spermidine/putrescine import ATP-binding protein PotA
ATGAAGTCACTTGGCAATATTCGCCGCACCTTCGCGCCTTGGGCCGATCCGGCTTCCAAA
CCGTTTATCTCCTTCAAGAACGTGACGAAGAAGTTCGGCGATTTTACCGCCGTGAATGAT
CTGTCGCTGAATATCTATCATCGCGAGTTCTTTGCATTGCTTGGTGCATCGGGTTGCGGC
AAGTCGACACTGTTGCGCATGCTGGCGGGCTTCGAGCAGCCGACCTCCGGCGAAGTGATC
CTCGATGGCACGAACCTGGCAGGTACCCCGCCCTACAGGCGGCCCGTCAACATGATGTTC
CAGTCCTACGCGCTCTTTCCCCACATGACGGTAGAGAAGAACATCGCCTTCGGCCTTCGC
CAGGACGGCATGCCGAAGGACGAGATTATCGAGCGCGTTTTGCAGATGCTGAAGATGGTG
AAGTTGGAGCAGTTCGCCTCCCGCAAACCGAACCAGCTTTCCGGCGGGCAGCGTCAGCGC
GTGGCGCTCGCCCGCTCGCTCGCCAAGCGTCCGAAAGTGCTGCTGCTCGACGAACCGCTC
GGCGCGCTCGATAAGAAGCTGCGCGAGGAAACGCAGTTCGAGCTCATGGATCTTCAGCAG
AATCTCGGCCTCACCTTCGTCGTCGTGACGCATGACCAAGAAGAGGCGATGACGATGGCG
GATCGCATCGCCGTTATGAGCCACGGCAAGGTCGTCCAGGTGGCGACGCCGGCGGAAATC
TACGAGGCGCCGAACTCGCGATTCGTTGCGGATTTCATCGGCGATGTGAACATCTTCGAC
GGCCAGGTGACCGCCGCCGAAGGCGACACAGTCGAGATTGCGGTCGAGAGCGGCTTTACC
ATCAAGGTCGCGACATCTGACAAGCCTGCAAAGGGCAGCAACGCCGGCTTTGCGGTCCGT
CCGGAAAAACTGAAGGTGCTCCGTCATCCGCCGCCAAACCCATCCGTCAATGCGGCTTCC
GGTGAACTCTGGGACATCGGCTACCTCGGCGACATGACGGTCTTCCACGTCAAGCTGAAG
AGCGGCAAGGTCGTGAAGGCCTCCTCGCTCAACGCGCAGCGCGCGGTCGACGATCCCTTC
ACATACGATCAGGAAGTCTGGATCTCCTTCGCCGATGATGCCGGCGTGCTTCTGAGGGAT
TGA
>RSULL_00314 Putrescine-binding periplasmic protein precursor
ATGAGGTCAAGAATCGCAAGACTTGCGGCCACGGCCGTCGTTGCCGTTTTCGCTGCGGCG
CCGGGCTTCGCGCAGGAGCGCGTCGTCAACGTCTATAACTGGTCGGACTATATCGACAGT
TCCATCCTCGAGGATTTCACCAAGCAAACCGGCATCAAGGTTGTCTACGACACCTTCGAT
TCCAACGAGACGCTCGAGACGAAGCTTCTTGCGGGGGGCAGCGGCTATGACGTCGTCGTG
CCGACCGCGGACTTCCTGCAGCGCCAGATCCAGGCCGGTGTTTTCCAGAAGCTCGACAAG
TCGAAGCTGCCGAACATTTCCAACATGTGGGATGTGATCCAGCAGCGCACGGCGCAGTAT
GATCCGGGCAACGAGTACGCCATCGACTACATGTGGGGCACGAACGGCATCGGCTACAAC
GTCAAAAAGGTTGCCGAAATTCTCGGGCCTGACGCCACGCCGGGGCTCGAAGTGATCTTC
GATCCGAAGGTTGCCGAGAAGTTCAAGGATTGCGGCATCTATCTGCTCGATGCGCCGAAG
GATGTCCTTTCTGCTGCCTTCCAGTATCTCGGCGTCGATCCGAACACGACCAGCGCGGAT
GACTTCAAGAAAGCTGAGGACTTGATGACCTCCATCCGTCCTTTCGTCCGCAAGTTCCAC
TCGTCCGAATATATCAATGCGCTCGCCAACGGCGACATCTGCATCGCCTTCGGTTATTCC
GGCGATATGCTGCAGGCCCGCGACCGCGCTGCCGAAGCCAATAATAATGTCGAGGTCAAC
TACTCGATCCCGTCTCAGGGCGCCCAGATGTGGTTCGACATGATGGCGATCCCCGCCGAT
GCGCCGCATGCTGCCGAAGCGCACGAGTTTCTGAACTACATCATGAAGCCGGAGGTCATC
GCCAAGGCGACCGACTATGTCTTCTACGCCAACGGCAACAAGACTTCCCAGCAGTTCATC
AGCAAGGACGTGCTCGAAGATCCGGCGATCTATCCGACCGAAGACGTGATGAAGAAGCTC
TTCACGGTCTCGCCCTGGGAGCCGAAAACGCAGCGCACCGCGACCCGGCTCTGGACGAAA
GTCGTCACCGGCCAATAA
>RSULL_00315 putative transcriptional regulator
ATGGTCGAGCGGAAGATATTCGCCGGTCCGAAAGTTCGCCGCATTCGCAACGGCTTGGCG
ATCACCCAGACGGCGATGGCCGAGGGATTGGGAATTTCGCCATCCTACCTCAACCTGATC
GAGCGCAATCAGCGGCCATTGACGGTGCAACTCCTCTTGAAGCTCGCGTCGGTCTACAAG
GTCGACCTGGAGGAACTGCAGAGCGAGCCCGGAAACAATCTCGCCCAGCTGCGTGAAGTC
TTTGCCGATCCGTTGCTTTCGGGCGAACTACCCGGAGACCAGGAACTCATCGAAGTCGCC
GAAGCCGCACCCAATGCTGCAAGCGGCGTCGTGAAGCTCTATCGTGCCTATCGCGAGCAG
GCTGCGCGACTCTCCGACTTGACAGTCCTGATGGCTGGCGACGGACAGGCTCCGGCCGCC
GGCGCGCGGCTGCCGGCAGATGAAGTGCGCGACGTGCTGGAGCGCCGTTCTGCCTATTTT
GGCGCGCTTGAAGAGGCCGCTGAGGCTTTCTTCGTCGCTCTGCCGGCGGGTGAGCGCGCG
CAGGTCCTTAAGGGCTGGTTGCAGAAGGAGCACGGCATCAGCGTCCGCATCCTGCCGGTG
CATGTGATGCCCGATCTGCGCCGCCGCTTCGACCGGCATTCGATGCGGCTTTTCATTTCG
GAGCGCCTTGCGGCGTCCGATCAGATCCAGGAAGTCGCCGTCGAGGTCGCGACGCTCGCG
CTTCGCGAAGCCATTATGCGAGAGCTGGAAACACTCAACCTCTCGACGCAGGAGGCGAGG
CGCATTGCCCGCTTCGAGCTCGCGCGTTACGCAGCCCTTGCGCTGATGATGCCTTATGAC
GCGTTTCTCTCCGCAGCAAAGACATCGCGTTACGACATCGATATTCTCTGCGCTCGCTTC
GGCTGTTCGTTCGGCCAGGCTGCGACACGGTTGACGATGCTGCAGCGACCGGCGAACGCC
AGCGTTCCGTTCTTTATCATGGAGATCGATACCGCGGGCCATCGGCTGCGGCGGGGCGGA
GCGGCAGGTTTTCCGCATGCCCGCTTCGGCGGCGGCTGTCCGAAGCTCAACATCCATCCT
GCCTTTCTCCAGCCGGGCCAGGTTCTGGCCGAGGCTGCCGAGATGCCGGATGGCTCCGCT
TATCTTACCATAGCGCGGACGCTCGAAGGGCCGCATGCGCCCTTTGGCGAACGGGTCCGG
CGTACTGCAGTTCTGCTCGGCTGCGACATCGCGTTCAAAGACAGCACGACATATGGCCAG
GCCCTTTCTGAGACCCCGCATCCGGTGGCAATCGGGCCGGCCTGCCGCCTCTGCGAAAGG
AAGGGCTGTCTTGCGCGTGCCGAGCCGCCTGTCACTCGCCCGCTTGGCTTAGATGAGATG
GTGGCGGGGCTCGGTGCCTTCGATTTTCAGTGA
>RSULL_00316 Isocitrate lyase
GTGACAGAATTTGACAAGCTTATCCGCAATGCGCCGGCAGGCCGTTTCGACGGTATCGAG
CGACCCTATTCGCCCGAGGACGTGAAGAGATTGCGGGGCTCCGTCGAACTCCGCTATTCG
CTTGCCGAGATGGGGGCGAACCGGCTGTGGCAACTGCTGCATCAGGACGATTTCGTCAAT
GCGCTCGGTGCACTTTCGGGCAATCAGGCAATGCAGATGGTCCGTGCCGGGCTGAAAGCG
ATCTACCTCTCCGGCTGGCAGGTCGCAGCCGATGCGAATACGGCTTCGGCGATGTATCCC
GACCAATCGCTCTATCCCGCCAATGCTGGACCGGAGCTCGCCAAGCGGATCAACCGCACG
CTTCAGCGCGCCGACCAGATCGAGATATCGGAAGACCGCGAACTTTCCGTCGAAACATGG
TTTGCGCCAATCGTTGCCGATGCTGAAGCCGGCTTCGGCGGACCGCTCAATGCCTTCGAG
ATCATGAAGGCCTATATCGAGGCCGGCGCTGCCGGTGTCCACTTCGAGGATCAGCTGGCA
TCGGAAAAGAAGTGCGGGCATCTCGGCGGCAAGGTGCTGATCCCGACGGCGGCGCACATC
CGCAATCTGAACGCGGCGCGGCTTGCCGCAGACGTGATGGGTGTTCCGACCCTCGTCATT
GCCCGCACGGATGCGGAAGCGGCCAAGCTTCTGACCTCGGACATCGACGAGCGCGACCAG
CCTTTTGTCGATTACGATGCCGGCCGCACGGTCGAAGGCTTCTATCAGGTGCGCAATGGC
CTCGATCCCTGCATCGCCCGTGCGGTTGCTTACGCCCCGCATTGCGATCTCATCTGGTGT
GAAACGTCCAAGCCGGATCTGGAGCAGGCGCGGCGCTTTGCGGAGGGCGTGCACAAGGTC
CATCCCGGCAAGCTGCTCGCCTACAACTGCTCGCCGTCGTTCAACTGGAAGAAAAACCTT
GACGACGCGACGATCGCCAGGTTCCAGCGGGAGCTCGGCGCGATGGGCTACAAGTTCCAG
TTCATCACGCTAGCCGGTTTCCACCAGCTGAACTTCGGCATGTACGAACTGGCACGCGGC
TACAAGGACCGGCAGATGGCGGCCTATTCGGAACTGCAGCAGGCGGAGTTCGCCGCCGAG
GCACAGGGCTACACCGCGACCAAGCACCAGCGCGAAGTCGGCACCGGCTATTTCGATGCC
GTATCGCTCGCCATCACCGGCGGCAAGTCCTCGACCACTGCCATGAACGAATCGACCGAA
CATGCACAGTTCAAACCCGCAGCCGAGTAG
>RSULL_00317 hypothetical protein
ATGGCTTCCATCGCACGTGTCCGCGAAAGAGCGGAAGAACAATCCTCCAGCATGAGCGCC
GATCAGCAGACGATGATCCGCATGCTCGCAAACGATCTGCACAGGCTGAACCAGTCCGTC
ATGAAGGCCGTCGAGGCCGGGGTCTCGGTCGAGCTCGTGCGCTCCGCCCGCCACCATGGC
GGAGACGGCAATTGGGGCGATCTCCTGATCCCTGTCATCGTCGCCAACAGGATGTAG
>RSULL_00318 ATP-dependent transcriptional regulator
ATGCCCGCCACGACGCATGCCAATCTCGAATCTCTCACTGACCTGGTCTACGGCGCATTG
TTTGGCGAAACGGACTGGCAGGACTTCCTCGACACCCTCAACACGAGGATGCCCGATGCG
AAGACGACGCTCTTTTATCACGACAGCGTCGCGGGTGCCGGTGCCTTTTCGCTATGCTCA
GGTTTGGACGGCTCCAGTCTGGACGACTACAACCGGTATTATTGCACCGTAAACCCGTGG
ATGCCGAAGGCAGCCGTCCGGCCGGTCGGCCTCGGCGTCATCGCGGACCAGATGCTGCCG
CATGCCGAACTCGTCAAGACGGAATTCTACAACGAGTATCTGCGCAGCATCGGTTGCCGG
AGCAGCGTCGGCGTGACGATTCTGCGCGAGAACAGCAGGTCCTTCAATCTCTCGACTCTG
ACATCGAGCACCGACACCGGCTTCAATCGCCTCAACGCGGATCTCCTGACACAACTCGCA
CCGCATTTGCAACGAGCCTTCGATTTCATGCGCAGGGAAAAAGCGAGCAATGAGACGGGC
CGTTCGCTGTTCGACGCCATCGGTGTCGGCCTCGTCTATATCGGCGAAGGCTGCCAGATC
CGGTCGATGAACCTTGCCGCGGAACAGATGTTCGCCGAAGATGCCGGGATCAGTGTCACG
CCAACAGGACATCTCGTCTGCAGCGACCGGGATTTCCTCGAGCGTCTTACCTCCGCTTCA
CGCTACCGCGCTCCCGCCGCGGCAGAACCGTTCATCGCGAGATTCAGGTCTTCCTGCGCG
TCGTTCAAATGCACGCTCGTGCGCCTTACGTCCGATTTGATGACCGAGTTCCTGCAGGGG
CCGACGGCGGCACTCATCATCGAGCGCATGCCCGTGGCATGCCCTGAACTGAACGACCGT
TTGTCCGCAAAGGAGCAACTGACCGCAGCCGAGCTGCGGATCGCCTCCTCCATCGCGGCA
GGCCTTTCGCCGCGCGAGGCGGCCAGGCTGCATGGCATCAGCTACGAGACGGCCCGGACG
CATCTGAAGAACATCTATTCCAAGCTCGGCGTGAACAGCCAGGTCGCGCTCGTGAGACGT
CTGATGCCGTAG
>RSULL_00319 chromosome replication initiation inhibitor protein
ATGAAAAACGCCGCATGGGACTCCTATCAGCTTTTTTTGCAGGTCGCGCGCCTCGGCGGG
CTGACCGGCGCGAGCGCGGCGACCGGCTTGAGCCCAGCCACGATTGGACGCCGCATGCTT
GAGCTGGAACAGGAAACGGGGCGGATGCTTTTCGCCCGCAGCCAGACCGGCTACCGCCTG
ACGGCCGATGGCCAGATCCTCCTCGACCACCTTCAGGAGATGGAAGCCGCTGCCCGGAAG
GTGGATGCCTGGCGCCAGGCAGGCGAAGGAGGCGTAACGGTAAAGATCGCAGCCGGAACC
TGGGTTGCCTGGATGCTGACCGAAAACTTCTCCGCGATCCGCATGCCTGCCGACGGTTTC
ATCATCGCGCTGACGATCGGCGAGGCGCGCGCCAATCTCGCCTACCGCGAGAGCGATATC
GGCATTCGCGCCTTCGAGCCGGACGAATCCAATCTCGCTGCTCGGCTTTTGGGGGAAGTC
GCCTATGCCGTCTATGTCCGGCGCAATGCCGGCGAGGTCGAAAACCGCTGGATTGCGGTC
GCCGAGGATGATGCCATTTCCGCCTATCTCCGCTGGCCGCACCGCCAGGCGTCGGAGCCC
ATCGTTGCGACGGTCAACAGGCCGCGTTCGCTGCCGGACCTCGTCCGGGCCGGTGCGGGA
AAGGCGGTGCTCCCCTGCTTCGTGGGTGATCTCGATCCGGAGCTGCAGCGGCTCGGCGGC
GAACTGACGGAGTTGCGCCACCGGCAATGGATCGTGTTGAACAACGAGGATCGCCACCGC
CCGGAAATCCGCACCGTCGCCGACCGTATGACAAAGCTGCTGAAAAGCTATGCTGATCTG
TTCGCCGGAAAGCGCGCCAGCCGCAGCTGA
>RSULL_00320 hypothetical protein
ATGATCGATCAGATCATGATTGCCAGTTTCCTCGGCCTTTCGCAGAGCTGCCAGCCCATC
CAAAAACGTGCCAGGACTGAGGACGAATTCTACCGGGATTTTGGAAGCTCGCCTATCGTT
AGCTTTGGCAGGTGGCTCAACAGCATCGGCGCAAAAAAGCAAAAGGACCGCGCGTTACCG
GCGCGATCCTCCATACCATCAAGCTGCAGGCCCCATCAGGCTGCCCGCCTTGCCCGGCCG
TGA
>RSULL_00321 Serine chemoreceptor protein
ATGCCGCGTTTCTTTTCGACGTCCATCGTGCGTCAGGTTGTTGCGATCACGCTCGCTCTG
CTCGTCGTCAGCACCGCCGCGATCGTCGCTGTCACCTATCACAATCTCAGCCGCGACGTG
ATGGAAAGCGCCGTTTCGGACGCAAAAGGCGCAAGCCGCACCATGGCGGTGCTTTATGGT
GCCGTGGATGCGAATGCGGCTGTCGGTGTCACGGGTGACGAACTTCTCTCCGTGACGGAA
GATGGCATTCTCGAACTCAAGGATCACGCTCTCGTCGATCGCACGGCCCAATCAATTGCC
GGCGTTGCAACAGTCTTTCAGAAGCAGGGCAACGACTATGTCCGCGTTTCGACCAATGTG
AAGAAGGAAGACGGCAGCCGTGCCGTTGGCACCAAGCTTGCCGCCGATCATCCGGCGCAG
CCGGTTCTCGCAAACGGCAAGGCCTACTACGGTCCCGCGCAGCTCTTCGGCAAGAACTTC
ATGACCGGTTACTTCCCGGTCAAGAGTGCGGCCGGCGCCAATGTCGGCATCCTCTTCATC
GGCATTCCGATGGAGGTCTATTTCGCCCGCATCAATCATCTGCAGACTATGGTTCTCGGC
GCCGGCGCTGCCGTCATGCTGCTTGTCGGCATGCTTGCCTTCTTCGCGATCCGCGCGTCC
GTGAGGCCGCTGCTTGCGCTGACGGAAACGGTCCACTCGATTTCCGCCGGTAAACTCGAC
AGCACGATCCCCTGTCTTGAGAAGAACAACGAATTCGGCGAGATCGGCCGCGCCCTGGTT
GCCTTCCGCGACAGCGCCCGCGCCCGGCAGGATCTCGAGACGCAGGCTACGGAACAGCGC
GCGCTGAGCGAAGCCGAGCGTGCCCGCAACGATGCCGATAAGCGTTCGCTCGATGGTCAG
ATCGACTTCGCCGTGAACCAGCTTGCAGCTGGCCTCGGGCGCCTCGCCCAGGGCGATGTC
TCAGAGACGATCGAGACGCCGTTCGTCGGCCGGCTGGAGCAGCTTCGGGTCGACTTCAAC
ACATCGCTTGTCCGCCTGCAGGATACCCTCGTGAAGATCCGCGAGAACGCCAATGCCATC
CAGCGCAACAGCGGAGAAATGCTGACTTCTGCCGGCGAGCTTTCGAAGCGCACGGAAGCG
CAGGCGGCAAACCTGGAAGAAACGGCGGCTGCCGTCGAAGAGATCACCGTGACCGTTCGC
TCGTCCGCTGAGCGCGCTCGCGAAGCCAACAACGCCGTCACCGCCACGAAAAAGACTGCC
GACAGCTCCGGAGTGGTCGTCAGCGACGCTGTCGCCGCAATGGGCCGCATTGAGCAGGCG
TCGCGGCAGATCGAGCAGATCATCGAAGTCATCGATGACATCGCCTTCCAGACGAACCTC
CTGGCCCTCAATGCCGGTATCGAAGCGGCGCGCGCCGGCGAGGCGGGCAAGGGCTTTGCG
GTTGTCGCTCAGGAAGTCCGCGAACTCGCGCAGCGCTCGGCCGATGCCGCCCGCGAGATC
AAGGGCCTGATCGAGAAATCCAGCGAGGAGGTCACGGTCGGCTCTGCGCTGGTCCAGAAG
ACCGGCAGCGTGCTCGCTTCGATCAGCGAGGAGATCATTGCGATCAGCAAACACGTCGAA
ACCATCGCCACCGCGAGCCAGGATCAGTCGGCGGCGTTGCAGGAGGTCAACGGTTCGGTC
AATGCCATGGACCAGATGACCCAGAAGAACGCTTCGATGGTCGAGGAAACCACACAGGCA
AGCCGTCAGCTCGCCGACGAGGCCGACACGCTGATGAGCCTGCTGCAGCAGTTCCGCATC
GAAGCGTCGGTACAATCTCACGGCCGGGCAAGGCGGGCAGCCTGA
>RSULL_00322 Ribose and galactose chemoreceptor protein
ATGTTTATTGACAAGATTCTTTCGCGCTTCAAGATCAAGACCAAGGTCCTGATCTTCGTC
CTGCCTTTCGTGGTCGCCATTTCCGCCGTTGGCCTGACAGGCCTCTATGCTTCCGGCCTG
CTGCAGGGCCGCATGGAGATTTCGAACAGCGTTCTCCAATCGCTGAGCGGCTTCAAGGAT
CTCTATGGTTCGATGGGCGATTTCCTGCAGGTTACCAACCAGGAAGCGCGCGACAAGCTC
TACGCCGACATCAAGACGCAGCAGGATACGCTGAAAGCCACCCTGGACCAGATCGGCGAC
AAGGACGGCCGCGAAAACCTGCAGGCCGCGTCAAACGGCACGGCTGGGATTGCGGATACC
GTCGGCAAGCTATGGACTCTTCATGAACAGGAGCTGGCGCTCCGCAAGTCGATCGACGAC
GCACGGAAGACGCTGATAAGCAGCCGGTTCAACGTCAATTACGACGCACAGCAGCTCCAG
GAAAATATCCGCAACGATGAAGGCAATGCCACCGCGACGCTCCGCGCCGCAGACCGGCTG
TTGAAGGGTGGCGATACGCTTGCCTCCGTCATGGCAGCCTTCAACAAGGCGCAGGCGCCC
GCCGACAAGCTGAAAGTCGTCACCGACGCGATCCCGCAGATCGCCAAAGCGCAGCGCCTC
ATCGAAATCTCCGTCCCGCAGAACCAGAAGAGCATGACGCAGTCGATCGCCCAGACGATC
AGCGACCTCAAGACGCAGGCCGCGGCACCTGATGCAGCGACCGACGAAGCGATAGCCAAC
CTTGGCCGCCTCGTTTCTCGCTTCCGCCAGATGTCGACCTATACGCAGCTGACGGCGACG
CAGATGATGCGGGAAGCGACGACGACGTTCGTCGAACTCGACGGCCGCATTGCTCAGACG
AACTCCGTTCTAGAGGATACTCGCCGCCTCGAGACCTCCATCTATTCGCTGCAGCTGGTG
CTCGGCGACTTCACCGCCAAGCCGAACCCGGACAACCGCGTTCGCCTGCATCAGGAAATC
ACGACGCTTGGCACCAACCTCAACACATTGCTGGCAAGCGCCAAGGGCATGGACTTCGCG
GAAGACATCGTTGCCGTCATGTCGCCCGCACTTGCTTCCATGGACAGCGACGGCGAAAAG
CTGGTCGCGACGATCGCCCAGCGTACTACCGACTATGCAGCCGCCCGTCAGCAGCTCGAC
AGCGTCTGGGGCCAACTCACCACCTTCGCCGAGCTGCAGAAGCAGTCGGCCGGAACTGAG
CGCACGCAGGCAAACAGCATCTCCGTTCTGACGACCGGCCTCGGCATCCTCGTTTCGATC
ATCGGCGGCTTCGCCCTCGTGCTGACGCTGCAGCGTCCGATTGGCCAGATCACGGCCGCC
ATGCGCCGCATCGCCGACGGTTCGTTGGATACCAGCATTTCCGGCGAAAAACGGTCCGAT
GAGATTGGCGACATGGCCCGCGCCCTCGGCATTTTCAAGGAAAATGCGATCTCGAAGATC
CGCATCGAGGAAGAGAGCGAAGAAGAGCGCGCGGCTGCCGAACAGGAACGCCAGCGCAAC
GATGCCGAAAAGCGCGAGATGGATCGCCAGATCGAGTTCGCCGTCAACGAGCTTGCGGCC
GGCCTTGAGCGGATGGCGCAGGGCGACATCTCCACCACGATCGAAACGCCTTTCATCGGC
CGCCTCGAGCAGCTGCGTCAGGACTTCAACGGTTCGATGCTGCGTCTCCAGGCAACGATG
AGCCAGATCCGCGACAATGTTGAAATGATTCAGGGCAACGGCAATCAGATGGCGCAGTCC
GCCGAGGACCTTGCGAAACGGACGGAGCATCAGGCTGCCTCTCTCGAGGAAACGGCTGCG
GCCGTCGATCAGATCACCGTCACTGTCCGTTCGTCGGCAGAGCGTGCCAAGGATGCCGAC
CAGATCGTTCGCCAGGCCAAGCGCAGCGCCGACGACTCGGCAACGATCGTCAGCAATGCC
ATCGATGCGATGACCCGCATCGAGGACGCGTCCCGCAAGATCGAGCAGATCATCGGCGTC
ATCGACGAGATCGCCTTCCAGACCAACCTCCTGGCGCTGAATGCCGGCATCGAAGCCGCA
CGTGCCGGCGACGCAGGCAAGGGCTTCGCGGTCGTTGCCATGGAAGTCCGTGAACTGGCG
CAGCGCTCCGCCGCTGCTGCAAAGGAAATCAAGGGCCTGATCAACAAGTCGACGACGGAG
GTCAGCTCAGGCTCGCAGTTCGTTCAGGAGACCGGCACGGTGCTTGCCAAGATCAGCGCC
CAGATCGTGACGATCAGCCAGCATGTCGAGATGATCGCCCGCGCAAGCCATGACCAGTCG
AGCGGGCTGCAGGAAGTCAACTCGACCGTCAATCAGATGGACCAGATGACCCAGCAGAAT
GCCGCGATGGTCGAAGAGACGACCGCCGCAAGCCGCGAGCTTGCCGGTCAGGCGGATGCG
CTCCTCGGTCTCGTCCAGCAGTTCAAGATCGACGGCGAAAGTTCCGAGGCGGCGATCTAC
CGCGCGGCATAA
>RSULL_00323 hypothetical protein
ATGAACAGGAACACACAACGCGCCCGCGCCATTGCAATCGCTCAGGCAAGACCTGATACA
AAGCTCGCGGCCGTCCGCTTCCTCATGCTCGCGACCGGCGCAACGGCCGCACTTGTGGCC
CTCCTGATCGCTCACGCCGTTTAA
>RSULL_00324 N-methyltryptophan oxidase
TTGAGACTGAAGAGCGACGTGATCGTCATAGGCGCGGGCGCCGCCGGAATGATGTGCGCC
ATCCGCGCCGGGCAGCGCGGCCGCTCAGTGGTCGTGCTCGATCACGCGAAAGCGCCGGGC
GAGAAAATCCGCATCTCGGGCGGCGGCCGCTGCAACTTCACCAATATCAATGCCGGCCCG
AAGAATTTCCTGTCGGCCAATCCCCATTTCTGCAAATCCGCGCTCGCCCGCTTCACGCCG
GCCGATTTCGTCGCCATGGTCGACCGATATGGGATTGCATGGCACGAGAAGACCCTCGGC
CAACTCTTCTGCGATGACAGCGCCAGGGATATCATCCGCATGTTGCTCGACGAGATGCAG
GCGGCAGGCGTACAACTGCGGTTGCAGACCGAAATCCTGGCCGTCGAAAAAGGCATCGAC
GGCTTTCGCGTCAGGACATCCGACGACGAATACGAGTGTACTTCGCTCGTCGTGGCGACC
GGCGGCAAGTCGATACCAAAAATGGGGGCAACGGGCTTTGCCTACCGCATCGCCGAATTG
TTCGGTCTCTCTTTGGTCAAAACGCGCCCCGGTCTCGTCCCGCTGACGCTTGATCCCGTC
TTGCTGGAGAGCATTGCGCCGCTATCCGGCATCTCGGCGCCCGCCGAAATCCGGCATGGA
AAAACCGGCTTCCGTGAAGCCCTGCTCTTTACCCACCGCGGTCTCAGCGGCCCGGCGATC
CTGCAAATATCCTCCTACTGGCGGGAGGGAGACGAGATCGCCATTGGTATCGAGCCGGAT
GTCGATCTTCTTCTGCATCTAAAGAAAGCCAAGCAACTAAACGGCCGTCAGTCGGCCCAG
ACGGTGCTCGGGGAAATTCTGCCGAAACGGCTGGCGCAATATCTGACGGAGCGCGAAGGC
ATATCAGGCAACATGGCCGACCTCTCCGACAAGGTGCTCATCCGTCTTTGCGATGCAGCA
CAGAACTGGAAGATCAAGCCTTCCGGCTCCGAAGGTTATCGCACCGCGGAAGTGACGCTC
GGCGGCATCGATACCGCCGGACTCGATTCCCGTACGATGCAGGCAAAAGGCGTGCCCAGC
CTCTATTTCATCGGTGAATGCGTCGACGTGACCGGATGGCTCGGCGGCTATAATTTCCAA
TGGGCCTGGGCCTCGGGCTTTGCCGCAGGCGAATCCTTGTAG
>RSULL_00325 Gamma-glutamylputrescine synthetase PuuA
ATGTGTGTCATGTCACCAAAAAAGACGACGCTGAAACCTGCTAGAAACGTGCCTGCCTCT
ACGAAAATTCCCCCGGATCCCGGATCTTCGCGCGGTGTGGCAAACTGGAAGGAAGCGGCG
CAGTGGCTTCGCACACGCGGCATCGAGGACATCGAATGCATCACTCCCGACCTCGCCGGC
GTTCCGCGCGGCAAGATGATGCCGACCTCGAAATTCACCTCCAATACGTCGCTCGCCCTG
CCCTCGGCGATCTATCGCCACACGATCTCCGGCGAATATCCCGAGGAGACCGAGAGCTTC
CGCTACGAGCCGCGCGACAGTGACCTGAAGCTGATGCCCGATCTTTCGACGCTTTCTGTC
GTTCCCTGGGAGACGGACCCAACGGCGCAGGTGATCTGCGACATCGTCAACTCGGAAGGC
GAGGAGGTCCCCTATACGCCGCGCAACCTCCTCAAGCGGATCATGGGTCTGTACGCCGAA
CGCGGCTGGAAGCCGGTTGTCGCACCGGAGATCGAATTCTATCTCGTTGCCAACAACGAC
GATCCCGACTATCCGCTGCGCCCGCCGAAGGGCCGCTCAGGCCGCTCGATCCTCGGCGGT
CAGGGCTATTCGATCGCCGGCATCAATGAATTCGACGAACTGATCGACGACATCTACCAC
TTCTCCGAGAAGCAGGGCCTAGAGATCGATACGCTGATCCACGAAGAGGGTCCGGCGCAA
CTGGAGATCAACCTGCGCCACGGCAACCCGATCGAGCTTGCCGACCAAGTCTTCATGTTC
AAGCGCACGATCCGCGAGGCGGCGCTGAAGCACGATATCTACGCGACCTTCATGGCGAAG
CCGATGCAGGGCCAGCCGGGCTCGGCGATGCATATCCACCAGTCGGTCGTCAATATCGAG
ACCGGCAAGAACGTCTTTTCCAATCCCGACGGATCGGCGTCGAAAGAGTTTTTCCACTTC
ATCGGCGGCATGCAGAAATACGTGCCGAGCGCGCTTGTGATGCTCGCGCCTTACGTCAAC
TCCTACCGGCGCCTCGCTCCGAACATGTCCTGCCCGGTTAACAACGCCTGGGGTTACGAC
AACCGCACCACGGCATTCCGTGTGCCGGTTTCCGACCCGCAGGCGCGGCGTGTCGAAAAC
CGTCTGCCGAGCTCGGATGCTAACCCTTATCTGGCGTTGGCCGCGTCGCTGGCATCCGGT
CTCCTCGGCATCATGAAGGAAATCGAGCCCACGGCACCGACCGAGGACGCCGCCAACGAA
GGGTCGATCGACCTTCCGCGCGGCCTGCTCGAAGCCGTTGCCCTGATGGAAGATGAACCG
GCATTCGAGGAGGTCTTCGGCAAGGAATTCATCGGCCTCTATGCAGGCGTGAAGCGGGGA
GAGTTCGAAACCTTCATGCAGGTGATCAGCCCCTGGGAACGCGAATTCCTGCTGCTCAAC
GTGTGA
>RSULL_00326 Gamma-glutamylputrescine oxidoreductase
ATGACGGTGCAAGAAAACTGGCAGAGCCCCATCGCGCCCGGCGTTTCCTGGTATCAGGCG
ACGGTGGGGGAGCGGCCGACCTATCCGGAGCTCGACGGATCGAAGACATGCGACGTCGCC
ATCGTGGGCGGCGGCTATACCGGTTTGCAGGCGGCATACAATCTGGCGAATGCCGGCGTT
TCGGTCATGCTGATCGATGCCTGCCGTTTCGGAGACGGGGCATCCGGCCGCAACGGCGGG
CAGCTCGGCACCGGCCAGCGCTCGTGGCCGGAGGAGTTGGAAGAGAAGATCGGCTACGAA
CGTTCCAAGGCACTCTTCGATCTTGCGGAGGCTTCCAAGAAACACCTGCTCGATTTTGCG
ACCGAGCATCAGATCGACATCGAATTCATGCCCGGTCAGATGAACGTCTCGCACAAGGAA
CGCTACAAACGCTACTATTACGAGAATGCCGAGATTGCCGCGTTGCGCTACGATTATCCA
CATCTGCGATTCATGGACAGGGAAGAGACGCAGGAACGCCTTGGCTCCAAGCGCTACTAC
TGCGGCGTGCGCGACACCGGCACCGGCCACATTCATCCGCTGAAGCTGCTGATCGGGTTG
GCGCGCGTTGCGGCCAATGCGGGGGCGCAGATTTTCGAGATGACCAAGGCGACCGCAATC
CGCCAGGGCAGCGGCAAGGTGACGATCGAAACGCCGAAGGGCACGATCACCGCCGGCCGC
GCGCTGATTGCCTGCAACGGCTATATCGGCAATCTGGAGCCGGTAACGGCAAGCCATGTC
ATGCCGATCCGCTCGTTCATCGGCGCAACCGTGCCGCTCGACAAATATCCCGCCGTGCTT
CCCGGCGGGGAGGCCGTCGCCGACTCGCGTTTCGTCGTGCGCTATTTCCGGAAATCCAAA
GACGGGCGGCTGCTCTTCGGCGGCCGCGAAGCCTATACCGCCGACAATCCGCGCGAAATT
AGCGAACATATCCGCCGCCAGATCGCCGAAATCTATCCGGATCTCAAGGACATCAAGATC
ACGCATGCCTGGGGCGGCAGTGTCGGCATAACAATGCCGCGCCAGCCCTTCGTGCGCGAA
GTGATGCCGGGCGTTACCTCGATCGGTGGTTATTCGGGCCATGGAGTGATGCTGTCAAAT
TACTGCGGCAAACTTTATGCAGAAACGGTGCTTGGAAAGTCCGCCGATCTCGAGCTCTTC
AAGGCGCTCGATATTCCGGCGTTTCCCGGTGGTGCGGCAATGCGCGCACCGTTGCTTTTC
CTGGCCTTGTCGTGGTTCGCGCTGCGCGACAAGTTTTAG
>RSULL_00327 Glucose-6-phosphate 1-dehydrogenase
ATGAGCAGCCAGATCATTCCCGTCGAACCCTTTGATTATGTCGTCTTCGGCGGCAGCGGC
GATCTTGCCGAGCGCAAGCTCCTTCCCGCCCTCTATCACCGCCAGATCGAGGGCCAGTTC
ACCGAGCCGACGCGCATTATCGGCGCTTCGCGCAGCCCGCTTTCCGACGACGAATACCGC
AAGTTCGCCAAGGATGCCCTCAAGGAGCATCTGAAGAAGGGCGAATATGACGATGCGGAA
GTCGAGAAATTCTGCAGGCGCCTTTTTTACGTCCCCGTCGACGCGCGTTCTGACGGCGGC
TGGGATCAGCTGAAGAAGCTGCTGGACGAGGGCAAGGACCGCGTCCGTGCCTTTTATCTT
GCCGTCGCACCCGGCATCTTCGGCGACATCTCCCAGAAGATCGCCGACCACAAGCTGATC
ACCAAGTCGACCCGCATCGTTGTCGAAAAGCCGATCGGCCGCGACCTTTCCTCGGCGCTG
TCGCTGAACGACACGATCGGCCGCGCCTTCAAGGAAGAGCAGATCTTCCGTATCGACCAC
TATCTCGGCAAGGAAACGGTGCAGAACCTGATGGCGCTGCGCTTTGCGAACGCCCTCTAC
GAGCCGCTGTGGAACGCCAATTACATTGACCACGTGCAGATCACGGTTGCCGAAGCTGTT
GGCCTCGAGGGACGCGCAGGCTACTACGACACTGCCGGCGCATTGCGCGACATGGTGCAG
AACCACATCCTGCAGCTCCTCTGCCTGACAGCCATGGAGGTGCCGTCGTCGATGGATTCC
GAAGCTGTCCGCGACGAGAAACTGAAGGTACTCCGTGCCCTGAAACCGATCGATTCGTCG
AATGTCGAGCAGGTAACGGTTCGCGGCCAATATCGCGCCGGCGCTTCTGGCAGTGGCCCG
GTCAAGGGCTATCTGGAAGAGCTCGAAGGCGGCGTTTCCAACACCGAAACCTTTGTTGCC
ATCAAGGCCGAAATCAACAACTGGCGCTGGGCAGGCGTTCCTTTCTTCATACGCACGGGC
AAGCGCCTTGCCGGCCGCATGTCGGAAATCGTCATCACCTTCAAGCCCATCCCGCACGCG
ATCTTCGATCAGGCGGCCGGACGCATCAACCAGAACCAGCTCATCATCCGCCTGCAGCCG
GACGAAGGCGTCAAGCAATCGCTGATGATCAAGGACCCCGGCCCCGGCGGCATGCGCCTG
CGCAACGTTTCGCTCGACATGAGCTTTGCGTCAGCCTTCAACGTGCGCAATCCGGACGCC
TACGAGCGCCTGCTGATGGACGTCGTCCGTTCCAACCAGACGCTCTTCATGCGCCGCGAC
GAAGTTGAAGCCGCGTGGCGGTGGGTCGACCCGATGCTCAAGGGTTGGGAAACGACCGGC
CAGCTCGTTCAGGGCTATACCGCCGGCACCTGGGGCCCGAGCCAGGCCATCGCGCTCATT
GAGCGTGAAGGCCGCACCTGGCACGACAACATCTAG
>RSULL_00328 6-phosphogluconolactonase
ATGGCAGCCACCTTGCATGCTTTTACCAATGCCGCGGAACTCGCAAGCAGCCTTGCAGAC
AAGGTGACGGAGCGGCTTTCTGCAGCGATCACGGCCCGCGGAGTGGCCAGCATCGCCGTT
TCCGGCGGTTCGACCCCGAAAGCCTTCTTCCAGGAGCTCTCCACCCGCGGCCTCGACTGG
AGCAAGGTGACGGTCACGCTTGTTGACGAGCGCTTCGTTCCCGCGGACAATGAACGTTCG
AACCATCTGCTGGTCGCGAACAACCTGCTGCAGAACAAGGCGAAGGCAGCGCGCTTCGTG
CCGCTCTACCAGAAGACGGACTCTGCCGAATATGCGGCAAAGCTCGCGACTGCCGAGACG
AAAGCGATCAGCAACCCGTTCGACGTGGTGATCCTCGGCATGGGCGGCGACGGCCACACC
GCATCGTTCTTTCCCGGCGGCAGCAACCTTGCTGCCGCACTCGATCTGGCAACGCCGCGT
GGCATCATCACAATGGAAGCCAAAGGCGCCGGCGAGCCGCGCCTGACCTTCACCTTCTCC
AGCCTTCAGGATGCCGCGCTCCTGGTGCTTCACATCGAAGGCGCGGGCAAGAAGGATACG
TTGGCGAAAGCGGAAGATGCCGGAGAAGACGCAGAGATGCCGATCCGGGCCGTTCTTCGC
CGGGCGGCTTCCCCGGTCGAAATCTACTGGGCGCCGTAA
>RSULL_00329 Phosphogluconate dehydratase
ATGTCCGCTAACGCACGCATTTCCGCGATCACGTCCCGCATCGTCGAACGATCGAAACCG
ACGCGCGAACGATATCTGGAGCGCCTGCGCGCCGCAGCTTCCAAGAGCGTGAACCGCTCG
ATCCTCGGCTGCGCCAACCTCGCGCACGGGTTTGCGATCTGTTCCCCCGCCGAGAAGGAT
GCACTGGCGGGCGATCGCGTGCCCAATCTCGGCATCATCACCGCTTACAACGACATGCTC
TCAGCCCATCAGCCGTTCGAGACCTATCCGGCGATCATCCGCGAAGCTGCGGCGGAAGCC
GGCGGCATTGCCCAGGTCGCCGGCGGCGTCCCTGCCATGTGCGATGGCGTCACGCAGGGC
CAGCCGGGCATGGAGCTGTCCCTCTTTTCCCGCGACCTGATTGCCATGTCTGCAGGCATC
GGTTTATCGCACAACATGTTCGACGCAGCGCTCTTCCTTGGCGTCTGTGACAAGATCGTG
CCGGGTCTGGTGATTGCTGCGCTTTCCTTCGGCCACCTGCCCTCGATCTTCGTTCCGGCA
GGGCCTATGACCAGCGGGCTTCCCAATGACGAGAAGTCGCGTGTTCGCCAGCTCTATGCG
GAAGGCAAGGTCGGCCGCGCCGAGCTCCTCGAAGCAGAGTCCAAATCTTATCACGGCCCG
GGCACATGCACCTTCTACGGTACTGCGAATTCGAACCAGATGCTGATGGAGATCATGGGT
TTCCATCTGCCCGGCTCTTCCTTCATCAATCCGGGCACGCCGCTGCGCGAAGCGCTGACG
CGCGAGGCGGCAAAGCGCGCGCTGGCGATCACCGCGCTCGGCAACGAATTCACGCCGGCC
GGTGAAATGATCGACGAGCGTTCCATCGTCAACGGCGTCGTCGGCCTGCATGCGACCGGC
GGCTCCACGAACCATACACTGCATCTCGTCGCCATGGCGCGCGCTGCCGGCATCCAGCTT
ACCTGGCAGGACATCGCCGAGCTCTCCGAGGAAATCCCGCTGCTTGCCCGCGTCTATCCG
AACGGTCTGGCGGATGTGAACCATTTCCACGCCGCAGGCGGCATGGGCTTCCTCATCAAA
GAGCTTTTGAAGAAGGGCATGCTGCACGATGACGTGCGCACTGTTGCCGGCCAAGGTCTC
GAAGCCTACACGATCGACGTCCGCCTCGGCGACAACGGAACGATAGTTCGTGAACCGGCG
CCGCTGAAGAGCCACGATGCCAAGGTGCTCGCCACCATTGAAACGCCGTTCCAGGCGAAT
GGCGGCCTAAAGATGCTGCGCGGCAATCTCGGCAAGGCGGTCATCAAGATCTCCGCGGTA
AAGCCGGACCGCCATATCATCGAAGCGCCGGCGATCGTCTTCCACAGTCAGCAGGAACTG
CAGGACGCCTTCAAGGAAGGCAAGCTCAACCGCGACTTCGTGGCGGTCGTCCGCTTCCAG
GGTCCGAAGGCGAACGGCATGCCAGAGTTGCACAAGCTGACGCCACCGCTCGGCGTGTTG
CAGGACCGCGGTTTCCACGTCGCGCTGCTGACGGACGGACGCATGTCCGGTGCGTCGGGC
AAAGTGCCGGCTGCGATCCATGTCACGCCGGAGGCCGTCGAAGGCGGGCCGATCGCCCGC
ATCCAGGACGGCGACATCATCCGGCTCGATGCGATCCGCGGCACGCTGGAAGTCCTCGTC
GATGCCGCCACCCTCGCAGACCGCGAGCCGGTGACGGCCGACCTCTCCGACAACGAATTC
GGCATGGGCCGCGAGCTCTTCGCCCCGTTCCGCCGCGCCGTCGGCGCCTCGGACCACGGC
GCCAGCGTCCTCTTCCACTAA
>RSULL_00330 hypothetical protein
ATGTACGACCGCGAACAGCGGTTCAAAATGGAGGATACGATGAACGCGGCGCGAATCGAA
TATACCGAGAAGGGCGTCATGCACATGGCGTCTCGGCGCTGCGATATTATCCGAATCTCG
ATGAGCAGCGCGGTCCTTGCGATCCTGACGCAATTCACTCTGCCGAAGCAGTTTTATCTG
GATATTCCGGACGCGCGCATCACCAAGGTCGGCTGCATGCTGATGCGGGTGAATACCAAC
AACACCATCGAAGTTCGCTTTCTGCGCCTGCTGACGCAGAAGGAGATGAACAAGATCTTC
GTCTACAGCACGCATCCGGCGCACCGCGACTACGTTCTCGACGTCCGCGCCTGA
>RSULL_00331 Maltose/maltodextrin import ATP-binding protein MalK
ATGACGGGACTGACGCTTAAGGAAATCCGCAAATCTTATGGATCGGTGGACGTGCTGCAT
GGTATCGACCTGGAGATCAATCAGGGTGAGTTCATCGTCTTCGTGGGACCGTCCGGATGC
GGCAAGTCGACCCTGTTGCGGATGATAGCCGGCCTGGAGAACATCACCGGCGGCGACATG
TATATCGACGGCCAGCTCGTCAATGACGTGCCGCCGTCGAAGCGCGGCATCGCCATGGTG
TTCCAGTCTTATGCGCTCTATCCGCACATGACGGTTTACGACAACATGGCCTTTGGCATG
AAGATCGCCGGCGAAAGCAAGCAGGAGATCGACAGGCGGGTGAGGGCCGCTGCCGAAAGC
CTGCAACTTACCAATTATCTCGATCGCCTGCCGAAGGCGCTTTCCGGTGGCCAGCGCCAG
CGCGTTGCGATCGGCCGCGCCATCTGCCGCGATCCGAAGGTCTTCCTTTTCGACGAGCCG
CTGTCGAACCTCGACGCCGCGCTACGCGTCGCAACCCGCATCGAGATCGCCCGCCTCAAC
GAGCAGATGGCCGATACGACGATGATCTACGTCACCCACGACCAGGTCGAGGCGATGACG
CTTGCCGACCGTATCGTCGTGCTATCGGCCGGCCACATCGAACAGGTAGGCGCGCCGCTG
GAGCTCTACGAGCGTCCGGCAAACCTCTTCGTCGCGAAGTTTATTGGCTCTCCGGCCATG
AACATCATTCCCTCGACCGTCAGTGAAGCGGGTGCCACCACGACGATCACGCTGACAGGC
GGAAAGTCCGTCACGCTCGACATTCCGACCGCCGCTTCCGAAAAGGGCAAGACGGTAAGC
TTCGGCGTGCGCCCCGAAGACCTTCAGATCGCCAATGGCGACGACTACATCTTCGAAGGC
AAGGTCTCGATCGTCGAAGCGCTCGGCGAAGTCACGCTGCTTTATATCGAAGGCCTGGTG
CCGGGAGAACCGATCATCGTCAAGCTTCCGGGCATTACCGACATCAAGAAGGGGCAGAAC
ATGAGGTTCGCCGCCGATCGCTCGAAGCTGCATCTTTTCGATGCGGAAGGCCACACTTAC
AGAAAGTAG
>RSULL_00332 Oligo-1,6-glucosidase 1
ATGAGCATAGCATCCCAATCCACTCTGACGGTCGATAAGGACTGGTGGCGCGGCGCGGTA
ATCTATCAGATCTATCCGCGCTCCTTTCAGGATTCGAACGGCGACGGCATCGGTGACCTG
AAGGGCATCACCGCCCGTTTACCGCATGTAGCAAGCCTCGGCGCTGACGCGATCTGGATT
TCGCCCTTCTTCACCTCGCCGATGCGCGATTTCGGCTACGATGTCTCGGACTACGAGAAC
GTCGATTCGATCTTCGGCACGCTGGTGGATTTCGACACGATGATAGCAGAGGCCCATCGC
CTCGGCATCAAGGTGATGATCGATCTCGTCATTTCGCACAGCTCGGACCAGCATCCGTGG
TTCGCCGAAAGCCGTTCCAGCAAGACGAATGCAAAGGCGGACTGGTATGTCTGGGCGGAT
GCCAAGCCGGACGGCACGCCGCCGAACAACTGGCTGTCGATTTTCGGCGGCTCGGCATGG
GCGTGGGATCCGCGGCGCATGCAGTATTATCTGCACAACTTCCTGACCTCGCAGCCGGAC
ATGAACCTGCACAATCCGGAAGTGCAGGACCGGCTGCTCGACGTCGTCCGCTTCTGGCTA
AAGCGCGGCGTCGACGGCTTCCGTCTCGACACGATCAATTTCTATTTCCACGACCAGCAA
CTGCGCGACAACCCGGCTCTGCCGCCTGCACGCCGCAATGCTTCGACCGCGCCGGCGGTC
AACCCCTATAATTTTCAGGAACACGTCTACGACAAGAACCGCCCTGAGAATATCGCGTTC
TTGACGCGTTTGCGCGCTGTCTTGGAAGAGTTTCCAGCAATTGCAGCCGTCGGCGAAGTG
GGCGATAGCCAGCGGGGCCTGGAGATCGTCGGCGAATACACGTCCGGAAACGACAAGATG
CATATGTGCTATGCCTTCGAGTTCCTCGCTCCCGATCCGCTTTCCCCGGAGCGTGTCGAG
GAGGTGATGAAGGATTTCGGCGCCGCCGCGCCCGATGGCTGGGCCTGCTGGGCATTCTCC
AATCACGACGTCATGCGTCATGTCAGCCGCTGGGGTTCGCTCGTCGCCGATCATGACGCA
TTTGCCAAGCAATATGCCTCGCTGCTGATGACCTTGCGCGGCTCCGTCTGCCTCTATCAG
GGCGAGGAGCTCGGCCTGACCGAAGCCGATCTTGCCTATCAGGACCTGCAGGACCCCTAC
GGCATCCAGTTCTGGCCGGAATACAAGGGACGCGACGGTTGCCGCACGCCGATGGTCTGG
GACTCGCAGGTTTCCCAGGGCGGCTTCTCAACCGTCACGCCGTGGCTGCCGGTTCCGGTC
GAGCATATCCTGCGCGCCGTCAGCGTGCAGCAGGGCGACGAGAATTCCGTGCTCGAGCAC
TACCGCCGCTTCCTCGCCTTCCGCAAGCATTACCCGGCTTTTGCCAAAGGCGAGATCGAA
TTCGAGCAGCCGCAAGGTGATGCGCTTGTCTTCACACGCAGACATGGCAACGAGCAATTG
CTCTGCATTTTCAACATGAGCCCGGTCGAAGCTGCCGTAACATTGCCCGCAGGCGATTGG
CAGACATTGACGGGGCATGGGTTCACCAGCAATAACTACGGCGGGAAGATCGATATTCCG
GCTTGGGGGGCACACTTCGCCCGCCTCGCGTAA
>RSULL_00333 L-arabinose transport system permease protein AraQ
ATGACATTGTCAGCACGCTTCCTCAAGATCGGCCCGGCGCGTCTCTTCGTTCACGTCTGC
GTCCTTCTGATCGTCATCATCTGGCTGATCCCGACGCTCGGCATCTTCGTCAGCGCCGTA
CGCGATAAGGACCAGATCGTCGTTTCCGGCTGGTGGACGGCCTTTGCCGGCTCGACACGC
ACGGTTGCCGCCCGTGTCGGTACCGCCGACCAGCAGAAACAGGAAGGCGCCACCTACGTC
ATTTCCGGCAATCTGCTGGAGGGACAGGATGGTCGCTCTTTGAAGGCTTTCGGCACACGC
ATCCAGCAGCCGTCAGCCTACCAGGCGGGCGAGACAGCCAATCTCGGCGAAGGCCTCAGC
CTCCAGGTCAATGAGGACGGCACTTATCGCTATATGAAGAACGCCGCCTTCACGGATGAC
GACGCCGGCCGCCGCGTCTATGTCGCGGTTTCCACGCCGCCCGAATTCACGCTGCAGAAT
TACAAGACCGTGCTCACAGGCGAGGGGATAGGCCAGTCGTTTATTAACTCGCTGACTGTG
ACCATTCCGGCAACCATTATTCCGATCCTGATTGCCGCCTTCGCGGCATACGCCCTGAGC
TGGATGGAATTCCCGGGCCGTGCCTTGCTGATCGCCCTCGTCGTCGGCCTTATTGTCGTG
CCATTGCAGATGTCGCTGATCCCGCTGCTGCGTCTCTACAACATGGTGGGCTCGGCTTTC
GACGTTCCGTCGAAGACCTATCCCGGCATCTGGCTGGCACACACGGCCTTCGGCATGCCG
CTCGCCATCTTTCTGCTCCGCGCCTATATCGCAGGGCTGCCGAAGGAGATCATCGAATCG
GCGCGCGTCGATGGCGCAAGCGACTTTGAGATCTTCGTCCGCATCGTTTTGCCCCTATCC
TTTCCCGCGCTCGCGTCTTTCGCGATCTTCCAGTTCCTCTGGGTGTGGAACGACCTGCTT
GTCGCCATGGTCTTCCTCGGCACCGATCGGCAGCACCTCGTGCTAACCGGCGCGCTGAAC
GCGCTGCTTGGCTCGCGCGGCGGCAACTGGGAAATCCTGACGGCGTCCGCCTTCGTTACC
ATCGTCGTGCCGCTGCTCGTGTTCTTCGGGCTACAGCGCTATCTGGTACGCGGGCTGCTT
GCGGGTTCGGTCAAGGGGGGCTGA
>RSULL_00334 Lactose transport system permease protein LacF
ATGCTGTCGCAGATAGTTTCCGCGTTGGGCGTTGTGGTCGTGGCGGTATTCGCCTGCTCG
GCCTACTTCTATTTCTCGAACAAGATTCTGGATCTGGCGCTGCCAGTCAAAGACGGCGGC
ATGCGCGCGGCTACGCGCAATCTTAACCGCCGCGCGATGATCCGCCCATGGCTCTTTCTC
GGCCCGGCGCTGTTTCTGCTGATCGTCTATCTCGTCTATCCGGTCATCGCGACGCTTATT
TTGTCATTCTATGACCGTTCCGGCTCGAGTTTCGTGGGCTTGGCCAATTATCAGTGGGCC
TTCGGCGACCGCGAATTCCGCCAATCGATTTTAAACAACATCCTCTGGCTCGCCGTCGTT
CCGGCCGCCTGCACGTTCTTCGGCCTGGTCATCGCCGTCATGACCGACCGCATCTGGTGG
GGCAATATCGCAAAGAGCATCGTCTTCATGCCGATGGCAATCTCCTTCGTCGGCGCCTCG
GTCATCTGGAAGTTCATCTATGAATATCGCGGCGGCAACGACGTCCAGATCGGCCTCCTG
AATGCAATCGTACAGCTCTTCGGCGGCACGCCGGAGGTTTGGATATCCGTTCCTTTCTGG
AACAATTTCTTCCTGATGGTAATCCTCATCTGGATCCAGACCGGTTTTGCGATGGTCATT
CTCTCGGCCGCCCTTCGTGGCATACCGGAAGAAACGATCGAGGCTGCCGTCATCGACGGC
GCCAATGGGTGGCAGATTTTCTGGCGCATCATGGTGCCGCAGATCTGGGGCACGATCGCC
GTCGTCTGGACCACGATCACCATCCTCGTCCTCAAGGTTTTCGACATCGTCCTGACCATG
ACCAACGGTCAGTGGGACTCGATGGTACTCGCCAACCTGATGTTCAACTGGATGTTCCGC
GGTGGTGGCGACTCCGGCCGAAGCGCAGTCATCGCCCTCATCATCATGCTGGCCGTGACG
CCGATCATGGTGTGGAACGTCCGCCGCGCGAACCGCGAACTCGGAGGCAACTGA
>RSULL_00335 Bacterial extracellular solute-binding protein
ATGAAGAAGATTCTTTTGATGGGCGTTGCCGCGGCGGCGCTGGTTGCCGGGGCAGCTTCT
GCTGCCGACCTGAAGTTTCCGCCCGGTCAGGATACGAAGTTCAACTGGAAGAGCTATGAC
GAGTTCAAAGCTGCTCACGCCGATTTGAAAGGTGAGCCGCTGACGATCTTCGGGCCGTGG
CGCGGTGAGGACGAAGCCTTCTTCCGCAGCATTCTCGCTTATTTCACCGAGGCGACCGGC
GTTGATGCCACCTATTCGTCCTCCGAAAACTACGAACAGCAGATCGTCATCGATACGCAA
GCGGGCTCGCCGCCGAACGTCGCGATCCTGCCGCAGCCGGGCCTTCTCGCCGATCTCGCC
AGCAAGGGGCTCCTGACGCCGCTCGGAGAGGAGAATTCCAAGTGGGTGAAGGAAAATTAC
GGCGCCGGCGATAGCTGGGTCGGTTACGGCACCTACAAAGGCAAGGACGGCAAGGACGGC
TACTACGCATTCCCTTACAAGGCCGACGTGAAGTCGCTTGTCTGGTACGTTCCGGAAAAC
TTCAAGGAAGCCGGATACAAGGTTCCGACCACGATGGAACAGCTTCATGACCTGACGGAC
CAGATCGTCAAGGATGGTGGCGTTCCGTGGTGCATCGGCCTCGGCTCCGGCGGTGCGACG
GGCTGGCCGGCAACCGACTGGATCGAAGACCTCATGCTGCGCATGCAGAAGCCGGATGTC
TATGACAAGTGGACTACGAACGAAGTGAAATTCACCGACCCGGCGGTCATTGCCGCGATC
GATGAATTCGGCAAGTTCGCCAAGAACGCGAGCTATGTCGATGGCGGCGTTGCCGCCGTT
GCTTCGACCGATTTCCGCGACAGTCCGAAGGGTCTCTTCGCCGTTCCGCCGAAGTGCTAT
ATGCACCATCAGGCTTCGTTCATCCCCTCCTTCTTCCCGGAGGGCACGAAGCTCGGCCAG
GATGCCGACTTCTTCTACATGCCGACCTTCGCAGCGCACGCCGATCTCGGCAAGCCGGTT
CTCGGTGCCGGCACGCTCGTGTCGATCACCAAGGACTCGAAGGCCGCTCGCGCATTCGTC
GAGTTCCTGAAGACACCGATCGCGCATGAGGTCTGGATGGCGCAGTCGAGCTTCCTGACC
CCATACAAGGGCGTCAGCACCGCGGCCTACGCCAACGAGCAGATGAAGCGCGAAGGCGAG
ATCTTGACGACGGCCACGACCTTCCGGTTCGACGGTTCTGACCTCATGCCCGGCAAGATC
GGCGCAGGCGCCTTCTGGACCGGCATGGTCGATTTCGTCGGCGGCAAGTCTGCGGAAGAC
ACAGGCAAGGAAGTCCAGGCCGCCTGGGATGCCATCAAGTAA
>RSULL_00336 Raffinose operon repressor
GTGAATCTCAAACAGCTCTCGGAATTGCTTGGTCTTTCGCAGACGACCGTCAGCCGCGCG
CTCAATGGCTATCCTGAAGTCAGCGAGGTAACGCGCGAACGGGTGCTGCGCGCTGTGAAG
GAAACCGGATACCGGCCAAACAAGGCGGCTCAGCGTCTTGCGACCGGTAAGGCGGGCTCG
ATCGGACTGGTGATGCCGATGGCGCATGGCCATCATTCAGACGTCCATTTCGGCGAATTT
CTGGCCGGCCTCGGCGAGGAAGCCGTCCGGCAGGACTTTCATTTTGTCATCATGCCCTCG
GACCCGAACGATGAAGTGGCAGCGCTGCGCCGCCTGGCGATCAGCGGCAATGTCGATGCG
CTTTTCGTCGCCTATATGCGCGCCCATGATCCGCGGCTTGTGATGCTGAAATCGCTGGCG
ATGCCGTTCATCGTCCATGGCCGTTCGTTCGGATCGGAGCCGGACTATCCCTACCTCGAT
GTCGACAACGAGGCCGCTTTCTACGATGCGGCGAAACTGCTGCTGCAGCTTGGTCACACG
CGGTTCGCGCTGATCAACGGACCTGAGCATCTCGATTTTGCGATCCGACGGAAAAATGGC
GTCGCCGTGGCGCTCTCCGAACGTGGGCTGACGCTCGCCGAAACCTGCGTCAGCCACTCG
CTGATGACCGACGAGCAGGGGCTGATCGCGATGGAGCAGTTTCTGCAGCTTCCGAAGCCT
CCGACCGCCCTGCTCTGCTCCAGCACCGTGCTCGCACTCGGCGCGATCCGCGCCCTGAAC
CAGGCCGGATTGAAGCTCGGTGAGGATATCTCGCTCATCGCCCATGACGACGAGCTGCCG
CTTCTGAAGCCGGAGAACTTTTCGGTCCCGCTGACGACGACGCGCTCGTCCCTTCGTGCC
GCCGGCGCCCGCATTGCGCAGCGCCTGATCGGCACCGTCAAAGAGGCCGGCTCCTTTCCG
GAGCAGGAGCTGTGGAAAGCTGAGCTGGTCGTCAGGGCCTCGACCGGCCCTGCCCCGCGA
TAG
>RSULL_00337 Bifunctional protein FolD protein
GTGACGACAGTGATCGATGGCAAGCAGGTAGCGGCTTCGGTAATCGAAACGGTAAAGATG
GCGACGGCTTCGCTGGAAAAGCAGAGCGGCGTGAAGGCCGGCCTTGCCGTGGTGATCGTC
GGCGACGATCCGGCAAGCCATGCCTATGTCAGCTCGAAGAGCAGGATGGCCAAGGAATGC
GGCTTCAAGTCGGTGCAGCACACGCTTTCGGTCGAGACGACGCAGGAAGAGCTTGCCGCA
CTCGTTTCGTCGCTCAACGCCGATCCCTCAATTCATGGCATCCTCGTGCAGCTGCCGCTG
CCGAAGCATCTGAAATCCGAGCCGATCATCCAGTCGATCCTGCCGGAAAAGGATGTCGAC
GGATTGCACGTCGTCAATGCCGGAAAGCTTGCAACCGGCGACCTTGAAACCGGCCTCGTC
TCCTGCACACCGGCTGGCGCGATGGTCTTCGTCCGCCGCATGCACGGCGAGGACCTGTCC
GGGCTGAACGCTGTCGTCATCGGCAGGTCGAACCTCTTCGGCAAGCCGATGGCGCAGTTG
CTGCTCAATGCCAATGCGACGGTGACGATCGCTCATTCGCGTACCAAGGATCTACCCGCC
GTCTGCCGCAATGCCGATATACTGGTGGCCGCCGTCGGCCGCCCCGAGATGGTCAAAGCC
GATTGGGTAAAGCCCGGCGCTACCGTCATCGACGTCGGTATCAACCGCATTGCCGCGCCG
GAAAGGGGCGAGGGCAAGACACGGCTGGTCGGCGATGTCGCCTTCGAGGAAGCATCCAAT
GTTGCCGCGGTGATCACCCCGGTTCCAGGTGGCGTCGGTCCGATGACGATCGCCATGCTG
ATGGCCAATACCGTCATTGCCGCGCATCGCGCAGCCGGACAGACACCGCCGACGTTCTGA
>RSULL_00338 chain length determinant protein EpsF
ATGTATGACAGCAGGTTAAGAAGCAGCACTCAGGGACGGTCTGCAGCGACGATGCGTGTC
GATGTTCGAGGCCGCGATCTCGACACCCTGCCGATTCGCCCCTCGGAGGCCGAACTGCTG
AAGGTGATCGGGAAAGCACTCGAAGAGCAGCGCCAACAGCGGAGCGCACTGCCGGAGCCG
CCGCATCTGGTCGACCGCATCGAGACAATCCTCGGAACCCGGCCGCATGCCGCAAACGAT
GTCCGTCCCCCAGAGCCGCCGCAGCCCAAATCATCTGCGCCTGTCGACGTCCGGCCGGTA
GATGAAGCAAATCTCAACGCGCGTCCCGTCCGTCGCCGCAGTTTGACAAAGCCGATCGGC
GCGATCGCCGTTGCTGCCTCGATCGGCGCGGGCGTTCCCTTGCTGATGCCGGCGGAACCC
GCGCATTATGCGGCGGAGGCGGCATTTCATGTGCAGGCGGACAATGCGGAGCGCGGCGCC
ATGACCGCGGCAGCCGTGAAACGCCTGCTTTCCGCCCGCACCATGTCTGCTGCCGTCGGA
GCTTTGAAGCTCGATCGCGATCCGGAGTTCACTGGCAGGCAATCCACGATCGGCGTCGCG
CTCGATCTCCTTTCGGGCAGCGGCGCGGCGGCCGACTCGGCGTCGCGCGCGGAAGCGGCT
CTTGCGGGAATGGTCGAGGTTAATGCGGATGGAACGCAGGGCACAGTCCGTCTGAACGTC
ACGACGGCCGATAGCGCCAAGTCTTCGCGTATCGCTTCCTGGCTTTCCGGTATGCTGACG
TCCGGCGGCACTCCTGTATCGGCGGAAGCAGGTGCCGGGTTGCGCAAGGCCTATGACGAT
GCGAAGGCGAAACTGGCCGCCTTCACCGCAAGCAGCGGCGAAGGCAACGTCAAAGTCGCA
AGCGACCTTCAGCAGCGCATCAACCAGCTTGACGCCGATCTTAAGATCGCCGAGCAGCGA
ATCGCGCTTGCCAAGCAAGAGGCCGATCGCCTGAAGGCGGCCAAGCCCGGCGATGTGCTA
AATGGCTCCTTGGCGCTCGAAGCGATCTCGCCGGCGCTGCAGGACGCGCGCGACAAATAC
GTCACCGAGAAGGCGACGCTGTCGCTGCTTTCGACCGAGCTCGGCCCGCGCCATCCGCGC
CTTCTCGGACAGCAGGCTGTCGTTGATGGCCTCAAGGACAAGGTCACGAAAGAGTTGGCG
CGTCAGGCACAGGAGGCAAATGCCGCTCTCAAGGCCGTCGCGGAAGCACGAAAGACGCTG
AACGATCAGCGCAATGCGCTGATCGCTCAGAGCCGGGACACCGGCGTCGATCTCGCGAAG
CTGACGGAACTGCGCGACAAGACGGAGGCGGCGAGATCGCGGATGGCGGATGCCGTTACG
GTGACGGCTTCCACCGCCGCTCCGATCACCGCCGTGAAGCCGATAGAAACCACTACCGTT
GTTGCCGGCCCCGGACTGCTGGTTCGCTCCGCCGCCGGGATTGCACTCGGAATGGCGATC
GGTCTTGCGGGCATGCTTGGTTTCCGCCGCGTGCGACGGCGCCCCGTACCTGTAGCGGAG
ACGCTAACGGTCCCGGAACAGCCGGAGGCGATAGCCGGCGAACTCGAACTGCTGCGCGAT
CGACCCGCCGGCCTGCGCGACAGGCTGCAATCCCACGGCGCAGACTTTCGTTGA
>RSULL_00339 Putative N-acetylmannosaminyltransferase
ATGAACCTGATCGCGAATTTCGCGGTTCTCGCATCGCGCCGCACGATCTTCGACGTGCCG
GTATGCGACCTCGGATGGGACGACGCGCTCGTCTTCATCAACGAGCTTGCGTCGCTTCCT
GTCGGCCAGACCGTCATTTCCTTCGTCAATGCTCACAACATGCTGATGACGCTGCGCGAT
GGTGAATACCGGGATATCCTCCTGCAGAATCTCGTTCTGCCGGACGGCATCGGCATGAAC
ATCGCTTCACAGATAGCGCACGGCGCTCCGTTTCCTGCCAATCTGAATGGAACGGACTTC
GTTCCCGCGTTTCTGACCTATATGGAAAATCCGCGCCGTGTCGGCTTGATCGGCGGCCGG
CGCGAGGTCGTCGAAAAGGCGGCGGCGAATCTCCGCAAGCATGCGCCCTGGCACGAATTC
GTGGTCGTTTCGGACGGTTATTTCGACAAGGCAAACCCGGCGGAGCTCATTGACGAGGTC
GGGCGCCAGAAGCTCGACATCCTGATCATCGGCATGGGAACACCGCTGCAGGAGAAGTGG
GCGCATCATCACATTCGCGCCGATCACGCCCGGCTTGTTCTGACTGTCGGGGCGCTTTTT
GATTTCATCTCGGAGGCTGTTCCCCGCGCTCCGGAAACGGTTCGCGTGATGCGTCTGGAA
TGGGCTTACCGTCTGCTGCAGGAGCCAGCCAGGCTGTGGCGGCGCTATGTTCTCGGCATC
CCGGTTTTTCTGTTTTACGTGATGCAGTACCGCTTCAACCGCCGCGAGCGCATCCTTAGC
CAGGTGGGCAGCAACGTTCCCTTGCCCTTACCGCAGGAGCAGAACGAGGCAGCTCACTGA
>RSULL_00340 D-malate degradation protein R
ATGGATAATTCAGACGTCACATTGGAACGTATGCGCACATTCGTCCGCGTTGCCGAGCGT
GGCAGCCTGTCGGCAGTTGCGCGCGAGTTCGGCGTCGGTCAGTCGACTGTCACGCGGCAT
TTGCGGGAGCTTGAAGAGGCCGTCGGCGTGCCGTTGCTCAGTAGGACCACCCGGCGTGTG
ACGCTGACAGACGAAGGCAGCCGTTATTATGCCAATAGCCTCCAGATTCTGCGCCTTGTG
GAACGGGCCGGCGATGAGGCGCGGGGGACGCGCGGCGCGCCGGCCGGCACGATCCGGATA
TCCTGTACCGCGGCTTTCGGGGTTCTGCACGTCAGCCGGCTGACCTTCGCGTTTCAGGAC
CGCTATCCAGATATAGGGATCGACCTCAGCCTCACCGATGAGCGCGTCGACCTTGTGCGG
GAAGGCGTCGATATCGCGCTTCGGTTAGGCCCGCTCACCGACAGTTCCATGAAGCTGCGG
GCGCTCGGCCAGTCGCGGCGCTTACTGGTCGCAGCGCCGGACTATCTGGCAGCGCGGGGC
AGGCCTGCCGTCCCGCAGGATTTGTCCGCCCATGAGGGCATCCGCATGTCGAACGTGGCG
GGCAGCGACACGCTTGCCCTGCAAGGACCAAGCGGCGAGCGCCATGTCGTGCCGTTCGGC
GGTCGCTTCCGGGTCGACCATGGGCTCGCAGCGCGCGAGGCCCTCGTCGCCGGACGCGGC
ATTGCACCCGCCCATCGGTGGCTTGTCGATGACCTCCTGGCAGCCGGCCGGCTTGAGGCG
ATCCTGCCGGACTATTCGCTGCCGCACATCCCGCTGAGCATGCTGATCGTTCCGGAGCGG
GCAGGCGTCGCCAGAGTCCGGCTGCTGGTCGATTTTCTCGTCGGGCAGATTGGCGGCATT
CCGGGGATCGGGAAGCCGCAGCCGGAGCGTTAA
>RSULL_00341 Glutathione-regulated potassium-efflux system ancillary protein KefF
ATGAACATCTACTGGATGGTTTATGTCCTGTCTACCTATGAGCCAGTTCTCACACTCACA
GGATCACTGACCATGAAAGTTCTGCTTGTCTTCGCTCATCCCGAACCGCGCTCGCTCAAC
GGTGCGCTGCGCGACATCGCCATCAAGGAGCTCGAGGCCCAAGGCCACGAGGTGCGCGTG
TCCGACCTATATGCCAAGGGCTGGAAATCCGAGGTCGACCGCGCCGACTTTCCGTCGTTG
GCATCCGAGACGCGGTTCATTCCGGTTGCGGCATCCAAGAAGGCCTTTGAAACCGGTGAG
CTGACGGAAGACGTCAAGATCGAGATCGATAAGCTTCTATGGTCCGATATGCTGATCCTC
CAGTTTCCACTCTGGTGGTTCAGCATGCCGGCCATCCTCAAGGGTTGGGTCGAGCGGGTC
TATGCCTATGGGTTCGCCTATGGCGTCGGCGAGCACAGCGACAACCGATGGGGCGATCGC
TACGGCGAAGGAACTTTGGCGGGCAAGCGGGCGATGTTGATCGTAACCGCCGGCGGCTGG
GAGGAGCATTACTCGGCCCGCGGCGTCAACGGGCCGATCGACGACCTGCTGTTCCCGATC
AATCACGGGATCCTTTATTACCCGGGCTATGACGTCCTTCCGCCTTTCGTGGCCTACAGG
GTCGATCGTCTCGACGAGGCCGGCTTCGAGCGCGCCGCCGAGCACCTGCGCGAGAGGATG
CGCACGCTCGAGTCCACCCTGCCCATCCCTTACCGGCAGCAGAATGGCGGAGACTATCTG
ATCCCCAGCATGCAGCTCCGCCCCGAGCTGGGCGAACCGGGCGCGTCCGGCTTTGCACTT
CACGTGAACGGCGCAGGCGAAGCCGGCGAGACTAGTGGGCAGCGGCCGCCGCAGCTTCAG
GCGGCGGGGGCTCGATGA
>RSULL_00342 hypothetical protein
ATGGTGAAGCTCGTCCTGACAGGCATGTGGGTCTGCGCCATCACGCTGGCTTCGGTCTAT
TTCTCCGTGAAACTGGCGACGGCGCCGGCGCCGCCGGCTGACGATTCGAAACAGGGCCAG
CTCGAGCTTGTTAAGGGCGAGACGATTACCGTTCCGATCATCGGCGATGGTGCGGTGACC
GGCTATTTCCTCGGGCGGGTGTCCTTCATGATGAACAAGGACACGGTGAAGGGAATGACC
CTGCCACTGACCGAAATGACGACCGACGAGCTCTTTACCCTGCTCGTCGGCAACAAGATG
GTCGATATCAGCAAGCTGAAATCCTTCGATCCCCAAGCCTTCCGCGAGGCGATCAAGAAA
GGCATGAACGAGAAACTCGGCGGCGAATATGTCTCCGAGGTCATGCTGGAGCAGCTCGAC
TACCTTTCCAAGGACGACGTCAAAGCCAACGCCTCCGGTCAGCAGAGGAAAACGGCCGAT
CCGGTCAAGATCATCGAGCCCCCGCCGCCTGAAGCTGCGGCGGCCGCTGCCCACTAG
>RSULL_00343 hypothetical protein
ATGGAAATCATCTCGAACGAATATCGTATCAAGTCGGTCCTCGGCCGCCTGGAAATGATC
ATTGACAACGAGAACACGCGGATCGGCAGCGACCCGCAATTCGATCTCAAGGTCTCGAAT
GCGCATAAGAGCCGCTGCCTTTATGAGCTGTCGACGCTCTTTCGCGATACGGATCCGGCC
GAGCTTGCCGCGTCGCATCTCGAACAGCTTCACGGGCTGAAGCAGAAGCTGACGCTCAAC
GCCCGGCGCGTTGAGGCGCATCTCGAAGCCGTTCGTGCGGTTGCCGACCTTCTGAAGAAC
GCCGTTCAGGATGCGGACGCCGACGGCACCTATTCCCAGGAACAGTTCGTCGCGCGTGAT
GCCTGA
>RSULL_00344 chemotactic signal-response protein CheL
TTGGCTATTTCACCCCCGAGTGATCTGGTCCTGGATGTTGTCAAAGCCGCCGACCCGATG
GAGGTTCAGGTGGCCCAGGAAAAATTGAAAGCGAGCCGCGCCGCGTTCCGCGCAACGAGC
CTTACCGAAAACGGCGACGGCTTCTCTGCTAAGGTCGACGTGCTTGACGGCGCCACCGCG
AAGACCGGTCTCGACAACGTCAAGAATCGCGCCAAGACCGAAGAGATTCCGGAAACCTAC
CGGAAGTTCGAGGCCATGGTGCTTCAGAATTTCATCAAGAACATGCTGCCCAGCGACAGC
GAGCAGGTTTACGGCAAAGGCGCCACGGGCGACATCTGGAAGGGCATGATGGCCGAGCAG
CTCGGCAACGTGATCTCCGAAGGTGACGGCGTCGGCATAGCCAAGCAGATGTATAACGAG
GCTCTTCGCAAGAAGGAAGGCGCCATCGTGAACGCGTCGGCGGACCAGGATGACCGCAAG
GTCGCCTTCAGCATGATCGACGAGTTCCAGCGCAAGACATTCGGCACGCCGACGGCGGAT
GCCAAGATCAATAATGAAGCATAG
>RSULL_00345 hypothetical protein
ATGACGGACAAAACGCGTTCCGAAAAACTGAAGCGGCTCGTCGCAGTCCAGCGGCATCTG
GAGCAGATGGCGGAATACGACCTTGCCGAAACGAGCCGGCAGCGCACCGAGGTCAACCAA
TCGATCGACAACGTCGTCACGGCGCTCGGCTCCTTGGATCCCGTCCATCGCGCTTTTTCG
CAAAGCTATGCCGATCGCTTCGAGCGATTGAGCACGAAGGACAAGCAACTGACCGGCATG
CAGCAGCTGCACGAGATGCGCCTGCAGCGCGAGCGGGCAAAGGGCGACCGGCTGGAAGAG
GGCATGAAGGAAGCCCTTGAAGCCGAAAGGCGCGAGGCCGATGACAACGCGGTCTACGAC
GTCATCGATCAGAAATTTGCAACACCAGCCTCCAGCAAGCTTCAAAAACCATAA
>RSULL_00346 flagellar biosynthesis protein FliR
ATGATTTCCGACCCGCAGGGGACTGTCCTGGCGCTCTTTCTGGTTTTCTGCCGCATTGGC
GGCTGTATCCTTGTGATGCCGGGCTTTTCTTCAGCGCGCGTGCCGGAATTGCTGAGAGTC
TTTGTCGCCGGCGGCCTGTCGATCGCCGTGCTGCCGGTTCTTTGGGATACGGTCTATCCG
GCAGTCAGCAATACCGGCGCGACCTATATCGGGCTCATCGTCAGCGAATCGCTGATCGGC
GTCATGTACGGCCTGCTGGCACGTTTTTACACGCTCGGCTTTCAGTTCGCCGCCAGCATC
ATCGCCATGATGGTCGGATACACCTCGCCGGGGGCGTCGGATATCATCGAAGATTCGGTG
GAAACGAGTCTTTCCGGCTTCATTACGTTTGCGGGAATGATGATCCTCTTCATGATGGAC
TTCCATCACGTCGTGTTCCGGGCGCTGATCGATTCGTACACGACGATGCCCTTCGGCGGC
ATCGCAGATATGCGCGCCAATCTGATTTCGCTCACCGATACGCTGCAATCGACGACCTAC
ATCATGCTCCGGCTCGCAAGCCCGTTCCTCATCTATAGCATGATGTTCAACGTCTCGATC
GGCTTCATCAACAAGCTGGCGCCGCAGATTCCGGTTTATTTCATCTCGACGCCCTACATG
CTGCTTGGCGGCCTGTTCCTGTTTTATTTTGCGGTTGCCGCCTTGATCAGCCAGTACGCG
CAGTCCTTCCCGAGCGTATTCATCGGAAGGTAG
>RSULL_00347 Flagellar biosynthesis protein FlhA
ATGGCGCAACCACCCGCACTACCCCTTCCGAAATCTGCTCCAAGCTTACGCGATGTCGGT
TTTGCCCTCGGCATCATGGTCATCATCTGCGTACTCTTCCTGCCGATTCCGCCATTTCTG
ATCGACCTGGGGCTAGCATTTTCGATCGCGTTTTCCGTTCTGATCCTGATGGTTGCGCTT
TGGATCCAGAAGCCTCTCGAATTCTCGTCCTTTCCGACCATCCTGCTGATCGCGACCATG
ACGCGGCTGTCGCTGAACATTGCGACGACGCGCGTGATCCTTTCGCATGGCAATGAGGGA
CATGATGCCGCCGGCGGCGTGATCGCGGGCTTTGCAAGCCTGGTGATGTCCGGTGACTTC
GTGATCGGTCTGATCGTCTTCCTGATCCTGATCACCATCAATTTCATCGTCATCACCAAG
GGTGCAACGCGTATTGCTGAAGTCGGCGCGCGCTTCACCTTGGACGCCATCCCCGGCAAG
CAGATGTCGATCGACGCCGATCTTTCGGCAGGCATCATCGACGAGAAGGAGGCGCAACGC
CGCCGCAAGGAGCTGGAAGAGGAAAGCTCCTTCTTCGGCGCCATGGACGGTGCCTCCAAA
TTCGTCCGCGGCGATGCGGTTGCCGGCCTTATCATCACCTCCATCAACATCTTCGGCGGC
ATCATCATCGGCTATTTCCGCCACGGCATGCCGATCTCCGAAGCAGCCGATGTTTTCGTC
AAGCTTTCGGTCGGCGACGGTCTGGTCGCTCAGATGCCGGCCCTCATTGTCTCCCTGGCC
GCTGGCCTTCTCGTTTCACGCGGCGGCACCGTTGGCTCGACGGACCAGGCCGTCGTCAAT
CAGCTGAGCGGTTATCCGCGTGCACTTTCAGTCTCAGCCGTGCTGATGGCAGTCCTGGGT
CTGATGCCCGGCCTGCCGATGCTTCCGTTCCTATCCCTCGGCGGCCTTATGGCATTCGGC
GCATGGTTCATCCCGCGTCAGATCGAAGCGGAAAATAAGGTCCGCCGCGAGCAGGAGGAA
AAGAAGGTCGTTCAGACCAAAGAGCTCGAAAAGGACTCCGTCAAATCGGTCTTGCGCACC
TCGGAAATCGAACTCGCGCTCGGCAAGATGGTGTCGACCCGCCTCCTCGGCGCGCATCAG
GAACTCGCCTTCCGCGTCGGCAAGATGCGCAAGAAATTTGCGACCCAATACGGTTTCGTC
GTTCCGGAGATCAAGGTCACGGACGATATCAACATTCCCGAAAAGTCCTACCAGATCCGC
ATCCACGGCACGACGGTGGCGTCGAACGCACTGCGCGTCGGCGAAGTCTTGGTCGTCACC
GGCTCCGGTCGCAAGCCGCGCATTCCCGGCGACGAAATCCGCGAACCGGCCTTCGGTATG
CCTGCGGTTTCCATTCTTGAGGCTTTCGCGGAGGACCTGAAACGCGAAGGCTTCCAGCCG
ATCGACAACGTCTCGGTGGTCCTCACCCACATGAGCGAGGTCATCCGCAACAACCTGCCT
CAGCTTCTATCCTACAAGGACGTGAAGGTGCTGATCGATCGTCTCGATCCCGAATACAAG
AAGCTCGCGGACGAGATCTGCACCTCGCATATGTCCTATTCGGGCCTGCAGGCCGTCCTC
AAACTGCTCCTCGCCGAGCGCGTCTCGATCCGCAACCTGCATCTGATCCTGGAAGCCGTG
GCCGAGCTTGCTCCACATGTCCGAAAGACGGAACAGATCGTCGAGCATGTGCGCATCCGC
ATGGCACAGCAGCTCTGCGGAGACCTGGCGGACAACGGCGTATTGCGCGTCCTGCGGCTC
GGCAGCAAGTGGGACATGGCCTTCCACCAGGCCCTCAAGCGCGACAACAAAGGCGAGGTC
GTCGAATTCGACATCGACCCGCGCAGCCTTGAGGAGTTCAGTGAGCAGGCAACGAAGGTT
ATCCGTGAATTCATGGATCGCGGGTTGCCGTTCGCCCTTGTCACGTCGCCGGAAACACGC
TCCTATGTGCGCATGATCATCGAACGGCTGTTCGCCACGCTTCCGGTTCTCTCGCACGTC
GAACTTGCCAAGGGCATCGAGATAAAGATTTTGGGCTCTATTTCATGA
>RSULL_00348 Flagellar biosynthetic protein FliQ
ATGAATGAAGCCGATGCACTCGACCTTTTCCAGGCGGCGATCTGGACCGTTCTGATCTCA
GCCGGTCCCGCCGTCGCGGCGGCAATGATCGTCGGCCTCGTCATCGCGCTGATCCAGGCG
CTGACGCAGATTCAGGAAGCGACGCTCACTTTCGTTCCGAAGATTGTCGCCGTTCTCATT
ACCGTCGGCATATCCGCTCCGTTCGTGGGCTCCCAGATCTCCATTTTCACCGACATGGTC
TTCTCGCGCATCCAGTCCGGCTTCTGA
>RSULL_00349 Basal-body rod modification protein FlgD
ATGGCGGTAGATGGCGTCTCCAACGTCGGCACGACATCGACCACGACGACTGCACAGCAG
AAGGCGACGCTCAACTACGACAACTTCCTGCAGCTGCTCATCGCACAGATGAAGAACCAG
GATCCGACGGATCCGATGGACGCCGGCGAACAGATGTCCCAGCTCGCGAGCTTCTCGCAG
GTCGAGCAGACGATCCAGACCAACACGAAACTGGACACGCTGCTCGCAAGCTCCAGCCTC
ACCCAGGCAGGCAGCTATATCGGCAAGTACATGGAAAGCGCCGACGGCACCGTCAAAGGC
ACCGTCGCCTCGGTCAAGGTGTATTCCGACGGAATTATCGCGACGACGACGGACGGGAAG
AGTATTCTCATACAAGCGGGAATCACTCTCGCGGATAAAGCGCCGGCGACAGACACGTCG
TCTTGA
>RSULL_00350 flagellar biosynthesis repressor FlbT
ATGAAAAGTACACTTCGCATTTCGCTTAAAGCCGGAGAGAGGATCTTCATCAACGGCGCG
GTCCTGCGCGTTGACCGCAAGGTCGCGCTGGAGTTCCTGAATGATGTGACATTTCTTCTT
GAAAATCATGTTCTTCAGCCGGAAGACGCCACGACGCCGCTGCGCCAGCTCTATTTCATC
GCGCAGATGATCCTGATCAATCCGGAAGGCAAGGAGCAGTCGACGACGATGTTCCGCAAG
TCGATCACCATGCTGCTGACCTGCTTCAAGAACGAGGAGGTTCTCGCCGAACTGAAGCGC
ATCGATGGCCTCGTCTCGACGGGCCGCGCATTCGATGCCCTGAAGGCCATCCGCGCGCTC
TACACAATCGAGGACGGTATCCTGAACAACCAGGAAATGCACCCGGCGATGGTCGAGCAG
ATCCGCAAGGAGATCGCACCATGGCGGTAG
>RSULL_00351 flagellar biosynthesis regulatory protein FlaF
ATGTATCAATTCTCTTATGCCGAGGTCATGCAAGACTCGGTGACCGACGCGAAAGAGCGG
GAGCGGCAAGTTCTCGACCGGTCAATCGAATTGCTCTCGCTGGCGCGCGACAAGGAAAAG
TACAGCCGGGAATCCGTTGAGGCACTGTTCTACACCCGGCGTGTTTGGGTGAGTTTTGTC
GAGGATCTCAAGCACCCCGACAATCAGCTCGAGATCGAGCTGCGGGCCAACCTGATTTCG
ATCGCAATCTGGATTTTGAAGGAATGCGACAAGATCAGGCGACGTCAGTCAAGTAACTAC
CAAGGCATTATCGACGTTACCACCATCATCAGGGATGGACTTAAATGA
>RSULL_00352 flagellar hook-associated protein FlgL
ATGAAGAGCTCTTTTATTTCTAGTTCAGCCATTCAGAACGCCATGCGATTGACGATCCGC
CAGTCGCAGAACCAGATGGTCAAGGCGTCGATCGAAGCGACGACGAAGACCTACGCCGAT
ATCGGCGTATCGCTCGGCATCGACGCCGCCAAGAGCGTGAACTATTCGCGCGAACTTGAT
CGTATCTCTTCGTTCAAGGACAGCAACTCGACGGTCAATCTTCGTCTTGAAATGTCCCAG
AGCGGGTTGGCCGATATGCAGAAGGCCAGCGACGCTCTGGTCAAGAACCTGACAGCGCTC
AAGGGAAGCCAGGCCTCGACTGCCATCACCGTGACCCTCCAGTCCTCGGCAGCGGCACTT
TCGCAGCTGATGGACTCCGGGAACATGATCACCAACGGCGAATACCTGTTTTCCGGCATC
AATACGGATGTCCCGCCGCTGACGGATCGCAGCGCGACCGTCGAGGCGCAGATCGTCACC
GATTTGAACTCCTATGCAACCGGGCTGGGCAAGCCGGTCAGCGCGCTGTCGGCGGCTGAA
ATCAATATCTTCATGACCAACACCGTGGAGCCGATGTTCAGCGCTGCCGCGTGGACGAAT
CCGACCACCGGCTGGTCCAAGGCTTCCGACCAGAACATGACGAGCCGGATCAGCAACTCG
GAAGTCATCACCTCGTCCACGAACGCCAATTCCGACGGCATGCGCTACCTTGCAATGGCG
ACAGTCATGACGAATGCGCTGATCGACCAGGGTCTTTCCACTGACGCCATGGACGCGGTT
TCCTCACGCGCCATCGGCTATGCCGCACAGGCAACCTCGGGCCTCGTATCGCAACAGAGC
CAGCTCGGCCTGTCGCAGGAGCGTGTCGAGAAAGCGAACGACGCTCTCGATGCTCAGGCT
GCCATCATCAACAACAAGGTTGTGGACCTCCAGGGTGTCGATCCGGCGGAAGCTTCGACC
CTCGTCAAGACTTTGGAAACGCAGCTGGAAACGGCTTACACGATCGTCTCGAAAATACAG
CAGCTGAGTCTCGTGAACTACCTTTGA
>RSULL_00353 Flagellar hook-associated protein 1
ATGTCGCTCATTTCCGCACTTAATACGGCACAGAGCATATTCAACAATACGGGCGCTCAG
AGCAGCGTCGTATCGAACAATATCGCCAATGCCGGCAACAAGGATTATGTGCGTCGGCAG
GCGATGCTCACCACCTCGTTGAACGGCGCGCAGGTGGTCAAGATCAACCGCGCGCAGGAG
GACGCTCTCCTGCGGCAGTATCTGAAGAGCAATTCTCAGGACAGTGCGCAGCAGACCCTT
CTGAATGGTCTCGAAGACATCAAGTCGGTCATCGGCGGCAACGCATACGAGACCGCACCC
TCCACCTATCTGACTGCCTTCCGCGACAAGCTTAGTGCATTCAGAGCCGCGCCGAACAGC
ACGATTGCGGCCCAGGGGGCGATCACGGCAGCACAGGACGTCGTGAACTCGCTCAACAAC
GCAACCAGCGCCGTCCAGCAGGTGCGGACGAATGCAGACAAATCGATTGCGAATTCCGTC
GAGGAGCTGAATGAGCTGCTGGCGCAATTCGAGACCGCGAACAACGCCGTCAAGTCCGCC
ACGTCCTCCGGTGCCGATCCGTCGCAAGCGCTCGATCAGCGCGATGCCTTGCTCAAGCAG
ATTTCGGGGATTGTGGGCGTCACCACTGTTACGCGCGATAACAATGACATGGTGCTCTAC
ACCTCAGACGGGGTGACGCTTTTCGAGACCATTCCGCGCACGGTGACGTTCAAGCCGACC
CAGAGCTACGGCGCCTCCACCGACGGCAACGGCGTTTACATCGATGGCGTGGCGCTCGGC
AAGGGTTCTGGCGGCACGACGTCGGCGCAGGGCAGTCTCCAGGCGCTTCTCCAGCTTCGC
GACGAGGTCGCACCGACATTCCAATCCCAGCTCGACGAAATCGCCAAAGGCCTCGTCGCC
CTGTTTTCGGAAACGAACACGACTGCAACCAGCACGCAGCCCGGTCTCTTTACCTGGACC
TTGCCGAGCGGTGCTACCGGCGGAACGCCGACGACGGCCACGATCATCGACGGCATTGCC
GGTTCCATCTCGGTCAATCCGGCGGTGGTGACCTCTCTGGGCGGCGATCCGATGAAGCTG
CGTGACGGTTCGATCAACGGCGCCGCCTTCAATCAGAATACCGCCGCTAACGGCGGCTAC
ACCGCGCAGCTCGACAAGCTCTACACGGCCATGGGCGCCAAGATGGATTTCGATCCAGGC
ACCGGCGTCATCGGCTTCAACTCGGCAACGGGCATCGATTCGAACGTTAGCATCATGGAT
TTCTCGTCGAACTCGATCGGCTGGTTCGAACAGTACCGCAGCGACGCAAGCGGCGCTGCG
GAGAACACCGCGGCAGCGTATTCCCGGTCCGACGAAGCCTATTCCAACGAGACCGGCGTC
AACCTGGACGAGGAACTGACGCTGCTTCTCGACATCGAGCAATCCTACAAGGCGGCGACG
AAGATTCTGAACGCCGTCGATGAAATGTTGAAGTCATTGCTGGATATAGCGAGTTAA
>RSULL_00354 Flagellar hook protein FlgE
ATGAGCATTTTTGGCAGCATGAAGACGGCAGTGTCCGGCATGAATGCACAGGCAAACCGC
CTGAGCACCGTTGCCGACAACATCGCGAACGCAAACACCACGGGCTACAAGGCCGTCTCG
ACGGCTTTCTCCTCCCTCGTCCTGCCGTCCACGGCAGGCAACTACAATTCCGGTGGTGTG
CAGACGTCCGTCCGTCAGGCTGTTTCCGATCAGGGCGACATCTCTTACACGACTTCGGGT
TATGACCTCGCCATCTCCGGCGACGGCTTCTTCATCGTGGAAGGCGCCGACGGCACGCCG
GTCCTGACCCGCGCCGGCGACTTCACGAAGGACGACGAAGGCAACCTCGTCAACTCGGCA
GGCTACACGCTGATGGGTTATCCTTACGGTTCGTCCGCCCCGGCTGTCGTCGTCAACGGC
TTCGACGGCCTCGTTCCGATCAATGTCCTTGGTGACCAGAAGCTGGAAGCCGTTCCCACG
GCGAATGGGACGTGGACAGGCAATCTCAAGCCAGGTTCGCCGATTCTCACGGCTCCAGCA
ACCGCACCGAGCGCAAACCTCGCAACGGCCACGTCCGATACGCAGAAATACTCGATCGTC
ACCTATGACAAGCTCGGCAGCAAGGTGATGTATGACATCTACTTCACGAAGGTTCCGCTT
GCGGCCGGCGCGCCGGCTGGCTCCACCTATGAATGGGAAATGGCCGTATTCCGCAATGCC
GACAAGGCCGCGACTGGTACGAGCTCCTTCCCATACTCTTCTGCTGCGGTTGACGTAAAG
CGCGTGTTTTTCAACAGCTCGGGGCAGATGGTGACGGATGCAACGCATACCACGGCGACG
GACATCGTCGATCCGGTGACGGGTCTCACGATCAATATGAGCCTCGATCTTTCCCAGGTC
GGCGACACCTTCTCCGGCACTGGCAACGTGGATGGACAGGGCGCGAATTCTCCGATCGAC
ATTACGATCGACGCTGATGGCGTGGTCTATTCCAAGTATGACGATGGCAGCACCAAGCCG
ATCTTCCAAATTCCACTCGCGACGGTTCCAAGCCCCGATCTGCTGACGCTGATGTCCGGC
AACGTCTATTCTGCGAACGGCAGGTCCGGCGTCACCGTCACCGGCTTCCCGCAGACAAGC
GGCTTCGGCAAGATTCAGTCGGGCGCTCTCGAAGGCTCGAACGTCGATATGGCTGGCGAG
TTGACGGAAATGATCGAGTCGCAGCGCAGCTATACGGCAAACTCGAAAGTGTTCCAGACG
GGTTCGGACTTGATGGACGTTCTCGTCAACCTCAAGAGATAA
>RSULL_00355 Flagellar transcriptional regulator FtcR
ATGATCGTAGTGGTTGATGAGCGTGAGCTCGTGAAAGATGGTTACACATCATTATTTGGC
CGGGAGGGCATTCCCTCAACCGGCTTTGATCCAGGCGAATTTGGCGAGTGGGTGCAAACG
GCGGCGGATTCCGATATAGCGGCCGTCGAAGCTTTCCTGATCGGCCAAGGTCAGCAAATG
TTTGAGCTGCCGCGGGCGATAAGGGATCGCTCCCAGGCGCCGGTGATCGCGGTCAGCGAC
CAGCATTCGCTCGAAAACACCCTTGCACTTTTTGATTGCGGCGTCGACGACGTTGTCCGC
AAGCCGGTCCACCCCCGCGAAATCCTGGCGCGCGCTGCTGCTATCCGCCGCCGCCTGAAG
GCGATTTCGACCCACACCGATATCGGCGCGATCCGCGTCTTTTCGGACGGCCGCGATCCG
GAAATCAACGGCGAAGTCTTTGCACTTCCCCGCCGCGAACGCCGCATTTTGGAATACCTG
ATCGCCAATCGCGGCCGCCGCGTCACCAAGACCCAGATATTCAATGCCATCTACGGCATC
TTCGACGAGGAAGTCGAAGAAAACGTCGTTGAAAGCCATATCTCCAAGCTGCGCAAGAAG
CTGCGCAAGAAGCTCAGCGTCGACCCGATCGATTCGAAGCGCTTCCTTGGCTACTGCATC
GACTGGAACTGA
>RSULL_00356 Transglycosylase SLT domain protein
ATGTTGAAGATATCGCTTCTGGCGCCATTGGCGGCAGTACTCCTGGCGGCGTTTACCTCT
GAGGCGGGCGCCTCCAACGGAGCCTGCGAAAACGAAATCCAATCCGCTGCCGCCAAATAC
GGCATACCGGAAGGCATTCTCTATTCCGTGGGCCTGACGGAGACCGGACGCAAGGGGTCG
CTCTATCCTTTTGCGCTCAATATAGAAGGCAAGGCAGTCTTTCCGCCGTCCGAGCAGGAC
GCCATGATGCAGTTCTATTCGGCGCGCAAAAGCGGAGCCAAGCTCATCGACATCGGCTGC
ATGCAGATCAACCATTACTTTCATGGAGAGAATTTCAGCTCGGCGGAAGCCATGTTCGAC
CCGCACCGCAATGTCGAATATGCGGCGAAGTTCCTCCGTAATCTTCATGACCGGCATGAA
ACCTGGACGATGGCGGTAGCACGATACCACGCCGGACCGAACAACGACCCTGCGCAGAAG
CGGTATGTCTGCCGCGTGATTGCCAATCTGGTCGCCACTGGCTATGGCAAGTGGACTCCC
AATGCGAGTAACTTCTGCCGGAACTGA
>RSULL_00357 Flagellar hook-length control protein FliK
ATGATCGATATCAACGTTTTGAGCGGAGCGGCCGCAGCGGAAGCGCCGCAGCCTGCTAGA
GGCAATGGCCACGCAGCAACGGACGACGACGCCGGCAAGGGTGGTTTCTCGGACGTGCTA
TCCAAGGCGGGAAGCAATTCTCAAAAAAACACCGGCGACGAGACCGCAAAGACATCCACG
GCCGAAGCCCCCCAGGCAGCCGGCGATGAAAGCGCCGCCGATATCGTCGCTCTTAACCTG
AGAGAGCGTGCCCGCAGCAAACCGATGATCGCATTCAGTGACGCATCTTTGAAGCAACAG
GCCGCGGTGCAGCAACCGCAGACGATTGCGACTGCCACGGGCAAATCCGACAACGAACAG
GTAAAGGGCCGCGTCGATACGGCTTCGGTGAAGTTCCGCGCCAAGGGCGATACCGGCAAG
GTCGTGGAAGACGCGAAAGCGCAGGCTGCAAAGGGCGCCAAGCCGGAGAAAGCTTTGGAG
AGTACGGCCGGAGACGATGAAGACTCGCTCTCGGACACGACCTCTGCCGCCGATGCGCTT
GGGCTTCTGAACAAGGATACCTCCGTTGCCGCACTCCCTGCGGCACTCCTGTCGGCGGTC
CATGTGAATGCGAAGGACGATAGCGCTGGCAAGGAGAAGGGTGGTGTCAACCTCCATGGC
CGTGACACCGGTATCGCGCCCGCGGCCGATGCCCTGGCAGCGATCAGCGCCGGCAAGGAC
GACGCGCAGATGCCGGCCGTTGATGGCGCAGCCAATCTCGACGGCAAGACGTTCCGTCTG
AGCCGCGCCGACGGCCGCGGCGAGTCCATGGACATCCATATCGGTGCTGATCAGGAAGCG
CCCGCCGGCAAGGCGAAGACCGATATCGAAAACGTCACGGTTCTCGATTCACGCCGTTAT
ATCGGCCTCGCGCAGAATTCCGCATCCGTGACTGCTTCAATCCTCGGTGACAGCGAGTGG
ACGCGCGCAATGCAGCCGGGCTCCGCGCTCTCGAATGCCGCCGAATGGACGAGCACTGGC
AAGGTGGTTAACACCCTCAAGATCCAGATGACGCCGATCGACCTCGGCCTCGTGACGGCA
ACGATGCGCCTTTCCGGCGATGCCCTGAACGTCGATCTGAAGGTCGAAACCGGTGCGGCT
TATAGGCAGCTCAAGGAGGACCATGGCAAGATCGTCGAGGCGCTCCGCAGCCAGGGCTAT
GCCATCGACAACGTCACCATCAGCATGGCGCCGGTCGAAAAGCCGGATGCGGGCAACCAG
GCAAATGCGCAAGAGCAGTCTTCCCAGCAGCAATCTCTGCAGCAGGGGCAGGGCGGTGAA
GCACGCGAGCGCCACACTCAGACGGCACAGCGCGGCAATGGAGGCTTCAGCGATGCAGGG
GGGACCGATGTTGAAGATATCGCTTCTGGCGCCATTGGCGGCAGTACTCCTGGCGGCGTT
TACCTCTGA
>RSULL_00358 chemotaxis protein
ATGGCGCGCCCGCAGCACCGGCATCTTCTCCTGGCTCTCGGACTGGCGATCGCTTCGCCG
GCCGTCGCTGCGGGTGAGGAGCAGGAGAGCCTGGCACCGCACAAGATGCTGCGCTCGCTG
CAGTTCGTGCAGGATTCGGTCGCCCTTGGCGACCATTCGGCGGCGGAGATGCAGCGCTTC
ATGCTCGGTACGATCGACCAGCGCCTGCGTTCTGCCGACGCCTCGATCTTCGATGATGAC
CGCAATGTCGATGCGGCCCTCGTCTATGCCATGAGCGGCGGCAATCCAGCGACGCTCGAA
TATCTCATCGCCCGGGATGTGAACGGCTATTTCGATAGTCGCGTAACCGATGTCCTGCGC
AAATACCTGAGCGGCAAGGGTCTGCTCGTCGCAAAGACGTTGGTTGATACTGCCAACGAA
TATCGCGACAAGAAAATCGGCCCCTATCTCGCTCTTGTCGGCGGCAATGTCATGGTGGCG
CGGAGTCCTGACGAAGCATTGAAGCTCTACGACCAGGCTCGGCTTTCCGCGCCGGGTACC
ATCGTCGAGGAAGCAGCCCTCCGCCGCTCGGTGGCGATTTGCGTAGAGGCTGGCCTCGTC
GACAAGGGGCTTGCCTATTCGCAGCGCTTTGTGCGGCGCTTCCTCCATTCGCCTTATGCA
AGCCAGTTCGCTGATCTCTTCGTCAAGCTGATCGTCGACCATAACCAGGTGAAGACGGAG
GATGTCGTCAGCATCCTCTCCTTCATGGACGAGCCACGGCGGCGCGAGGTCTATCTTCGC
ATTGCACGCGCCGCCGGCATTGCCGGCAAGGCGGAGCTTGCCAGGACGGCGGCCGCATAT
GCGCAATCGCTTGCCGGTGATGCGAACAATGCGTTTGGCGCGCTCGCAGATTTTTACGGC
AACATGGCGTCTGTCTCCACGCCTGACGTGGACGCTGCCGCAAAGAGCATCAGCAGCGTT
GCCGACAGCGAGCTCTCCCCGCGCGACCGCGCGCTACGCGCTGCGGCCAAATCAATTGCG
GAACAGGTGTTGCAGCCGCCGGATCCGGCAAGCTTGACGCAAGCCTCCGGATCTAAACCT
TCTAATGAAGAAATCACTTCTGAACAGGCCGCCGCTTCTGCGGTAGGCGGATCGCAACCC
GCACAGATTGCGGCGCCCTCCGAGCCTGTTGACGATGGGGCGGCGCCGGCGCTGATGCCG
GACGGCGCGAAGCAGGAGGCTGACCCGTCATTCAAATCCTTTGTGACGACGAGCCGTTCG
AAACTCGATGAAATCGACGGTCTCTTGAGCCAAGAGAGCAATTGA
>RSULL_00359 Chemotaxis protein MotB
ATGAGCGAAAGCGAAAACCACCACCACGGCAGGAACGAAGTCATCATCGTCAAGCGGCAC
GGCGGCGGCGATCATGACGGCGCACATGGCGGTGCGTGGAAAATCGCCTATGCCGACTTC
ATGACAGCGATGATGGCGTTCTTCCTCGTCATGTGGCTGGTCAACGCGGCGAACGAGGAA
ACCAAGGCCTCGGTCGCCACCTATTTCAATCCGATCAAACTCGCCGATGAAAAGCCCACC
GAAAAGGGCTTGAAGAAACCTGTCGATCAGGCCGATGGCCAGGAGAAGCAGGACAAGTCG
AAGGAGAAGGAGGACGAACCTACCAAGGGTGCGTCCGCAGCAAATGGCGACGATCAGACA
TCGACCTCGGGCGACCAGACGAATTACTCCGAAGCAGATTTCTTCGAGAATCCCTATTCG
GTCCTTGCTGAAATCGCCCAGGAAGTCGGCCAGCAGGCAAATGTCAGCGCGAAAGGCGAG
GGCGGAGCGAGCGATTCCGGCCCTGCAACCGGTGCGGATGGTGGCCAAGCATATCGCGAT
CCGTTCGATCCGGACTTCTGGACGAAGCAGGTCGAGGTCACACAAACGGACAAGGCCGAA
CAGGCCGCAGCCGGCGAGGCCGACCCAGAGAAGAAACCCGATGCGACCGAACTGGCCAAG
GCGGAGGCTATGAAGCCCGCGACCTCGAATCAGCCGTCCGCCACCGCCGGCGAACCGCAA
GACAAGCCGGACGCAGCCGACGAACGGAAACCCGGCGACCCGTCGCCGGCCGATGTGCAG
AAGCTTGGCGATGAACAGAAGCAGGCCGAGGAACTGCAGCAGCAGATCGCCAAGCAGATC
AGCGGCGTTGCGGGCAAGCTTGCAGAGGGCTTGACCGTTACGGCAGCCGAAGGCGGGCTG
CTCGTCAGCATCGCTGATCAGAGCGACAGCTCCATGTTCAACATCGGGTCCGCCGTTCCG
CGCAAGGAAATGGTGCTGGTGATGGAGAAGATCGGCGAAATCCTGAAGAGCCGTCAGGGC
GCAGTCGTGATCCGTGGGCATACGGACGGCCGTCAATACAAGGGCGCCGACAACGAGAAC
TGGAGTCTCTCGATGGATCGCGCGCAGGCAGCCTATTACATGCTCGTTCGCGGCGGAGTG
GACGAGAAGCGCGTCTCCCAGGTTTCCGGCTTCGCCGATCGCAGGCTGAAGCTTCCCGAC
GATCCGTTCAACGCCGCCAACCGCCGTATCGAAATCCTGGTTCAGGCAGATCAAGGATAG
>RSULL_00360 hypothetical protein
ATGAGCGCTATGCTTTCCCGGTATTTGAAGGACTTCGGTGAGACGAAACCTGCCGCGCCG
CCGGTCGACAAGGACAGTTTCGCAGATGACGTCTTCGGCGGCTTGCCGGACATCCCGGAA
AAACCTCCGGTCGATCTCGAAGCCGAGCGCCGCGTGGCCTATGGCGAGGGCTATGCCGTG
GCAACAGTCGAGCTGACGGAAAAATACGAGCTGGAGGCTCAGACAGTCGCTCTTGTGCAC
CAGCGCGAGATCGAAGAGCTGACGGCAAGACACGAAGAAGAGACGGCAGCTGTGATTGCG
CGCCGTCTCGATGAGATCGCCGCCGAGGTCGCAAATCTCGTGAGCGCGGCGACCGCAAAG
GCGGTTGCGCCGGTGCTGACGGAAGCGCTCGCGGCTCAGGCAGTCTCAAGTCTTGCGACC
TTGTTGCGCGAAGCGATTTCGGAAGGCGCGGCAGGCTCAATGACGGTCAAAGGGCCGGTG
CGGCTCTTCGAATTACTGAAGGCCGAAATGGGTGAAAGGCCGGATTTGTTGCGTCATCAG
GAGAGCGATGATGTCGATCTTGCCGTTGAAGTTGGTGATTCCGTTCTGGTCACGCGCATT
TCCGCCTGGTCTGCCAGCCTGAAGAAAGTTCTTGAATGA
>RSULL_00361 Flagellin
ATGGCCTACACGATCACAGACGTAGGCGCGTTGAACGTGCTCACTGTTCTTCGCGGCGTT
AGCAAGGAAGCCGACACCGTTCAGCGGCAGGTATCATCGGAGCTGCGCGTCCAGACGGCG
GCGGACAATGCATCCTCTTGGGCTTCCGCAACGACCTTGCGGTCAGACGAGAATGCGTTG
AAGACGATCGGCGATGCGCTCGGTCTCGGTGCCGCGAAGGTCGATACCGCCTATACGGCA
ATGACATCGCTGATCGATGTGGTTTCCGAGATCCGCAAGACCGTCGTATCAGCGACCGAC
CCGGCCAACGATCGCGACAAGCTCAGCGTCACGATGGAGCAGTACAAGACGCAATTGGAA
AGCGCCGTAAACTCCGTCAACTTTTCCGGCGAGAACTGGCTCCTGAACCGGGACGCGACG
GCGCCGGTGCAGCGATCGGTCATCGGCGGCTTCGTCCGGGGCTCGAACGGTGAAGTTTAC
CCGCAGAATATTACCTACCCGGCGGCCAATACGATCATGATCGACACGAACGATGCCAGC
CGCGGTCTCCTGACGAAATCGATCAATGCCGATCCGGATGCCGTACCGGCCCGCAACTAC
TATCTGCTCGATGCAGGCTCGACGACACCGGCGACCGGCATTGAAATATCGATTTCCGCG
AGTTCGACGTCGCAGGACTTGCAGGACATGCTGACGGTATTGGACAATATCCTCTCCAGC
CTCAATACGGACGCCGCAGGTCTCGGCACGATGAATGCGCGTATCGAAGACCGGCAGGAT
TTCGTCGCCACGCTCTCGAAATCGCTGAAGACCAGTATCGGCGCCCTTGTCGATACCGAT
ATGGACGAAGCGTCGATCCGCCTGTCTGCAGCTCAAACGGCACGTGACATGGCAACTGAA
GCACTTTCGATCATGAATACGTCCGCGAGCAAGGTCCTGATCCTGCTCGAGTAG
>RSULL_00362 Flagellin
ATGACCAGCATTTTGACCAACGTCGCGGCAATGGCCGCTCTCCAGACGCTGCGCGGCATC
AACGACAGCCTGGAAGAAACTCAAAATCATGTTTCATCTGGTTATCGCGTAGAAAAGGCA
GCCGATAATGCTGCCTATTGGTCGATCGCAACGACCATGCGCTCCGACAACAAGGCGCTT
TCGGCTGTCTCCGACGCTCTCGGGCTTGGTGCCGCCAAGGTCGATACCGCCTATTCCGCC
ATGGACAGTGCCGTCGACGTTGTGACCGAAATCAAGGCCAAGCTGGTTGCTGCGACCGAA
AAGGGCGTCGACAGAACGAAAATCCAGGAAGAGATCAAGCAGCTGCAGGCGCAGCTCCTC
AGCATTGCGCAGTCCGCATCCTTCTCCGGCGAAAACTGGGTCGCAGGCAGCGAGACCAAA
AGCGTTGTCTCCTCGTTCGTCCGCGATGGCAACGGAAACACATCCGTTACGACCACCGAT
TATAAGCTCGACTCCTCGTCGACCGGCAACGTTCTGTTCGGGATGAGCGCCGGCGCGATC
GAAACCTCGACGGGTATCATCGGTTCCTCGAACGGCACCATCGGTTCCATCTACTCGATG
GACATTACATCCTTCGGAACGAATGGAATTTCCTTGGCGCTCACGGCGGTTGAACTCGGC
CTTGAGGCGATGACAAGAGCAGCTTCCCAGCTTGGCTCGATTTCGACGCGCATCCAGCTG
CAGGAAGGCTTCGTCTCGGCTCTGAGCGATTCGATCGATTCAGGCGTCGGCCGTCTCGTT
GATGCGAACATGGAAGAAGAGTCCAGCAAGCTAACCGCGCTGCAGACACAGCAGCAGCTT
GCGATCCAGTCGCTGTCGATTGCGAATTCCAGCGCGCAGAATATTTTGTCGCTCTTCCAA
AATTAA
>RSULL_00363 Flagellin
ATGACGAGTATCGTTACCAACAATGCTGCAATGGCAGCTCTCCAGACTCTCCGTGGCATT
AACCAGGGTCTCGGCGAAACCCAGAACCACGTTTCGTCTGGCCTGCGCGTCGGCAAGGCT
GCTGACAACGCTGCTTACTGGTCGATCGCAACGACCATGCGTTCCGACAACAAGGCGCTT
TCGGCCGTTTCCGATGCTCTCGGCCTCGGTGCTGCCAAGGTCGACACTGCCTATGCCGCG
ATGGATAGCGCCATCGACGTCGTTTCCGAAATCAAGGCCAAGCTGGTTGCCGCGACCGAA
AACGGCGTCGACAAGGCCAAGGTCCAGGAAGAAATCGATCAGCTTCAGGAACAGCTGATG
AGCATTGCTCAGTCGGCTTCCTTCTCCGGTGAAAACTGGGTTGCCGGCGCAGACAACACC
ACGAAGAGCGTTGTTTCGTCCTTCGTTCGCGATGGTTCGAATGGCGTGTCCGTCAAGACC
ACCGAATATATCCTGGACAATGCCTCGCTGGGCAACGTCCTGTTCGGTATGAGCGGTGGC
ACGATCGAAACCTCCACCGGCATCCTCGGTACTTCGACGGGCGCAACCGGTTCCGTCTAC
TCGATGGACATCACCAACTTCACGCTGGGCCAGCTTTCGACGGCTCTGTCCAACGTCGAA
TCCGCACTGAAGGCGATGACTTCGGCTGGCGCCGAGCTCGGCTCGATCTCCACCCGCATT
GAACTACAGGACGATTTCGTATCGGCTCTGAGCGACTCGATCGACTCCGGTATCGGCCGT
CTCGTCGATGCCGACATGGAAGAAGAATCTTCCAAGCTCAGCGCCCTGCAGACGCAGCAG
CAGCTGGCGATCCAGTCTCTCTCGATCGCCAACTCCTCTTCGCAGAACATCCTGTCGCTC
TTCCGCGGCTAA
>RSULL_00364 Flagellin
ATGACAAGTATTAATACGAACAACTCTGCCATGGCAGCTCTCCAGACGCTGCGTAACGTC
AACAAGGGCCTGAACCAGACTCAGAACCACGTTTCGACGGGTCTGCGCGTTGGCGCGGCT
TCCGACAACGCTGCTTACTGGTCGATCGCAACGACCATGCGTTCCGACAACAAGGCGCTT
TCGGCTGTTTCGGACGCTCTCGGTATGGGTGCTGCCAAGGTTGACACCGCCTATACCGCG
ATGGACAGCGCCATCGACGTTGTTTCCGAAATCAAGGCCAAGTTGGTTGCCGCGACCGAA
AACGGCGTCGACAAGGCGAAGGTCCAGGAAGAAATCGGCCAGCTGCAGGCGCAGTTGATG
AGCATCGCTCAGTCGGCTTCCTTCAATGGCGAAAACTGGGTTGCCGGCGCAGACAACACC
ACGAAGAGCGTTGTTTCGTCCTTCGTTCGCGATGGTTCGAATGGCGTGTCCGTCAAGACC
ACCGACTATATCCTGGACAACGCCTCGCTGGGCAACGTCCTGTTCGGCATGAGCGGCGGT
ACGATCGAAACCTCCACCGGTATCCTCGGTACCTCGAGCGGTGCAACTGGTTCCGTCTAC
TCGATGGACATCACCAACTTCACGCTGGGCCAGATCTCGACGGCTCTGTCCAACGTCGAA
TCCGCACTGAAGGCGATGACTTCGGCTGGTGCCGAGCTCGGCTCGCTCTCCACCCGCATT
GAGCTGCAGGACGATTTCGTATCGGCTCTGAGCGACTCGATCGACTCCGGTATCGGCCGT
CTTGTCGATGCCGACATGGAAGAAGAATCTTCCAAGCTCAGCGCCCTGCAGACGCAGCAG
CAGCTGGCGATCCAGTCTCTCTCGATCGCCAACTCCTCTTCGCAGAACATCCTGTCGCTC
TTCCGCTAA
>RSULL_00365 putative O-linked N-acetylglucosamine transferase, SPINDLY family
ATGGAGTTGGTTTTGAACAGCAAAGTTTCGTTTTCGGCAGCCTCCAAAGACTACCAGATG
GGCCGCTACACCCAATCGCTTGTCACACTGAACCAGCTCATCGACAGGCAACAGGACGCC
AAGACCTACGCGCTGCTTGCGAAGAACCTTCTACAGTTGGGCTTCAAGGCGGACGCGGCA
AGATCCTATGCGCTCGCTGCTCAATACGACAGCCCGAATGCATACGAATACCAGAAGCAG
GCTGCACGTCTGCATTTCGAGAGCGGGAACGAAGACGACGCATTGCTGATCGGCATGCGC
AATCTTTCGAAGGCGCAGGATGACGCGGAACTCGCCTATATCCTGACCTCGATCTACCTG
AACCGCCAGCAGCGCGACATCGTGAAGCCGTTCAAGAGAGTGCTGTCGGAAAGCGCCAAT
CCGGACCACGCCAGGCTCGCCGCCCTGCTTCTGACTGACGATCTGCATGACCAGACCAAC
CAGATGCTCGCGCGCAATCTTTTCAAGCGGTACCCCGGCAATATCGCTTTCCGCTTTCTC
TATCTAGTCTTCTTGCGCGAGTTCAACGATTTCGACGAAACCGAGAAGCATAGCGGCCCG
ATCACCGAGCGCATCGCCAAAGGCGATCTCGACGTGCTTCGCAAGGACAACCCGTTCTAC
CATCTTCACTGGAATGGCGACGAGAGCCTGAACCGGTTTGCCACGATCGGTACGACGCCC
CTCAATCCGGAACGCGTCGCCATGCGACGGAAGATGCCGCATGCTTGGACCGACAAGATC
CGCGTCGGCTACATGTCCTCGGACTTCTGGGATCACCATGCGACGATGAAGCTCCTGCAG
CGCATCCTCGAACTGCACGACACGGGTCGCTTCGAAATCACCCTGTTCTGCCACACCGAG
CCGGAGCATCTCACGAAGAACACGACCGACCGCAGCCGTTGGGGAAAGGTCGTCGATGTG
TACGGCCTTTCCAATGAAGCAATCGCTGCCATCGTTCGCGAGCACAACATCGATATCATG
GTGGACCTGAAGGGCCACACCGCTGGCAGCCGGGCGTCGTCTTTCAATCTGCCGCTGGCG
CCTGTTCAAGTCGCCTGGCTCGGTTTTCCGGGCAGCACGCTCAACATCGATCTCGACTAC
GTCATCGGCGACCGCTTCGTCCTTCCGGATGCCGCAAAGCCGTATTACCACGAGAAGTTC
TGCCGGATGCCGGAAAGCTACCAGCCGAATGACCCGACGAACCGTCCGAAACCGAAGCCG
GTCACGCGGGACGATCTCGGCCTGCCGGAAGATGCCTTCATCTTTGCTTCGTTCAACGGC
AACCGGAAAATCATCGCCGAGACGATCGACATCTGGTGCAATATCCTGAAGCGCGCGCCG
AACAGCGTCCTTTGGATCATGTCAAACGGGGCGCGGAACCATGCAAATCTCTCGAAGAGG
TTCCAGGAGGCCGGCATATCGCCGAAGCGCATCATCTTCTGCCCGCGCGTCACCTACGAA
GAGCATATCACGCGCCAGCAGGCGGCCGATATCGGCATCGACACATTCCCGGTCAACGGC
CACACGACCACGTCGGAGCAGCTCTGGGGTGGTCTGCCTGTCCTGACAGTCAAGGGCACG
AACTTCGCGTCGCGCGTCAGCGAGAGCCTGCTGCAGGCGATCGGCCTGCCCGAACTGGTG
GCCGAGGACCTGAAGGCTTATGAAGACATGGCCGTCGAGCTGGCCCAAAATCCTGAAAAG
ATCGCCGAGTACAAGGCGCGCCTGAAAGCCAACGGCCCGATCATGCCGCTTTTCGACGCC
GAACGCTTCTGCGATCACCTGGAGACGGCCTACGAGATGATGGCTGAGCGTGCCAGGAAC
GGCCTTGATCCCGATCACATCGACGTGCCGGCTTTGCCGCCGCGTGCAGAGCCGTTTTAC
TCGGCGGAATAA
>RSULL_00366 Flagellar biosynthetic protein FliP precursor
ATGATTCGATTCATAATTTTCTTCGTTGCCATGACGGCGGCGCCGGAATTGGCGGTTGCC
CAGCAGCTGCCGACGGATCTTTTGAACATACCTGTCGATGGCTCCGTCGCGGCCTGGATC
ATCCGCACCTTCGGCCTTCTGACTGTCCTTTCGATCGCTCCCGGCATCCTGATCATGGTG
ACGAGCTTCCCGCGCTTCGTCATCGCCTTTTCAATCCTGCGCACGGGCATGGGGCTTTCG
TCGACACCTTCCAACATGATCCTGCTTTCGCTGGCGCTGTTCATGACCTTCTACGTCATG
TCGCCGACCTTCGATCAGGCCTGGCAGAACGGCGTGCAGCCGCTGCTTGCCAACCAGATC
CAGGAACAGGAAGCCGTGCAGCGCATCGCCGAGCCCTTCCGCACCTTCATGGCTGCCAAC
ACGCGCGACAAGGATCTGGCGCTCTTCGTCGACCTCGCGCGCGAGCGCGGCCAGACCGTC
CAGACCGGTGCTCAGATCGACTACCGCGTTCTCATTCCGGCTTTCATGATTTCGGAGATT
CGGCGCGGGTTTGAGATCGGCTTCCTGATCGTTCTGCCGTTTCTCGTCATCGACCTGATC
GTTGCGACGATCACCATGGCGATGGGCATGATGATGCTGCCGCCGACCTCGATCTCGCTG
CCGTTCAAGATCCTGTTCTTCGTGCTGATCGATGGCTGGAACCTCTTGGTCGGCAGTCTG
GTGCGATCCTTCAGCTGA
>RSULL_00367 Flagellar basal body-associated protein FliL
ATGGCAGACGCAGAAGAAACCGAAGGCAAGCCGAAAACGAAATCCGCCATGCTGATCACG
GGGGCAGGCTTGCTCGCGCTCACCGTTCTTGGTGCCGGCGGCGGCTGGTTCGTCGGCACC
ATGATTGCGCCGAACGTCAAGAGCGCCGAGCAGGCCGAGGCGGCGGCAGAAACGGTTTCG
GCGGGCGGCGAAGAGAAGCCGGAAGGAGAGGGCGGGCTGCCGCACATCTCCACCGAGGCG
AACAACGTCGTTCAGCTCGAGCCGATCACGTCGAACCTCGCCTATCCCTCGGAAAACTGG
ATCCGCCTCGAAGTGGCGCTGCTTTTCAACGGCCCGCCGGATGTGAAGGTGGCCGAAGAT
ATTCACCAGGATATCCTGGCTTACATCCGCACCGTTTCCCTTCAGCAGATCGAAGGGCCG
CGCGGCTTTCAATATCTCAAGGATGACATACAGGAACGTGTTGACCTGCGCTCGCAAGGA
CGAGTATCGAAGGTCATGTTCAGGACCTTTGTCATCGAATGA
>RSULL_00368 Basal body L-ring protein
ATGAACAAGCGTTTCCCGGCTGCCATTGCCGCCGTTGCCCTTCTTGCAGGCTGCCAGTCG
CCGCAGGCTGTGAGGGAGATCGGCCGGGCACCCGCCATGAGTCCGATCGGCAGCGGCCTT
GCCTATGGCCAGACACCCCAGATGGCACTTTATCCGAAACAGCCGCGCCAAGTAGCGCAA
GGCTATTCGCTGTGGAGCGATTCCCAAGCGGCCCTCTTCAAGGATGCGCGCGCGCTCAAC
GTCGGCGATATCCTAACGGTCAATATCCAGATCAACGACAAGGCGACGTTCGACAACGAA
ACCAATCGCAGCCGCCAGAATTCGAGCGGCCTCAATTGGGACGTAGACGCAAACATCTTG
GGCTGGAATCCGAATTCCCAGACGGACATAACCTATGGCTCAGACACCAGCACCGATGGC
AAGGGCAAGATCGAACGCTCGGAAAAGCTGACGCTTCTCGTCGCCGCCGTGGTCACAGGC
ATCCTCGAAAACGGCAACCTCGTCATCAGCGGCTCGCAGGAAGTCCGCGTGAACCAGGAA
ATCCGCATCCTCAACGTCGCCGGTATCGTGCGCCCGCAGGACGTCGATTCCGACAATCAG
ATCTCTTACGAGAAGATCGCCGAAGCGCGCATCTCCTACGGCGGCCGCGGTCGTCTGATG
GAAGTGCAGCAGCCGCCGCGCGGCCAGCAGGCCATCGATCTCTTCTCGCCGCTCTAG
>RSULL_00369 hypothetical protein
ATGATCGGCTCGAAGTTCGACATGAATATCTCTGATCTGCTGCGGCGGTTCTCGCTACCG
TTTGCCGCAGTCGTCCTTCTCTCCATCCCTAGCGCTTTCGCCCAGGAAGCGGCAAGGCCA
GCCGGAGACCTGACGTCGGAAGAGGAAATCAGGCAATTCTGCACCAACATCGCCGATCCG
GCGCGCGACCAGCGCTATTTGCTGCAGAAGCAGGAACTCGAGAAGCTGCGCGCCGATATC
GACTCCCGCATGGCGGAGATGGACAAGCGCAAGGCCGAATATCAGGACTGGCTGAAGCGC
CGCAACGACTTCGTCAAGCAGGCCGAGGCCGGTCTCATCGATATCTACAAGAACATGAAG
CCGGATGCGGCGGCGCTGCAGCTTCAGGAAGTCAAGATCGAGGTCGCAGCAGCGGTGATC
ATGCGGCTCGGCTCGCGTCAATCGAGCGTGATCCTGAACGAGATGGACCCGCTGAAAGCG
GCAGTCATCGCCAATATCATCGCCAGCGCGTCCGATCCCAATACGTCGAAGGATCCCTCA
TGA
>RSULL_00370 Basal body P-ring protein
ATGAAGATTGTCTCTCGCATTCTCACCGCGCTCGCGGCCCTTTCCATGTGCATGGCGCAT
GTGACGCCGGCGTTTGCGCTGACTTCGCGCATCAAGGACATCGCCTCACTGCAGGCCGGA
CGCGACAACCAGCTCATCGGCTACGGTCTCATCGTCGGTCTCCAGGGAACGGGCGACGGC
TTCCGCGCATCGCCATTCACGGAACAGTCGATGCGCGCCATGCTGCAGAACCTCGGCATT
TCGACGCAAGGCGGCGAGTCCAACGCGAAGAATACGGCAGCTGTCATGGTCACGGCGAAC
CTTCCGCCTTTCGCCAGCCCCGGCAGCCGCATCGACGTCAGCGTCAGTTCGCTGGGCGAT
GCGACTTCGCTGCGCGGCGGCACACTCATCATGACGTCGCTGTCGGGCGCCGACGGCCAG
ATTTACGCGGTCGCGCAAGGCTCCGTCGTCGTGTCCGGCTTTCAGGCCCAGGGCCAGGCA
GCAACCCTGACTGAGGGCGTCACGACCGCCGGCCGCGTTCCGGGCGGTGCAATAATCGAG
CGCGAGCTTCCCTCGCACTTCAAGGATTCTGTCAATCTCGTGCTGCAGCTTCGCAATCCG
GACTTCTCGACGGCCGTGCGCATTGCCGATGTGGTGAACGGCTATGCCGCTGCCCGCTTC
GGCGGTCCGCTCGCCGAGGCGAGGGACGCGCAGGAAGTCGTCGTCCAGAAGCCGCGCGTG
GCGGACCTGACGCGATTGATGGCCGATATCGAAAACCTCGTCGTCGAGACCGATACGCCG
GCGAAGGTCGTGGTCAACGAACGCACGGGCACGATCGTCATCGGAGCGGATGTCCGCATC
TCGCCGGTTGCGGTGAGCTACGGAACGCTAACTGTTCAGGTCACCGAGCTGCCGCAGATC
ATCCAGCCGGAACCCTTCTCGCGCGGCGTCACTGCCGTTCAGCCGCAGACCGATATCGCC
GCACAGCAGAACGGCGGGCGCGTCGCGATCCTCGACGGTCCCGACCTCAGGACTCTGGTT
GCAGGTCTCAACAACATTGGCGTCAAACCGGATGGTATCATCGCGATCTTGCAGGGCATT
AAGTCCGCTGGCGCGCTGCAGGCGGAGCTCGTACTGCAATGA
>RSULL_00371 Flagella basal body P-ring formation protein FlgA precursor
ATGATGTTTCGCCGGGCGAGAAATATCGTCGCTTTGACGGCATTGGCCGCGGTTGCTGCT
GCAGGCATTTTCATCCCCGGCGCGGCGAGCGCCGGCACGGGCTATGCGGTCGTGCCGACG
GCTATCATCTATCCCGGGGAAACGATCAGCGGCGGCCAGCTTCAGGAAGTCGAAGTGACC
AACCCGAACCTTGCGGGCGGCTACGCGAAATCCATCGAGGAAGTTCGCGGCATGATCTCG
AAGCGCACGCTGCTGCCCGGCCGGACCATCTCCATCTCGGCGTTGCGTGAGCCCTACACG
GTGACGCGCGGTTCGCAGATCCGCCTCGTCTTCAACATCGGCAACATGACCATCTCCGCA
GCGGGCTCTCCGCTAGAGGATGGCTCGACAGGTCAGGTCATCCGCGCTCGTAACATGGAT
TCGGGCGTCATCGTCAGCGGCACAGTGCTTGCCAACGGCACCATACACGTGGCGGCAAAA
TGA
>RSULL_00372 Distal rod protein
ATGAGAGCGCTCGCCATTGCGGCAACCGGCATGGATGCCCAGCAGACCAACCTCGAAGTG
ATCGCGAACAACATCGCGAACATCAATACGACGGGCTTCAAGCGCGCACGCGCCGAGTTC
ACCGACCTTCTCTACCAGACCGAACGCGCCAAGGGCGTGGCAAACCGCGCCAATCAGGCG
ATCGTTCCGGAAGGCGCCAATATCGGTCTCGGCGTGCAAACATCGGCAATCCGCAACCTG
CACATCCAGGGTGAACTCAGCCAGACCGGCAACGACCTCGACGTCGCGCTGATCGGCAAG
GGTTTCTTCCAGATCGAGGCTCCAGACGGCACGACGCTCTATACGCGTGCCGGCGCCTTC
AACAAGAACGATCAGGGCCAGCTCGTAACCGTCGATGGTTACGAAGTCGTGCCCGGCATC
ACCATTCCGACCGGCTCGACCGAACTGACGATCAGCCGCTCCGGTGAAGTCACCGCCAAG
CTCCCGGGCCAGACGGATCCGACAACGCTCGGCCAGCTGACGATTGCGAGTTTCGTCAAC
GAGGCCGGCCTTCAGCCGCTCGGCGACAACCTCTTTCAGCAGACGCCCGCCTCCGGCGAC
CCGGTCGTCGGCACGCCGGACGAAGAGGGCTTCGCATACATGAAGCAGGGCTACTTGGAA
TCCTCGAACGTCGATCCGGTGAAGGAAATTACCGAACTGATATCGGCCCAGCGGGCCTAT
GAGATGAATTCCAAGGTCATCACCACTGCCGACGAAATGGCCTCCATCGTCAGCAAGAAC
CTGAAGTAA
>RSULL_00373 flagellar hook-basal body protein FliE
ATGATCAATAACGTACAGAACGTCAGTTCTCTCTCTCTCACGCGCGGCATCGGCAGCGTT
GCGACCGAGAATTCCTCCACGGCTTCTTCGGCAGCCGAAAGCGCCAAGAACGACCAGAGC
TTCGCCGCCATTCTCGGCAACATGGCAACTCAGGCCGTTGACACCATGAAGGGCGCCGAA
AGCATGTCCTTCGCCGGCATCAAGGGCACGGCGACGACCCGCGAAGTGGTCGATTCCATG
CTGCAGGCCGAACAGACGCTTCAAACCGCAATAGCAATCCGTGACAAGGTCGTGTCGGCC
TTTCTCGAAGTCACCAAGATGCAGATGTAA
>RSULL_00374 Putative proximal rod protein
GTGGATCCTTTGACAGCAGCCATGAAGATCGCAGGTTCCGGACTCGAAGCGCAGTCGACG
CGTTTGCGCATCGTCTCTGAAAACATCGCAAACGCCCGCTCGACCGGTGATACGCCCGGC
GCCGATCCCTATCGCCGCAAGACGATCACGTTCGGCGAAGAAGTTGATCGCGCAGGCGGC
GTGACGACGGTGGGCGTCAAGAAGCTCGGCGTCGACGAGGCCGATTTCACCACCGAATAC
GATCCGAGCAACCCCGCCGCCGACGAGCGCGGCGTCGTCAAGCTCCCGAACGTCAACATG
CTGGTCGAGATGGCGGACATGCGCGAAGCCAACCGTTCCTATGACGCTAACCTGCAGACC
ATCAAGCAGACCCGCGACCTGATCTCCTCCACGATCGATCTTCTGAAGAGCCAATAA
>RSULL_00375 flagellar basal body rod protein FlgB
ATGCAACCGATTCAACTTTTCGACTTGGCCTCGCGGCAGGCGGAATGGCTGACGATCCGT
CAGGAGGTTGTGGCCGGCAACATTGCGAATGCTAACACGCCGAAATTTCGTGCCAAGGAC
GTGACGCCCTTCGAGGCCGTTCTCGACAAGGCCGATATCACGATGGCCCGCACCAACCCG
GTGCATTTCAGCGGCAACGATTTCAGCACCAGCGGCGACATCGACGTCAAGGAAGCGGCT
CTCGACCAGGAGATCGGCGTTCAGGAATCCGGCAACACCGTCGGTCTGGCCGAGGAACTG
TCCAAGAGTGGCGAAATCAAGCGTCAGTATGAGCTGAATACCTCGCTGGTCGGCTCCTTT
CATCGAATGATGTTGATGACCGTAAGGAAGTAA
>RSULL_00376 hypothetical protein
TTGACGAAATTCGAAGACGATGATGAGCGCATCGCTCCCTTGAAGCCACGGGAAAAGCGG
CAAGCGCTGATGCTCGACCGCGTGTTGACTGTGGTAGGGCTCACGCTTGCAGGTGCTGCG
GCGTTTTTCCCTTGGTACGTCTTCTTCAACGAGGACAAGTTCGGCATTGACGTCGCGCAG
AGCGATCGGAGCCGTGACCTGCCGGACTGGCCGGCGCGCAATGTTTTCAGTGTCTCGCCG
CTTGCCATGGTCAACAAGAACGAGGTCGAGAACAAGCCAGAGCTTCCCTTTGACCCGCTG
ACGACCGCGACGGTTTCGAATGTCGGCAAGGAGAGCGACAGGGGTGCCATGGTGCCCGAA
GACCAGCCGTTCCCTGCCGTTTCCGGCTTCAAGCTCCTGCACGTTGCAAACGGCCGAGCC
TTGATCGAGGATTCTTCGGGCATGTATGTCGTGCGCGTCGGATCGATCCTTCCGGACGAA
AGCCACCTCGCCACGCTGGAAGAGCGCGACGGCAAATGGGTGATCGTGACTTCCAGGGGC
CAAATCTACCAGAACAAGTGA
>RSULL_00377 Flagellum-specific ATP synthase
ATGAGTAAGACAACGCTGACCGACGACGAGCTTTCGCCGAAGCTGGGGCACCTGGCCGGC
CTCGTCAGCCGCTATGCTAAGCCGGAATTTGCGGTCGCGCATGGTGGCCATGTGCAGACC
ATTGCCGCTGGCCACTATACGGTGAGCGGCCTTTCCCGGCAGGTCCGTCTCGGCGAGTTT
GTCGCCCACAAGTCGGCGACTGGCATCCACCTCGGCGAGGTCGTCCGCGTAGAACCGGAA
CTGGCCTATGTCTGCCCGATCGAGCCGGGCGAACCGATCGGCATCCACGATACGGTCATC
CGCAAAGGGGCCTTTCGCATATCGCCGGCCGAAAGTTGGTGCGGCCGCACGATCAATTCG
CTCTGCGAACCGATCGATGGCCTTGGCCCGATCGTCGATGGCCTCGATCGCCGTTCAATC
TCCAATACCGCGCCGCCTTCGATGACCCGCAAACGCGTCGAGAAGGGCTTCCGGACGGGC
GTCCGCGCCATCGACATTTTTTCTCCGCTTTGCCACGGCCAGCGCCTCGGCATCTTCGCA
GGCTCGGGCGTCGGCAAATCGACGCTTCTCTCGATGCTTGCAATGGCCGATACCTTCGAC
AAGGTAGTGATTGCGCTCGTCGGCGAACGCGGCCGCGAGGTGCGCGAATTCATCGAGGAT
ACGCTCGGCGAGAACATGAAGAAATCGATCGCCGTGGTCGCGACCAGCGACGAAAGCCCG
ATGCTGCGCAAGATGGCGCCGTTGACGGCGGTCACGATCGCCGAACATTTCCGCGACCAG
GGCGACAACGTACTGCTGATCGTTGATAGCGTCACGCGCTTTGCCCATGCGATCCGCGAG
GTAGCGACCGCATCCGGTGAGCCGCCGATCGCCCGCGGTTACCCTGCATCGGTTTTCACC
GAGCTGCCGCGGCTGCTAGAGCGCGCCGGTCCCGGCCCGGAAGGCACGGGAACGATCACC
GCGATCATCTCGATCCTCGTCGATGGCGACAATCACAACGACCCGATCGCCGACTCGACG
CGCGGCATTCTCGATGGCCATATCGTCCTGCAGCGAAGCCTTGCGGAAGAAGGCCGTTAC
CCGCCGATCGACCCCTTGGCGTCCATTTCGCGCCTTGCCCGCAAGGCCTGGACGCCGGAT
CAGGAAAAGCTCGTCTCGCGCCTGAAGGCGCTGATCCATCGCTTCGAGGAAACGCGCGAC
CTGCGTCTCATCGGCGGCTACCGGCCGGGCGCTGATCCGGATTTGGACATGGCGGTCAAG
CAGGTACCAATTATTTACGATGTTTTGAAACAGTCTCCGGGAGATCGCGCGTCGGTCGAT
GCCTTTGCTGACCTGGCGGCTGCTCTCAAGACCGCTGCCGGAATTCCGAACCAGCCGGCA
ACGATCCCGACGAGACCCAGAGGTTAG
>RSULL_00378 Distal rod protein
ATGCAATCCGGTCTTTATGTTTCCTTGTCATCCCAGATGGCACTCGAAAAGCGCCTGACG
ACGATCGCGGACAACATGGCGAACGTGAACACGACCGGATTTCGCGGGACGGAAGTCAAG
TTCAATCAGTTGCTTAGCGACACGGACAACAAGCTGAACGCGAAGGTTGCCTTCGTCTCA
CAGGGCAACGACTATCTCTCCGGAGACAGCGGCGAACTGCAGCACACCGGCAACATGCTG
GATTTTGCGATCAAGGGCGATGCCTGGTTCGCTCTGGATACGCCGGCGGGCCAGGTTCTG
ACCAAGGATGGCCGCTTCACCATGAAGGACACAGGCGAGCTTGTGTCGATCCGCGGATAC
CCGGTCCTTGACGCCGGCGGTGCCCCGATCCAGCTGAACACGGCGGGCGGCGAACCCAGG
GTCGGCAATGACGGCATGATCTATCAAGGCGGCCGGCAGGTCGCGTCGCTCGGTCTCTTT
GAAGCCGATATCGACAAGGGCTACCTCCGCTATGAGAACAGCGGCGTCATGACCACGGAA
ACACCGCGGGCCGTGACCGACCGGTTCAATATCGGCGTCGAGCAGGGTTATCTCGAAAAC
TCCAACGTCAACGCCATGCGCGAAATCACCCAGCTGATAGAAGTCAACCGCGCGTTCGAA
AGCATCGCCTCGCTGACGACCGACAGTGAAAACTCCTTCAACGAGGCGATCAAGACGCTA
GGCGGCAGCCGCTAA
>RSULL_00379 Chemotaxis protein MotA
ATGAATATCATTATCGGATTGGTGATCACGGTCGGCTGTATTATCGGCAGCTTCATGGCG
ATGGGGGGAGAGATCGAGGCTCTGTTTCAACCTTTCGAGTTCGTCATCATCGGCGGCGCC
GGTCTCGGCGGCTTTATCATGGCGAATCCCATGAAGGTCGTGAAGGATTCCGGCAAGGCG
CTCGCCGAGGCGTTCAAGCACTCCGTTCCGAAGGAGCGCAACTATCTGGATACGCTCGGC
GTTCTCTATTCGCTGATGCGCGACCTGCGCACCAAATCGCGCAATGAGATCGAAGCACAT
ATCGACAATCCGGCGGAATCTTCGATCTTCCTGTCAGCTCCGACGATCCTGAAGAACAAG
GAACTGACGGCATTCATCTGCGACTACGTCCGTCTGATCATCATCGGCAATGCCCGCTCG
CATGAGATTGAGGCACTGATGGACGAAGAGATCAACACGATCCTGCACGACAAGATGAAG
CCTTATCACGCCATCTCGATTATGGGCGACTCCTTCCCGGCGATCGGCATCGTCGCGGCC
GTCCTCGGCGTCATCAAGGCCATGGCGCATATTAACGATTCGCCGGAAGTCCTCGGCCAC
CTCATCGGTTCGGCCCTCGTCGGCACGTTCCTCGGCATCATTCTGTCTTATTCGGTCTGC
GCGCCGCTGGTTTCGCAGATCAAGGTCGTGCGCACAAAGCAGCATCGCCTCTACGTGATC
GTGAAGCAGACACTGCTTGCCTACATGAACGGCTCCGTTCCGCAGGTGGCTCTCGAATAC
GGCCGCAAGACGATCTCGGCTTACGAGCGTCCATCGATCGACGCGGTCGAACAGGAAATG
ATGAACCCGGGTGGCGAGAACAAGGCGGCCTAA
>RSULL_00380 flagellar motor switch protein FliM
ATGGACCCGGTCCTCCTTGCGAAGCTGACCGGGCGCCTCGGCGACCGGGCGACCATAGAA
AAGCTCTGCGTTTCACTGTCGGAGGTCTATGGCGAATTCCTGCCGGATATTTTCAAGAGC
GAAACCGGGCTAGACATTGCCGTCGCCTATCTTGGCTGCAGTTCCAGCTACAAGAACGAC
CTGATCGCCGACCTCGGCACCAATGTGACCCTTGTCGATGCGACGCTGCGCAACTGGTCG
CAGAATATCACCTTTGCCTGCGGCAACAGCTTCGTTATCACACTGATGGAAAACCTGCTT
GGAGCTGCGTCCGATACGATCGAACAGCCGGCCGACAGGTTGCTCTCGGTCATCGAACTT
GAACTTGCGGTCATGGTTTTCGAGAAGATCGCCAATGTCTTCCGCTCCGCGGTCAATCCA
CCGGGCGGTTTCGAGCCCAGCCTTGAGCCCCCGCATGCGCTGGATTCGCGTGCCCGGCCC
TCCAAAGACACGCCGGACGAATTCGCCTCGGCGATCAACATGACGATCACGCTTTCGGGC
ATCACATCCGAATTCTCGGTGATCGTGCCCCAGGCGCCGCTGCTGAAGACGCAGATTTCG
GCGCCGAAGGCGAAGACCCAGTCCGCCAAGTCTGAGGCATGGACCGAACAGCTCAGCGAA
CAGGTCCACCGGTCGCATGTGACGCTCGACGCGAAAATCCGCCTTCAGGACCTGACGTTG
CGCACGATCTCCAAGCTCGCACCGGGCGACGTCATCCCCTTCCGCGACACCGGCGACGTC
CGCGTTGAGGTCAGTGCCAACAGCAAGGAATTGTATGTGTGCGAGTTCGGGCGTTCCGGC
GAAAATTACACCGTCCGGATCAAAGATACGATCAGCTCCGATGACGAGCTCATCCGTCAT
TTAATGAATTAA
>RSULL_00381 Flagellar motor switch protein FliN
ATGGCTACGAAGAAAACACAGCAGAACGACGATCTGTCACTGGAGCTTCCAGGCAACGAA
GCTGACCTCGATCAGGCGATCGATGATCTCCGCGGGGTTCTGAAGCAGGATTCAGACGGC
GAAGTTCCAGAGTTGGGCGAAGAAGCCGATGTTTTCGGCGCCGGAACCGGTACCGATCTG
TCGGCTTTCGGCGACTTCGGCAGTGACAGCACAGCCGAGACACCCTTCGGCAACGGCGAC
TTTGGCGGCTCTTCGGATTTCGGCGACACCGGTTTCTCCGCGGCGATCGTCGAACCGGCA
CCGCTTGGCAGCGCGCTTTCTTCGAACTTCGAACTGATCATGGACATTCCGATCGACGTC
CAGATCATGCTCGGCAGCAGCCGCATGCAGGTTTCCGGCCTGATGAATCTCAACGAAGGC
GCCACCATCGCCCTCGACAAGAAGATTGGCGAGCCGGTTGAGATCATGGTGAACGGCCGC
AAGATCGCACGTGGCGAAATCACCGTCCTGGAGAATGACGACACCCGCTTTGGGGTTAAA
CTGATAGAAGTTCTGAGCACCAAAAAAGCCTGA
>RSULL_00382 Flagellar motor switch protein FliG
ATGATGGACTTTGACGATTTCGGCGGCGCACTTGCCGGGAAACCGTTGACCCAGGCTGAA
AAAGCGGCGGCTGTACTCCTCGCTATGGGGAAGGGAGTCGCAGGCCGGCTGTTGAAATAT
TTCACCCAGGCCGAGTTGCAGACGATCATATCTTCCGCTCAGGCTCTGCGAGCCATTCCG
CCGGACGAGCTGCTTGGCCTAGTGGCCGAATTCGAAGACCTCTTCACCGAAGGCGCCGGC
CTGATGGACAATGCCAAGGCAATCGAGAGCATTCTCGAAGAGGGCCTGACGCCGGACGAG
GTAGACAGCCTTCTCGGCCGCCGCACAGCATTCCAAGCATACGAAACCTCCATCTGGGAC
CGTCTCGGCGAGGGGGATCCGGCCTTCATCGGCAAGTTCCTGCTGCGCGAACATCCGCAG
ACCGTTGCCTATATTCTTTCGATGATGCCGTCTTCCTTCGGCGCCAAGGTGCTGATGCAG
CTTCCGGACAGCCGCCGCGCGGACATCATGAACCGCACCGTCAACCTGAAATCCGTCAGC
CCCAAAGCCGCTCAAATCATCGAGAAGCAGGTGGTGACGCTGCTGGCCGAAGTCGAAGCC
GAGAAGAACTCGATCGGATCGAACAAGGTTGCCGAACTCATGAACGAGATGGACAAGCCG
CAGGTCGACACGTTGCTCACCTCGCTGGAGTCGATCAGCCGCGAATCCGTCAACAAGGTT
CGCCCGAAGATCTTCCTCTTCGACGACATTCTCTACATGCCGCAACGCAGCCGCGTCATG
CTGCTCAACGATATCTCCGCCGACGTTCTCACCATGGCTTTGCGCGGCGCGTCGGCCGAA
ATCCGCGAGGCAGTTCTCTCCTCGATCAGCCCGCGCCAGCGCCGCATGATCGAATCGGAC
CTGCAGAGCGGCACTGCCGGCATCAATCCGCGCGAGATCGCCATTGCCCGGCGTGCCGTC
GCCCAAGAAGCGATTCGCCTGGCAAACTCCGGCCAGATCCAGCTCAAGGAGGCGGAGAGC
GGAGCGCCGGCAGCAGCCTAA
>RSULL_00383 Flagellar biosynthetic protein FlhB
TTGGCTGATGAGGACAAGGACAGCAAAACAGAAGCCCCGACGGCGAAAAAGCAGGCCGAC
GCGGCCGAGAAAGGTAATACGCCCTTCTCACGCGAAGTGCCGATCTTCGCCACCGTTCTT
GCGACCTTTATCTATCTGACCTTCTATCTGCCCGATGGCATCAGCCGCGTCAGCGAATCG
CTTCGTGACATCTTCGAACAGCCGGACCAGTGGAAGATCGAGACCGGGCCGGACGCGATG
TCACTCTTCGTGCATCTCGGCTGGGTGAGCGCCGTGCTTCTCACCCCTGCCATGCTGCTG
TTCATGATCTTCGGCGTCGTAGCCTCCATAAGCCAAAATCTTCCTACTCCAGTTCTCGAA
CGCATCCGTCCGCAGCTGTCGCGCCTTTCGCCGGCCAAGGGCTTTGCGCGCATCTTCAGC
GTGCCCGGCTTGATCGAATTCGGCAAATCGCTCTTCAAGATCCTGATCGTCGGAGTGATC
ATGTTCTTCGTGCTGAAGAGCGAATACTTCAACGCGATCGATGCGATGTTCTCCGACCCA
CAAACCTTCTTCGCGCGGACGATGACGATCATGCGCAAGATCGTGCTGGTCGTACTTTTC
GCAACGGCCGTCGTTGCGATCGCGGACTTCTTCTGGTCGCGACATCACTGGTTCACCGAA
CTCAAGATGACGCGGCACGAAGTGAAGGAAGAAAACAAGCAGGCGCAGGGCGACCCGTTC
GTGAAGGGCCGCCAGCGCTCGCTGATGCGGGACCGTGCCCGCCGCCGCATGATTGCCAAT
GTCGAACGCGCCACGCTCGTCATCGCCAACCCGACGCACTATGCCGTGGCGCTGCGTTAT
GTGCGCGAGGAAAACGATGCGCCGGTGGTTCTGGCCAAGGGTCAGGACCTTATTGCGTTG
AAAATCAGAGAGATAGCCGAAAAGAATGGGATTCCTGTTTTCGAGGATCCGCCTCTTGCC
CGCTCCATGTTTGCGCAAGTCTCGATCGATAGTGTCATCCCGTCAGTATTCTACAAGGCC
GTGGCAGAGCTCATTCACCGGGTTTATGCTGCCGACGCCAGGAACAAACGGGTAAGATAA
>RSULL_00384 hypothetical protein
ATGAAGAAATGCCCCTACTCTTCTCAGCGTGAAAGAATTCTTGCCGAAGCCATCAGCCCG
GTTGCGACCGAGCTTCGGCTTCTCGACGCTTCGGATCTCATTTCGCTGCTGCGCTTCGAG
TATTACGGCAGCATCGCCGATCTGGTTGCGTCGGCTGCAGAGCTGTTCTTTCATCCCGGC
ACCGTCAATTTCGGCCTTGGGGGCAGTTACACGCTGGAATGGGGCGGCAAGCCCGAGGTC
GTCCTCGATCTCGAGATCAAGCCACGCGGCGTGACGGTCTATGCGCAGCTCACGATGGCG
GAGCAGCATGCCGGTATCGAGATCAACCATATCGCCTTCCAGGATCCGTCTGCCGATCCG
GACGTGAACACGGCCTTCCTCGAACGCAGCCTGCGTGAAAGCCGGTACAATACCCGGCCG
CTTCAGGCGCTTGCGGGCTGA
>RSULL_00385 Transcriptional activator protein LuxR
ATGGGGCATTCGTCAAGCAGGGCGATGGGTAGTACCGAACACATCCGCAGCATACGTGTG
AACAGGGTAAGCAGCCGCTCCGATCTCTTCCCGCGGCTGGTCGCGATGCAGAAGCTGGCG
GACGCCCAGAATTTCGCGGTCTACCGGATGAGCGGCTCGGGCCTACCTGCGAAGCAGCGT
CTGGTCTGCGAATTGGAAAACTGGGGGCTGTCGGCTGCGGTGGCCTCCAGCAAGGCACTT
GTGGATGCCTATGGCGATGCGCTGCTGGACCACATCGAAAAATCCCTTTTGCCCTTGTCG
TGGGCCGGCGGCCATGATCGCACCGCGCCCGGCTCGACCGATTTCGCGCCGTTCATGACG
CGACTGAAGGACGGTATTCTGCCATTTTCAGGCCTCGCTTTTCCTGTGCGGCTCGGTACG
GCAGGAAACGGGTTCGTCATCTTCATGGGCGATTACCTCGATCCCGGCAGCGACATGATC
GTGGAGCTTCATGGCCGCAGCTGCCAGGTCATGATGGATCTGCTCTCGATGGATGAGCGC
CGCGTAGCGGCGGCGGAAACACTGAGCGAGCGCGAGATTGCCTGCCTGCAGCTTGCGGGC
GACGGGCGCATCAGCGAAGAGATTGCCGACAAGCTCGGACTTTCAGTCCATACCGTGAAT
GCTTACCTCGGCTCGGCGACGATCAAGCTGGATTCGGTCAACCGCATCCAGGCGATCGCC
AAGGCGATCCGCCTCGGCTACATCAGCTGA
>RSULL_00386 Transcriptional regulatory protein LiaR
ATGGATATGCACACACTGCTTAAGGGCGAAAATCAGGCCGCGAATTTCGTCGGTCTCCAG
GCTATCAGCCTTTGCTCCCGCGAGGAGCTCATTGGGCAACTTAGCGAAATTGCCGACAGC
GGCAGGTTGCAGGCGGCACTTCGCACGCTGACGGATTACGTTGGGGCGTCGCATTACCTG
CTGGCGCGCTCCGATCTCATTCAGGAAGCCGGCCTCGATTCTATCGTATCCTCGGACTGG
CCGTTCGACCTCGTGAAGGATCTGGCGGCGGCATTGACCAACAGCTATGCGCGCACGACC
GAGCTGGAAAAATGCATGCAGCTCTTCCAGCCGCATTTTGCACTCCTCCCCGACAATACC
CATGTGCCGGATGGCGCCAGCCGCCAGTATTGTTCCTTGACGTTCAATGTCGGTCGCTCG
CGGCTATCGTTGATGTTTCTCTTCGATGACGGGTTTATCCTGTCGCCGGAACGGCTGAGG
GACGTCGGGCTTCTTGCAGGCTATCTCGCGAGCTCCCTCCAGTGCGCCGGCACCCGGGTG
GACCGCGATTTCGAGCTGACGGAGCGGGAGCTCGAATGTCTCTTCTGGATCGCCGAAGGC
AAAACCAGCGATGAGATCGCGATGATCCTGGGCATCTCCCGCAATACGATCAACAACTAC
ATTACGAGCGTCATGCGAAAGACAGCGACTAAGACTCGCTCCGAGGCGATAGCGTTTGCG
GTGAGAAATAATCTCGTCTGA
>RSULL_00387 Flagellar M-ring protein
ATGAATCTGTTAAATCAATTAGTTCAGCTCACTAGGAACTTAGGTTCGCTGGGGCGAACC
CGCTTGTTGGCACTCGCTGGTGTTGGCGTTTTTTCCATCGCAATCATTTTGGCTGCAGCC
TTTTTCGTCAACAAGCCGGCGCAGGAAACGCTCTATGTCGGCCTTGATACTCCTGACCTC
AATCAAATCAGCATGGCTCTTGCGGAGGCCAATATCGGCTTCCAGGTCGGTTCCGACGGT
TCGAGCATTACGGTGCCCGCCGGCATGACGGGCAAGGCCCGCCTGCTGCTTGCCGAGCGC
GGGCTGCCGAACAGCGCCAACGCAGGCTACGAATTGTTCGACAATGTCGGCTCGCTCGGC
CTTACCTCGTTCATGCAGGAAGTCACGCGCGTCCGTGCGCTCGAGGGTGAAGTAGGCCGC
ACCATTCAGTCCATCTCCGGCATCACCGCCGCACGCGTCCATATCGTCATGCCGGAGGTC
GGAAACTTCCGCAAGGCGGAGCAGAAGCCGACAGCCTCCGTCATGATCCGGGCGAGTGCT
GCGGCGGGCCGAAGTGCAGCCACCTCGATCCGCCACCTCGTCGCCTCGGCCGTGCCGGGG
CTTGACGTCGATGACGTGACGATTCTCGATTCCGCCGGCCAGCTGCTGGCCTCCGGCGAC
GAGGCGAGCAACAGCTCGCTGAACCGCTCGCTAAACATCGTCCAGAACGTCCAGCAGGAA
GTCGAATCGAATATCGACAAGGCGCTGGCGCCCTTCCTCGGCATGGACAATTTCCGCTCC
AGCGTGACGGCCGATCTCAACACGGACGCGCAGCAGATCCAGGAGACGGTCTACGATCCG
GAATCGAAGGTGGAGCGGTCCGTGCGCACCACCAAGGAAGCCTCCCAGTCGCAGCAGAAG
CAGTCCGACAACGCGACGACCGTCGAGCAGAACGTTCCGCAGGCCGCACCCGAGCAGGGC
GGAAGCAACAATCCGGAATCACAAGACAAGTCGGACAAGAAGGAAGAGCAGACCAACTAC
GAGATCAACAGCAAGACCACTGCCACGACCCGTAGCAGCTACAAGATCGAGAAGCTTTCG
ATCGCCGTTGTCGTCAACAAGGGCCGTGTTGCCCAGATGGTTGGCGAACCTGCCGATCAG
GCAAAGATCGACGCCTATCTCGCCGAGATGAACAAGATCGTGACGTCTGCAGCCGGGATC
AGTGCCGATCGAGGCGACGTCGTCACGGTCACGGCGATGGATTTCCTCGAGAACCAGCTT
CTCGAAGATGCCGCCGGCGGCGTTCGCATCCTCGACATGCTGAGCCGCAACCTGGCCGGC
ATCATCAACTCGCTTGCCTTCCTGGGCGTCGCCTTCGTGGTAGTCTGGATGGGCGTGCGG
CCTCTGGTGCGCAGCATCAGCGGTGGCGGCGTGGGCGCAATCGGCGACACGTCTGCCGAA
AGCGTAGGCCTGGAACTGCCGGATTTCGCACCGGCCGGAGGAACGGCTGCCGGCGGCGCG
CTCATGGACGGCTTCGGCTCGGACTTCGGCTTCGACAGCACGGAGGATCTGCTCAGCCTG
GGCGACGACGACGGAAACTTCAACCGCCGCGTCAAGGAAGGCCCGGAACGGAAGCTCGCG
CGAATGGTCGAGATCAACGAGGAGCGCGCCGCGAAAATCCTCAGGAAATGGGCCGTGGAC
AACGCCGCTTAA
>RSULL_00388 hypothetical protein
ATGACTTTCAGTGGACCGATCGAGCCGCCTTCGCCGGTCGAGGCGCTTCCGGATATCCTC
ATGCGCATCGTTTCCGAACTGCATGATGTCGCTTACCTCATCGAACGCATCGAGCCGCAG
CTTCTCGAAATCGGCGGCGCCGATGTCCTGAATTCGCCGGACAGCATGAAAATCATGCAG
GGCATCGATCTTGCCGTCCAGAAAGCCCGTGGTCTGGCTGAATTCATCGACACGATCACA
GGTGAAATTCCGCAAAGCTGGGCTGTTGACGTCGCAACCGCGCTCAGTCTCGTCAAGCTT
GCCGAGATGCAGAAAGCGCTCGGCGGCGCCACGCGCCACGGCCATTCCCAGCCGCTCAGC
AAGGCGGCCGGCGACTTCGATTTCTTCTGA
>RSULL_00389 Chemoreceptor glutamine deamidase CheD
ATGAATGTCGAGGCAGCAGCCCGCCGCGTTCATATCATTCAAGGCGAATGGAAGGTCTTG
AATGATCCGGGCGCGGTTCTGACGACCATTCTTGGCTCGTGTGTGGCTGCCTGTCTGCGC
GATCCCGTGGCCGGTGTGGGCGGAATGAACCACTTCCTGCTGCCAGGCACGGGCAATACG
CCGATGAGCGGCGGGGACGCCACACGCTATGGCGTTCATCTGATGGAATTGCTGATCAAC
GGCCTTCTGAAGCAGGGCGCGCGCCGCGACCGCCTGGAGGCAAAGATTTTCGGCGGGGCG
AAGACGATCTCGACATTCTCCAATGTCGGCGAGCAGAACGCCGCCTTCGCCATGCAGTTC
CTGAGGGACGAAGGCATCCCGGTCGTCAGCTCCAGCACCGGCGGCGAACATGGCCGCAAG
CTCGAATACTGGCCGGTTTCAGGCCGCGCGCGCCAGTACCCGCTGACGGGCGCCGAAACG
CAGAAAACGGTGGCTCTCGAACAGCGTCCCGTCACGCCGCAGAAGCCGGTCGAAACAAGT
ATCGAATTTTTCTGA
>RSULL_00390 hypothetical protein
ATGTCGATTGCGGAGAAAATCAAAGTTCTGATCGTCGACGATCAGGTCACGAGCCGGTTG
CTGCTCAGCGATGCGCTGACCCAGCTCGGCTTCAAGCAGATCACGGCTGCCGGCGACGGC
GAGCAGGGCATGAAGATCATGGCCCAGCAGCCGCATCACCTGGTGATCTCGGACTTCAAC
ATGCCAAAGATGGATGGTCTAGGCCTGCTGCAGGCCGTGCGCACCAATCCGGCAACCAAG
AAGGCCGCCTTCATCATCCTGACGGCGCAGGGCGATCGCGCTCTCGTGCAGAAGGCTGCC
CAGCTCGGCGCCAACAACGTGCTTGCGAAGCCCTTCACCATCGAAAAGATGAAAGCGGCT
ATCGAAGCCGTGTTTGGAGCGCTGAAATGA
>RSULL_00391 Chemotaxis response regulator protein-glutamate methylesterase
ATGAGCGCACCGGCAAGAGTTCTCGTCGTTGACGACTCCCCGACGATGCGCGGGCTGATA
AGCGCCGTCTTGAGTTCCGATCCGGAGGTCAGCGTCATCGGCCAGGCGGGCGATGCACTG
GAAGCGCGCGAGGCAATCAAGAAGCTCAATCCCGATGTCGTCACGCTCGACATCGAGATG
CCGAACATGAACGGCCTGGAATTCCTCGAGAAGATCATGCGGCTTCGCCCTATGCCGGTC
ATCATGGTCTCCACCATGACGCACCGCGGCGCGGAAGCAACCCTGGCTGCGCTCGAAATC
GGCGCCTTCGATTGCGTCGGGAAGCCTGCCCCCGGCGAGCTGCGCCCGTTCGGCGACCTC
GCCGAGAAGGTCAAGGCTGCCGCGCGCACGCAACGCCAGTTCGTGCAGCCGGCTGCAACT
CCGGTTCCGCCGGTATCGGTCGCCGATTTCCGGGTCGGCCGCAAGATCGTTGCGATCGGT
TCGTCGACGGGCGGCGTCGAAGCACTGATCGCGGTGCTTCAGAAGTTTCCGGCGAACTGC
CCGCCGACGGTCATTACCCAGCATATGCCGCCGACCTTCACGAAAAGCTTTGCTGAGCGC
CTTAACCGCCTCTGTGCTCCGGTCGTCGAAGAGGCGACGGATGGCGCACGTTTAGAGATT
GGTAAGATTTATCTGGCACCAGGCGGAGAACGTCATTTGCAGGTCGCAAATGCGTCGGCT
CCCTGTTGCCGTCTCGTCGAGCGCGATCCGGTGAACGGACATCGCCCCTCGGTCGACGTT
CTCTTCGATTCCGTTGCCGAACTTGCCGGACGCAATGCGGTCGGCGTGATCCTGACAGGC
ATGGGCCGCGATGGCGCGGCTGGTCTCTTGAAGATGCGCCATGCAGGCGCGCGCACTCTC
GGACAGAACGAAAAGACCTGCGTGGTCTACGGAATGCCGCGAGTGGCCTATGAACTCGGT
GCCGTTGAGCAGCAGCTGCCACTGAATGCCATCGGCGAAGAAATACTGAAAATGACAGCC
GCCCGAAAGGAAGGGACAGAATAA
>RSULL_00392 Chemotaxis protein methyltransferase
ATGAATGCGTTGAGTGCAAAAGATCTCAGGCAGGGGAACCCGGACGAGGTTCTGGCGAGC
GGCGAATATCCGCTGACGCGCCGCGACCTTACGGAAATCGCTGCGATGATCTACTCAGAT
GCGGGGATCTTCCTGAACGAGACCAAGGCTTCACTGGTTTATTCGCGTCTTTCCAAGCAT
ATCCGCAATCTCGGCCTTTCGGGCTTCCGCGAATACTGTTCGCTGGTCTCCTCACCCGCC
GGTGCGGCGCCGCGCCGCGAAATGCTTTCGCATCTGACCACCAATTTCACGCGCTTCTTC
CGCGAGAACCACCATTTCGAGCACTTGCGTGACCATGTGCTGCCGGAGCTTCTGAACCGT
GCCAAGATGGGCGGGCGTGTCCGTATCTGGTCGGCCGCATCTTCCGACGGGCAGGAGCCC
TATTCGATTGCGCTGACCGTGCTTTCGATGATGCCGAATGTCGCCGACTACGATTTCAAG
ATCCTGGCAACCGATATCGACCCAAAGATACTCAATCTCGCTCGCGCCGGATCCTACGAC
GAGACGGCTCTCGAAACCGTGTCGCCGGCCATGCGCAAGCAGTGGTTCATGGAAGTCAAC
GTGGATGGCCGCCGTAAATTCCAGGTCGATGACCGCGTCAAGCGCCTGATCACCTACAAC
GAGCTGAACCTGATGGCGCAGTGGCCCTTCAAGGGCAAGTTCGACATCATCTTTTGCCGC
AACGTCGTCATCTATTTCGACGAACCGACGCAGATGAAGATCTGGACGCGCTTTGCCGAA
CTGCTGCCTGAAGGCGGACATCTTTACATCGGCCATTCCGAGCGCGTATCCGGCGAAGCA
AAGCACGTCTTCGACAATATCGGCGTCACGACGTATCGCCACACGACGAAGGGACTGGGG
AGAAAGGGATGA
>RSULL_00393 Chemotaxis protein CheW
ATGTCGTACGCCGTGAAAAATCTGAGCCAGGGGGATCGCGAACTCATCGCGTTCCGCATC
GGCGACCAGGAATTTTGCGTAAACATCATGTCGGTTCGCGAAATTCGCGGCTGGACGCCG
GCAACGGCCATGCCGCATTCGCCAGGCTACATGAAGGGCGTCATCAACCTGCGCGGCGCG
GTGCTGCCGATCATCGATCTTTCGGCGCGGCTCGGCATGAAGCCCGCCGAGCCGTCGGTA
CGCCACGTCATCATTGTCGCGCAGGTCCGGCGGAAGGTCGTCGGTCTGCTCGTCGACGCG
GTCTCGGACATCCTCACCGTGACCGACGACAATATTCAACCGACGCCGGAAATCTCTTCC
GACACAGAACGCCAGTTCGCCCGCGGCATTCTTGCAATCGAAAAACGGATGATCTGCCTG
GTCGAACTGGAAGCCCTCTTCCCCGATACGGAAAGCGAAGCTGCATGA
>RSULL_00394 Chemotaxis protein CheA
ATGGATATGAACGAAATCAAAGAGATATTTTTCCAGGAATGCGAGGAGCAGCTCGCCGAA
CTGGAATCCGGTCTCATGAAAATGAATGATGGCGATCGCGATCCGGAAACCATCAATGCG
GTGTTCCGTGCCGTCCATTCGATCAAGGGCGGCGCCGGCGCCTTCGGTCTGGACGATCTC
GTCGCTTTCGCCCATGTGTTCGAGACCACACTTGATTGCGTTCGTTCCAATAAGCTTGAG
CCCACACAGGATGTCCTGAAGGTCATGCTGAAATCGGCCGACGTGCTGGCGGACCTCACC
AATGCCGCCCGCGACGGCGGCAGCGTCGACGAAAGCCGCAGCCGCGGTCTGGTGAAGGAA
CTGGAAGCGCTGGCGAATGGAGAGCTGCTGTCTCCGTCCGCAGCCGCTGAAGCGCCGGCA
TCGAAACCTGCCGCAAAGGCGGCTCCGGCGCTTTCCCCAGCAGTGGAGGCGCCCAAGACG
GCCGACGACAGCGGTTTCCAGCCGATACCCTTTTCCTTCGATGATTTCGGCGGTGAGGAC
GAGGCCGGCTCCGGTCTTCCTGTCTATGAAATCACCTTCAAGCCGCGCTCCGACCTCTAT
TCTAAGGGCAACGATGCCACGCTTCTGCTGCGCGATCTCTCGCGCCTCGGTGAAATGAGC
AGTTACTGCAACATGGACGATCTGCCGGGTCTCGACGATCTTGATGCGGAGGCTGCTTAT
CTTAGCTGGAACATCACGCTGATGACGGACAAGGGCGAGGACGCCATTCGCACCGTGTTC
GAATTCGCCGAATGGGATTGCGATCTGACGGTCGAGGCTGTCGAAGCCGAGTCCGCCGCA
TCGTCCAACGACGAACTGCCGATGATCCCGGTTCCCTTCGACCTTTCGATCTTAGATGAG
GGTGCCGCCGAGCTTCCCGCCCATCAGCCGACGTCGGATGCGGCTACTGCCGTCGCTGCC
GCAGAGACGGCCTCGAACGTAACCCAGATGGCGGCCGCGGCCGCCCGCGTCGAAAAGAGG
GAATCTGCTGCGGCTGCTGCAGCAAGTGCCGCTGCTGCCCAGAACAATGCCGCAGCAGGC
GCAGGTCAGACGATCCGCGTCGATCTCGATCGCGTTGACCGCCTGATCAACCTCGTCGGC
GAGCTGGTCATCAACCAGGCGATGCTGTCGCAGAGCGTCATCGAAAACGACACGACCGGC
ACCTCGTCCATTAATATGGGCCTCGAAGAGCTGCAGCAGCTCACCCGCGAGATCCAGGAT
TCGGTGATGGCGATCCGCGCGCAGCCGGTAAAGCCGGTCTTCCAGCGCATGTCGCGCATC
GTTCGCGAAATCGCCGACATGACGGGCAAGACCATCCGCCTGATTACAGAAGGTGAAAAC
ACCGAAGTCGACAAGACTGTCATCGACAAACTGGCAGAACCGCTAACGCACATGATCCGC
AATGCCGTCGACCACGGCATCGAAACACCGGAAAAGCGTGCCGCAGCCGGCAAGAATACC
GAAGGCACGGTTCGCCTGACGGCAAAACACCGTTCCGGCCGCATCCTGATCGAGCTGGCC
GACGACGGCGCCGGCATCAATCGCGAGAAGGTGCGCCAGAAGGCGATCGACAACGACCTG
ATCCCCGCCGACACAAACCTTTCGGACGAGGAGATCGACAACCTGATCTTCCTGCCCGGC
TTCTCGACGGCCGATAAGATCTCCGACATTTCGGGCCGCGGCGTCGGCATGGACGTCGTC
AAGCGCTCGATCCAGGCCCTTGGCGGGCGCATCAACATCACGTCCAAGCCAGGCCAAGGC
TCCGTCTTCACGATGAGTCTGCCGCTGACGCTCGCCGTCCTCGACGGCATGGTGGTCACG
GTTGCCGGCCAGACGCTTGTCGTTCCGCTGACAGCCATCGTCGAGACACTGCAGCCGGAA
GCAGCTGCGATCCACTCATTCGGTGCGAACCACCGCCTGATCTCGATCCGCAACTCGTTC
TGCCCGCTGGTCGATGTCGGCCGCATCCTGAACTTCCGCGCCACGCAGGCAAATCCGGTC
GAAGGGGTCGCACTGCTGGTGGAATCCGAAGGTGGCGGCCAGCGCGCGCTTATGGTCGAC
GCGATCCAGGGTCAGCGGCAGGTCGTTATCAAGAGCCTGGAGGCGAACTACACGCATGTG
CCGGGCATCGCCGCGGCAACCATCCTCGGTGACGGGCGCGTGGCGCTCATCCTCGATGTC
GATGCCGTTGTCGGCGCCTCGCGCGGCCAGGCCCTGAAGCCTGAAATGTCGTTGGCAGCA
GTGGGATAA
>RSULL_00395 hypothetical protein
ATGAAGAAAAAAGTGCTCACCGTGGATGATTCACGGACAATCCGAAACATGCTTCTCGTG
ACGCTGAACAATGCGGGCTTCGAGACGATTCAGGCCGAAGACGGTGTCGAAGGTCTTGAA
GTCCTGGAAGAATCCAACCCGGACGTCATCGTGACCGACATCAACATGCCGCGCCTCGAT
GGCTTCGGTTTCATCGAAGGTGTCCGCCGCAACGAGAAATACCGGGCGATCCCGATCCTG
GTGCTCACGACCGAAAGCGACGCGGAAAAGAAGAACCGTGCCCGCCAAGCCGGAGCCACC
GGCTGGATCGTCAAGCCGTTCGACCCTGCCAAGCTGATCGATGCCATTGAGCGCGTAACC
GCTTAA
>RSULL_00396 hypothetical protein
ATGGCAGCAAGGAAGAGTGGGAAGACACTGAATCTGGCGGCGGTGCTTGATCTCAACGAG
GCTTCGGCCTTGCGCGACAAGCTCATGTCAGTGCGCGGCGGCGACCTTTCGGTCGATGCA
TCCGCCGTCGAGCGCCTCGGCGGCCTGTGCGCTCAGGTTCTGATGGCTGCGGCGAAGACC
TGGGACCAGGACAAGCATTCGTTCACCTTCACGAAAGTGTCCGATGCATTTCACAAAACC
ATGCAGCTGGTTGGCGTCGACATCGACCACCTGCTTGCCAAGGAGACCCGGCAATGA
>RSULL_00397 Serine chemoreceptor protein
ATGCCATCAGATCAGGCCAAAGGCGCGCAGGCAGGCAGCCTTCGCGATCGCCTGCGCTTT
GCCGGTCTCGATGACGCGCAATGCGAGGCAGTGCGCCGTCACCGGCCGATGCTCGAGGCC
CGGCTGAAGAGCGGTCTTCGCGACCTGTTCCAGCGCTTCCAGTCCTTTCCGGACGCAGCC
CGCAATTTCCAGAACGAGCGCCAACTCGATCGCCTGCATGATCTCCAGTCCTCCCATTGG
GACGTGCTGACGGATGCCCGCTTCGACAGCCTCTACGCCGAGCGTGTCAAGGTTCTTGCC
GATACCGAAAGCAAGATGGGGGTTGATCCGCGCTGGCATGTTGCTGGCCATGGCGTCATG
CTGGAGCACATCATTTCGGGTCTGGCGGGCGAGCTTGCAGGCAAGCCGTTGCTGCCAGGC
GCCAAGCGCCGCGCGAAAGAGGTCTCCGAGATGATGACGGCGATTATCCGCCTCGTCATG
GTGGATGTCGAAATCGCCGTCTCGCTGCGTTTCAATGCCTTGCGCGCCTCGCAGCAACGC
GCGCTTGCCGAGCAGCGCGAAAACGACCGGACGGAGATCACCCGGATTTTCGGTAACGTG
GTCGACGGCCTTGCAGCCCGCGACCTGACCGTGCGCGCAGCCACCGATGGCGAAGATACC
TACGCTGATATCGCCGGTGGGCTCAACGCGGCACTCGACGGCTTTCAGGCGGAATTTGTC
GCAATCAGCGAGCGCGCCACGAAAGCCGAACTTTCCACGCGTTCGCTTGCGGCTGCCTCG
CAGAGCTTTTCGGGCCATGCGGCCGGTCATTCCGCGCAGCTCATGACATCAGCAGCAGCG
CTCGAAGTGATCGCCGGGGGTGTCCGCGACGGCGCAGCGGAAAGCCGCGCGGCCGAAAAG
GCCGCGGCCTCCACCCGTGCCGCCGCCGAAGAGAGCGGTCAGGTTGTCGGCCGTGCTATC
AGCGCGATGGCGGATATCGAACAGTCCGCCGAAAAGATCGGCCAGATCATCGGCGCGATC
GACGAGATCGCCTTCCAGACGAACCTGCTTGCGTTGAACGCCGGCATCGAGGCTGCACGT
GCCGGCGAATCCGGTCGCGGCTTTGCGGTCGTGGCGCAGGAAGTGCGCGCACTCGCCCAG
CGTTCTGCCGAAGCCGCCCGCGAAATCAAAACCCTTGTCACGACCACCAAGGCGCAGGTC
GATGCCGGCGTACAGATGGTCGGCCGCACGCAGGATTCGATCGGCAGCATCGTGCGGCAG
GTAACCGGCATCAATGCTGCGATCGCAACGATTGCAAGCCAGACGGGCGCGCACGCTGCA
AGCCTCGATATGGTAACGGCGGACGTCAAGGCGCTTGGCGGGCAGGTTGCCGACAGCGCG
GCATCCGCCAACCGCGCGGCCGAAGGTGCCGATCATCTACACACGGTGATCCTCGAACTC
GGGCAGACGATCCGCGAATTCCGCAGCGCCCGCGAAAATGGGCGGGTCGAAACGGCGCCG
CCTCGCGCTTCCCGCCAACGCAGCATCGAGATCACGGCCCGTCCCGCCACACTGGACGAG
GAATACGACAACGAGGATTTCGGGTTTTCGCGTCCGGCTGCGAGTTTCGGAGGCGCCCGA
AATGCTTATTGA
>RSULL_00398 hypothetical protein
ATGATTGTTCTCGGACTGGGTTCCTGCCTCATCGCAATCGCGACGCTGGCCGCCGTCGCC
CTGCTCGAGCGGATCGAAGCCAGTCGCGGCGCAACCACCCTTCGTGTGCTCTGA
>RSULL_00399 putative membrane protein
ATGACTGCCAGGACAGGCCTTTTCATCATTCTCGCCGTCACTCTGTGGCGTATCGTGATG
CTGCATTTCGACACGACGGATTTCTTCGTCGACGAGGCACAGTACTGGTTCTGGTCGCAG
AATCTCGACTTCGGCTATTACTCGAAGCCGCCTATGATCGCCTGGCTCATCCGCGCGATG
ACGGAAATTTCGGGCTCCACCGACATTTTTTGGGTGCGCCTTTGCGGGCCCCTCGTGCAC
GTGGCCACCGCGCTGTTGCTGATGCAGTTCGCCAGGCGAGTTGCCGGTCCTAAGATCGAA
GGCTGGACCGGCGCTATCTACATCACGATGCCTGCCGTCGCGCTCTCGTCCGTGTTCTTT
TCTACCGATGTCGTTCTTCTGTTCTTCATGACGATCGGCCTTTGGGCCTATTTCGGCCTG
AGCGAGAAGCGTTCGGTCGTGCTCGCACTTGTCATGGGCGTTGCCTTCGGGTGTTCCTTC
CTGTCGAAATACGCGATCCTTTTCATCGTGCCCGGCGGATTGATCGCGCTGCTTCTTGTT
CCGGCTGCGCGTATTGCCTGGCGCGACTTCTTCATTTCCGTGGCGACCGCGCTCATCGTC
GCCTCGCCCAACCTTTGGTGGAACGTCACCCACGACGCGACAACCGTCCGCCACACCGAG
GACATCGCGAAGTGGGACCAGATGCAACTGAACTTTGGCGGTGCGCTCGAATTCTTCGCC
GCCCAGTTCGGCGTCGTCGGGCCGATCGTCTTCTTCGCCATGCTTTGGGCGACGTGGCGC
ATGATCAAAGGCAAGAGCGACGAGAAGGAAAAACTTCTCATCTGGCTTTCCATGCCCGTC
GTCCTGCTGATTACGCTGCAGGCCTTCGTCGCGAAGGCCGAGGCGAATTGGGGCGTATCG
GCCTATGTCGCAGGCACGGTTCTTGCTGTGTCAGTCCTCACGCAGCTCTGGCCGAAGGGC
CTGCGCATCTCGCTCATCATCGGCGGCCTCGCAAGCTTCCTGTTCCCGCTCGCCGCGATC
TTTGCACATCAGCTTGTCCTTCCGGGCGGAAATGAAGCGATGAAGCGCTATCTCGGCCGC
AGCGAGATCAGCCGAGAGGTCGGCACGCTCGCCAAGCAGGCTGGTGTCGGCACCGTCGTT
ACCGACAACCGCGATTTCGTCGCCGACATGTTCCATACGCTGAGAGACGAGCCGCTCAAG
ATCTACTCGCGTCCGCCCGCCGGCTTCCCGGCCAATTACTATGAGCAGAATTTCGCCCTG
CCTGCGGATGTGCAAGATCAAGTCCTCTTCGTCACGCACAATGAGCTGACCTGTGCGACC
GCTGCGCCTGAGTTGGTCAAAAGCTGGCAACCGGCGGACGGTTACTACCGCGGCAAGACG
ATCAACGCCTACAAGGTGCCGGCCGTCTGCCTGCGACCGCAGGGTTAA
>RSULL_00400 transcriptional regulator, y4mF family
ATGGGTCAAGGCGCAAAGGAAACTATTCTGACACCTGCTTTATGCCGCGCCGCACGAGGG
TTGCTCGATTGGACGCAGGCGGACCTTGCCGCGAAGGCGGCGGTCTCCCGCAGCACGATA
CGCGACTACGAAGGGCAGTACCATGAAATCCATCGCGCCACCGAGGCGCAGCTGCGGCTC
GCCTTCGAGGACGGCGGCGTCCGTTTCGTTGAGATCGAAGGGGCGGGGATAGGGCTCTGC
CTGCCTCCCGCGCGCAGCATTTAA
>RSULL_00401 Inner membrane protein YbaL
ATGCCGCACGATACGCCTTTGATTTCGACGATCGTCGGAGGTCTCGTGCTGGCCTTTATC
CTGGGCGCCATCGCCAACCGGTTGAAGCTGCCGCCGCTCGTCGGCTACCTGCTCGCCGGC
ATTCTCGTCGGGCCGCATACCCCGGGCTATGTCGCAGATCAGGATCTGGCGCCCGAACTC
GCCGAAATCGGCGTCATCCTGCTGATGTTCGGTGTCGGCCTTCACTTCTCGCTCAAGGAC
CTGCTTTCGGTTCGGGGCATCGCCGTGCCGGGCGCCGTCGTTCAGATCGCCTTTGCAACC
CTCCTCGGCTGGGGCCTCGGCGCGCTGATGGGCTGGCCAACAGGCGGCAGTCTCGTCTTT
GGTCTTGCCCTCTCCGTCGCTTCGACCGTCGTTCTCCTAAAAGCGCTGCAGGAACGCCGT
CTCGTGGAAACCGAGCGAGGCAAGATCGCTGTCGGCTGGCTGATCGTCGAGGACTTGGCC
ATGGTCCTCGCGCTCGTGCTGATACCCGCAGCCGCCAGCATCGGTGGTGGTGAGCACGCG
CCGGTCGAACCGCTTTCGGCCGGCCTCAACCGCCTGTTCGGGCTCGACCTCGGCATCGGC
GGCATTATCGGCATGACGCTGGTGAAGGTGGCGCTCTTCGTCGCCCTCATGCTGGTCTTC
GGCCGCAAGCTCATTCCCTGGACGATGCATAGGATCGCCCATACCGGCTCGCGCGAACTC
TTTCGCCTCGGCGTTCTCGCCATCGCGCTCGGCGTCGCTTTCGGCGCCGCGAAGCTCTTC
GGCGTGTCGCTGGCGCTTGGCGCCTTCTTTGCCGGCATGGTGCTTGCCGAAAGTGAGCTC
AGCCATCGCGCCGCTCAAGAAAGCCTGCCGCTTCGCGACGCGTTCGCTGTTCTCTTCTTC
GTCTCCGTCGGCATGCTCTTCGATCCGAACATCCTGATCGAAAAGCCGCTGCCGCTCCTG
GCAACCGTCTTCATCATTGTCATCGGCAAGTCCGTCGCCGCCTTCCTCATCGTGCTGCTC
TTTAGAAAGCCGGCCGGCACAGCCCTGACAATCTCCGCAAGCCTGGGGCAGATCGGCGAA
TTCTCCTTCATCCTCGCCGCCCTCGGCGTCGATCTTGGCCTGCTGCCGCAAGAGGGCCGC
GACCTCATCCTTGCCGGCGCGATAATTTCGATCATCCTCAATCCGCTGCTCTTTTTCGCC
TGCGATCGCATGCGCCCGCTTCTCGAGCGTCCAAAGCGGGAGGAGGCTCCGGTCGACGCA
GCCGAGGCACCCATCGAGCTCGCCGAACCCGAAGACGAAATCCAGCCGACGTCGCTTTCC
GGTCACGCCATCCTCGTCGGCTACGGCCGGGTCGGCAGCATCGTCGGTCAGAACCTCAAA
TCTTCGGGCACGCCTTTCTTGGTCATCGAGGATTCCGAAAAGCGGATCGAAGAGCTTGCC
ACGCAGGGCGTCGAGACGATAATCGGCAATGCCGCCGCCCGCGAAGTGCTCGATCTCGCC
AATCTTCCCGGCGCGCGCAGCCTGGTGATTGCCATTCCGAATGCCTTCGAAGCCTGCAGC
GTTGCCGAATACGGCCGCAGTGTGAACCCCGCAATCCTGATCGTCGCCCGCGCGCATTCG
GATGCCGAGGTCGACGAGTTGAAGCAATACGGCGCCGATACCGTCATCATGGGCGAGCGA
GAAATCGCCATGGGGATGGTTGACCGGCTCGCCCAAGTGCATCATGACAGTCCGGCCTAT
GAAGATGGGCATGGGACTGATACAATTCCGGGCACGGCCGCAGCGCCGTCCGAGAAAGAA
TGA
>RSULL_00402 hypothetical protein
TTGAGCCGATTTGAGAGCGAGATCGCAAAGAATGACGGGGTAGGACTCGATGCGCGCCGC
TTGAGCGCCCGCATCGCTGTTTCGCTCGTCCTTGCGATTACCGCTTATATCGGCCTTCTC
ATCGGCGGCAATCTCATTCCCGGTCCCGCGGCCCCAGACAATAATGCGCTGACCCTGTCC
GGCAAGGAACCGCAGCCGCTCCAGCTGACCGCGCGCGAGGCGGTTCGCGGCATTCTCGCC
GCCGATCGCAAGGTTGCGCCGAAACAGACGCTTCACGATTTTGGCCCGGTTTCCCTGCCG
GTGCCGCCGCATCTCGAATTCGCAGAGTGGGGCCTGCCTGCGGTTCTGCCGCCGGTCGAT
ACTGCTCTTCGTCCGGCCGCTCTGCCGGGCAATCAGCCGCGAGCCCCGCCCGCCGCTTGA
>RSULL_00403 bifunctional preprotein translocase subunit SecD/SecF
ATGCGCACCTCACCATGGCTGGTGCTCACCTATACGGTGATCATTCTCTTCGGCATTCTC
ACGGCATTGCCGAACGTCGTGCCGCAAAACGTCCTCGACCGCGTGCCTTCCTGGCTGCCT
CATGATCAGGTCTCTCTCGGTCTCGACCTTCGCGGCGGCTCTCACCTGGTTCTCGAAGTC
GATGAATCGGAACTGACGAAGGAACGCCTGCAATCGCTCCTGCAGGATACCCGGCGCGTG
CTGCGCGAAAAGGGTGTTGCAACCAGCTCGGTCGCCCGCAACCAGAGCCAGATCGTCGTG
ACGCTGACGGACCCGACACAGCGCGATGCTGCCATCACCGATCTGCAGGCGCTGGCGAAC
CCGGTTGGCGTCGGCCTCACCGCCGGTCAGTCCGATCTCGATATCGCTGCCAGCGGCACG
AACAACATCACGATGACCTTCTCGGAGGCCGGCATCACGCAGAACGTAAACTCGGCCGTC
GAGCAGAGCCTCGAGGTCATCCGCCAGCGCGTCGACCAGGTCGGCGTCGCCGAACCGACG
ATCCAGCGCGTCGGCGGAAACCGTATCCTCGTCCAGCTTCCGGGCACGCAGGATCCGACC
CGCCTGCGCCAGTTGCTCGGCTCCACCGCCAAGATGACGTTCCACATGCTTGCCCCGAGC
AATGCCCCAGCACCGGGCGTCACCATGATGAAGGACGATGAGGGCAATACCTATCCGGTG
GAAGACCGCGTCGAAATTTCCGGCGACCGCCTTTCCGATGCCCGCGTCGGCTTCGACCAG
AACACCCGCGAGCCGATCGTCAGCTTCCGCTTCGATAGCGCCGGCGCGACCCGCTTTGCG
GATATTACCCGGCAGAATGTCGGCAATCCCTTCGCCATTGTCCTCGACGGCAAGGTATTG
AGCGCGCCCGTCATCCGCGAACCGATCACCGGCGGCTCCGGCCAGATTTCCGGCAGCTTC
ACAGCAGAAAGCGCCACCACGCTTGCGGCCATGCTGCGCGCCGGTGCACTTCCCGCCAAG
CTGACGGTCATCGAGGAGCGCACTGTCGGCGCCGATCTCGGCGGCGACGCCATCAAGAAG
GGCCTGACCTCCGGTCTCATCGGCTTCGCGCTGGTCGTCGGCTTCATGTTCTTCCTCTAC
GGCGGCTGGGGTCTGCTCGCCAACGTCGCGCTCTTCCTGAACGTGATTTTGACCTTTGCC
GGCCTGACGCTGATCGGCTCGACGCTGACCCTGCCTGGCATTGCCGGTGTCGTCCTCGGC
ATCGGTCTGGCGGTGGATGCGAACGTTCTCATCAACGAGCGTATCCGTGAAGAGACCCGG
AAGGGCCGTGGCGCCTTCGCCGCCATCGACGCCGGCTTCAGCCGCGCCTACTCGACCATC
GTCGACAGTAACATGACGGCGCTGATCGCGACCGTGCTGCTGTTCTGGTTCGGCTCCGGC
CCGGTTCGCGGCTTCGCCGTCACCATGGGCCTCGGCATCATGATCTCCATGTTCACTGCC
GTTTCCATCGTCCGTGTCGCGATGATGGCGATCGCCCGCCGCAGGAAGATGAAGGTCATC
AACATCAAGCCACTGCTTCCGATCAGCCTCGTCCCGGACGGCACGCAGATCCACTTCATG
AAGGCGCGTTTCTTCGGGCTTGCGCTTTCCGCCGCGCTTTCCATCATTTCCGTCGTGCTG
TTCGTCACGCCTGGCCTCAACTACGGCGTCGACTTCCGCGGCGGCATCCAGTTGGAAGTG
AAGACGGCACAGGCCGCCGATCTCGCCTCCTTCCGTGAAGACCTTGATGCACTCGGCCTC
GGCGAAGTGGCGCTGCAGTCCTTCGGCGACAGCAATCATATCCTCATCCGCGCCGAGCGC
CAGCCGGGCGGCGAGGAAGCGCAGACGACCGCCGTCAATCAGCTGAAGGCGGAGATCGTC
AAGGTCGATCCGTCGGCAACGATCGAGCGGACGGAAGTCGTCGGCCCGAAGGTCAGCGGC
GAGCTCGCGGTCGCCGGCATTCTTTCGGTCGTTCTCGCAAGCCTGGCGATGCTCGTCTAT
ATCTGGGCGCGCTTTGAATGGCCGTTTGCGGTCGGCGCCATCGCGACCCTCGTCCTCGAT
GTGACGAAGACCATTGGTTTCTTCGCGCTCACCGGGCTCGACTTCAACCTGACGGCCATC
GCGGCGCTTTTGACGCTTGTCGGTTATTCGGTGAACGACAAGGTCGTGGTCTATGACCGC
ATGCGTGAAAACATGCGCCTCTACAAGTCGATGCCGCTTCGCGAGCTCATCGACAAGTCG
ATCAACGAAACGCTCGGCCGAAGCCTCTACACCTCCGCCACCGCCTTCCTCGCCATGCTT
CCGATGGCGATCTGGGGCGGCAGCGCGGTCGAGAGCTTCGCAATCCCGATGGTGTTCGGC
ATTGCGGTCGCCGCGCTCTCGTCGGTTTTCATCGCAGCGCCGATCCTGCTCTTCCTCGGT
GACTGGCGCCGCCGCCACGCCAAGGCCGCGGCGGCCTCCGCCGAGGCGGAGATCATCCCA
CCGGAAGCCACCGAGCCGCGCAAGTCAATCGGCTAA
>RSULL_00404 Phytochrome-like protein cph1
ATGAGGCGTTTTCTGGCGACCGCTTCGCACGACCTCCAATCGCCGCTCCGGCACATCGCG
ATGTATGCGGAAATCCTGCTGGACGAACTCAGTGAGACGCTCGATAGCGAACAGCGCGAA
AGCCTCACGGCAATCCTTCAGAAAGCCCAGACCGCGCAGCGCCTCACCAAGGCACTGATG
AGCTTCGCTGCGGGCACGCCGCAGGTTTCGCCCGCCCCGGTGGAACTCGGCCCGATCGTT
GACGGTCTCTGGACTGAATTGAAGGCCGAGGTGGGGGCCAATGACGCGACCTTCAGCCAT
CACACGCTTCCAAGCCTCAACAGCGATGCCGCCCTTCTTTCGACCGCGCTGAAGAACATC
CTCGCCAATGCGCTGCTTTATCGGGGCGCGGCGACACTGCATGTCGAACTGGCGGCGGAA
AGGAGCGGTAGCGATTGGCTGATCCATATTTCCGACAACGGGCGAGGCATTGAGCCAGCC
CATCAGGAGCGGATATTCGAACCTTTCTGGAAGCTGCCCCAGCCAGACGCCGTGGCCGGC
TCCGGCCTGGGGCTGACGGCCGCGCGCGAGCTCTTAACCGCGCTCGGCGGCGACCTGACG
CTCAGCCATTCGGACCAAACGGGAAGCCGTTTCACGATCCGGCTGCCCGCCACCTGA
>RSULL_00405 Response regulator of citrate/malate metabolism
ATGAGCACCGCAGCGGGTCCGGAAGACGCCGTCAAAGTCCTGTTCGTGGATGACGAATTC
GTCGAATTCAGGTCGCTGAAGAAGAAGATCGGCAGCCTTTCCGAGCCTGCCGTCGATATC
GAATATTCGCAGTCGATCGGCGACGCGTTGGAGAAGGTCAAGGGCGAGCGGTTCGACCTC
ATTCTGCTCGACAACCGGCTGCTGCCGAATGCCGATTTCCGCGAGACGGTGCCGGAGCTT
CGCGCCATCGGCTACACGGGGCCGATCGGCGTCGTTTCTACGGATATTTCAGGCGGCTAT
TTTCAGCAGTTTCCGGATTATGGCGTCGATTTCCGCATCGGCAAGGATGAAATCGACGCG
CGGACGCTGCAATACATTATCCGCGAGTACGTAAAGTACAACCTGCCCGACTACTGGAAA
GATGACTACACGATCTGA
>RSULL_00406 Regulatory protein SdiA
ATGACCAATGCTGCGGCGGTTCCATTCCATACCGGGCCCGAGCTTAGCCGGGCGATCAAT
CGCACCGACTTTTTCCGCCTCTTCAAGGCGGCGGCGCAGCACTATCGCTTTGACAATTTC
GCGCTTGCGCGCATTTCCGAGGCGAATGCACCTTTCGGCGAGCGTGAAATCGTCATCACC
AATATTGCTGAACGCCGGGCCCCGCTTTTCATCCAGATGCTCAAGGAAGCGCTGGGTCCC
GTCAAGGCAAAAACCGCGCAGTTTCTGACAACGCCTGTCTACGGCAAGAGCGGGTCGATC
GAGGCTGACCTCGTATTCAATGAATTCAACCGCAATACGTTTCTGCTCATTCCTCTCTTC
ACGCCGGAGGGGCGGCGCTACTGCCTCGTCCTCAGCGGCACGCGGCCGGAGCCCGATCAG
GGAGAAGTTGCCGACGTTCTGCTCGATGCCATGCGCATTTTCGACAAGCTTTACGAGGAA
ATCTTGACGCAAGAGATGTCAGGGCGCCTGACGCAGCGGGAGGCGGAAATCGTCAAATGG
ACCAGCGAAGGCAAGACTTCAGCGGAGATCGCGATCATTCTCGGATTGTCGGAACATACC
GTAAATTCCCATATCACGGCGGCGGTCAGGAAGCTTAATGCCGTGAACCGCGTTCATATG
GTGGCGATCGCCCTCAGGAATGGCTTGGTTTCGTGA
>RSULL_00407 Transcriptional regulatory protein PrrA
ATGCCGGTCATATTTTATATCGATGACAGCAGGGATGATCTTTTCTACCTCGACTACATC
CGCAAGAAGGAGCGGATCGCTGTTGATCTTTTCTGTTTTACAACAGCAGAGGCGGCTTTG
ACCGCCCTGGAGCAGCGATTTGCCAAAAGCGCAGCACTTCCGGACATGCTGATCGCCGAT
CTTTATATGCCCCTCGACAGCGGTCTCGCACTCGTCGCGCGGCTTCGCATGGAGGCTCGG
TTCATCCCGATACGGCTTTGTGTCTGCAGCGGCTCGGATGCGGAGGAAGATCGCGAGCGC
GCCCTGGCTGCAGGCGCTGATTCCTTTCTGCAAAAACCTCTCGACTTTGCGGCAATTCTG
CGTCCTCGAATGTTGCGCTGA
>RSULL_00408 Sensor protein FixL
GTGTGGAATGCGGCAGGGCTACAGGACGACCCGCAAAGGACGGGGAAGCGCTATCGCTCC
GCCGTCATCGTCATCGGCCTTCTGCTCGTCCTTCTCGGCCTGACTGTACTTGCGGGCTGG
TTGTTGCAGGTCGAGGTCATCACGTCGTTCGTTCCTGATTTCCCCTCGATGGCGTTCAAC
ACGGCGCTCTGTTTTGTTCTGTCAGGCATCGCACTTTCCACGTCCGCCAGGCGCCGGCCG
CTGGCATCCCTTCTCTCAACGATCGCCTCCGCGTCCGTCGTCCTGATTGTGCTCGCCCGG
TTGATCGAGATCGCCACCCTCGGTCGCACCGTTCATAACGTCGACCGGCTGTTGACCAAC
ATTCTTATTCCTCCGGATTTTGCCGCGCAAATCGGCGGCGGCATGGGGCCGAATGCTTCG
CTGATCTTCCTGCTCGGAAATCTGTCGCTGATCGCAGCCCAGAATTGGCGGGAAGCCCGG
GCCCCGCTTATCCAGGAACTGATAAGCTATGTCGTCGTCACGCTCGGCATGATCGCGCTT
GCCAGCTATGTCACGAATGCCGAACAAGGCTACCGCTGGGGGCCTTATGCAGCGATGGCG
CTGCCGACGGCAATTGGCGTGGTGACCTTCGGTGGGGGATTGCTCGCAAGCGCCTGGTGG
CGGCAGCCCGAAAGCCGCGGCCGGATACCGCTCTGGGTTCCGGCGCTCGTGTGCTTCACC
GGACTTCTCGCAGATCTCTACACGCCCCTTGGAGTGGCAAACGGCATTCTCTACGTGCCG
CTGGTGTTGACCGCCCTCTGGTTCAGGAACCGGAAGGCGTCGCTTCTCTTCGCCCTCGTG
TGCACGATCCTCGTCCTGCTCGGCTTCTTTGCCGTCCGCCACGATAGTGCGAGTCTCTGG
CACGAGATCACGAACCGGTCGATCACCGTCGTCATGCTGTGGCTGATTGCCTTGCTTGTG
TTCTACTACGTTCGGAACAGGATGAGCCTGGAGACCGAGCGCATCCGCTTCAGTGCGTTG
GTGCGCAATACGCCGGACGCGGTACTCACGATCGATGAAAAGGGAACGATCTCGAGCTTC
AATCCGGCCGCCGAACAGATGTTCGGCTACGCGCCGCAAGAGGTGATCGGCAGGAACGTC
AAGATGCTGATGCCGGAGCCCTATCATTCGGAGCACGACGGCTATCTCAGCCACTATGCC
GAAACCGGCGAGCAGCGGATCATCGGCACGACACGCGAGGTTTCCGGGCGGCGCAAGAAC
AATGCCGTCTTTCCACTCGACGTTTCCATCAGCGAGGTGAAGAGCGGCGGAATAAAGACC
TTTGTCGGGATCCTTCGCGATATCAGCGAGCGCGTGAACCAGGAGGAGCGGCTGAGGACG
ACGCTGGCGCAGCTTGAAGACTATACCGCCGATCTGGAGCGCAGCAATCACGACCTCGAC
GAGTTCGCCTATATCGCTTCGCATGATTTGAAGGAGCCGCTGCGCGGGCTACATAACCAC
TCGCGCTTCCTGTTGGAGGACTACGGGGGCCAGCTCGATGACGATGGCGTGCGGCGCCTC
AACCGCCTGGTGCGGCTCAGCCAGCGCATGGAGAAGCTGGTCAACGACCTCCTCTATTTC
TCGCGGATCGGCCGCCAGCAGCTTGCGGTGAAGCGCACCGATATCAACCTCGTCGTCAAG
GATGTGGTCGCCACCATGGAATTGCTTCTGGAAGAGCGGCATGCCAAGGTCGTCATCGAC
GGCCAATTGCCTGAGGTGGTCTGCGATGCGCCGCGACTCACGGAAGTCTTCCGGAACCTC
ATTACCAATGCGATCAAATACAACGACAAACCCCGACCGCTCGTCAGCATCGGCTATCTC
GAGCGCTTCGTCGCCAGGGACGGCACGACGGCGCATAACGTCTTTCTCGTCAAAGACAAC
GGCAAAGGCATAGCCAAGGAATTCCATGAGGATATTTTCCGCATTTTCAAACGCCTGGAA
AAATCGCAGGATTCGGATGACGGAACGGGGGCCGGTTTGACCTTCGTCCGCAAGATTATC
GCCCGTCACAATGGCGAGATATGGCTGGAATCGGAAATCGGCATCGGTACGACGTTCTAT
TTCACTTTGGGCAGGAAGCGCGAGGGCCAGAATGCAGCAGCGTGA
>RSULL_00409 Response regulator rcp1
ATGCAGCAGCGTGACACGCAACCAATCCTCATCGTCGAGGATAGCGAGGACGACTTCGAG
GCGACGATCCGCGCTTTCAAGCGCACGAACCTGCGCAACCCGATCCACTGGGCGCCTTCG
GGACAAGAAGCTCTCGATATGCTGACGGCCATGAGCCCGCGGCCGGGCCTGATCCTGCTC
GATCTCAACATGCCGGGGCTCGACGGCCGCAAGACGCTGGAGGCGATCAAATCCAATGCG
CACTGGCACAAGATACCGGTCGTCATCCTGACGACCTCCGACGATGAGCGCGACATCGAA
GGCTGCTATGCCCTCGGCGCCAATACCTATGTGCAGAAGCCCGTCGATCTGGACGGCCTT
TTTGCAGCCATACAAAGGCTGAAGGAATACTGGTTCGAGATTGCCATACTGCCCTTAGAG
GAGTGA
>RSULL_00410 Phytochrome-like protein cph1
TTGGCAGAAGTCTGCTCGATACTGATCATCGACGACAACATCGACGACCGCGAGGTCTAC
CGGCGCATGCTGGACCGCGTGCCGGGCACCGCCTACGCCGTATCCGAGGCCGAAACCGGA
GACGAGGGCCTCGTGCTGATCAGGGGAAAACGGCCGCACTGCATCCTACTCGATTACTCT
CTGCCCGGCCGCGACGGCCTCGGCATTCTTGCGGAGATCCTCAAGCTCTATCCATCCGCC
AATGTCATCATGCTGACGGGCCAGGGCAACGAGACGGTTGCCGTCGAAGTGATGAAGAGC
GGCGCGCGGGATTATCTGACCAAGGATGCGCTGTCGCCGGAAGCGCTGCACCGCTGCATC
CAGAATGCCATCATGCATGGCGCGCTGGAAACCAAGCTGGAGCAGAAGCGCCAATCTCTC
GAAATCTTCACGCGTGCGATGGCGCACGATCTCAAAGAACCGCTGAGAACCATCAAGTCC
TTCAGCAAGATCCTGCACGGTTCCTCTTCACTGCCAGCCGAGGATCGCGAGCTTCTCGAC
TACGTGCTGAGCGCCGCCGACCACATGGAGGACCTGATCGTCAAGGTTTCGGGTTTTACC
AAGCTCGAAGTTGCCGCCGACCTCGAGCTGAAGCCCGTCGCGCTCGCTTCGGTGCTCGAT
CAGGTGGAGGATAATCTCCATCGGCAGATCGAAAGCGGTCAGGCAGCGATCATTCGCGGG
GACCTGCCGGAAGTAATGGGCGATGCGACGTTGCTGATCCAGCTTCTGCAGAACCTCGTC
TCGAATTCCATCCGTTATTGCGAGAACCGCACGCCGGAGATCAGGATCGCCGCGACGGCA
AACAGCGGCATTTGCCGTCTTTCCGTCAGCGACAACGGTCCCGGCATCGATCCCCAGCAT
TGCGAGCTGATTTTCCAGCCGTTCAAACGACTCGTCGGCCGCGGCATCGAAGGAACCGGC
CTCGGCTTGGCCATCTGCCGTCGCATAGCGCAGCTGCACGGCGGCGCGATCTGGTGCGAG
GCGTGTGGCGGCGAAGGCGCGACCTTCATCCTCGAAGTGCCCCTTGCCCTGGCAGCCGCC
GCAGCACCCATGGCAATGCCTGCCGCTCAAAGCGTCCGGCCGTACGAACATGCGACGGAG
GCGACTCGCAGGCTTGCTGAAGTATTGCTCGTCGAAGACAGCCCAGCCGACATACAGCTT
CTGAAACTGAAGCTCATGCGCCGCGAGAAGGTCAGCTTCAATCTTCACGTCGCGGCGAAC
GGCCGCGAGGCGATGCGGCTGCTCGAACAGCGTGCCGCAATACCGGATCAGCCGCCGGTG
GACCTGATGCTGCTCGACATCAACATGCCGCTCATGGACGGCTTCGAGGTCCTGAGTGCG
CTTGCAGCTGACGGACGGCTCCGCGGCATTCCGGTCTGCATCCTCAGCACATCAAGCGAC
GAAGGCGATATTCAAAGAGCGAAGGAGCTCGGCGCGCTCGCTTATATGGTGAAGCCGCCA
ACCCTGCAGCAACTGGAACAGATGCTGGAGGACGTTGGTACGTTGAAACTGCAACCGCTC
GGCGATTCGCTCGTTCTGTGTGTAGAACAATCAAGGCAATCTTCTACGGCACTGGCATGA
>RSULL_00411 Putative ring-cleaving dioxygenase MhqO
ATGGTTTCTGGCATACATCACGTGACGGCGATTACCCGCAAAGTGCAGGCGAACGTCGAC
TTCTACGCAGGCTTCCTCGGCCTGCGGCTTGTCAAACGGACGGCCGGATTCGAAGACGCG
ACGCAGTTGCATCTCTTCTATGGCGACGCTGCCGGCACACCCGGTTCGCTTCTCACTTTC
CTCGCGTGGGAAGACGGTTCACCAGGACGCGCGGGCTTCGGGCAGATCAGCGAGATCGCC
CTTGCCATCGACCCTACGAGCATCGGCTACTGGCTGACGCGGGCCATGAGTTTCGGCCTG
CGCATGGAGGGGCCGGGAGACGAGTTCGGCGAGACGGTGCTGCGTCTCAAGGATCCCGAC
AACATCATCCTGAAGCTCACCGGCAACAAGGAACTGAAGAGCGGCGCGCCCTGGCGTGGC
GGTCCGGTGCCGATCGAGCACGCCGTGCAGCGCATCCGCGGCGCGACCATGCTGACGGAA
GTGCCTGAGGAAAGCCGCAGCTTCCTCGAAAGACACTTCGGCTATCGCTTCCAGGTGAGC
AAGGGCGCGATCGATCGTCTCGTCTCGCAATCGGGCGACGTCATCGATGTCCGCAATGCC
CGCGGCTTCTGGTCCGGTGCGCCGGGAACAGGCACGGTCGATCACGTGGCTTTCCGCGCC
ACCGACGATGCCCAGTTGTCGACAGTTCACGAAGCGCTCCGGGAGACGAACTTCTCGGCA
ACCAGCATGCATGACCGCAAATATTTCCGCTCGCTCTATGCCCGCGAGCCTGGCGGCACG
CTGGCCGAACTTGCAACGGACAAGCCCGGCATGACCGTCGATGAACAGGCCGAAACCCTC
[truncated: 6,852,808 more chars]
