# Supplementary material for: Draft Genome Sequence of the Nitrogen-Fixing Rhizobium sullae Type Strain IS123T Focusing on the Key Genes for Symbiosis with its Host Hedysarum coronarium L
Source: Front Microbiol. 2017 Jul 26;8:1348. doi: 10.3389/fmicb.2017.01348 (PMC5526965; doi:10.3389/fmicb.2017.01348)
Supplement: Supplementary file 4 [file DataSheet4.ZIP › R_sullae.gff]

##gff-version 3
##sequence-region scaffold100|size14334 1 14334
##sequence-region scaffold101|size11107 1 11107
##sequence-region scaffold102|size10891 1 10891
##sequence-region scaffold103|size10458 1 10458
##sequence-region scaffold104|size9527 1 9527
##sequence-region scaffold105|size9506 1 9506
##sequence-region scaffold106|size9363 1 9363
##sequence-region scaffold107|size9256 1 9256
##sequence-region scaffold108|size9885 1 9885
##sequence-region scaffold109|size8381 1 8381
##sequence-region scaffold10|size141276 1 141276
##sequence-region scaffold110|size8262 1 8262
##sequence-region scaffold111|size8142 1 8142
##sequence-region scaffold112|size8091 1 8091
##sequence-region scaffold113|size7692 1 7692
##sequence-region scaffold114|size7495 1 7495
##sequence-region scaffold115|size7281 1 7281
##sequence-region scaffold116|size6976 1 6976
##sequence-region scaffold117|size6963 1 6963
##sequence-region scaffold118|size6409 1 6409
##sequence-region scaffold119|size6426 1 6426
##sequence-region scaffold11|size136045 1 136045
##sequence-region scaffold120|size9371 1 9371
##sequence-region scaffold121|size5313 1 5313
##sequence-region scaffold122|size5281 1 5281
##sequence-region scaffold123|size5483 1 5483
##sequence-region scaffold124|size4870 1 4870
##sequence-region scaffold125|size4749 1 4749
##sequence-region scaffold126|size4330 1 4330
##sequence-region scaffold127|size4187 1 4187
##sequence-region scaffold128|size4914 1 4914
##sequence-region scaffold129|size6010 1 6010
##sequence-region scaffold12|size221406 1 221406
##sequence-region scaffold130|size3589 1 3589
##sequence-region scaffold131|size3451 1 3451
##sequence-region scaffold132|size3363 1 3363
##sequence-region scaffold133|size3709 1 3709
##sequence-region scaffold134|size3125 1 3125
##sequence-region scaffold135|size2999 1 2999
##sequence-region scaffold136|size2996 1 2996
##sequence-region scaffold137|size4038 1 4038
##sequence-region scaffold138|size2814 1 2814
##sequence-region scaffold139|size2693 1 2693
##sequence-region scaffold13|size201393 1 201393
##sequence-region scaffold140|size3942 1 3942
##sequence-region scaffold141|size2471 1 2471
##sequence-region scaffold142|size2605 1 2605
##sequence-region scaffold143|size2210 1 2210
##sequence-region scaffold144|size2182 1 2182
##sequence-region scaffold145|size2153 1 2153
##sequence-region scaffold146|size2034 1 2034
##sequence-region scaffold147|size2678 1 2678
##sequence-region scaffold148|size1872 1 1872
##sequence-region scaffold149|size1833 1 1833
##sequence-region scaffold14|size114796 1 114796
##sequence-region scaffold150|size3758 1 3758
##sequence-region scaffold151|size1767 1 1767
##sequence-region scaffold152|size1611 1 1611
##sequence-region scaffold153|size1564 1 1564
##sequence-region scaffold154|size1553 1 1553
##sequence-region scaffold155|size1544 1 1544
##sequence-region scaffold156|size1522 1 1522
##sequence-region scaffold157|size1326 1 1326
##sequence-region scaffold158|size1293 1 1293
##sequence-region scaffold159|size1184 1 1184
##sequence-region scaffold15|size246627 1 246627
##sequence-region scaffold160|size1131 1 1131
##sequence-region scaffold161|size1081 1 1081
##sequence-region scaffold162|size983 1 983
##sequence-region scaffold163|size965 1 965
##sequence-region scaffold164|size877 1 877
##sequence-region scaffold165|size865 1 865
##sequence-region scaffold166|size1234 1 1234
##sequence-region scaffold167|size822 1 822
##sequence-region scaffold168|size807 1 807
##sequence-region scaffold169|size800 1 800
##sequence-region scaffold16|size152164 1 152164
##sequence-region scaffold170|size1341 1 1341
##sequence-region scaffold171|size776 1 776
##sequence-region scaffold172|size764 1 764
##sequence-region scaffold173|size748 1 748
##sequence-region scaffold174|size1034 1 1034
##sequence-region scaffold175|size710 1 710
##sequence-region scaffold176|size707 1 707
##sequence-region scaffold177|size683 1 683
##sequence-region scaffold178|size678 1 678
##sequence-region scaffold179|size651 1 651
##sequence-region scaffold17|size237428 1 237428
##sequence-region scaffold180|size633 1 633
##sequence-region scaffold181|size624 1 624
##sequence-region scaffold182|size585 1 585
##sequence-region scaffold183|size867 1 867
##sequence-region scaffold184|size542 1 542
##sequence-region scaffold185|size516 1 516
##sequence-region scaffold186|size514 1 514
##sequence-region scaffold187|size508 1 508
##sequence-region scaffold188|size501 1 501
##sequence-region scaffold189|size486 1 486
##sequence-region scaffold18|size101160 1 101160
##sequence-region scaffold190|size486 1 486
##sequence-region scaffold191|size485 1 485
##sequence-region scaffold192|size479 1 479
##sequence-region scaffold193|size478 1 478
##sequence-region scaffold194|size627 1 627
##sequence-region scaffold195|size454 1 454
##sequence-region scaffold196|size440 1 440
##sequence-region scaffold197|size436 1 436
##sequence-region scaffold198|size597 1 597
##sequence-region scaffold199|size414 1 414
##sequence-region scaffold19|size99103 1 99103
##sequence-region scaffold1|size348526 1 348526
##sequence-region scaffold200|size404 1 404
##sequence-region scaffold201|size395 1 395
##sequence-region scaffold202|size521 1 521
##sequence-region scaffold203|size543 1 543
##sequence-region scaffold204|size387 1 387
##sequence-region scaffold205|size387 1 387
##sequence-region scaffold206|size535 1 535
##sequence-region scaffold207|size382 1 382
##sequence-region scaffold208|size355 1 355
##sequence-region scaffold209|size501 1 501
##sequence-region scaffold20|size97921 1 97921
##sequence-region scaffold210|size343 1 343
##sequence-region scaffold211|size342 1 342
##sequence-region scaffold212|size342 1 342
##sequence-region scaffold213|size339 1 339
##sequence-region scaffold214|size339 1 339
##sequence-region scaffold215|size314 1 314
##sequence-region scaffold216|size310 1 310
##sequence-region scaffold217|size310 1 310
##sequence-region scaffold218|size309 1 309
##sequence-region scaffold219|size305 1 305
##sequence-region scaffold21|size96091 1 96091
##sequence-region scaffold220|size304 1 304
##sequence-region scaffold221|size304 1 304
##sequence-region scaffold222|size304 1 304
##sequence-region scaffold223|size303 1 303
##sequence-region scaffold224|size302 1 302
##sequence-region scaffold225|size301 1 301
##sequence-region scaffold226|size717 1 717
##sequence-region scaffold227|size509 1 509
##sequence-region scaffold228|size295 1 295
##sequence-region scaffold229|size295 1 295
##sequence-region scaffold22|size88945 1 88945
##sequence-region scaffold230|size293 1 293
##sequence-region scaffold231|size495 1 495
##sequence-region scaffold232|size290 1 290
##sequence-region scaffold233|size290 1 290
##sequence-region scaffold234|size290 1 290
##sequence-region scaffold235|size286 1 286
##sequence-region scaffold236|size286 1 286
##sequence-region scaffold237|size285 1 285
##sequence-region scaffold238|size285 1 285
##sequence-region scaffold239|size281 1 281
##sequence-region scaffold23|size172795 1 172795
##sequence-region scaffold240|size281 1 281
##sequence-region scaffold241|size511 1 511
##sequence-region scaffold242|size267 1 267
##sequence-region scaffold243|size253 1 253
##sequence-region scaffold244|size252 1 252
##sequence-region scaffold245|size250 1 250
##sequence-region scaffold246|size250 1 250
##sequence-region scaffold247|size247 1 247
##sequence-region scaffold248|size247 1 247
##sequence-region scaffold249|size241 1 241
##sequence-region scaffold24|size78711 1 78711
##sequence-region scaffold250|size238 1 238
##sequence-region scaffold251|size236 1 236
##sequence-region scaffold252|size379 1 379
##sequence-region scaffold253|size228 1 228
##sequence-region scaffold254|size223 1 223
##sequence-region scaffold255|size223 1 223
##sequence-region scaffold256|size219 1 219
##sequence-region scaffold257|size219 1 219
##sequence-region scaffold258|size208 1 208
##sequence-region scaffold259|size202 1 202
##sequence-region scaffold25|size143603 1 143603
##sequence-region scaffold260|size201 1 201
##sequence-region scaffold261|size376 1 376
##sequence-region scaffold262|size197 1 197
##sequence-region scaffold263|size197 1 197
##sequence-region scaffold264|size192 1 192
##sequence-region scaffold265|size192 1 192
##sequence-region scaffold266|size187 1 187
##sequence-region scaffold267|size187 1 187
##sequence-region scaffold268|size365 1 365
##sequence-region scaffold269|size175 1 175
##sequence-region scaffold26|size66943 1 66943
##sequence-region scaffold270|size330 1 330
##sequence-region scaffold271|size173 1 173
##sequence-region scaffold272|size170 1 170
##sequence-region scaffold273|size166 1 166
##sequence-region scaffold274|size163 1 163
##sequence-region scaffold275|size162 1 162
##sequence-region scaffold276|size162 1 162
##sequence-region scaffold277|size157 1 157
##sequence-region scaffold278|size157 1 157
##sequence-region scaffold279|size156 1 156
##sequence-region scaffold27|size65578 1 65578
##sequence-region scaffold280|size156 1 156
##sequence-region scaffold281|size156 1 156
##sequence-region scaffold282|size156 1 156
##sequence-region scaffold283|size155 1 155
##sequence-region scaffold284|size155 1 155
##sequence-region scaffold285|size155 1 155
##sequence-region scaffold286|size155 1 155
##sequence-region scaffold287|size154 1 154
##sequence-region scaffold288|size154 1 154
##sequence-region scaffold289|size154 1 154
##sequence-region scaffold28|size62764 1 62764
##sequence-region scaffold290|size154 1 154
##sequence-region scaffold291|size154 1 154
##sequence-region scaffold292|size153 1 153
##sequence-region scaffold293|size153 1 153
##sequence-region scaffold294|size153 1 153
##sequence-region scaffold295|size153 1 153
##sequence-region scaffold296|size153 1 153
##sequence-region scaffold297|size153 1 153
##sequence-region scaffold298|size152 1 152
##sequence-region scaffold299|size152 1 152
##sequence-region scaffold29|size62266 1 62266
##sequence-region scaffold2|size353338 1 353338
##sequence-region scaffold300|size152 1 152
##sequence-region scaffold301|size152 1 152
##sequence-region scaffold302|size152 1 152
##sequence-region scaffold303|size152 1 152
##sequence-region scaffold304|size151 1 151
##sequence-region scaffold305|size151 1 151
##sequence-region scaffold306|size150 1 150
##sequence-region scaffold307|size148 1 148
##sequence-region scaffold308|size148 1 148
##sequence-region scaffold309|size148 1 148
##sequence-region scaffold30|size88429 1 88429
##sequence-region scaffold310|size146 1 146
##sequence-region scaffold311|size144 1 144
##sequence-region scaffold312|size137 1 137
##sequence-region scaffold313|size137 1 137
##sequence-region scaffold314|size136 1 136
##sequence-region scaffold315|size125 1 125
##sequence-region scaffold316|size123 1 123
##sequence-region scaffold317|size122 1 122
##sequence-region scaffold31|size59976 1 59976
##sequence-region scaffold32|size111603 1 111603
##sequence-region scaffold33|size104297 1 104297
##sequence-region scaffold34|size56079 1 56079
##sequence-region scaffold35|size54717 1 54717
##sequence-region scaffold36|size80517 1 80517
##sequence-region scaffold37|size96671 1 96671
##sequence-region scaffold38|size52074 1 52074
##sequence-region scaffold39|size58925 1 58925
##sequence-region scaffold3|size207882 1 207882
##sequence-region scaffold40|size49755 1 49755
##sequence-region scaffold41|size60711 1 60711
##sequence-region scaffold42|size48879 1 48879
##sequence-region scaffold43|size49455 1 49455
##sequence-region scaffold44|size48129 1 48129
##sequence-region scaffold45|size47757 1 47757
##sequence-region scaffold46|size45886 1 45886
##sequence-region scaffold47|size118238 1 118238
##sequence-region scaffold48|size44445 1 44445
##sequence-region scaffold49|size44076 1 44076
##sequence-region scaffold4|size383488 1 383488
##sequence-region scaffold50|size79542 1 79542
##sequence-region scaffold51|size46483 1 46483
##sequence-region scaffold52|size69592 1 69592
##sequence-region scaffold53|size41330 1 41330
##sequence-region scaffold54|size39943 1 39943
##sequence-region scaffold55|size58389 1 58389
##sequence-region scaffold56|size35486 1 35486
##sequence-region scaffold57|size34740 1 34740
##sequence-region scaffold58|size56308 1 56308
##sequence-region scaffold59|size32015 1 32015
##sequence-region scaffold5|size154983 1 154983
##sequence-region scaffold60|size50847 1 50847
##sequence-region scaffold61|size95102 1 95102
##sequence-region scaffold62|size31879 1 31879
##sequence-region scaffold63|size54258 1 54258
##sequence-region scaffold64|size30619 1 30619
##sequence-region scaffold65|size29144 1 29144
##sequence-region scaffold66|size28096 1 28096
##sequence-region scaffold67|size27918 1 27918
##sequence-region scaffold68|size27194 1 27194
##sequence-region scaffold69|size26964 1 26964
##sequence-region scaffold6|size152046 1 152046
##sequence-region scaffold70|size22784 1 22784
##sequence-region scaffold71|size22340 1 22340
##sequence-region scaffold72|size22309 1 22309
##sequence-region scaffold73|size20872 1 20872
##sequence-region scaffold74|size20667 1 20667
##sequence-region scaffold75|size20227 1 20227
##sequence-region scaffold76|size19755 1 19755
##sequence-region scaffold77|size34891 1 34891
##sequence-region scaffold78|size22020 1 22020
##sequence-region scaffold79|size19443 1 19443
##sequence-region scaffold7|size151958 1 151958
##sequence-region scaffold80|size19237 1 19237
##sequence-region scaffold81|size18714 1 18714
##sequence-region scaffold82|size18480 1 18480
##sequence-region scaffold83|size18336 1 18336
##sequence-region scaffold84|size17785 1 17785
##sequence-region scaffold85|size25003 1 25003
##sequence-region scaffold86|size16804 1 16804
##sequence-region scaffold87|size15957 1 15957
##sequence-region scaffold88|size15110 1 15110
##sequence-region scaffold89|size14646 1 14646
##sequence-region scaffold8|size150736 1 150736
##sequence-region scaffold90|size13844 1 13844
##sequence-region scaffold91|size13508 1 13508
##sequence-region scaffold92|size13503 1 13503
##sequence-region scaffold93|size13360 1 13360
##sequence-region scaffold94|size13238 1 13238
##sequence-region scaffold95|size13157 1 13157
##sequence-region scaffold96|size12763 1 12763
##sequence-region scaffold97|size12721 1 12721
##sequence-region scaffold98|size12310 1 12310
##sequence-region scaffold99|size20370 1 20370
##sequence-region scaffold9|size276550 1 276550
scaffold100|size14334	Prodigal:2.60	CDS	340	1503	.	+	0	ID=RSULL_00001;eC_number=3.6.1.63;gene=phnM_1;inference=ab initio prediction:Prodigal:2.60,similar to AA sequence:UniProtKB:P16689;locus_tag=RSULL_00001;product=Alpha-D-ribose 1-methylphosphonate 5-triphosphate diphosphatase
scaffold100|size14334	Prodigal:2.60	CDS	1509	2171	.	-	0	ID=RSULL_00002;eC_number=2.1.2.2;gene=purN;inference=ab initio prediction:Prodigal:2.60,similar to AA sequence:UniProtKB:P08179;locus_tag=RSULL_00002;product=Phosphoribosylglycinamide formyltransferase
scaffold100|size14334	Prodigal:2.60	CDS	2168	2446	.	-	0	ID=RSULL_00003;eC_number=6.3.3.1;gene=purM_1;inference=ab initio prediction:Prodigal:2.60,similar to AA sequence:UniProtKB:Q81ZH0;locus_tag=RSULL_00003;product=Phosphoribosylformylglycinamidine cyclo-ligase
scaffold100|size14334	Prodigal:2.60	CDS	2557	3315	.	-	0	ID=RSULL_00004;eC_number=6.3.3.1;gene=purM_2;inference=ab initio prediction:Prodigal:2.60,similar to AA sequence:UniProtKB:P08178;locus_tag=RSULL_00004;product=Phosphoribosylformylglycinamidine cyclo-ligase
scaffold100|size14334	Prodigal:2.60	CDS	3556	4677	.	+	0	ID=RSULL_00005;gene=tqsA_1;inference=ab initio prediction:Prodigal:2.60,similar to AA sequence:UniProtKB:P0AFS5;locus_tag=RSULL_00005;product=Transport of quorum-sensing signal protein
scaffold100|size14334	Prodigal:2.60	CDS	4674	5372	.	+	0	ID=RSULL_00006;gene=dnaA_1;inference=ab initio prediction:Prodigal:2.60,similar to AA sequence:UniProtKB:P68866;locus_tag=RSULL_00006;product=Chromosomal replication initiator protein DnaA
scaffold100|size14334	Prodigal:2.60	CDS	5427	7643	.	+	0	ID=RSULL_00007;eC_number=2.7.4.1;gene=ppk;inference=ab initio prediction:Prodigal:2.60,similar to AA sequence:UniProtKB:P0A7B1;locus_tag=RSULL_00007;product=Polyphosphate kinase
scaffold100|size14334	Prodigal:2.60	CDS	7656	9179	.	+	0	ID=RSULL_00008;eC_number=3.6.1.11;gene=ppx_1;inference=ab initio prediction:Prodigal:2.60,similar to AA sequence:UniProtKB:P0AFL6;locus_tag=RSULL_00008;product=Exopolyphosphatase
scaffold100|size14334	Prodigal:2.60	CDS	9359	10237	.	+	0	ID=RSULL_00009;eC_number=1.-.-.-;gene=ydbC;inference=ab initio prediction:Prodigal:2.60,similar to AA sequence:UniProtKB:P25906;locus_tag=RSULL_00009;product=Putative oxidoreductase YdbC
scaffold100|size14334	Prodigal:2.60	CDS	10344	11702	.	-	0	ID=RSULL_00010;inference=ab initio prediction:Prodigal:2.60;locus_tag=RSULL_00010;product=hypothetical protein
scaffold100|size14334	Prodigal:2.60	CDS	11757	12821	.	-	0	ID=RSULL_00011;eC_number=4.6.1.1;gene=cyaA_1;inference=ab initio prediction:Prodigal:2.60,similar to AA sequence:UniProtKB:P40137;locus_tag=RSULL_00011;product=Adenylate cyclase 1
scaffold100|size14334	Prodigal:2.60	CDS	12914	14059	.	-	0	ID=RSULL_00012;eC_number=3.1.13.5;gene=rnd_1;inference=ab initio prediction:Prodigal:2.60,similar to AA sequence:UniProtKB:P09155;locus_tag=RSULL_00012;product=Ribonuclease D
scaffold101|size11107	Prodigal:2.60	CDS	281	3385	.	-	0	ID=RSULL_00013;gene=acrB;inference=ab initio prediction:Prodigal:2.60,similar to AA sequence:UniProtKB:P31224;locus_tag=RSULL_00013;product=Acriflavine resistance protein B
scaffold101|size11107	Prodigal:2.60	CDS	3433	4653	.	-	0	ID=RSULL_00014;gene=mdtE_1;inference=ab initio prediction:Prodigal:2.60,similar to AA sequence:UniProtKB:P37636;locus_tag=RSULL_00014;product=Multidrug resistance protein MdtE precursor
scaffold101|size11107	Prodigal:2.60	CDS	4810	5412	.	-	0	ID=RSULL_00015;gene=bdcR;inference=ab initio prediction:Prodigal:2.60,similar to AA sequence:UniProtKB:P39334;locus_tag=RSULL_00015;product=HTH-type transcriptional repressor BdcR
scaffold101|size11107	Prodigal:2.60	CDS	5526	6470	.	-	0	ID=RSULL_00016;eC_number=6.3.2.6;gene=purC_1;inference=ab initio prediction:Prodigal:2.60,similar to AA sequence:UniProtKB:A0R4I0;locus_tag=RSULL_00016;product=Phosphoribosylaminoimidazole-succinocarboxamide synthase
scaffold101|size11107	Prodigal:2.60	CDS	6546	8291	.	-	0	ID=RSULL_00017;gene=sdcS_1;inference=ab initio prediction:Prodigal:2.60,similar to AA sequence:UniProtKB:Q7A4P8;locus_tag=RSULL_00017;product=Na(+)/dicarboxylate symporter
scaffold101|size11107	Prodigal:2.60	CDS	8394	9095	.	-	0	ID=RSULL_00018;inference=ab initio prediction:Prodigal:2.60,protein motif:CLUSTERS:PRK06031;locus_tag=RSULL_00018;product=phosphoribosyltransferase
scaffold101|size11107	Prodigal:2.60	CDS	9095	9901	.	-	0	ID=RSULL_00019;eC_number=5.4.99.22;gene=rluB_1;inference=ab initio prediction:Prodigal:2.60,similar to AA sequence:UniProtKB:P35159;locus_tag=RSULL_00019;product=Ribosomal large subunit pseudouridine synthase B
scaffold101|size11107	Prodigal:2.60	CDS	10079	10285	.	-	0	ID=RSULL_00020;inference=ab initio prediction:Prodigal:2.60;locus_tag=RSULL_00020;product=hypothetical protein
scaffold101|size11107	Prodigal:2.60	CDS	10436	10774	.	-	0	ID=RSULL_00021;inference=ab initio prediction:Prodigal:2.60;locus_tag=RSULL_00021;product=hypothetical protein
scaffold102|size10891	Prodigal:2.60	CDS	96	1931	.	-	0	ID=RSULL_00022;eC_number=3.6.3.-;gene=gsiA_1;inference=ab initio prediction:Prodigal:2.60,similar to AA sequence:UniProtKB:P75796;locus_tag=RSULL_00022;product=Glutathione import ATP-binding protein GsiA
scaffold102|size10891	Prodigal:2.60	CDS	1962	3158	.	-	0	ID=RSULL_00023;eC_number=2.9.1.1;gene=selA_1;inference=ab initio prediction:Prodigal:2.60,similar to AA sequence:UniProtKB:P0A821;locus_tag=RSULL_00023;product=L-seryl-tRNA(Sec) selenium transferase
scaffold102|size10891	Prodigal:2.60	CDS	3267	4100	.	+	0	ID=RSULL_00024;gene=allR;inference=ab initio prediction:Prodigal:2.60,similar to AA sequence:UniProtKB:P0ACN4;locus_tag=RSULL_00024;product=Negative regulator of allantoin and glyoxylate utilization operons
scaffold102|size10891	Prodigal:2.60	CDS	4112	4609	.	-	0	ID=RSULL_00025;inference=ab initio prediction:Prodigal:2.60,protein motif:TIGRFAMs:TIGR00004;locus_tag=RSULL_00025;product=putative endoribonuclease L-PSP
scaffold102|size10891	Prodigal:2.60	CDS	4645	5853	.	-	0	ID=RSULL_00026;inference=ab initio prediction:Prodigal:2.60,protein motif:CLUSTERS:PRK09237;locus_tag=RSULL_00026;product=dihydroorotase
scaffold102|size10891	Prodigal:2.60	CDS	5854	6723	.	-	0	ID=RSULL_00027;gene=ddpC_1;inference=ab initio prediction:Prodigal:2.60,similar to AA sequence:UniProtKB:P77463;locus_tag=RSULL_00027;product=putative D%2CD-dipeptide transport system permease protein DdpC
scaffold102|size10891	Prodigal:2.60	CDS	6723	7727	.	-	0	ID=RSULL_00028;gene=dppB_1;inference=ab initio prediction:Prodigal:2.60,similar to AA sequence:UniProtKB:P0AEF8;locus_tag=RSULL_00028;product=Dipeptide transport system permease protein DppB
scaffold102|size10891	Prodigal:2.60	CDS	7742	9268	.	-	0	ID=RSULL_00029;gene=gsiB_1;inference=ab initio prediction:Prodigal:2.60,similar to AA sequence:UniProtKB:P75797;locus_tag=RSULL_00029;product=Glutathione-binding protein GsiB precursor
scaffold102|size10891	Prodigal:2.60	CDS	9430	10305	.	-	0	ID=RSULL_00030;inference=ab initio prediction:Prodigal:2.60,protein motif:CLUSTERS:PRK09636;locus_tag=RSULL_00030;product=RNA polymerase sigma factor SigJ
scaffold102|size10891	Prodigal:2.60	CDS	10418	10876	.	+	0	ID=RSULL_00031;inference=ab initio prediction:Prodigal:2.60,protein motif:TIGRFAMs:TIGR00778;locus_tag=RSULL_00031;product=alkylhydroperoxidase AhpD family core domain protein
scaffold103|size10458	Prodigal:2.60	CDS	162	950	.	+	0	ID=RSULL_00032;inference=ab initio prediction:Prodigal:2.60;locus_tag=RSULL_00032;product=hypothetical protein
scaffold103|size10458	Prodigal:2.60	CDS	947	1411	.	+	0	ID=RSULL_00033;inference=ab initio prediction:Prodigal:2.60;locus_tag=RSULL_00033;product=hypothetical protein
scaffold103|size10458	Prodigal:2.60	CDS	2811	3458	.	+	0	ID=RSULL_00034;inference=ab initio prediction:Prodigal:2.60;locus_tag=RSULL_00034;product=hypothetical protein
scaffold103|size10458	Prodigal:2.60	CDS	3478	5340	.	-	0	ID=RSULL_00035;gene=tamA;inference=ab initio prediction:Prodigal:2.60,similar to AA sequence:UniProtKB:D2TN56;locus_tag=RSULL_00035;product=Autotransporter assembly factor TamA
scaffold103|size10458	Prodigal:2.60	CDS	5565	5819	.	-	0	ID=RSULL_00036;inference=ab initio prediction:Prodigal:2.60;locus_tag=RSULL_00036;product=hypothetical protein
scaffold103|size10458	Prodigal:2.60	CDS	6089	6580	.	+	0	ID=RSULL_00037;eC_number=1.2.99.2;gene=coxS;inference=ab initio prediction:Prodigal:2.60,similar to AA sequence:UniProtKB:P19921;locus_tag=RSULL_00037;product=Carbon monoxide dehydrogenase small chain
scaffold103|size10458	Prodigal:2.60	CDS	6666	9011	.	+	0	ID=RSULL_00038;eC_number=1.2.99.2;gene=cutL;inference=ab initio prediction:Prodigal:2.60,similar to AA sequence:UniProtKB:P19913;locus_tag=RSULL_00038;product=Carbon monoxide dehydrogenase large chain
scaffold103|size10458	Prodigal:2.60	CDS	9024	9821	.	+	0	ID=RSULL_00039;eC_number=1.2.99.2;gene=coxM_1;inference=ab initio prediction:Prodigal:2.60,similar to AA sequence:UniProtKB:P19920;locus_tag=RSULL_00039;product=Carbon monoxide dehydrogenase medium chain
scaffold104|size9527	Prodigal:2.60	CDS	587	2128	.	-	0	ID=RSULL_00040;gene=rpoN2_1;inference=ab initio prediction:Prodigal:2.60,similar to AA sequence:UniProtKB:P30333;locus_tag=RSULL_00040;product=RNA polymerase sigma-54 factor 2
scaffold104|size9527	Prodigal:2.60	CDS	2848	3252	.	-	0	ID=RSULL_00041;inference=ab initio prediction:Prodigal:2.60;locus_tag=RSULL_00041;product=hypothetical protein
scaffold104|size9527	Prodigal:2.60	CDS	3370	3957	.	-	0	ID=RSULL_00042;gene=hin_1;inference=ab initio prediction:Prodigal:2.60,similar to AA sequence:UniProtKB:P03013;locus_tag=RSULL_00042;product=DNA-invertase hin
scaffold104|size9527	Prodigal:2.60	CDS	4524	4889	.	+	0	ID=RSULL_00043;inference=ab initio prediction:Prodigal:2.60;locus_tag=RSULL_00043;product=hypothetical protein
scaffold104|size9527	Prodigal:2.60	CDS	4882	5208	.	+	0	ID=RSULL_00044;inference=ab initio prediction:Prodigal:2.60;locus_tag=RSULL_00044;product=hypothetical protein
scaffold104|size9527	Prodigal:2.60	CDS	5092	6126	.	-	0	ID=RSULL_00045;inference=ab initio prediction:Prodigal:2.60,protein motif:Pfam:PF00092.22;locus_tag=RSULL_00045;product=von Willebrand factor type A domain protein
scaffold104|size9527	Prodigal:2.60	CDS	6113	6538	.	-	0	ID=RSULL_00046;inference=ab initio prediction:Prodigal:2.60;locus_tag=RSULL_00046;product=hypothetical protein
scaffold104|size9527	Prodigal:2.60	CDS	6564	7130	.	+	0	ID=RSULL_00047;inference=ab initio prediction:Prodigal:2.60;locus_tag=RSULL_00047;product=hypothetical protein
scaffold104|size9527	Prodigal:2.60	CDS	7366	7701	.	+	0	ID=RSULL_00048;inference=ab initio prediction:Prodigal:2.60,protein motif:CLUSTERS:PRK13850;locus_tag=RSULL_00048;product=type IV secretion system protein VirD4
scaffold105|size9506	Prodigal:2.60	CDS	91	429	.	+	0	ID=RSULL_00049;inference=ab initio prediction:Prodigal:2.60;locus_tag=RSULL_00049;product=hypothetical protein
scaffold105|size9506	Prodigal:2.60	CDS	460	696	.	-	0	ID=RSULL_00050;inference=ab initio prediction:Prodigal:2.60;locus_tag=RSULL_00050;product=hypothetical protein
scaffold105|size9506	Prodigal:2.60	CDS	1750	2577	.	+	0	ID=RSULL_00051;inference=ab initio prediction:Prodigal:2.60,protein motif:TIGRFAMs:TIGR02252;locus_tag=RSULL_00051;product=HAD hydrolase%2C REG-2-like%2C family IA
scaffold105|size9506	Prodigal:2.60	CDS	2598	3443	.	+	0	ID=RSULL_00052;inference=ab initio prediction:Prodigal:2.60;locus_tag=RSULL_00052;product=hypothetical protein
scaffold105|size9506	Prodigal:2.60	CDS	4161	5417	.	-	0	ID=RSULL_00053;inference=ab initio prediction:Prodigal:2.60,protein motif:CLUSTERS:PRK13869;locus_tag=RSULL_00053;product=plasmid-partitioning protein RepA
scaffold105|size9506	Prodigal:2.60	CDS	5742	6905	.	-	0	ID=RSULL_00054;inference=ab initio prediction:Prodigal:2.60;locus_tag=RSULL_00054;product=hypothetical protein
scaffold105|size9506	Prodigal:2.60	CDS	7069	8175	.	-	0	ID=RSULL_00055;eC_number=2.3.1.-;gene=phbC_1;inference=ab initio prediction:Prodigal:2.60,similar to AA sequence:UniProtKB:P23608;locus_tag=RSULL_00055;product=Poly-beta-hydroxybutyrate polymerase
scaffold105|size9506	Prodigal:2.60	CDS	8179	8880	.	-	0	ID=RSULL_00056;inference=ab initio prediction:Prodigal:2.60,protein motif:TIGRFAMs:TIGR01834;locus_tag=RSULL_00056;product=poly(R)-hydroxyalkanoic acid synthase%2C class III%2C PhaE subunit
scaffold105|size9506	Prodigal:2.60	CDS	8888	9490	.	-	0	ID=RSULL_00057;eC_number=1.1.1.202;gene=dhaT_1;inference=ab initio prediction:Prodigal:2.60,similar to AA sequence:UniProtKB:Q59477;locus_tag=RSULL_00057;product=1%2C3-propanediol dehydrogenase
scaffold106|size9363	Prodigal:2.60	CDS	121	438	.	-	0	ID=RSULL_00058;gene=fdxB;inference=ab initio prediction:Prodigal:2.60,similar to AA sequence:UniProtKB:P20624;locus_tag=RSULL_00058;product=Ferredoxin III
scaffold106|size9363	Prodigal:2.60	CDS	435	665	.	-	0	ID=RSULL_00059;inference=ab initio prediction:Prodigal:2.60,protein motif:Cdd:COG5420;locus_tag=RSULL_00059;note=putative conserved small protein containing a coiled-coil domain;product=hypothetical protein
scaffold106|size9363	Prodigal:2.60	CDS	665	1147	.	-	0	ID=RSULL_00060;inference=ab initio prediction:Prodigal:2.60,protein motif:TIGRFAMs:TIGR02935;locus_tag=RSULL_00060;product=putative nitrogen fixation protein
scaffold106|size9363	Prodigal:2.60	CDS	1151	1648	.	-	0	ID=RSULL_00061;inference=ab initio prediction:Prodigal:2.60,protein motif:TIGRFAMs:TIGR02663;locus_tag=RSULL_00061;product=nitrogen fixation protein NifX
scaffold106|size9363	Prodigal:2.60	CDS	1614	2996	.	-	0	ID=RSULL_00062;eC_number=1.18.6.1;gene=nifK;inference=ab initio prediction:Prodigal:2.60,similar to AA sequence:UniProtKB:P11347;locus_tag=RSULL_00062;product=Nitrogenase molybdenum-iron protein beta chain
scaffold106|size9363	Prodigal:2.60	CDS	3006	4472	.	-	0	ID=RSULL_00063;eC_number=1.18.6.1;gene=nifD_1;inference=ab initio prediction:Prodigal:2.60,similar to AA sequence:UniProtKB:P06121;locus_tag=RSULL_00063;product=Nitrogenase molybdenum-iron protein alpha chain
scaffold106|size9363	Prodigal:2.60	CDS	4528	6069	.	-	0	ID=RSULL_00064;eC_number=1.18.6.1;gene=nifK1;inference=ab initio prediction:Prodigal:2.60,similar to AA sequence:UniProtKB:P19067;locus_tag=RSULL_00064;product=Nitrogenase molybdenum-iron protein beta chain
scaffold106|size9363	Prodigal:2.60	CDS	6170	7672	.	-	0	ID=RSULL_00065;eC_number=1.18.6.1;gene=nifD_2;inference=ab initio prediction:Prodigal:2.60,similar to AA sequence:UniProtKB:P06121;locus_tag=RSULL_00065;product=Nitrogenase molybdenum-iron protein alpha chain
scaffold106|size9363	Prodigal:2.60	CDS	7782	8675	.	-	0	ID=RSULL_00066;eC_number=1.18.6.1;gene=nifH_1;inference=ab initio prediction:Prodigal:2.60,similar to AA sequence:UniProtKB:P22921;locus_tag=RSULL_00066;product=Nitrogenase iron protein
scaffold107|size9256	Prodigal:2.60	CDS	144	422	.	-	0	ID=RSULL_00067;inference=ab initio prediction:Prodigal:2.60;locus_tag=RSULL_00067;product=hypothetical protein
scaffold107|size9256	Prodigal:2.60	CDS	1461	1868	.	+	0	ID=RSULL_00068;inference=ab initio prediction:Prodigal:2.60;locus_tag=RSULL_00068;product=hypothetical protein
scaffold107|size9256	Prodigal:2.60	CDS	2298	2522	.	-	0	ID=RSULL_00069;inference=ab initio prediction:Prodigal:2.60;locus_tag=RSULL_00069;product=hypothetical protein
scaffold107|size9256	Prodigal:2.60	CDS	2656	3693	.	-	0	ID=RSULL_00070;inference=ab initio prediction:Prodigal:2.60;locus_tag=RSULL_00070;product=hypothetical protein
scaffold107|size9256	Prodigal:2.60	CDS	3789	4157	.	+	0	ID=RSULL_00071;inference=ab initio prediction:Prodigal:2.60,protein motif:Pfam:PF12680.1;locus_tag=RSULL_00071;product=SnoaL-like domain protein
scaffold107|size9256	Prodigal:2.60	CDS	4308	4484	.	-	0	ID=RSULL_00072;inference=ab initio prediction:Prodigal:2.60;locus_tag=RSULL_00072;product=hypothetical protein
scaffold107|size9256	Prodigal:2.60	CDS	4519	5712	.	-	0	ID=RSULL_00073;inference=ab initio prediction:Prodigal:2.60,protein motif:Cdd:COG4644;locus_tag=RSULL_00073;product=Transposase%2C TnpA family
scaffold107|size9256	Prodigal:2.60	CDS	5925	7001	.	+	0	ID=RSULL_00074;eC_number=1.14.13.-;gene=3%2C6_1;inference=ab initio prediction:Prodigal:2.60,similar to AA sequence:UniProtKB:D7UER1;locus_tag=RSULL_00074;product=3%2C6-diketocamphane 1%2C6 monooxygenase
scaffold107|size9256	Prodigal:2.60	CDS	7022	7618	.	+	0	ID=RSULL_00075;eC_number=3.5.1.110;gene=rutB_1;inference=ab initio prediction:Prodigal:2.60,similar to AA sequence:UniProtKB:P75897;locus_tag=RSULL_00075;product=Peroxyureidoacrylate/ureidoacrylate amidohydrolase RutB
scaffold107|size9256	Prodigal:2.60	CDS	7620	8687	.	+	0	ID=RSULL_00076;eC_number=2.4.2.18;gene=trpD_1;inference=ab initio prediction:Prodigal:2.60,similar to AA sequence:UniProtKB:Q8PD71;locus_tag=RSULL_00076;product=Anthranilate phosphoribosyltransferase
scaffold107|size9256	Prodigal:2.60	CDS	8671	9159	.	+	0	ID=RSULL_00077;eC_number=5.3.1.24;gene=trpF_1;inference=ab initio prediction:Prodigal:2.60,similar to AA sequence:UniProtKB:Q56320;locus_tag=RSULL_00077;product=N-(5'-phosphoribosyl)anthranilate isomerase
scaffold108|size9885	Prodigal:2.60	CDS	72	953	.	+	0	ID=RSULL_00078;inference=ab initio prediction:Prodigal:2.60,protein motif:Pfam:PF01385.13;locus_tag=RSULL_00078;product=putative transposase
scaffold108|size9885	Prodigal:2.60	CDS	788	1213	.	-	0	ID=RSULL_00079;inference=ab initio prediction:Prodigal:2.60;locus_tag=RSULL_00079;product=hypothetical protein
scaffold108|size9885	Prodigal:2.60	CDS	1801	3258	.	-	0	ID=RSULL_00080;gene=cobQ;inference=ab initio prediction:Prodigal:2.60,similar to AA sequence:UniProtKB:P29932;locus_tag=RSULL_00080;product=Cobyric acid synthase
scaffold108|size9885	Prodigal:2.60	CDS	3859	4854	.	+	0	ID=RSULL_00081;inference=ab initio prediction:Prodigal:2.60,protein motif:Cdd:COG2113;locus_tag=RSULL_00081;product=ABC-type proline/glycine betaine transport systems%2C periplasmic components
scaffold108|size9885	Prodigal:2.60	CDS	4954	5304	.	+	0	ID=RSULL_00082;inference=ab initio prediction:Prodigal:2.60;locus_tag=RSULL_00082;product=hypothetical protein
scaffold108|size9885	Prodigal:2.60	CDS	5310	5558	.	-	0	ID=RSULL_00083;inference=ab initio prediction:Prodigal:2.60,protein motif:Cdd:COG5510;locus_tag=RSULL_00083;product=putative small secreted protein
scaffold108|size9885	Prodigal:2.60	CDS	5570	6469	.	-	0	ID=RSULL_00084;gene=gltC_1;inference=ab initio prediction:Prodigal:2.60,similar to AA sequence:UniProtKB:P20668;locus_tag=RSULL_00084;product=HTH-type transcriptional regulator GltC
scaffold108|size9885	Prodigal:2.60	CDS	6579	6836	.	+	0	ID=RSULL_00085;inference=ab initio prediction:Prodigal:2.60;locus_tag=RSULL_00085;product=hypothetical protein
scaffold108|size9885	Prodigal:2.60	CDS	6833	7735	.	-	0	ID=RSULL_00086;inference=ab initio prediction:Prodigal:2.60,protein motif:Pfam:PF00582.20;locus_tag=RSULL_00086;product=Universal stress protein family protein
scaffold108|size9885	Prodigal:2.60	CDS	7972	8415	.	+	0	ID=RSULL_00087;inference=ab initio prediction:Prodigal:2.60;locus_tag=RSULL_00087;product=hypothetical protein
scaffold108|size9885	Prodigal:2.60	CDS	8626	8859	.	+	0	ID=RSULL_00088;inference=ab initio prediction:Prodigal:2.60;locus_tag=RSULL_00088;product=hypothetical protein
scaffold108|size9885	Prodigal:2.60	CDS	9071	9403	.	-	0	ID=RSULL_00089;inference=ab initio prediction:Prodigal:2.60;locus_tag=RSULL_00089;product=hypothetical protein
scaffold108|size9885	Prodigal:2.60	CDS	9484	9882	.	+	0	ID=RSULL_00090;inference=ab initio prediction:Prodigal:2.60;locus_tag=RSULL_00090;product=hypothetical protein
scaffold109|size8381	Prodigal:2.60	CDS	188	838	.	+	0	ID=RSULL_00091;inference=ab initio prediction:Prodigal:2.60;locus_tag=RSULL_00091;product=hypothetical protein
scaffold109|size8381	Prodigal:2.60	CDS	869	1648	.	+	0	ID=RSULL_00092;inference=ab initio prediction:Prodigal:2.60;locus_tag=RSULL_00092;product=hypothetical protein
scaffold109|size8381	Prodigal:2.60	CDS	1703	2134	.	+	0	ID=RSULL_00093;inference=ab initio prediction:Prodigal:2.60;locus_tag=RSULL_00093;product=hypothetical protein
scaffold109|size8381	Prodigal:2.60	CDS	2655	3347	.	-	0	ID=RSULL_00094;eC_number=1.1.1.205;gene=guaB_1;inference=ab initio prediction:Prodigal:2.60,similar to AA sequence:UniProtKB:P65167;locus_tag=RSULL_00094;product=Inosine-5'-monophosphate dehydrogenase
scaffold109|size8381	Prodigal:2.60	CDS	3665	5446	.	-	0	ID=RSULL_00095;eC_number=1.5.3.6;inference=ab initio prediction:Prodigal:2.60,similar to AA sequence:UniProtKB:P08159;locus_tag=RSULL_00095;product=6-hydroxy-D-nicotine oxidase
scaffold109|size8381	Prodigal:2.60	CDS	5459	6892	.	-	0	ID=RSULL_00096;eC_number=1.14.99.41;inference=ab initio prediction:Prodigal:2.60,similar to AA sequence:UniProtKB:P74334;locus_tag=RSULL_00096;product=8'-apo-beta-carotenal 15%2C15'-oxygenase
scaffold109|size8381	Prodigal:2.60	CDS	7050	7331	.	+	0	ID=RSULL_00097;inference=ab initio prediction:Prodigal:2.60;locus_tag=RSULL_00097;product=hypothetical protein
scaffold109|size8381	Prodigal:2.60	CDS	7466	7753	.	+	0	ID=RSULL_00098;inference=ab initio prediction:Prodigal:2.60;locus_tag=RSULL_00098;product=hypothetical protein
scaffold109|size8381	Prodigal:2.60	CDS	7824	8054	.	+	0	ID=RSULL_00099;inference=ab initio prediction:Prodigal:2.60;locus_tag=RSULL_00099;product=hypothetical protein
scaffold109|size8381	Prodigal:2.60	CDS	8109	8291	.	+	0	ID=RSULL_00100;inference=ab initio prediction:Prodigal:2.60;locus_tag=RSULL_00100;product=hypothetical protein
scaffold10|size141276	Prodigal:2.60	CDS	27	518	.	+	0	ID=RSULL_00101;inference=ab initio prediction:Prodigal:2.60,protein motif:TIGRFAMs:TIGR02021;locus_tag=RSULL_00101;product=magnesium protoporphyrin O-methyltransferase
scaffold10|size141276	Prodigal:2.60	CDS	734	1525	.	+	0	ID=RSULL_00102;gene=modA_1;inference=ab initio prediction:Prodigal:2.60,similar to AA sequence:UniProtKB:P37329;locus_tag=RSULL_00102;product=Molybdate-binding periplasmic protein precursor
scaffold10|size141276	Prodigal:2.60	CDS	1576	2274	.	+	0	ID=RSULL_00103;gene=modB_1;inference=ab initio prediction:Prodigal:2.60,similar to AA sequence:UniProtKB:P0AF01;locus_tag=RSULL_00103;product=Molybdenum transport system permease protein ModB
scaffold10|size141276	Prodigal:2.60	CDS	2271	3338	.	+	0	ID=RSULL_00104;eC_number=3.6.3.25;gene=cysA_1;inference=ab initio prediction:Prodigal:2.60,similar to AA sequence:UniProtKB:P14788;locus_tag=RSULL_00104;product=Sulfate/thiosulfate import ATP-binding protein CysA
scaffold10|size141276	Prodigal:2.60	CDS	3339	3716	.	-	0	ID=RSULL_00105;gene=mopA;inference=ab initio prediction:Prodigal:2.60,similar to AA sequence:UniProtKB:Q08385;locus_tag=RSULL_00105;product=Molybdenum-pterin-binding protein MopA
scaffold10|size141276	Prodigal:2.60	CDS	3890	4363	.	+	0	ID=RSULL_00106;gene=rsfS;inference=ab initio prediction:Prodigal:2.60,similar to AA sequence:UniProtKB:Q5NLX3;locus_tag=RSULL_00106;product=Ribosomal silencing factor RsfS
scaffold10|size141276	Prodigal:2.60	CDS	4480	4962	.	+	0	ID=RSULL_00107;eC_number=2.1.1.177;gene=rlmH;inference=ab initio prediction:Prodigal:2.60,similar to AA sequence:UniProtKB:P0C1V0;locus_tag=RSULL_00107;product=Ribosomal RNA large subunit methyltransferase H
scaffold10|size141276	Prodigal:2.60	CDS	5074	6516	.	+	0	ID=RSULL_00108;gene=envC;inference=ab initio prediction:Prodigal:2.60,similar to AA sequence:UniProtKB:P37690;locus_tag=RSULL_00108;product=Septal ring factor
scaffold10|size141276	Prodigal:2.60	CDS	6506	7828	.	+	0	ID=RSULL_00109;eC_number=3.4.21.-;inference=ab initio prediction:Prodigal:2.60,similar to AA sequence:UniProtKB:Q7A5M9;locus_tag=RSULL_00109;product=putative CtpA-like serine protease
scaffold10|size141276	Prodigal:2.60	CDS	7920	9101	.	+	0	ID=RSULL_00110;inference=ab initio prediction:Prodigal:2.60,protein motif:Pfam:PF04748.7;locus_tag=RSULL_00110;product=Divergent polysaccharide deacetylase
scaffold10|size141276	Prodigal:2.60	CDS	9112	9645	.	+	0	ID=RSULL_00111;eC_number=3.6.1.-;gene=rppH;inference=ab initio prediction:Prodigal:2.60,similar to AA sequence:UniProtKB:P35640;locus_tag=RSULL_00111;product=RNA pyrophosphohydrolase
scaffold10|size141276	Prodigal:2.60	CDS	10047	10799	.	+	0	ID=RSULL_00112;eC_number=2.1.1.77;gene=pcm_1;inference=ab initio prediction:Prodigal:2.60,similar to AA sequence:UniProtKB:P0A7A5;locus_tag=RSULL_00112;product=Protein-L-isoaspartate O-methyltransferase
scaffold10|size141276	Prodigal:2.60	CDS	10796	13342	.	+	0	ID=RSULL_00113;inference=ab initio prediction:Prodigal:2.60,protein motif:Cdd:COG4262;locus_tag=RSULL_00113;note=putative spermidine synthase with an N-terminal membrane domain;product=hypothetical protein
scaffold10|size141276	Prodigal:2.60	CDS	13496	13981	.	-	0	ID=RSULL_00114;eC_number=1.16.3.1;gene=bfr;inference=ab initio prediction:Prodigal:2.60,similar to AA sequence:UniProtKB:Q59738;locus_tag=RSULL_00114;product=Bacterioferritin
scaffold10|size141276	Prodigal:2.60	CDS	14067	14471	.	+	0	ID=RSULL_00115;inference=ab initio prediction:Prodigal:2.60;locus_tag=RSULL_00115;product=hypothetical protein
scaffold10|size141276	Prodigal:2.60	CDS	14834	15190	.	-	0	ID=RSULL_00116;eC_number=3.1.-.-;gene=chpB;inference=ab initio prediction:Prodigal:2.60,similar to AA sequence:UniProtKB:P33647;locus_tag=RSULL_00116;product=mRNA interferase ChpB
scaffold10|size141276	Prodigal:2.60	CDS	15190	15453	.	-	0	ID=RSULL_00117;gene=pemI;inference=ab initio prediction:Prodigal:2.60,similar to AA sequence:UniProtKB:P13975;locus_tag=RSULL_00117;product=Antitoxin PemI
scaffold10|size141276	Prodigal:2.60	CDS	15839	19300	.	-	0	ID=RSULL_00118;eC_number=2.7.7.7;gene=dnaE2_1;inference=ab initio prediction:Prodigal:2.60,similar to AA sequence:UniProtKB:B8H427;locus_tag=RSULL_00118;product=Error-prone DNA polymerase
scaffold10|size141276	Prodigal:2.60	CDS	19297	20715	.	-	0	ID=RSULL_00119;inference=ab initio prediction:Prodigal:2.60,protein motif:CLUSTERS:PRK02794;locus_tag=RSULL_00119;product=DNA polymerase IV
scaffold10|size141276	Prodigal:2.60	CDS	20756	21700	.	-	0	ID=RSULL_00120;inference=ab initio prediction:Prodigal:2.60,protein motif:Cdd:COG4544;locus_tag=RSULL_00120;note=putative conserved protein;product=hypothetical protein
scaffold10|size141276	Prodigal:2.60	CDS	21865	22302	.	+	0	ID=RSULL_00121;inference=ab initio prediction:Prodigal:2.60,protein motif:Pfam:PF06262.5;locus_tag=RSULL_00121;product=Possibl zinc metallo-peptidase
scaffold10|size141276	Prodigal:2.60	CDS	22304	22510	.	-	0	ID=RSULL_00122;inference=ab initio prediction:Prodigal:2.60,protein motif:Cdd:COG5515;locus_tag=RSULL_00122;note=putative conserved small protein;product=hypothetical protein
scaffold10|size141276	Prodigal:2.60	CDS	22507	23430	.	-	0	ID=RSULL_00123;eC_number=3.1.2.-;gene=mcl2;inference=ab initio prediction:Prodigal:2.60,similar to AA sequence:UniProtKB:D3JV05;locus_tag=RSULL_00123;product=(3S)-malyl-CoA thioesterase
scaffold10|size141276	Prodigal:2.60	CDS	23542	23772	.	+	0	ID=RSULL_00124;inference=ab initio prediction:Prodigal:2.60;locus_tag=RSULL_00124;product=hypothetical protein
scaffold10|size141276	Prodigal:2.60	CDS	23900	24319	.	+	0	ID=RSULL_00125;inference=ab initio prediction:Prodigal:2.60,protein motif:Cdd:COG3324;locus_tag=RSULL_00125;product=putative enzyme related to lactoylglutathione lyase
scaffold10|size141276	Prodigal:2.60	CDS	24456	25064	.	+	0	ID=RSULL_00126;eC_number=4.2.1.33;gene=leuD;inference=ab initio prediction:Prodigal:2.60,similar to AA sequence:UniProtKB:Q92LA1;locus_tag=RSULL_00126;product=3-isopropylmalate dehydratase small subunit
scaffold10|size141276	Prodigal:2.60	CDS	25251	26363	.	+	0	ID=RSULL_00127;eC_number=1.1.1.85;gene=leuB;inference=ab initio prediction:Prodigal:2.60,similar to AA sequence:UniProtKB:Q1MA50;locus_tag=RSULL_00127;product=3-isopropylmalate dehydrogenase
scaffold10|size141276	Prodigal:2.60	CDS	26475	27233	.	+	0	ID=RSULL_00128;inference=ab initio prediction:Prodigal:2.60,protein motif:CLUSTERS:PRK11837;locus_tag=RSULL_00128;product=undecaprenyl pyrophosphate phosphatase
scaffold10|size141276	Prodigal:2.60	CDS	27374	28879	.	-	0	ID=RSULL_00129;eC_number=2.7.1.17;gene=xylB_1;inference=ab initio prediction:Prodigal:2.60,similar to AA sequence:UniProtKB:P35850;locus_tag=RSULL_00129;product=Xylulose kinase
scaffold10|size141276	Prodigal:2.60	CDS	28980	29981	.	-	0	ID=RSULL_00130;gene=sorC;inference=ab initio prediction:Prodigal:2.60,similar to AA sequence:UniProtKB:P37078;locus_tag=RSULL_00130;product=Sor operon activator
scaffold10|size141276	Prodigal:2.60	CDS	30166	31497	.	+	0	ID=RSULL_00131;eC_number=1.1.1.261;gene=egsA;inference=ab initio prediction:Prodigal:2.60,similar to AA sequence:UniProtKB:P94527;locus_tag=RSULL_00131;product=Glycerol-1-phosphate dehydrogenase [NAD(P)+]
scaffold10|size141276	Prodigal:2.60	CDS	31502	32308	.	+	0	ID=RSULL_00132;inference=ab initio prediction:Prodigal:2.60,protein motif:CLUSTERS:PRK01158;locus_tag=RSULL_00132;product=phosphoglycolate phosphatase
scaffold10|size141276	Prodigal:2.60	CDS	32305	32733	.	+	0	ID=RSULL_00133;inference=ab initio prediction:Prodigal:2.60,protein motif:CLUSTERS:PRK13369;locus_tag=RSULL_00133;product=glycerol-3-phosphate dehydrogenase
scaffold10|size141276	Prodigal:2.60	CDS	32872	33759	.	+	0	ID=RSULL_00134;gene=sugA_1;inference=ab initio prediction:Prodigal:2.60,similar to AA sequence:UniProtKB:O50452;locus_tag=RSULL_00134;product=Trehalose transport system permease protein SugA
scaffold10|size141276	Prodigal:2.60	CDS	33761	34642	.	+	0	ID=RSULL_00135;gene=sugB_1;inference=ab initio prediction:Prodigal:2.60,similar to AA sequence:UniProtKB:O50453;locus_tag=RSULL_00135;product=Trehalose transport system permease protein SugB
scaffold10|size141276	Prodigal:2.60	CDS	34726	36222	.	+	0	ID=RSULL_00136;inference=ab initio prediction:Prodigal:2.60,similar to AA sequence:UniProtKB:Q9RUE8;locus_tag=RSULL_00136;product=putative ABC transporter-binding protein precursor
scaffold10|size141276	Prodigal:2.60	CDS	36304	36972	.	+	0	ID=RSULL_00137;eC_number=1.1.1.-;gene=ydfG_1;inference=ab initio prediction:Prodigal:2.60,similar to AA sequence:UniProtKB:P39831;locus_tag=RSULL_00137;product=NADP-dependent 3-hydroxy acid dehydrogenase YdfG
scaffold10|size141276	Prodigal:2.60	CDS	37035	38099	.	+	0	ID=RSULL_00138;eC_number=3.6.3.20;gene=ugpC_1;inference=ab initio prediction:Prodigal:2.60,similar to AA sequence:UniProtKB:Q8ZLF4;locus_tag=RSULL_00138;product=sn-glycerol-3-phosphate import ATP-binding protein UgpC
scaffold10|size141276	Prodigal:2.60	CDS	38178	40226	.	+	0	ID=RSULL_00139;eC_number=1.2.1.62;gene=tsaC1;inference=ab initio prediction:Prodigal:2.60,similar to AA sequence:UniProtKB:P94681;locus_tag=RSULL_00139;product=4-formylbenzenesulfonate dehydrogenase TsaC1/TsaC2
scaffold10|size141276	Prodigal:2.60	CDS	40338	41366	.	+	0	ID=RSULL_00140;eC_number=1.1.1.94;gene=gpsA_1;inference=ab initio prediction:Prodigal:2.60,similar to AA sequence:UniProtKB:Q5XE03;locus_tag=RSULL_00140;product=Glycerol-3-phosphate dehydrogenase [NAD(P)+]
scaffold10|size141276	Prodigal:2.60	CDS	41581	43467	.	-	0	ID=RSULL_00141;gene=proP_1;inference=ab initio prediction:Prodigal:2.60,similar to AA sequence:UniProtKB:P0C0L7;locus_tag=RSULL_00141;product=Proline porter II
scaffold10|size141276	Prodigal:2.60	CDS	43995	45029	.	+	0	ID=RSULL_00142;eC_number=1.2.1.11;gene=asd2;inference=ab initio prediction:Prodigal:2.60,similar to AA sequence:UniProtKB:P23247;locus_tag=RSULL_00142;product=Aspartate-semialdehyde dehydrogenase 2
scaffold10|size141276	Prodigal:2.60	CDS	45216	46037	.	+	0	ID=RSULL_00143;eC_number=4.2.2.-;gene=mltB_1;inference=ab initio prediction:Prodigal:2.60,similar to AA sequence:UniProtKB:P41052;locus_tag=RSULL_00143;product=Membrane-bound lytic murein transglycosylase B precursor
scaffold10|size141276	Prodigal:2.60	CDS	46056	46697	.	-	0	ID=RSULL_00144;eC_number=4.2.1.1;gene=cynT_1;inference=ab initio prediction:Prodigal:2.60,similar to AA sequence:UniProtKB:P0ABE9;locus_tag=RSULL_00144;product=Carbonic anhydrase 1
scaffold10|size141276	Prodigal:2.60	CDS	46771	47649	.	-	0	ID=RSULL_00145;eC_number=2.7.1.35;gene=pdxY;inference=ab initio prediction:Prodigal:2.60,similar to AA sequence:UniProtKB:Q7CIR8;locus_tag=RSULL_00145;product=Pyridoxamine kinase
scaffold10|size141276	Prodigal:2.60	CDS	47925	52706	.	+	0	ID=RSULL_00146;eC_number=1.4.1.2;gene=gdhB;inference=ab initio prediction:Prodigal:2.60,similar to AA sequence:UniProtKB:Q9HZE0;locus_tag=RSULL_00146;product=NAD-specific glutamate dehydrogenase
scaffold10|size141276	Prodigal:2.60	CDS	52738	54138	.	+	0	ID=RSULL_00147;inference=ab initio prediction:Prodigal:2.60,protein motif:Pfam:PF11700.2;locus_tag=RSULL_00147;product=Vacuole effluxer Atg22 like protein
scaffold10|size141276	Prodigal:2.60	CDS	54174	55790	.	-	0	ID=RSULL_00148;gene=purH;inference=ab initio prediction:Prodigal:2.60,similar to AA sequence:UniProtKB:C3MAR5;locus_tag=RSULL_00148;product=Bifunctional purine biosynthesis protein PurH
scaffold10|size141276	Prodigal:2.60	CDS	55888	57507	.	-	0	ID=RSULL_00149;inference=ab initio prediction:Prodigal:2.60,protein motif:Pfam:PF07940.7;locus_tag=RSULL_00149;product=Heparinase II/III-like protein
scaffold10|size141276	Prodigal:2.60	CDS	57632	57850	.	-	0	ID=RSULL_00150;inference=ab initio prediction:Prodigal:2.60;locus_tag=RSULL_00150;product=hypothetical protein
scaffold10|size141276	Prodigal:2.60	CDS	58214	59593	.	-	0	ID=RSULL_00151;eC_number=2.1.1.176;gene=rsmB_1;inference=ab initio prediction:Prodigal:2.60,similar to AA sequence:UniProtKB:P36929;locus_tag=RSULL_00151;product=Ribosomal RNA small subunit methyltransferase B
scaffold10|size141276	Prodigal:2.60	CDS	59590	60552	.	-	0	ID=RSULL_00152;eC_number=3.4.24.-;gene=htpX;inference=ab initio prediction:Prodigal:2.60,similar to AA sequence:UniProtKB:P65815;locus_tag=RSULL_00152;note=Protease HtpX homolog;product=hypothetical protein
scaffold10|size141276	Prodigal:2.60	CDS	60661	60885	.	+	0	ID=RSULL_00153;inference=ab initio prediction:Prodigal:2.60,protein motif:Cdd:COG5508;locus_tag=RSULL_00153;note=putative conserved small protein;product=hypothetical protein
scaffold10|size141276	Prodigal:2.60	CDS	61113	63068	.	-	0	ID=RSULL_00154;eC_number=6.2.1.1;gene=acsA_1;inference=ab initio prediction:Prodigal:2.60,similar to AA sequence:UniProtKB:Q89WV5;locus_tag=RSULL_00154;product=Acetyl-coenzyme A synthetase
scaffold10|size141276	Prodigal:2.60	CDS	63301	64002	.	+	0	ID=RSULL_00155;inference=ab initio prediction:Prodigal:2.60;locus_tag=RSULL_00155;product=hypothetical protein
scaffold10|size141276	Prodigal:2.60	CDS	64077	64982	.	-	0	ID=RSULL_00156;gene=fliC_1;inference=ab initio prediction:Prodigal:2.60,similar to AA sequence:UniProtKB:Q8YDM5;locus_tag=RSULL_00156;product=Flagellin
scaffold10|size141276	Prodigal:2.60	CDS	65157	67067	.	-	0	ID=RSULL_00157;eC_number=6.2.1.1;gene=acsA_2;inference=ab initio prediction:Prodigal:2.60,similar to AA sequence:UniProtKB:Q89WV5;locus_tag=RSULL_00157;product=Acetyl-coenzyme A synthetase
scaffold10|size141276	Prodigal:2.60	CDS	67151	67810	.	-	0	ID=RSULL_00158;inference=ab initio prediction:Prodigal:2.60,protein motif:TIGRFAMs:TIGR00044;locus_tag=RSULL_00158;product=pyridoxal phosphate enzyme%2C YggS family
scaffold10|size141276	Prodigal:2.60	CDS	68001	70631	.	+	0	ID=RSULL_00159;eC_number=6.1.1.4;gene=leuS;inference=ab initio prediction:Prodigal:2.60,similar to AA sequence:UniProtKB:Q9JXT2;locus_tag=RSULL_00159;product=Leucine--tRNA ligase
scaffold10|size141276	Prodigal:2.60	CDS	70621	71142	.	+	0	ID=RSULL_00160;inference=ab initio prediction:Prodigal:2.60;locus_tag=RSULL_00160;product=hypothetical protein
scaffold10|size141276	Prodigal:2.60	CDS	71153	72190	.	+	0	ID=RSULL_00161;inference=ab initio prediction:Prodigal:2.60,protein motif:CLUSTERS:PRK06585;locus_tag=RSULL_00161;product=DNA polymerase III subunit delta
scaffold10|size141276	Prodigal:2.60	CDS	72193	73077	.	-	0	ID=RSULL_00162;gene=parB_1;inference=ab initio prediction:Prodigal:2.60,similar to AA sequence:UniProtKB:P0CAV8;locus_tag=RSULL_00162;product=Chromosome-partitioning protein ParB
scaffold10|size141276	Prodigal:2.60	CDS	73097	73891	.	-	0	ID=RSULL_00163;gene=soj_1;inference=ab initio prediction:Prodigal:2.60,similar to AA sequence:UniProtKB:P37522;locus_tag=RSULL_00163;product=Sporulation initiation inhibitor protein soj
scaffold10|size141276	Prodigal:2.60	CDS	73911	74528	.	-	0	ID=RSULL_00164;eC_number=2.1.1.-;gene=rsmG;inference=ab initio prediction:Prodigal:2.60,similar to AA sequence:UniProtKB:Q97QD4;locus_tag=RSULL_00164;product=Ribosomal RNA small subunit methyltransferase G
scaffold10|size141276	Prodigal:2.60	CDS	74548	76422	.	-	0	ID=RSULL_00165;gene=mnmG;inference=ab initio prediction:Prodigal:2.60,similar to AA sequence:UniProtKB:P0A6U3;locus_tag=RSULL_00165;product=Glucose-inhibited division protein A
scaffold10|size141276	Prodigal:2.60	CDS	76460	77776	.	-	0	ID=RSULL_00166;eC_number=3.6.-.-;gene=mnmE;inference=ab initio prediction:Prodigal:2.60,similar to AA sequence:UniProtKB:P25522;locus_tag=RSULL_00166;product=tRNA modification GTPase MnmE
scaffold10|size141276	Prodigal:2.60	CDS	77868	79133	.	-	0	ID=RSULL_00167;eC_number=3.6.4.-;gene=rho;inference=ab initio prediction:Prodigal:2.60,similar to AA sequence:UniProtKB:P0AG30;locus_tag=RSULL_00167;note=Transcription termination factor Rho;product=hypothetical protein
scaffold10|size141276	Prodigal:2.60	CDS	79322	79861	.	-	0	ID=RSULL_00168;inference=ab initio prediction:Prodigal:2.60,protein motif:Cdd:COG1981;locus_tag=RSULL_00168;product=putative membrane protein
scaffold10|size141276	Prodigal:2.60	CDS	79862	80872	.	-	0	ID=RSULL_00169;eC_number=4.1.1.37;gene=hemE;inference=ab initio prediction:Prodigal:2.60,similar to AA sequence:UniProtKB:P32920;locus_tag=RSULL_00169;product=Uroporphyrinogen decarboxylase
scaffold10|size141276	Prodigal:2.60	CDS	81300	82121	.	+	0	ID=RSULL_00170;eC_number=2.7.11.32;gene=yqfL;inference=ab initio prediction:Prodigal:2.60,similar to AA sequence:UniProtKB:P54470;locus_tag=RSULL_00170;product=Putative pyruvate%2C phosphate dikinase regulatory protein
scaffold10|size141276	Prodigal:2.60	CDS	82156	82755	.	+	0	ID=RSULL_00171;gene=yceF;inference=ab initio prediction:Prodigal:2.60,similar to AA sequence:UniProtKB:P0A729;locus_tag=RSULL_00171;product=Maf-like protein YceF
scaffold10|size141276	Prodigal:2.60	CDS	82748	83605	.	+	0	ID=RSULL_00172;eC_number=1.1.1.25;gene=aroE_1;inference=ab initio prediction:Prodigal:2.60,similar to AA sequence:UniProtKB:O67049;locus_tag=RSULL_00172;product=Shikimate dehydrogenase
scaffold10|size141276	Prodigal:2.60	CDS	83605	84216	.	+	0	ID=RSULL_00173;eC_number=2.7.1.24;gene=coaE;inference=ab initio prediction:Prodigal:2.60,similar to AA sequence:UniProtKB:O67792;locus_tag=RSULL_00173;product=Dephospho-CoA kinase
scaffold10|size141276	Prodigal:2.60	CDS	84209	84922	.	+	0	ID=RSULL_00174;eC_number=2.7.7.7;gene=dnaQ_1;inference=ab initio prediction:Prodigal:2.60,similar to AA sequence:UniProtKB:P03007;locus_tag=RSULL_00174;product=DNA polymerase III subunit epsilon
scaffold10|size141276	Prodigal:2.60	CDS	84975	85451	.	-	0	ID=RSULL_00175;gene=secB;inference=ab initio prediction:Prodigal:2.60,similar to AA sequence:UniProtKB:Q92TE7;locus_tag=RSULL_00175;product=Protein-export protein SecB
scaffold10|size141276	Prodigal:2.60	CDS	85533	86042	.	-	0	ID=RSULL_00176;inference=ab initio prediction:Prodigal:2.60,protein motif:CLUSTERS:PRK11463;locus_tag=RSULL_00176;product=phage T7 F exclusion suppressor FxsA
scaffold10|size141276	Prodigal:2.60	CDS	86169	86870	.	+	0	ID=RSULL_00177;inference=ab initio prediction:Prodigal:2.60,protein motif:TIGRFAMs:TIGR00984;locus_tag=RSULL_00177;product=mitochondrial import inner membrane%2C translocase subunit
scaffold10|size141276	Prodigal:2.60	CDS	86867	87985	.	+	0	ID=RSULL_00178;eC_number=4.2.2.-;gene=mltA;inference=ab initio prediction:Prodigal:2.60,similar to AA sequence:UniProtKB:P0A935;locus_tag=RSULL_00178;product=Membrane-bound lytic murein transglycosylase A precursor
scaffold10|size141276	Prodigal:2.60	CDS	87985	88548	.	+	0	ID=RSULL_00179;eC_number=3.1.-.-;gene=smrA;inference=ab initio prediction:Prodigal:2.60,similar to AA sequence:UniProtKB:P76053;locus_tag=RSULL_00179;product=putative DNA endonuclease SmrA
scaffold10|size141276	Prodigal:2.60	CDS	88545	88922	.	+	0	ID=RSULL_00180;inference=ab initio prediction:Prodigal:2.60,protein motif:CLUSTERS:PRK08154;locus_tag=RSULL_00180;product=anaerobic benzoate catabolism transcriptional regulator
scaffold10|size141276	Prodigal:2.60	CDS	89057	91492	.	+	0	ID=RSULL_00181;eC_number=5.99.1.3;gene=gyrB_1;inference=ab initio prediction:Prodigal:2.60,similar to AA sequence:UniProtKB:P0AES6;locus_tag=RSULL_00181;product=DNA gyrase subunit B
scaffold10|size141276	Prodigal:2.60	CDS	91549	92142	.	-	0	ID=RSULL_00182;inference=ab initio prediction:Prodigal:2.60,protein motif:CLUSTERS:PRK05365;locus_tag=RSULL_00182;product=malonic semialdehyde reductase
scaffold10|size141276	Prodigal:2.60	CDS	92375	93217	.	+	0	ID=RSULL_00183;eC_number=4.3.2.3;inference=ab initio prediction:Prodigal:2.60,similar to AA sequence:UniProtKB:Q39BA7;locus_tag=RSULL_00183;product=Ureidoglycolate lyase
scaffold10|size141276	Prodigal:2.60	CDS	93419	94690	.	+	0	ID=RSULL_00184;inference=ab initio prediction:Prodigal:2.60,protein motif:TIGRFAMs:TIGR01849;locus_tag=RSULL_00184;product=polyhydroxyalkanoate depolymerase%2C intracellular
scaffold10|size141276	Prodigal:2.60	CDS	94835	95269	.	+	0	ID=RSULL_00185;inference=ab initio prediction:Prodigal:2.60;locus_tag=RSULL_00185;product=hypothetical protein
scaffold10|size141276	Prodigal:2.60	CDS	95454	96128	.	+	0	ID=RSULL_00186;inference=ab initio prediction:Prodigal:2.60;locus_tag=RSULL_00186;product=hypothetical protein
scaffold10|size141276	Prodigal:2.60	CDS	96206	96874	.	+	0	ID=RSULL_00187;eC_number=5.3.1.24;gene=trpF_2;inference=ab initio prediction:Prodigal:2.60,similar to AA sequence:UniProtKB:Q56320;locus_tag=RSULL_00187;product=N-(5'-phosphoribosyl)anthranilate isomerase
scaffold10|size141276	Prodigal:2.60	CDS	96877	98097	.	+	0	ID=RSULL_00188;eC_number=4.2.1.20;gene=trpB;inference=ab initio prediction:Prodigal:2.60,similar to AA sequence:UniProtKB:Q2KE82;locus_tag=RSULL_00188;product=Tryptophan synthase beta chain
scaffold10|size141276	Prodigal:2.60	CDS	98103	98942	.	+	0	ID=RSULL_00189;eC_number=4.2.1.20;gene=trpA;inference=ab initio prediction:Prodigal:2.60,similar to AA sequence:UniProtKB:O67502;locus_tag=RSULL_00189;product=Tryptophan synthase alpha chain
scaffold10|size141276	Prodigal:2.60	CDS	98982	99884	.	+	0	ID=RSULL_00190;eC_number=6.4.1.2;gene=accD;inference=ab initio prediction:Prodigal:2.60,similar to AA sequence:UniProtKB:P0A9Q5;locus_tag=RSULL_00190;product=Acetyl-coenzyme A carboxylase carboxyl transferase subunit beta
scaffold10|size141276	Prodigal:2.60	CDS	99936	101264	.	+	0	ID=RSULL_00191;eC_number=6.3.2.17;gene=fgs;inference=ab initio prediction:Prodigal:2.60,similar to AA sequence:UniProtKB:P15925;locus_tag=RSULL_00191;product=Folylpolyglutamate synthase
scaffold10|size141276	Prodigal:2.60	CDS	101313	101633	.	-	0	ID=RSULL_00192;inference=ab initio prediction:Prodigal:2.60,similar to AA sequence:UniProtKB:P00275;locus_tag=RSULL_00192;product=Thioredoxin C-1
scaffold10|size141276	Prodigal:2.60	CDS	101709	105260	.	-	0	ID=RSULL_00193;eC_number=3.1.-.-;gene=addA;inference=ab initio prediction:Prodigal:2.60,similar to AA sequence:UniProtKB:P23478;locus_tag=RSULL_00193;product=ATP-dependent helicase/nuclease subunit A
scaffold10|size141276	Prodigal:2.60	CDS	105253	108447	.	-	0	ID=RSULL_00194;inference=ab initio prediction:Prodigal:2.60,protein motif:TIGRFAMs:TIGR02786;locus_tag=RSULL_00194;product=double-strand break repair protein AddB
scaffold10|size141276	Prodigal:2.60	CDS	108451	109185	.	-	0	ID=RSULL_00195;eC_number=2.7.7.9;gene=gtaB_1;inference=ab initio prediction:Prodigal:2.60,similar to AA sequence:UniProtKB:Q7A3J9;locus_tag=RSULL_00195;product=UTP--glucose-1-phosphate uridylyltransferase
scaffold10|size141276	Prodigal:2.60	CDS	109209	110711	.	-	0	ID=RSULL_00196;inference=ab initio prediction:Prodigal:2.60,protein motif:CLUSTERS:PRK10646;locus_tag=RSULL_00196;product=ADP-binding protein
scaffold10|size141276	Prodigal:2.60	CDS	110708	113296	.	-	0	ID=RSULL_00197;eC_number=2.7.13.3;gene=divL;inference=ab initio prediction:Prodigal:2.60,similar to AA sequence:UniProtKB:Q9RQQ9;locus_tag=RSULL_00197;product=Sensor protein DivL
scaffold10|size141276	Prodigal:2.60	CDS	113499	114899	.	-	0	ID=RSULL_00198;eC_number=3.3.1.1;gene=ahcY;inference=ab initio prediction:Prodigal:2.60,similar to AA sequence:UniProtKB:Q92TC1;locus_tag=RSULL_00198;product=Adenosylhomocysteinase
scaffold10|size141276	Prodigal:2.60	CDS	115067	115363	.	-	0	ID=RSULL_00199;gene=crh;inference=ab initio prediction:Prodigal:2.60,similar to AA sequence:UniProtKB:O06976;locus_tag=RSULL_00199;product=Catabolite repression HPr
scaffold10|size141276	Prodigal:2.60	CDS	115360	115761	.	-	0	ID=RSULL_00200;gene=manX;inference=ab initio prediction:Prodigal:2.60,similar to AA sequence:UniProtKB:P69797;locus_tag=RSULL_00200;product=EIIAB-Man
scaffold10|size141276	Prodigal:2.60	CDS	115914	116363	.	-	0	ID=RSULL_00201;eC_number=2.7.11.-;gene=hprK;inference=ab initio prediction:Prodigal:2.60,similar to AA sequence:UniProtKB:Q9RE09;locus_tag=RSULL_00201;product=HPr kinase/phosphorylase
scaffold10|size141276	Prodigal:2.60	CDS	116363	118129	.	-	0	ID=RSULL_00202;eC_number=2.7.13.3;gene=yycG_1;inference=ab initio prediction:Prodigal:2.60,similar to AA sequence:UniProtKB:Q45614;locus_tag=RSULL_00202;product=Sensor histidine kinase YycG
scaffold10|size141276	Prodigal:2.60	CDS	118234	118983	.	-	0	ID=RSULL_00203;gene=baeR;inference=ab initio prediction:Prodigal:2.60,similar to AA sequence:UniProtKB:P69228;locus_tag=RSULL_00203;product=Transcriptional regulatory protein BaeR
scaffold10|size141276	Prodigal:2.60	CDS	119310	120920	.	+	0	ID=RSULL_00204;eC_number=4.1.1.49;gene=pckA;inference=ab initio prediction:Prodigal:2.60,similar to AA sequence:UniProtKB:Q9ZNH4;locus_tag=RSULL_00204;product=Phosphoenolpyruvate carboxykinase [ATP]
scaffold10|size141276	Prodigal:2.60	CDS	121017	121451	.	+	0	ID=RSULL_00205;eC_number=3.1.1.29;gene=yaeJ;inference=ab initio prediction:Prodigal:2.60,similar to AA sequence:UniProtKB:P40711;locus_tag=RSULL_00205;product=Peptidyl-tRNA hydrolase YaeJ
scaffold10|size141276	Prodigal:2.60	CDS	121453	122064	.	+	0	ID=RSULL_00206;eC_number=1.14.11.33;gene=alkB;inference=ab initio prediction:Prodigal:2.60,similar to AA sequence:UniProtKB:P05050;locus_tag=RSULL_00206;product=Alpha-ketoglutarate-dependent dioxygenase AlkB
scaffold10|size141276	Prodigal:2.60	CDS	122071	123066	.	-	0	ID=RSULL_00207;eC_number=2.7.1.33;gene=coaA_1;inference=ab initio prediction:Prodigal:2.60,similar to AA sequence:UniProtKB:B5XYG3;locus_tag=RSULL_00207;product=Pantothenate kinase
scaffold10|size141276	Prodigal:2.60	CDS	123063	123386	.	-	0	ID=RSULL_00208;eC_number=3.6.1.31;gene=hisE;inference=ab initio prediction:Prodigal:2.60,similar to AA sequence:UniProtKB:Q7P0E6;locus_tag=RSULL_00208;product=Phosphoribosyl-ATP pyrophosphatase
scaffold10|size141276	Prodigal:2.60	CDS	123401	124189	.	-	0	ID=RSULL_00209;eC_number=4.1.3.-;gene=hisF;inference=ab initio prediction:Prodigal:2.60,similar to AA sequence:UniProtKB:C3MBC1;locus_tag=RSULL_00209;product=Imidazole glycerol phosphate synthase subunit HisF
scaffold10|size141276	Prodigal:2.60	CDS	124186	124935	.	-	0	ID=RSULL_00210;eC_number=5.3.1.16;gene=hisA;inference=ab initio prediction:Prodigal:2.60,similar to AA sequence:UniProtKB:Q4KJS5;locus_tag=RSULL_00210;product=1-(5-phosphoribosyl)-5-[(5-phosphoribosylamino)methylideneamino] imidazole-4-carboxamide isomerase
scaffold10|size141276	Prodigal:2.60	CDS	124965	125615	.	-	0	ID=RSULL_00211;eC_number=2.4.2.-;gene=hisH1;inference=ab initio prediction:Prodigal:2.60,similar to AA sequence:UniProtKB:Q0P8U2;locus_tag=RSULL_00211;product=Imidazole glycerol phosphate synthase subunit HisH 1
scaffold10|size141276	Prodigal:2.60	CDS	125615	126100	.	-	0	ID=RSULL_00212;inference=ab initio prediction:Prodigal:2.60;locus_tag=RSULL_00212;product=hypothetical protein
scaffold10|size141276	Prodigal:2.60	CDS	126125	126733	.	-	0	ID=RSULL_00213;eC_number=4.2.1.19;gene=hisB;inference=ab initio prediction:Prodigal:2.60,similar to AA sequence:UniProtKB:Q92TB0;locus_tag=RSULL_00213;product=Imidazoleglycerol-phosphate dehydratase
scaffold10|size141276	Prodigal:2.60	CDS	126912	127439	.	+	0	ID=RSULL_00214;eC_number=3.4.25.2;gene=hslV;inference=ab initio prediction:Prodigal:2.60,similar to AA sequence:UniProtKB:P0A7B8;locus_tag=RSULL_00214;product=ATP-dependent protease subunit HslV
scaffold10|size141276	Prodigal:2.60	CDS	127426	127950	.	+	0	ID=RSULL_00215;eC_number=2.3.1.82;gene=aacA4;inference=ab initio prediction:Prodigal:2.60,similar to AA sequence:UniProtKB:P20092;locus_tag=RSULL_00215;product=Aminoglycoside N(6')-acetyltransferase type 1
scaffold10|size141276	Prodigal:2.60	CDS	127947	129254	.	+	0	ID=RSULL_00216;gene=hslU;inference=ab initio prediction:Prodigal:2.60,similar to AA sequence:UniProtKB:C3MBC8;locus_tag=RSULL_00216;product=Unfoldase HslU
scaffold10|size141276	Prodigal:2.60	CDS	129450	130397	.	+	0	ID=RSULL_00217;inference=ab initio prediction:Prodigal:2.60;locus_tag=RSULL_00217;product=hypothetical protein
scaffold10|size141276	Prodigal:2.60	CDS	130443	131855	.	+	0	ID=RSULL_00218;eC_number=1.14.13.133;gene=ptlI;inference=ab initio prediction:Prodigal:2.60,similar to AA sequence:UniProtKB:Q82IY3;locus_tag=RSULL_00218;product=Pentalenene oxygenase
scaffold10|size141276	Prodigal:2.60	CDS	131948	134119	.	+	0	ID=RSULL_00219;eC_number=2.3.3.9;gene=glcB;inference=ab initio prediction:Prodigal:2.60,similar to AA sequence:UniProtKB:O05137;locus_tag=RSULL_00219;product=Malate synthase G
scaffold10|size141276	Prodigal:2.60	CDS	134194	134874	.	-	0	ID=RSULL_00220;eC_number=2.-.-.-;gene=ycfS;inference=ab initio prediction:Prodigal:2.60,similar to AA sequence:UniProtKB:P75954;locus_tag=RSULL_00220;product=putative L%2CD-transpeptidase YcfS precursor
scaffold10|size141276	Prodigal:2.60	CDS	135117	135548	.	+	0	ID=RSULL_00221;inference=ab initio prediction:Prodigal:2.60;locus_tag=RSULL_00221;product=hypothetical protein
scaffold10|size141276	Prodigal:2.60	CDS	135555	136130	.	-	0	ID=RSULL_00222;gene=regA;inference=ab initio prediction:Prodigal:2.60,similar to AA sequence:UniProtKB:Q53228;locus_tag=RSULL_00222;product=Response regulator PrrA
scaffold10|size141276	Prodigal:2.60	CDS	136203	137513	.	-	0	ID=RSULL_00223;eC_number=2.7.13.3;gene=regB;inference=ab initio prediction:Prodigal:2.60,similar to AA sequence:UniProtKB:Q3J6C1;locus_tag=RSULL_00223;product=Sensor histidine kinase RegB
scaffold10|size141276	Prodigal:2.60	CDS	137533	139989	.	-	0	ID=RSULL_00224;eC_number=3.6.4.13;gene=hrpB;inference=ab initio prediction:Prodigal:2.60,similar to AA sequence:UniProtKB:P37024;locus_tag=RSULL_00224;product=ATP-dependent RNA helicase HrpB
scaffold10|size141276	Prodigal:2.60	CDS	139995	140942	.	-	0	ID=RSULL_00225;inference=ab initio prediction:Prodigal:2.60,protein motif:CLUSTERS:PRK06141;locus_tag=RSULL_00225;product=ornithine cyclodeaminase
scaffold110|size8262	Prodigal:2.60	CDS	55	1290	.	+	0	ID=RSULL_00226;inference=ab initio prediction:Prodigal:2.60,protein motif:Pfam:PF09587.4;locus_tag=RSULL_00226;product=Bacterial capsule synthesis protein PGA_cap
scaffold110|size8262	Prodigal:2.60	CDS	1434	2711	.	+	0	ID=RSULL_00227;eC_number=3.4.11.4;gene=pepT_1;inference=ab initio prediction:Prodigal:2.60,similar to AA sequence:UniProtKB:Q81WU4;locus_tag=RSULL_00227;product=Peptidase T
scaffold110|size8262	Prodigal:2.60	CDS	3667	4668	.	+	0	ID=RSULL_00228;gene=ybhF_1;inference=ab initio prediction:Prodigal:2.60,similar to AA sequence:UniProtKB:P0A9U1;locus_tag=RSULL_00228;product=putative ABC transporter ATP-binding protein YbhF
scaffold110|size8262	Prodigal:2.60	CDS	4665	5465	.	+	0	ID=RSULL_00229;inference=ab initio prediction:Prodigal:2.60,protein motif:Cdd:COG4587;locus_tag=RSULL_00229;product=ABC-type uncharacterized transport system%2C permease component
scaffold110|size8262	Prodigal:2.60	CDS	5468	6271	.	+	0	ID=RSULL_00230;inference=ab initio prediction:Prodigal:2.60,protein motif:Cdd:COG4587;locus_tag=RSULL_00230;product=ABC-type uncharacterized transport system%2C permease component
scaffold110|size8262	Prodigal:2.60	CDS	6506	6709	.	+	0	ID=RSULL_00231;gene=cspA_1;inference=ab initio prediction:Prodigal:2.60,similar to AA sequence:UniProtKB:Q9Z3S6;locus_tag=RSULL_00231;product=Cold shock protein CspA
scaffold110|size8262	Prodigal:2.60	CDS	6975	7235	.	+	0	ID=RSULL_00232;inference=ab initio prediction:Prodigal:2.60;locus_tag=RSULL_00232;product=hypothetical protein
scaffold110|size8262	Prodigal:2.60	CDS	7455	8036	.	-	0	ID=RSULL_00233;inference=ab initio prediction:Prodigal:2.60;locus_tag=RSULL_00233;product=hypothetical protein
scaffold111|size8142	Prodigal:2.60	CDS	359	685	.	+	0	ID=RSULL_00234;inference=ab initio prediction:Prodigal:2.60,protein motif:Cdd:COG5572;locus_tag=RSULL_00234;product=putative integral membrane protein
scaffold111|size8142	Prodigal:2.60	CDS	718	1644	.	+	0	ID=RSULL_00235;inference=ab initio prediction:Prodigal:2.60;locus_tag=RSULL_00235;product=hypothetical protein
scaffold111|size8142	Prodigal:2.60	CDS	1631	2431	.	+	0	ID=RSULL_00236;inference=ab initio prediction:Prodigal:2.60;locus_tag=RSULL_00236;product=hypothetical protein
scaffold111|size8142	Prodigal:2.60	CDS	2433	2951	.	+	0	ID=RSULL_00237;inference=ab initio prediction:Prodigal:2.60,protein motif:Pfam:PF07681.6;locus_tag=RSULL_00237;product=DoxX
scaffold111|size8142	Prodigal:2.60	CDS	4018	5331	.	+	0	ID=RSULL_00238;inference=ab initio prediction:Prodigal:2.60,protein motif:CLUSTERS:PRK03204;locus_tag=RSULL_00238;product=haloalkane dehalogenase
scaffold111|size8142	Prodigal:2.60	CDS	5473	6039	.	+	0	ID=RSULL_00239;inference=ab initio prediction:Prodigal:2.60,protein motif:Cdd:COG0431;locus_tag=RSULL_00239;product=putative flavoprotein
scaffold111|size8142	Prodigal:2.60	CDS	6127	6825	.	+	0	ID=RSULL_00240;eC_number=3.2.-.-;gene=yraA_1;inference=ab initio prediction:Prodigal:2.60,similar to AA sequence:UniProtKB:O06006;locus_tag=RSULL_00240;product=Putative cysteine protease YraA
scaffold111|size8142	Prodigal:2.60	CDS	6983	7693	.	+	0	ID=RSULL_00241;eC_number=1.1.1.100;gene=fabG_1;inference=ab initio prediction:Prodigal:2.60,similar to AA sequence:UniProtKB:Q9KQH7;locus_tag=RSULL_00241;product=3-oxoacyl-[acyl-carrier-protein] reductase FabG
scaffold111|size8142	Prodigal:2.60	CDS	7706	7945	.	+	0	ID=RSULL_00242;eC_number=5.3.2.-;inference=ab initio prediction:Prodigal:2.60,similar to AA sequence:UniProtKB:O25581;locus_tag=RSULL_00242;product=putative tautomerase
scaffold112|size8091	Prodigal:2.60	CDS	916	1293	.	+	0	ID=RSULL_00243;inference=ab initio prediction:Prodigal:2.60,protein motif:CLUSTERS:PRK05277;locus_tag=RSULL_00243;product=chloride channel protein
scaffold112|size8091	Prodigal:2.60	CDS	1591	1803	.	+	0	ID=RSULL_00244;inference=ab initio prediction:Prodigal:2.60;locus_tag=RSULL_00244;product=hypothetical protein
scaffold112|size8091	Prodigal:2.60	CDS	1910	2170	.	+	0	ID=RSULL_00245;inference=ab initio prediction:Prodigal:2.60;locus_tag=RSULL_00245;product=hypothetical protein
scaffold112|size8091	Prodigal:2.60	CDS	3030	3515	.	+	0	ID=RSULL_00246;inference=ab initio prediction:Prodigal:2.60,protein motif:Pfam:PF01548.11;locus_tag=RSULL_00246;product=Transposase
scaffold112|size8091	Prodigal:2.60	CDS	3631	4083	.	+	0	ID=RSULL_00247;inference=ab initio prediction:Prodigal:2.60,protein motif:Pfam:PF02371.10;locus_tag=RSULL_00247;product=Transposase IS116/IS110/IS902 family protein
scaffold112|size8091	Prodigal:2.60	CDS	3983	4852	.	-	0	ID=RSULL_00248;gene=gltC_2;inference=ab initio prediction:Prodigal:2.60,similar to AA sequence:UniProtKB:P20668;locus_tag=RSULL_00248;product=HTH-type transcriptional regulator GltC
scaffold112|size8091	Prodigal:2.60	CDS	4966	6087	.	+	0	ID=RSULL_00249;eC_number=1.1.1.292;gene=afr_1;inference=ab initio prediction:Prodigal:2.60,similar to AA sequence:UniProtKB:Q2I8V6;locus_tag=RSULL_00249;product=1%2C5-anhydro-D-fructose reductase
scaffold112|size8091	Prodigal:2.60	CDS	6950	7639	.	-	0	ID=RSULL_00250;gene=mcbR_1;inference=ab initio prediction:Prodigal:2.60,similar to AA sequence:UniProtKB:P76114;locus_tag=RSULL_00250;product=HTH-type transcriptional regulator McbR
scaffold112|size8091	Prodigal:2.60	CDS	7741	8058	.	-	0	ID=RSULL_00251;inference=ab initio prediction:Prodigal:2.60;locus_tag=RSULL_00251;product=hypothetical protein
scaffold113|size7692	Prodigal:2.60	CDS	302	2356	.	-	0	ID=RSULL_00252;inference=ab initio prediction:Prodigal:2.60,protein motif:Cdd:COG2192;locus_tag=RSULL_00252;product=putative carbamoyl transferase%2C NodU family
scaffold113|size7692	Prodigal:2.60	CDS	2624	3067	.	-	0	ID=RSULL_00253;inference=ab initio prediction:Prodigal:2.60;locus_tag=RSULL_00253;product=hypothetical protein
scaffold113|size7692	Prodigal:2.60	CDS	3299	4168	.	+	0	ID=RSULL_00254;inference=ab initio prediction:Prodigal:2.60,protein motif:Cdd:COG3415;locus_tag=RSULL_00254;product=Transposase
scaffold113|size7692	Prodigal:2.60	CDS	4263	4637	.	-	0	ID=RSULL_00255;inference=ab initio prediction:Prodigal:2.60;locus_tag=RSULL_00255;product=hypothetical protein
scaffold113|size7692	Prodigal:2.60	CDS	5329	6192	.	+	0	ID=RSULL_00256;gene=xerD_1;inference=ab initio prediction:Prodigal:2.60,similar to AA sequence:UniProtKB:P0A2P6;locus_tag=RSULL_00256;product=Tyrosine recombinase XerD
scaffold113|size7692	Prodigal:2.60	CDS	6296	7384	.	+	0	ID=RSULL_00257;inference=ab initio prediction:Prodigal:2.60,protein motif:Pfam:PF04986.7;locus_tag=RSULL_00257;product=Putative transposase
scaffold114|size7495	Prodigal:2.60	CDS	337	1386	.	+	0	ID=RSULL_00258;gene=cytR_1;inference=ab initio prediction:Prodigal:2.60,similar to AA sequence:UniProtKB:P0ACN7;locus_tag=RSULL_00258;product=HTH-type transcriptional repressor CytR
scaffold114|size7495	Prodigal:2.60	CDS	1383	2405	.	+	0	ID=RSULL_00259;gene=potD_1;inference=ab initio prediction:Prodigal:2.60,similar to AA sequence:UniProtKB:P0AFK9;locus_tag=RSULL_00259;product=Spermidine/putrescine-binding periplasmic protein precursor
scaffold114|size7495	Prodigal:2.60	CDS	2481	3308	.	+	0	ID=RSULL_00260;gene=potH_1;inference=ab initio prediction:Prodigal:2.60,similar to AA sequence:UniProtKB:P31135;locus_tag=RSULL_00260;product=Putrescine transport system permease protein PotH
scaffold114|size7495	Prodigal:2.60	CDS	3305	4084	.	+	0	ID=RSULL_00261;gene=ydcV_1;inference=ab initio prediction:Prodigal:2.60,similar to AA sequence:UniProtKB:P0AFR9;locus_tag=RSULL_00261;product=Inner membrane ABC transporter permease protein YdcV
scaffold114|size7495	Prodigal:2.60	CDS	4077	5099	.	+	0	ID=RSULL_00262;eC_number=3.6.3.31;gene=potA_1;inference=ab initio prediction:Prodigal:2.60,similar to AA sequence:UniProtKB:P69874;locus_tag=RSULL_00262;product=Spermidine/putrescine import ATP-binding protein PotA
scaffold114|size7495	Prodigal:2.60	CDS	5096	6025	.	+	0	ID=RSULL_00263;eC_number=3.2.2.8;gene=rihB;inference=ab initio prediction:Prodigal:2.60,similar to AA sequence:UniProtKB:P33022;locus_tag=RSULL_00263;product=Pyrimidine-specific ribonucleoside hydrolase RihB
scaffold114|size7495	Prodigal:2.60	CDS	6006	6710	.	-	0	ID=RSULL_00264;inference=ab initio prediction:Prodigal:2.60;locus_tag=RSULL_00264;product=hypothetical protein
scaffold115|size7281	Prodigal:2.60	CDS	287	493	.	+	0	ID=RSULL_00265;inference=ab initio prediction:Prodigal:2.60;locus_tag=RSULL_00265;product=hypothetical protein
scaffold115|size7281	Prodigal:2.60	CDS	986	1339	.	-	0	ID=RSULL_00266;gene=oppF_1;inference=ab initio prediction:Prodigal:2.60,similar to AA sequence:UniProtKB:P24137;locus_tag=RSULL_00266;product=Stage 0 sporulation protein KE
scaffold115|size7281	Prodigal:2.60	CDS	1514	1921	.	+	0	ID=RSULL_00267;inference=ab initio prediction:Prodigal:2.60;locus_tag=RSULL_00267;product=hypothetical protein
scaffold115|size7281	Prodigal:2.60	CDS	2318	3190	.	-	0	ID=RSULL_00268;gene=php_1;inference=ab initio prediction:Prodigal:2.60,similar to AA sequence:UniProtKB:P45548;locus_tag=RSULL_00268;note=Phosphotriesterase homology protein;product=hypothetical protein
scaffold115|size7281	Prodigal:2.60	CDS	3512	4414	.	+	0	ID=RSULL_00269;gene=dmlR_1;inference=ab initio prediction:Prodigal:2.60,similar to AA sequence:UniProtKB:P76250;locus_tag=RSULL_00269;product=D-malate degradation protein R
scaffold115|size7281	Prodigal:2.60	CDS	4564	5460	.	+	0	ID=RSULL_00270;inference=ab initio prediction:Prodigal:2.60,similar to AA sequence:UniProtKB:O53454;locus_tag=RSULL_00270;product=Cholesterol dehydrogenase
scaffold115|size7281	Prodigal:2.60	CDS	5527	6495	.	+	0	ID=RSULL_00271;eC_number=1.1.1.-;gene=gpr_1;inference=ab initio prediction:Prodigal:2.60,similar to AA sequence:UniProtKB:Q46851;locus_tag=RSULL_00271;product=L-glyceraldehyde 3-phosphate reductase
scaffold115|size7281	Prodigal:2.60	CDS	6921	7232	.	-	0	ID=RSULL_00272;eC_number=4.1.2.13;gene=fda_1;inference=ab initio prediction:Prodigal:2.60,similar to AA sequence:UniProtKB:Q8YNK2;locus_tag=RSULL_00272;product=Fructose-bisphosphate aldolase
scaffold116|size6976	Prodigal:2.60	CDS	193	528	.	-	0	ID=RSULL_00273;eC_number=3.1.3.7;gene=cysQ_1;inference=ab initio prediction:Prodigal:2.60,similar to AA sequence:UniProtKB:P26264;locus_tag=RSULL_00273;product=3'(2')%2C5'-bisphosphate nucleotidase CysQ
scaffold116|size6976	Prodigal:2.60	CDS	525	665	.	-	0	ID=RSULL_00274;inference=ab initio prediction:Prodigal:2.60,protein motif:TIGRFAMs:TIGR01331;locus_tag=RSULL_00274;product=3'(2')%2C5'-bisphosphate nucleotidase
scaffold116|size6976	Prodigal:2.60	CDS	662	2563	.	-	0	ID=RSULL_00275;gene=cysNC_1;inference=ab initio prediction:Prodigal:2.60,similar to AA sequence:UniProtKB:Q10600;locus_tag=RSULL_00275;product=Bifunctional enzyme CysN/CysC
scaffold116|size6976	Prodigal:2.60	CDS	2563	3462	.	-	0	ID=RSULL_00276;eC_number=2.7.7.4;gene=cysD_1;inference=ab initio prediction:Prodigal:2.60,similar to AA sequence:UniProtKB:Q87WW0;locus_tag=RSULL_00276;product=Sulfate adenylyltransferase subunit 2
scaffold116|size6976	Prodigal:2.60	CDS	3838	4575	.	-	0	ID=RSULL_00277;eC_number=1.1.1.100;gene=fabG_2;inference=ab initio prediction:Prodigal:2.60,similar to AA sequence:UniProtKB:P50941;locus_tag=RSULL_00277;product=3-oxoacyl-[acyl-carrier-protein] reductase FabG (nodG, 3-oxoacyl-[acyl-carrier protein] reductase (EC 1.1.1.100))
scaffold116|size6976	Prodigal:2.60	CDS	5031	6239	.	-	0	ID=RSULL_00278;eC_number=2.3.1.179;gene=fabF_1;inference=ab initio prediction:Prodigal:2.60,similar to AA sequence:UniProtKB:Q8NXE1;locus_tag=RSULL_00278;product=3-oxoacyl-[acyl-carrier-protein] synthase 2 (nodE, 3-oxoacyl-[acyl-carrier-protein] synthase, KASII (EC 2.3.1.41))
scaffold116|size6976	Prodigal:2.60	CDS	6239	6520	.	-	0	ID=RSULL_00279;gene=nodF;inference=ab initio prediction:Prodigal:2.60,similar to AA sequence:UniProtKB:P04685;locus_tag=RSULL_00279;product=Host-specificity of nodulation protein A
scaffold117|size6963	Prodigal:2.60	CDS	638	1657	.	+	0	ID=RSULL_00280;inference=ab initio prediction:Prodigal:2.60,protein motif:CLUSTERS:PRK03598;locus_tag=RSULL_00280;product=putative efflux pump membrane fusion protein
scaffold117|size6963	Prodigal:2.60	CDS	1654	4371	.	+	0	ID=RSULL_00281;gene=ybhF_2;inference=ab initio prediction:Prodigal:2.60,similar to AA sequence:UniProtKB:P0A9U1;locus_tag=RSULL_00281;product=putative ABC transporter ATP-binding protein YbhF
scaffold117|size6963	Prodigal:2.60	CDS	4373	5494	.	+	0	ID=RSULL_00282;gene=yhhJ;inference=ab initio prediction:Prodigal:2.60,similar to AA sequence:UniProtKB:P0AGH1;locus_tag=RSULL_00282;product=Inner membrane transport permease YhhJ
scaffold117|size6963	Prodigal:2.60	CDS	5759	5908	.	-	0	ID=RSULL_00283;inference=ab initio prediction:Prodigal:2.60;locus_tag=RSULL_00283;product=hypothetical protein
scaffold117|size6963	Prodigal:2.60	CDS	5905	6945	.	-	0	ID=RSULL_00284;eC_number=3.6.3.5;gene=zosA;inference=ab initio prediction:Prodigal:2.60,similar to AA sequence:UniProtKB:O31688;locus_tag=RSULL_00284;product=Zinc-transporting ATPase
scaffold118|size6409	Prodigal:2.60	CDS	51	191	.	+	0	ID=RSULL_00285;inference=ab initio prediction:Prodigal:2.60;locus_tag=RSULL_00285;product=hypothetical protein
scaffold118|size6409	Prodigal:2.60	CDS	690	1181	.	+	0	ID=RSULL_00286;inference=ab initio prediction:Prodigal:2.60;locus_tag=RSULL_00286;product=hypothetical protein
scaffold118|size6409	Prodigal:2.60	CDS	1721	1921	.	+	0	ID=RSULL_00287;inference=ab initio prediction:Prodigal:2.60;locus_tag=RSULL_00287;product=hypothetical protein
scaffold118|size6409	Prodigal:2.60	CDS	2098	3492	.	+	0	ID=RSULL_00288;eC_number=3.1.1.2;inference=ab initio prediction:Prodigal:2.60,similar to AA sequence:UniProtKB:P22862;locus_tag=RSULL_00288;product=Arylesterase
scaffold118|size6409	Prodigal:2.60	CDS	4362	4685	.	-	0	ID=RSULL_00289;inference=ab initio prediction:Prodigal:2.60;locus_tag=RSULL_00289;product=hypothetical protein
scaffold118|size6409	Prodigal:2.60	CDS	5002	5541	.	-	0	ID=RSULL_00290;gene=clcA;inference=ab initio prediction:Prodigal:2.60,similar to AA sequence:UniProtKB:Q8ZRP8;locus_tag=RSULL_00290;product=H(+)/Cl(-) exchange transporter ClcA
scaffold118|size6409	Prodigal:2.60	CDS	6172	6276	.	-	0	ID=RSULL_00291;inference=ab initio prediction:Prodigal:2.60;locus_tag=RSULL_00291;product=hypothetical protein
scaffold119|size6426	Prodigal:2.60	CDS	416	2302	.	+	0	ID=RSULL_00292;gene=hilA_1;inference=ab initio prediction:Prodigal:2.60,similar to AA sequence:UniProtKB:P43015;locus_tag=RSULL_00292;product=Transcriptional regulator HilA
scaffold119|size6426	Prodigal:2.60	CDS	2615	2875	.	+	0	ID=RSULL_00293;inference=ab initio prediction:Prodigal:2.60;locus_tag=RSULL_00293;product=hypothetical protein
scaffold119|size6426	Prodigal:2.60	CDS	3012	3620	.	+	0	ID=RSULL_00294;inference=ab initio prediction:Prodigal:2.60;locus_tag=RSULL_00294;product=hypothetical protein
scaffold119|size6426	Prodigal:2.60	CDS	3707	4210	.	+	0	ID=RSULL_00295;inference=ab initio prediction:Prodigal:2.60;locus_tag=RSULL_00295;product=hypothetical protein
scaffold119|size6426	Prodigal:2.60	CDS	4552	5172	.	+	0	ID=RSULL_00296;inference=ab initio prediction:Prodigal:2.60;locus_tag=RSULL_00296;product=hypothetical protein
scaffold119|size6426	Prodigal:2.60	CDS	5393	6355	.	+	0	ID=RSULL_00297;inference=ab initio prediction:Prodigal:2.60,protein motif:Cdd:COG3415;locus_tag=RSULL_00297;product=Transposase
scaffold11|size136045	Prodigal:2.60	CDS	42	1637	.	-	0	ID=RSULL_00298;gene=dppA_1;inference=ab initio prediction:Prodigal:2.60,similar to AA sequence:UniProtKB:P23847;locus_tag=RSULL_00298;product=Dipeptide-binding protein
scaffold11|size136045	Prodigal:2.60	CDS	1980	2456	.	-	0	ID=RSULL_00299;gene=nsrR;inference=ab initio prediction:Prodigal:2.60,similar to AA sequence:UniProtKB:P0AF63;locus_tag=RSULL_00299;product=HTH-type transcriptional repressor NsrR
scaffold11|size136045	Prodigal:2.60	CDS	3161	4657	.	-	0	ID=RSULL_00300;eC_number=1.2.1.27;gene=mmsA;inference=ab initio prediction:Prodigal:2.60,similar to AA sequence:UniProtKB:P28810;locus_tag=RSULL_00300;product=Methylmalonate-semialdehyde dehydrogenase [acylating]
scaffold11|size136045	Prodigal:2.60	CDS	4857	5189	.	+	0	ID=RSULL_00301;inference=ab initio prediction:Prodigal:2.60,protein motif:Pfam:PF03992.10;locus_tag=RSULL_00301;product=Antibiotic biosynthesis monooxygenase
scaffold11|size136045	Prodigal:2.60	CDS	5222	6103	.	+	0	ID=RSULL_00302;gene=gltR_1;inference=ab initio prediction:Prodigal:2.60,similar to AA sequence:UniProtKB:P94501;locus_tag=RSULL_00302;product=HTH-type transcriptional regulator GltR
scaffold11|size136045	Prodigal:2.60	CDS	6064	6264	.	-	0	ID=RSULL_00303;inference=ab initio prediction:Prodigal:2.60;locus_tag=RSULL_00303;product=hypothetical protein
scaffold11|size136045	Prodigal:2.60	CDS	6290	6724	.	-	0	ID=RSULL_00304;inference=ab initio prediction:Prodigal:2.60;locus_tag=RSULL_00304;product=hypothetical protein
scaffold11|size136045	Prodigal:2.60	CDS	6860	7105	.	-	0	ID=RSULL_00305;inference=ab initio prediction:Prodigal:2.60,protein motif:Pfam:PF12844.1;locus_tag=RSULL_00305;product=Helix-turn-helix domain protein
scaffold11|size136045	Aragorn:1.2	tRNA	7299	7375	.	-	0	ID=RSULL_00306;inference=COORDINATES:profile:Aragorn:1.2;locus_tag=RSULL_00306;product=tRNA-His(gtg)
scaffold11|size136045	Prodigal:2.60	CDS	7506	7955	.	-	0	ID=RSULL_00307;inference=ab initio prediction:Prodigal:2.60,protein motif:TIGRFAMs:TIGR01985;locus_tag=RSULL_00307;product=phasin
scaffold11|size136045	Prodigal:2.60	CDS	8170	11706	.	+	0	ID=RSULL_00308;eC_number=2.7.13.3;gene=pdhS;inference=ab initio prediction:Prodigal:2.60,similar to AA sequence:UniProtKB:Q57BR6;locus_tag=RSULL_00308;product=Cell-division control histidine kinase PdhS
scaffold11|size136045	Prodigal:2.60	CDS	11932	13884	.	-	0	ID=RSULL_00309;eC_number=6.2.1.1;gene=acsA_3;inference=ab initio prediction:Prodigal:2.60,similar to AA sequence:UniProtKB:Q89WV5;locus_tag=RSULL_00309;product=Acetyl-coenzyme A synthetase
scaffold11|size136045	Prodigal:2.60	CDS	14083	15936	.	+	0	ID=RSULL_00310;inference=ab initio prediction:Prodigal:2.60,protein motif:Cdd:COG2982;locus_tag=RSULL_00310;product=putative protein involved in outer membrane biogenesis
scaffold11|size136045	Prodigal:2.60	CDS	15938	16756	.	-	0	ID=RSULL_00311;gene=ydcV_2;inference=ab initio prediction:Prodigal:2.60,similar to AA sequence:UniProtKB:P0AFR9;locus_tag=RSULL_00311;product=Inner membrane ABC transporter permease protein YdcV
scaffold11|size136045	Prodigal:2.60	CDS	16760	17671	.	-	0	ID=RSULL_00312;gene=potH_2;inference=ab initio prediction:Prodigal:2.60,similar to AA sequence:UniProtKB:P31135;locus_tag=RSULL_00312;product=Putrescine transport system permease protein PotH
scaffold11|size136045	Prodigal:2.60	CDS	17675	18817	.	-	0	ID=RSULL_00313;eC_number=3.6.3.31;gene=potA_2;inference=ab initio prediction:Prodigal:2.60,similar to AA sequence:UniProtKB:P69874;locus_tag=RSULL_00313;product=Spermidine/putrescine import ATP-binding protein PotA
scaffold11|size136045	Prodigal:2.60	CDS	18913	20010	.	-	0	ID=RSULL_00314;gene=potF_1;inference=ab initio prediction:Prodigal:2.60,similar to AA sequence:UniProtKB:P31133;locus_tag=RSULL_00314;product=Putrescine-binding periplasmic protein precursor
scaffold11|size136045	Prodigal:2.60	CDS	20150	21562	.	-	0	ID=RSULL_00315;inference=ab initio prediction:Prodigal:2.60,protein motif:Cdd:COG3800;locus_tag=RSULL_00315;product=putative transcriptional regulator
scaffold11|size136045	Prodigal:2.60	CDS	21748	23037	.	+	0	ID=RSULL_00316;eC_number=4.1.3.1;gene=icl;inference=ab initio prediction:Prodigal:2.60,similar to AA sequence:UniProtKB:P0A5H3;locus_tag=RSULL_00316;product=Isocitrate lyase
scaffold11|size136045	Prodigal:2.60	CDS	23060	23296	.	+	0	ID=RSULL_00317;inference=ab initio prediction:Prodigal:2.60;locus_tag=RSULL_00317;product=hypothetical protein
scaffold11|size136045	Prodigal:2.60	CDS	23403	24494	.	+	0	ID=RSULL_00318;inference=ab initio prediction:Prodigal:2.60,protein motif:Cdd:COG2909;locus_tag=RSULL_00318;product=ATP-dependent transcriptional regulator
scaffold11|size136045	Prodigal:2.60	CDS	24497	25366	.	-	0	ID=RSULL_00319;inference=ab initio prediction:Prodigal:2.60,protein motif:CLUSTERS:PRK03635;locus_tag=RSULL_00319;product=chromosome replication initiation inhibitor protein
scaffold11|size136045	Prodigal:2.60	CDS	25455	25697	.	+	0	ID=RSULL_00320;inference=ab initio prediction:Prodigal:2.60;locus_tag=RSULL_00320;product=hypothetical protein
scaffold11|size136045	Prodigal:2.60	CDS	25670	27514	.	-	0	ID=RSULL_00321;gene=tsr_1;inference=ab initio prediction:Prodigal:2.60,similar to AA sequence:UniProtKB:P02942;locus_tag=RSULL_00321;product=Serine chemoreceptor protein
scaffold11|size136045	Prodigal:2.60	CDS	27728	30259	.	-	0	ID=RSULL_00322;gene=trg_1;inference=ab initio prediction:Prodigal:2.60,similar to AA sequence:UniProtKB:P05704;locus_tag=RSULL_00322;product=Ribose and galactose chemoreceptor protein
scaffold11|size136045	Prodigal:2.60	CDS	30557	30700	.	-	0	ID=RSULL_00323;inference=ab initio prediction:Prodigal:2.60;locus_tag=RSULL_00323;product=hypothetical protein
scaffold11|size136045	Prodigal:2.60	CDS	30851	32032	.	-	0	ID=RSULL_00324;inference=ab initio prediction:Prodigal:2.60,protein motif:CLUSTERS:PRK11259;locus_tag=RSULL_00324;product=N-methyltryptophan oxidase
scaffold11|size136045	Prodigal:2.60	CDS	32149	33594	.	+	0	ID=RSULL_00325;eC_number=6.3.1.11;gene=puuA_1;inference=ab initio prediction:Prodigal:2.60,similar to AA sequence:UniProtKB:P78061;locus_tag=RSULL_00325;product=Gamma-glutamylputrescine synthetase PuuA
scaffold11|size136045	Prodigal:2.60	CDS	33608	34906	.	+	0	ID=RSULL_00326;eC_number=1.4.3.-;gene=puuB_1;inference=ab initio prediction:Prodigal:2.60,similar to AA sequence:UniProtKB:P37906;locus_tag=RSULL_00326;product=Gamma-glutamylputrescine oxidoreductase
scaffold11|size136045	Prodigal:2.60	CDS	35042	36517	.	+	0	ID=RSULL_00327;eC_number=1.1.1.49;gene=zwf_1;inference=ab initio prediction:Prodigal:2.60,similar to AA sequence:UniProtKB:A0QP90;locus_tag=RSULL_00327;product=Glucose-6-phosphate 1-dehydrogenase
scaffold11|size136045	Prodigal:2.60	CDS	36529	37227	.	+	0	ID=RSULL_00328;eC_number=3.1.1.31;gene=pgl_1;inference=ab initio prediction:Prodigal:2.60,similar to AA sequence:UniProtKB:P74618;locus_tag=RSULL_00328;product=6-phosphogluconolactonase
scaffold11|size136045	Prodigal:2.60	CDS	37280	39100	.	+	0	ID=RSULL_00329;eC_number=4.2.1.12;gene=edd;inference=ab initio prediction:Prodigal:2.60,similar to AA sequence:UniProtKB:P0ADF6;locus_tag=RSULL_00329;product=Phosphogluconate dehydratase
scaffold11|size136045	Prodigal:2.60	CDS	39150	39503	.	-	0	ID=RSULL_00330;inference=ab initio prediction:Prodigal:2.60;locus_tag=RSULL_00330;product=hypothetical protein
scaffold11|size136045	Prodigal:2.60	CDS	39672	40760	.	-	0	ID=RSULL_00331;eC_number=3.6.3.19;gene=malK_1;inference=ab initio prediction:Prodigal:2.60,similar to AA sequence:UniProtKB:Q1R3Q1;locus_tag=RSULL_00331;product=Maltose/maltodextrin import ATP-binding protein MalK
scaffold11|size136045	Prodigal:2.60	CDS	40781	42433	.	-	0	ID=RSULL_00332;eC_number=3.2.1.10;gene=malL_1;inference=ab initio prediction:Prodigal:2.60,similar to AA sequence:UniProtKB:O06994;locus_tag=RSULL_00332;product=Oligo-1%2C6-glucosidase 1
scaffold11|size136045	Prodigal:2.60	CDS	42469	43632	.	-	0	ID=RSULL_00333;gene=araQ_1;inference=ab initio prediction:Prodigal:2.60,similar to AA sequence:UniProtKB:P94530;locus_tag=RSULL_00333;product=L-arabinose transport system permease protein AraQ
scaffold11|size136045	Prodigal:2.60	CDS	43634	44647	.	-	0	ID=RSULL_00334;gene=lacF_1;inference=ab initio prediction:Prodigal:2.60,similar to AA sequence:UniProtKB:P29823;locus_tag=RSULL_00334;product=Lactose transport system permease protein LacF
scaffold11|size136045	Prodigal:2.60	CDS	44814	46175	.	-	0	ID=RSULL_00335;inference=ab initio prediction:Prodigal:2.60,protein motif:Pfam:PF01547.19;locus_tag=RSULL_00335;product=Bacterial extracellular solute-binding protein
scaffold11|size136045	Prodigal:2.60	CDS	46450	47472	.	+	0	ID=RSULL_00336;gene=rafR_1;inference=ab initio prediction:Prodigal:2.60,similar to AA sequence:UniProtKB:P21867;locus_tag=RSULL_00336;product=Raffinose operon repressor
scaffold11|size136045	Prodigal:2.60	CDS	47475	48374	.	-	0	ID=RSULL_00337;gene=folD_1;inference=ab initio prediction:Prodigal:2.60,similar to AA sequence:UniProtKB:Q0PA35;locus_tag=RSULL_00337;product=Bifunctional protein FolD protein
scaffold11|size136045	Prodigal:2.60	CDS	48495	50168	.	-	0	ID=RSULL_00338;inference=ab initio prediction:Prodigal:2.60,protein motif:TIGRFAMs:TIGR03017;locus_tag=RSULL_00338;product=chain length determinant protein EpsF
scaffold11|size136045	Prodigal:2.60	CDS	50287	51126	.	-	0	ID=RSULL_00339;eC_number=2.4.1.187;gene=tagA_1;inference=ab initio prediction:Prodigal:2.60,similar to AA sequence:UniProtKB:P27620;locus_tag=RSULL_00339;product=Putative N-acetylmannosaminyltransferase
scaffold11|size136045	Prodigal:2.60	CDS	51393	52325	.	-	0	ID=RSULL_00340;gene=dmlR_2;inference=ab initio prediction:Prodigal:2.60,similar to AA sequence:UniProtKB:P76250;locus_tag=RSULL_00340;product=D-malate degradation protein R
scaffold11|size136045	Prodigal:2.60	CDS	52349	53266	.	+	0	ID=RSULL_00341;gene=kefF_1;inference=ab initio prediction:Prodigal:2.60,similar to AA sequence:UniProtKB:P0A754;locus_tag=RSULL_00341;product=Glutathione-regulated potassium-efflux system ancillary protein KefF
scaffold11|size136045	Prodigal:2.60	CDS	53220	53756	.	-	0	ID=RSULL_00342;inference=ab initio prediction:Prodigal:2.60;locus_tag=RSULL_00342;product=hypothetical protein
scaffold11|size136045	Prodigal:2.60	CDS	53756	54121	.	-	0	ID=RSULL_00343;inference=ab initio prediction:Prodigal:2.60;locus_tag=RSULL_00343;product=hypothetical protein
scaffold11|size136045	Prodigal:2.60	CDS	54133	54696	.	-	0	ID=RSULL_00344;inference=ab initio prediction:Prodigal:2.60,protein motif:CLUSTERS:PRK12790;locus_tag=RSULL_00344;product=chemotactic signal-response protein CheL
scaffold11|size136045	Prodigal:2.60	CDS	54728	55141	.	-	0	ID=RSULL_00345;inference=ab initio prediction:Prodigal:2.60;locus_tag=RSULL_00345;product=hypothetical protein
scaffold11|size136045	Prodigal:2.60	CDS	55147	55899	.	-	0	ID=RSULL_00346;inference=ab initio prediction:Prodigal:2.60,protein motif:CLUSTERS:PRK12780;locus_tag=RSULL_00346;product=flagellar biosynthesis protein FliR
scaffold11|size136045	Prodigal:2.60	CDS	55896	57983	.	-	0	ID=RSULL_00347;gene=flhA;inference=ab initio prediction:Prodigal:2.60,similar to AA sequence:UniProtKB:Q8YDK9;locus_tag=RSULL_00347;product=Flagellar biosynthesis protein FlhA
scaffold11|size136045	Prodigal:2.60	CDS	58073	58339	.	-	0	ID=RSULL_00348;gene=fliQ_1;inference=ab initio prediction:Prodigal:2.60,similar to AA sequence:UniProtKB:P74931;locus_tag=RSULL_00348;product=Flagellar biosynthetic protein FliQ
scaffold11|size136045	Prodigal:2.60	CDS	58414	58839	.	-	0	ID=RSULL_00349;gene=flgD;inference=ab initio prediction:Prodigal:2.60,similar to AA sequence:UniProtKB:P0A1I9;locus_tag=RSULL_00349;product=Basal-body rod modification protein FlgD
scaffold11|size136045	Prodigal:2.60	CDS	58830	59279	.	-	0	ID=RSULL_00350;inference=ab initio prediction:Prodigal:2.60,protein motif:CLUSTERS:PRK00794;locus_tag=RSULL_00350;product=flagellar biosynthesis repressor FlbT
scaffold11|size136045	Prodigal:2.60	CDS	59276	59623	.	-	0	ID=RSULL_00351;inference=ab initio prediction:Prodigal:2.60,protein motif:CLUSTERS:PRK12793;locus_tag=RSULL_00351;product=flagellar biosynthesis regulatory protein FlaF
scaffold11|size136045	Prodigal:2.60	CDS	59660	60706	.	-	0	ID=RSULL_00352;inference=ab initio prediction:Prodigal:2.60,protein motif:CLUSTERS:PRK06008;locus_tag=RSULL_00352;product=flagellar hook-associated protein FlgL
scaffold11|size136045	Prodigal:2.60	CDS	60710	62206	.	-	0	ID=RSULL_00353;gene=flgK;inference=ab initio prediction:Prodigal:2.60,similar to AA sequence:UniProtKB:P0A1J5;locus_tag=RSULL_00353;product=Flagellar hook-associated protein 1
scaffold11|size136045	Prodigal:2.60	CDS	62226	63527	.	-	0	ID=RSULL_00354;gene=flgE;inference=ab initio prediction:Prodigal:2.60,similar to AA sequence:UniProtKB:Q8YDL6;locus_tag=RSULL_00354;product=Flagellar hook protein FlgE
scaffold11|size136045	Prodigal:2.60	CDS	63658	64329	.	-	0	ID=RSULL_00355;gene=ftcR;inference=ab initio prediction:Prodigal:2.60,similar to AA sequence:UniProtKB:Q8YDL7;locus_tag=RSULL_00355;product=Flagellar transcriptional regulator FtcR
scaffold11|size136045	Prodigal:2.60	CDS	64611	65177	.	-	0	ID=RSULL_00356;inference=ab initio prediction:Prodigal:2.60,protein motif:Pfam:PF01464.14;locus_tag=RSULL_00356;product=Transglycosylase SLT domain protein
scaffold11|size136045	Prodigal:2.60	CDS	65116	66564	.	-	0	ID=RSULL_00357;inference=ab initio prediction:Prodigal:2.60,protein motif:Pfam:PF02120.10;locus_tag=RSULL_00357;product=Flagellar hook-length control protein FliK
scaffold11|size136045	Prodigal:2.60	CDS	66566	67870	.	-	0	ID=RSULL_00358;inference=ab initio prediction:Prodigal:2.60,protein motif:CLUSTERS:PRK12798;locus_tag=RSULL_00358;product=chemotaxis protein
scaffold11|size136045	Prodigal:2.60	CDS	67875	69134	.	-	0	ID=RSULL_00359;gene=motB;inference=ab initio prediction:Prodigal:2.60,similar to AA sequence:UniProtKB:P0AF06;locus_tag=RSULL_00359;product=Chemotaxis protein MotB
scaffold11|size136045	Prodigal:2.60	CDS	69131	69769	.	-	0	ID=RSULL_00360;inference=ab initio prediction:Prodigal:2.60;locus_tag=RSULL_00360;product=hypothetical protein
scaffold11|size136045	Prodigal:2.60	CDS	69962	70915	.	-	0	ID=RSULL_00361;gene=fliC_2;inference=ab initio prediction:Prodigal:2.60,similar to AA sequence:UniProtKB:Q8YDM5;locus_tag=RSULL_00361;product=Flagellin
scaffold11|size136045	Prodigal:2.60	CDS	71216	72121	.	-	0	ID=RSULL_00362;gene=fliC_3;inference=ab initio prediction:Prodigal:2.60,similar to AA sequence:UniProtKB:Q8YDM5;locus_tag=RSULL_00362;product=Flagellin
scaffold11|size136045	Prodigal:2.60	CDS	72368	73279	.	-	0	ID=RSULL_00363;gene=fliC_4;inference=ab initio prediction:Prodigal:2.60,similar to AA sequence:UniProtKB:Q8YDM5;locus_tag=RSULL_00363;product=Flagellin
scaffold11|size136045	Prodigal:2.60	CDS	73566	74474	.	-	0	ID=RSULL_00364;gene=fliC_5;inference=ab initio prediction:Prodigal:2.60,similar to AA sequence:UniProtKB:Q8YDM5;locus_tag=RSULL_00364;product=Flagellin
scaffold11|size136045	Prodigal:2.60	CDS	74856	76787	.	+	0	ID=RSULL_00365;inference=ab initio prediction:Prodigal:2.60,protein motif:Cdd:COG3914;locus_tag=RSULL_00365;product=putative O-linked N-acetylglucosamine transferase%2C SPINDLY family
scaffold11|size136045	Prodigal:2.60	CDS	76881	77618	.	-	0	ID=RSULL_00366;gene=fliP_1;inference=ab initio prediction:Prodigal:2.60,similar to AA sequence:UniProtKB:P54700;locus_tag=RSULL_00366;product=Flagellar biosynthetic protein FliP precursor
scaffold11|size136045	Prodigal:2.60	CDS	77615	78136	.	-	0	ID=RSULL_00367;inference=ab initio prediction:Prodigal:2.60,protein motif:Pfam:PF03748.8;locus_tag=RSULL_00367;product=Flagellar basal body-associated protein FliL
scaffold11|size136045	Prodigal:2.60	CDS	78149	78865	.	-	0	ID=RSULL_00368;gene=flgH;inference=ab initio prediction:Prodigal:2.60,similar to AA sequence:UniProtKB:Q9PPM0;locus_tag=RSULL_00368;product=Basal body L-ring protein
scaffold11|size136045	Prodigal:2.60	CDS	78862	79404	.	-	0	ID=RSULL_00369;inference=ab initio prediction:Prodigal:2.60,protein motif:Cdd:COG3334;locus_tag=RSULL_00369;note=putative conserved protein;product=hypothetical protein
scaffold11|size136045	Prodigal:2.60	CDS	79401	80522	.	-	0	ID=RSULL_00370;gene=flgI;inference=ab initio prediction:Prodigal:2.60,similar to AA sequence:UniProtKB:Q9PMJ8;locus_tag=RSULL_00370;product=Basal body P-ring protein
scaffold11|size136045	Prodigal:2.60	CDS	80519	81001	.	-	0	ID=RSULL_00371;gene=flgA;inference=ab initio prediction:Prodigal:2.60,similar to AA sequence:UniProtKB:P40131;locus_tag=RSULL_00371;product=Flagella basal body P-ring formation protein FlgA precursor
scaffold11|size136045	Prodigal:2.60	CDS	81020	81808	.	-	0	ID=RSULL_00372;gene=flgG_1;inference=ab initio prediction:Prodigal:2.60,similar to AA sequence:UniProtKB:P0A1J3;locus_tag=RSULL_00372;product=Distal rod protein
scaffold11|size136045	Prodigal:2.60	CDS	81829	82158	.	-	0	ID=RSULL_00373;inference=ab initio prediction:Prodigal:2.60,protein motif:CLUSTERS:PRK00790;locus_tag=RSULL_00373;product=flagellar hook-basal body protein FliE
scaffold11|size136045	Prodigal:2.60	CDS	82158	82574	.	-	0	ID=RSULL_00374;gene=flgC;inference=ab initio prediction:Prodigal:2.60,similar to AA sequence:UniProtKB:P0A1I7;locus_tag=RSULL_00374;product=Putative proximal rod protein
scaffold11|size136045	Prodigal:2.60	CDS	82579	82971	.	-	0	ID=RSULL_00375;inference=ab initio prediction:Prodigal:2.60,protein motif:CLUSTERS:PRK06003;locus_tag=RSULL_00375;product=flagellar basal body rod protein FlgB
scaffold11|size136045	Prodigal:2.60	CDS	83131	83691	.	-	0	ID=RSULL_00376;inference=ab initio prediction:Prodigal:2.60;locus_tag=RSULL_00376;product=hypothetical protein
scaffold11|size136045	Prodigal:2.60	CDS	83694	85100	.	-	0	ID=RSULL_00377;eC_number=3.6.3.14;gene=fliI;inference=ab initio prediction:Prodigal:2.60,similar to AA sequence:UniProtKB:P26465;locus_tag=RSULL_00377;product=Flagellum-specific ATP synthase
scaffold11|size136045	Prodigal:2.60	CDS	85117	85851	.	-	0	ID=RSULL_00378;gene=flgG_2;inference=ab initio prediction:Prodigal:2.60,similar to AA sequence:UniProtKB:P0A1J3;locus_tag=RSULL_00378;product=Distal rod protein
scaffold11|size136045	Prodigal:2.60	CDS	86105	86977	.	+	0	ID=RSULL_00379;gene=motA;inference=ab initio prediction:Prodigal:2.60,similar to AA sequence:UniProtKB:P09348;locus_tag=RSULL_00379;product=Chemotaxis protein MotA
scaffold11|size136045	Prodigal:2.60	CDS	87014	87925	.	+	0	ID=RSULL_00380;inference=ab initio prediction:Prodigal:2.60,protein motif:CLUSTERS:PRK06666;locus_tag=RSULL_00380;product=flagellar motor switch protein FliM
scaffold11|size136045	Prodigal:2.60	CDS	87990	88562	.	+	0	ID=RSULL_00381;gene=fliN;inference=ab initio prediction:Prodigal:2.60,similar to AA sequence:UniProtKB:P15070;locus_tag=RSULL_00381;product=Flagellar motor switch protein FliN
scaffold11|size136045	Prodigal:2.60	CDS	88591	89631	.	+	0	ID=RSULL_00382;gene=fliG;inference=ab initio prediction:Prodigal:2.60,similar to AA sequence:UniProtKB:Q9WY63;locus_tag=RSULL_00382;product=Flagellar motor switch protein FliG
scaffold11|size136045	Prodigal:2.60	CDS	89762	90841	.	+	0	ID=RSULL_00383;gene=flhB;inference=ab initio prediction:Prodigal:2.60,similar to AA sequence:UniProtKB:P40727;locus_tag=RSULL_00383;product=Flagellar biosynthetic protein FlhB
scaffold11|size136045	Prodigal:2.60	CDS	90847	91287	.	+	0	ID=RSULL_00384;inference=ab initio prediction:Prodigal:2.60;locus_tag=RSULL_00384;product=hypothetical protein
scaffold11|size136045	Prodigal:2.60	CDS	91358	92107	.	-	0	ID=RSULL_00385;gene=luxR_1;inference=ab initio prediction:Prodigal:2.60,similar to AA sequence:UniProtKB:P12746;locus_tag=RSULL_00385;product=Transcriptional activator protein LuxR
scaffold11|size136045	Prodigal:2.60	CDS	92117	92857	.	-	0	ID=RSULL_00386;gene=liaR;inference=ab initio prediction:Prodigal:2.60,similar to AA sequence:UniProtKB:O32197;locus_tag=RSULL_00386;product=Transcriptional regulatory protein LiaR
scaffold11|size136045	Prodigal:2.60	CDS	93440	95131	.	-	0	ID=RSULL_00387;gene=fliF;inference=ab initio prediction:Prodigal:2.60,similar to AA sequence:UniProtKB:Q8YDM4;locus_tag=RSULL_00387;product=Flagellar M-ring protein
scaffold11|size136045	Prodigal:2.60	CDS	95242	95631	.	-	0	ID=RSULL_00388;inference=ab initio prediction:Prodigal:2.60;locus_tag=RSULL_00388;product=hypothetical protein
scaffold11|size136045	Prodigal:2.60	CDS	95648	96202	.	-	0	ID=RSULL_00389;eC_number=3.5.1.44;gene=cheD;inference=ab initio prediction:Prodigal:2.60,similar to AA sequence:UniProtKB:Q9X005;locus_tag=RSULL_00389;product=Chemoreceptor glutamine deamidase CheD
scaffold11|size136045	Prodigal:2.60	CDS	96199	96588	.	-	0	ID=RSULL_00390;gene=cheY_1;inference=ab initio prediction:Prodigal:2.60,similar to AA sequence:UniProtKB:P71403;locus_tag=RSULL_00390;note=Chemotaxis protein CheY homolog;product=hypothetical protein
scaffold11|size136045	Prodigal:2.60	CDS	96588	97631	.	-	0	ID=RSULL_00391;eC_number=3.1.1.61;gene=cheB;inference=ab initio prediction:Prodigal:2.60,similar to AA sequence:UniProtKB:P07330;locus_tag=RSULL_00391;product=Chemotaxis response regulator protein-glutamate methylesterase
scaffold11|size136045	Prodigal:2.60	CDS	97628	98539	.	-	0	ID=RSULL_00392;eC_number=2.1.1.80;gene=cheR;inference=ab initio prediction:Prodigal:2.60,similar to AA sequence:UniProtKB:P07801;locus_tag=RSULL_00392;product=Chemotaxis protein methyltransferase
scaffold11|size136045	Prodigal:2.60	CDS	98536	99003	.	-	0	ID=RSULL_00393;gene=cheW_1;inference=ab initio prediction:Prodigal:2.60,similar to AA sequence:UniProtKB:P0A964;locus_tag=RSULL_00393;product=Chemotaxis protein CheW
scaffold11|size136045	Prodigal:2.60	CDS	99007	101295	.	-	0	ID=RSULL_00394;eC_number=2.7.13.3;gene=cheA;inference=ab initio prediction:Prodigal:2.60,similar to AA sequence:UniProtKB:Q52880;locus_tag=RSULL_00394;product=Chemotaxis protein CheA
scaffold11|size136045	Prodigal:2.60	CDS	101312	101677	.	-	0	ID=RSULL_00395;gene=cheY_2;inference=ab initio prediction:Prodigal:2.60,similar to AA sequence:UniProtKB:P71403;locus_tag=RSULL_00395;note=Chemotaxis protein CheY homolog;product=hypothetical protein
scaffold11|size136045	Prodigal:2.60	CDS	101674	101970	.	-	0	ID=RSULL_00396;inference=ab initio prediction:Prodigal:2.60;locus_tag=RSULL_00396;product=hypothetical protein
scaffold11|size136045	Prodigal:2.60	CDS	102034	103665	.	-	0	ID=RSULL_00397;gene=tsr_2;inference=ab initio prediction:Prodigal:2.60,similar to AA sequence:UniProtKB:P02942;locus_tag=RSULL_00397;product=Serine chemoreceptor protein
scaffold11|size136045	Prodigal:2.60	CDS	104100	104213	.	+	0	ID=RSULL_00398;inference=ab initio prediction:Prodigal:2.60;locus_tag=RSULL_00398;product=hypothetical protein
scaffold11|size136045	Prodigal:2.60	CDS	104308	105735	.	+	0	ID=RSULL_00399;inference=ab initio prediction:Prodigal:2.60,protein motif:Cdd:COG5305;locus_tag=RSULL_00399;product=putative membrane protein
scaffold11|size136045	Prodigal:2.60	CDS	105732	105995	.	-	0	ID=RSULL_00400;inference=ab initio prediction:Prodigal:2.60,protein motif:TIGRFAMs:TIGR03070;locus_tag=RSULL_00400;product=transcriptional regulator%2C y4mF family
scaffold11|size136045	Prodigal:2.60	CDS	106075	107877	.	+	0	ID=RSULL_00401;gene=ybaL_1;inference=ab initio prediction:Prodigal:2.60,similar to AA sequence:UniProtKB:P39830;locus_tag=RSULL_00401;product=Inner membrane protein YbaL
scaffold11|size136045	Prodigal:2.60	CDS	107893	108312	.	+	0	ID=RSULL_00402;inference=ab initio prediction:Prodigal:2.60;locus_tag=RSULL_00402;product=hypothetical protein
scaffold11|size136045	Prodigal:2.60	CDS	108400	110955	.	+	0	ID=RSULL_00403;inference=ab initio prediction:Prodigal:2.60,protein motif:CLUSTERS:PRK14726;locus_tag=RSULL_00403;product=bifunctional preprotein translocase subunit SecD/SecF
scaffold11|size136045	Prodigal:2.60	CDS	111096	111752	.	+	0	ID=RSULL_00404;eC_number=2.7.13.3;gene=cph1_1;inference=ab initio prediction:Prodigal:2.60,similar to AA sequence:UniProtKB:Q55168;locus_tag=RSULL_00404;product=Phytochrome-like protein cph1
scaffold11|size136045	Prodigal:2.60	CDS	111759	112196	.	-	0	ID=RSULL_00405;inference=ab initio prediction:Prodigal:2.60,protein motif:Cdd:COG4565;locus_tag=RSULL_00405;product=Response regulator of citrate/malate metabolism
scaffold11|size136045	Prodigal:2.60	CDS	112211	112906	.	-	0	ID=RSULL_00406;gene=sdiA;inference=ab initio prediction:Prodigal:2.60,similar to AA sequence:UniProtKB:P07026;locus_tag=RSULL_00406;product=Regulatory protein SdiA
scaffold11|size136045	Prodigal:2.60	CDS	113369	113749	.	-	0	ID=RSULL_00407;gene=prrA;inference=ab initio prediction:Prodigal:2.60,similar to AA sequence:UniProtKB:P0A5Z6;locus_tag=RSULL_00407;product=Transcriptional regulatory protein PrrA
scaffold11|size136045	Prodigal:2.60	CDS	113939	116083	.	+	0	ID=RSULL_00408;eC_number=2.7.13.3;gene=fixL_1;inference=ab initio prediction:Prodigal:2.60,similar to AA sequence:UniProtKB:P10955;locus_tag=RSULL_00408;product=Sensor protein FixL
scaffold11|size136045	Prodigal:2.60	CDS	116070	116495	.	+	0	ID=RSULL_00409;gene=rcp1;inference=ab initio prediction:Prodigal:2.60,similar to AA sequence:UniProtKB:Q55169;locus_tag=RSULL_00409;product=Response regulator rcp1
scaffold11|size136045	Prodigal:2.60	CDS	116499	118118	.	+	0	ID=RSULL_00410;eC_number=2.7.13.3;gene=cph1_2;inference=ab initio prediction:Prodigal:2.60,similar to AA sequence:UniProtKB:Q55168;locus_tag=RSULL_00410;product=Phytochrome-like protein cph1
scaffold11|size136045	Prodigal:2.60	CDS	118181	119758	.	+	0	ID=RSULL_00411;eC_number=1.13.11.-;gene=mhqO_1;inference=ab initio prediction:Prodigal:2.60,similar to AA sequence:UniProtKB:P96693;locus_tag=RSULL_00411;product=Putative ring-cleaving dioxygenase MhqO
scaffold11|size136045	Prodigal:2.60	CDS	120256	121188	.	+	0	ID=RSULL_00412;eC_number=2.4.-.-;gene=epsH_1;inference=ab initio prediction:Prodigal:2.60,similar to AA sequence:UniProtKB:P71057;locus_tag=RSULL_00412;product=Putative glycosyltransferase EpsH
scaffold11|size136045	Prodigal:2.60	CDS	121242	122732	.	+	0	ID=RSULL_00413;gene=tuaB_1;inference=ab initio prediction:Prodigal:2.60,similar to AA sequence:UniProtKB:O32273;locus_tag=RSULL_00413;product=Teichuronic acid biosynthesis protein TuaB
scaffold11|size136045	Prodigal:2.60	CDS	122766	123788	.	+	0	ID=RSULL_00414;eC_number=2.-.-.-;gene=epsO;inference=ab initio prediction:Prodigal:2.60,similar to AA sequence:UniProtKB:P71065;locus_tag=RSULL_00414;product=Putative pyruvyl transferase EpsO
scaffold11|size136045	Prodigal:2.60	CDS	123790	124779	.	-	0	ID=RSULL_00415;inference=ab initio prediction:Prodigal:2.60,protein motif:TIGRFAMs:TIGR00950;locus_tag=RSULL_00415;product=carboxylate/amino acid/amine transporter
scaffold11|size136045	Prodigal:2.60	CDS	124812	125237	.	-	0	ID=RSULL_00416;inference=ab initio prediction:Prodigal:2.60,protein motif:Pfam:PF02566.13;locus_tag=RSULL_00416;product=OsmC-like protein
scaffold11|size136045	Prodigal:2.60	CDS	125356	126570	.	+	0	ID=RSULL_00417;inference=ab initio prediction:Prodigal:2.60,protein motif:CLUSTERS:PRK12770;locus_tag=RSULL_00417;product=putative glutamate synthase subunit beta
scaffold11|size136045	Prodigal:2.60	CDS	126618	126821	.	+	0	ID=RSULL_00418;inference=ab initio prediction:Prodigal:2.60,protein motif:Cdd:COG3549;locus_tag=RSULL_00418;product=Plasmid maintenance system killer protein
scaffold11|size136045	Prodigal:2.60	CDS	127079	127495	.	+	0	ID=RSULL_00419;inference=ab initio prediction:Prodigal:2.60;locus_tag=RSULL_00419;product=hypothetical protein
scaffold11|size136045	Prodigal:2.60	CDS	127701	127952	.	-	0	ID=RSULL_00420;inference=ab initio prediction:Prodigal:2.60;locus_tag=RSULL_00420;product=hypothetical protein
scaffold11|size136045	Prodigal:2.60	CDS	128116	128388	.	-	0	ID=RSULL_00421;inference=ab initio prediction:Prodigal:2.60;locus_tag=RSULL_00421;product=hypothetical protein
scaffold11|size136045	Aragorn:1.2	tRNA	128439	128514	.	-	0	ID=RSULL_00422;inference=COORDINATES:profile:Aragorn:1.2;locus_tag=RSULL_00422;product=tRNA-Phe(gaa)
scaffold11|size136045	Prodigal:2.60	CDS	128695	128904	.	-	0	ID=RSULL_00423;inference=ab initio prediction:Prodigal:2.60,protein motif:CLUSTERS:PRK01343;locus_tag=RSULL_00423;product=zinc-binding protein
scaffold11|size136045	Prodigal:2.60	CDS	128922	129542	.	-	0	ID=RSULL_00424;gene=yhdE;inference=ab initio prediction:Prodigal:2.60,similar to AA sequence:UniProtKB:P25536;locus_tag=RSULL_00424;product=Maf-like protein YhdE
scaffold11|size136045	Prodigal:2.60	CDS	129589	129807	.	-	0	ID=RSULL_00425;gene=infA;inference=ab initio prediction:Prodigal:2.60,similar to AA sequence:UniProtKB:Q2KCN5;locus_tag=RSULL_00425;product=Translation initiation factor IF-1
scaffold11|size136045	Prodigal:2.60	CDS	129927	130403	.	-	0	ID=RSULL_00426;eC_number=1.20.4.-;gene=arsC_1;inference=ab initio prediction:Prodigal:2.60,similar to AA sequence:UniProtKB:P45947;locus_tag=RSULL_00426;product=Arsenate reductase
scaffold11|size136045	Prodigal:2.60	CDS	130409	130882	.	-	0	ID=RSULL_00427;inference=ab initio prediction:Prodigal:2.60;locus_tag=RSULL_00427;product=hypothetical protein
scaffold11|size136045	Prodigal:2.60	CDS	130886	132184	.	-	0	ID=RSULL_00428;eC_number=1.1.1.23;gene=hisD;inference=ab initio prediction:Prodigal:2.60,similar to AA sequence:UniProtKB:Q4KI73;locus_tag=RSULL_00428;product=Histidinol dehydrogenase
scaffold11|size136045	Prodigal:2.60	CDS	132221	132658	.	-	0	ID=RSULL_00429;inference=ab initio prediction:Prodigal:2.60;locus_tag=RSULL_00429;product=hypothetical protein
scaffold11|size136045	Prodigal:2.60	CDS	132777	134069	.	-	0	ID=RSULL_00430;eC_number=2.5.1.7;gene=murA;inference=ab initio prediction:Prodigal:2.60,similar to AA sequence:UniProtKB:Q3KHZ4;locus_tag=RSULL_00430;product=UDP-N-acetylglucosamine 1-carboxyvinyltransferase
scaffold11|size136045	Prodigal:2.60	CDS	134175	134369	.	-	0	ID=RSULL_00431;inference=ab initio prediction:Prodigal:2.60;locus_tag=RSULL_00431;product=hypothetical protein
scaffold11|size136045	Aragorn:1.2	tRNA	134522	134596	.	+	0	ID=RSULL_00432;inference=COORDINATES:profile:Aragorn:1.2;locus_tag=RSULL_00432;product=tRNA-Thr(ggt)
scaffold11|size136045	Prodigal:2.60	CDS	134961	135692	.	+	0	ID=RSULL_00433;inference=ab initio prediction:Prodigal:2.60,protein motif:TIGRFAMs:TIGR02476;locus_tag=RSULL_00433;product=5%2C6-dimethylbenzimidazole synthase
scaffold120|size9371	Prodigal:2.60	CDS	60	161	.	-	0	ID=RSULL_00434;inference=ab initio prediction:Prodigal:2.60;locus_tag=RSULL_00434;product=hypothetical protein
scaffold120|size9371	Prodigal:2.60	CDS	218	757	.	+	0	ID=RSULL_00435;gene=bacA;inference=ab initio prediction:Prodigal:2.60,similar to AA sequence:UniProtKB:Q50614;locus_tag=RSULL_00435;product=Vitamin B12 transport ATP-binding protein BacA
scaffold120|size9371	Prodigal:2.60	CDS	984	1973	.	-	0	ID=RSULL_00436;inference=ab initio prediction:Prodigal:2.60;locus_tag=RSULL_00436;product=hypothetical protein
scaffold120|size9371	Prodigal:2.60	CDS	2041	3015	.	-	0	ID=RSULL_00437;inference=ab initio prediction:Prodigal:2.60,protein motif:CLUSTERS:PRK10995;locus_tag=RSULL_00437;product=inner membrane protein
scaffold120|size9371	Prodigal:2.60	CDS	3088	4407	.	-	0	ID=RSULL_00438;inference=ab initio prediction:Prodigal:2.60;locus_tag=RSULL_00438;product=hypothetical protein
scaffold120|size9371	Prodigal:2.60	CDS	4413	8402	.	-	0	ID=RSULL_00439;inference=ab initio prediction:Prodigal:2.60,protein motif:Cdd:COG3459;locus_tag=RSULL_00439;product=Cellobiose phosphorylase
scaffold120|size9371	Prodigal:2.60	CDS	8482	8862	.	-	0	ID=RSULL_00440;inference=ab initio prediction:Prodigal:2.60,protein motif:CLUSTERS:PRK13462;locus_tag=RSULL_00440;product=acid phosphatase
scaffold120|size9371	Prodigal:2.60	CDS	9145	9360	.	-	0	ID=RSULL_00441;inference=ab initio prediction:Prodigal:2.60,protein motif:CLUSTERS:PRK05261;locus_tag=RSULL_00441;product=putative phosphoketolase
scaffold121|size5313	Prodigal:2.60	CDS	81	449	.	-	0	ID=RSULL_00442;inference=ab initio prediction:Prodigal:2.60;locus_tag=RSULL_00442;product=hypothetical protein
scaffold121|size5313	Prodigal:2.60	CDS	982	1356	.	+	0	ID=RSULL_00443;inference=ab initio prediction:Prodigal:2.60,protein motif:Cdd:COG3293;locus_tag=RSULL_00443;product=Transposase
scaffold121|size5313	Prodigal:2.60	CDS	1371	1739	.	+	0	ID=RSULL_00444;inference=ab initio prediction:Prodigal:2.60,protein motif:Cdd:COG3293;locus_tag=RSULL_00444;product=Transposase
scaffold121|size5313	Prodigal:2.60	CDS	1928	2716	.	-	0	ID=RSULL_00445;gene=yadH_1;inference=ab initio prediction:Prodigal:2.60,similar to AA sequence:UniProtKB:P0AFN6;locus_tag=RSULL_00445;product=Inner membrane transport permease YadH (nodJ, ABC-type multidrug transport system, permease component)
scaffold121|size5313	Prodigal:2.60	CDS	2720	3742	.	-	0	ID=RSULL_00446;eC_number=3.6.3.-;gene=drrA_1;inference=ab initio prediction:Prodigal:2.60,similar to AA sequence:UniProtKB:P32010;locus_tag=RSULL_00446;product=Daunorubicin/doxorubicin resistance ATP-binding protein DrrA
scaffold121|size5313	Prodigal:2.60	CDS	3794	5074	.	-	0	ID=RSULL_00447;eC_number=2.4.1.-;gene=icaA_1;inference=ab initio prediction:Prodigal:2.60,similar to AA sequence:UniProtKB:Q5HKQ0;locus_tag=RSULL_00447;product=Poly-beta-1%2C6-N-acetyl-D-glucosamine synthase
scaffold122|size5281	Prodigal:2.60	CDS	167	862	.	-	0	ID=RSULL_00448;gene=xerC_1;inference=ab initio prediction:Prodigal:2.60,similar to AA sequence:UniProtKB:P39776;locus_tag=RSULL_00448;product=Tyrosine recombinase XerC
scaffold122|size5281	Prodigal:2.60	CDS	925	1476	.	-	0	ID=RSULL_00449;eC_number=2.3.1.79;gene=maa_1;inference=ab initio prediction:Prodigal:2.60,similar to AA sequence:UniProtKB:P77791;locus_tag=RSULL_00449;product=Maltose O-acetyltransferase
scaffold122|size5281	Prodigal:2.60	CDS	1652	2557	.	-	0	ID=RSULL_00450;gene=nodD2_1;inference=ab initio prediction:Prodigal:2.60,similar to AA sequence:UniProtKB:P55700;locus_tag=RSULL_00450;product=Nodulation protein D 2
scaffold122|size5281	Prodigal:2.60	CDS	3475	3723	.	+	0	ID=RSULL_00451;inference=ab initio prediction:Prodigal:2.60;locus_tag=RSULL_00451;product=hypothetical protein
scaffold122|size5281	Prodigal:2.60	CDS	3872	4846	.	+	0	ID=RSULL_00452;gene=syrM1_1;inference=ab initio prediction:Prodigal:2.60,similar to AA sequence:UniProtKB:P55619;locus_tag=RSULL_00452;note=Symbiotic regulator homolog 1;product=hypothetical protein
scaffold123|size5483	Prodigal:2.60	CDS	1	417	.	+	0	ID=RSULL_00453;inference=ab initio prediction:Prodigal:2.60,protein motif:CLUSTERS:PRK13462;locus_tag=RSULL_00453;product=acid phosphatase
scaffold123|size5483	Prodigal:2.60	CDS	496	4407	.	+	0	ID=RSULL_00454;inference=ab initio prediction:Prodigal:2.60,protein motif:Cdd:COG3459;locus_tag=RSULL_00454;product=Cellobiose phosphorylase
scaffold124|size4870	Prodigal:2.60	CDS	15	245	.	+	0	ID=RSULL_00455;inference=ab initio prediction:Prodigal:2.60,protein motif:Cdd:COG2391;locus_tag=RSULL_00455;product=putative transporter component
scaffold124|size4870	Prodigal:2.60	CDS	414	692	.	-	0	ID=RSULL_00456;inference=ab initio prediction:Prodigal:2.60;locus_tag=RSULL_00456;product=hypothetical protein
scaffold124|size4870	Prodigal:2.60	CDS	1471	1644	.	+	0	ID=RSULL_00457;inference=ab initio prediction:Prodigal:2.60;locus_tag=RSULL_00457;product=hypothetical protein
scaffold124|size4870	Prodigal:2.60	CDS	2556	3125	.	+	0	ID=RSULL_00458;inference=ab initio prediction:Prodigal:2.60,protein motif:Pfam:PF05014.9;locus_tag=RSULL_00458;product=Nucleoside 2-deoxyribosyltransferase
scaffold124|size4870	Prodigal:2.60	CDS	3319	3669	.	+	0	ID=RSULL_00459;inference=ab initio prediction:Prodigal:2.60;locus_tag=RSULL_00459;product=hypothetical protein
scaffold124|size4870	Prodigal:2.60	CDS	3679	4182	.	+	0	ID=RSULL_00460;inference=ab initio prediction:Prodigal:2.60,protein motif:Cdd:COG5654;locus_tag=RSULL_00460;note=putative conserved protein;product=hypothetical protein
scaffold125|size4749	Prodigal:2.60	CDS	317	1405	.	+	0	ID=RSULL_00461;eC_number=3.4.24.-;gene=ftsH_1;inference=ab initio prediction:Prodigal:2.60,similar to AA sequence:UniProtKB:Q88Z31;locus_tag=RSULL_00461;product=ATP-dependent zinc metalloprotease FtsH
scaffold125|size4749	Prodigal:2.60	CDS	1449	3824	.	+	0	ID=RSULL_00462;inference=ab initio prediction:Prodigal:2.60;locus_tag=RSULL_00462;product=hypothetical protein
scaffold125|size4749	Prodigal:2.60	CDS	3843	4382	.	+	0	ID=RSULL_00463;inference=ab initio prediction:Prodigal:2.60;locus_tag=RSULL_00463;product=hypothetical protein
scaffold126|size4330	Prodigal:2.60	CDS	100	225	.	+	0	ID=RSULL_00464;inference=ab initio prediction:Prodigal:2.60;locus_tag=RSULL_00464;product=hypothetical protein
scaffold126|size4330	Prodigal:2.60	CDS	532	1122	.	+	0	ID=RSULL_00465;eC_number=2.3.1.-;gene=nodA_1;inference=ab initio prediction:Prodigal:2.60,similar to AA sequence:UniProtKB:P02962;locus_tag=RSULL_00465;product=Nodulation protein A
scaffold126|size4330	Prodigal:2.60	CDS	2230	2430	.	-	0	ID=RSULL_00466;inference=ab initio prediction:Prodigal:2.60;locus_tag=RSULL_00466;product=hypothetical protein
scaffold126|size4330	Prodigal:2.60	CDS	2697	2888	.	-	0	ID=RSULL_00467;inference=ab initio prediction:Prodigal:2.60;locus_tag=RSULL_00467;product=hypothetical protein
scaffold126|size4330	Prodigal:2.60	CDS	3083	3466	.	-	0	ID=RSULL_00468;inference=ab initio prediction:Prodigal:2.60,protein motif:Cdd:COG3415;locus_tag=RSULL_00468;product=Transposase
scaffold126|size4330	Prodigal:2.60	CDS	3737	4144	.	+	0	ID=RSULL_00469;inference=ab initio prediction:Prodigal:2.60;locus_tag=RSULL_00469;product=hypothetical protein
scaffold127|size4187	Prodigal:2.60	CDS	160	603	.	-	0	ID=RSULL_00470;inference=ab initio prediction:Prodigal:2.60;locus_tag=RSULL_00470;product=hypothetical protein
scaffold127|size4187	Prodigal:2.60	CDS	622	2130	.	-	0	ID=RSULL_00471;eC_number=1.2.1.3;gene=acoD;inference=ab initio prediction:Prodigal:2.60,similar to AA sequence:UniProtKB:P46368;locus_tag=RSULL_00471;product=Acetaldehyde dehydrogenase 2
scaffold127|size4187	Prodigal:2.60	CDS	2282	3241	.	-	0	ID=RSULL_00472;gene=acoR;inference=ab initio prediction:Prodigal:2.60,similar to AA sequence:UniProtKB:P28614;locus_tag=RSULL_00472;product=Acetoin catabolism regulatory protein
scaffold127|size4187	Prodigal:2.60	CDS	3434	4111	.	-	0	ID=RSULL_00473;inference=ab initio prediction:Prodigal:2.60;locus_tag=RSULL_00473;product=hypothetical protein
scaffold128|size4914	Prodigal:2.60	CDS	27	1490	.	+	0	ID=RSULL_00474;inference=ab initio prediction:Prodigal:2.60,protein motif:Cdd:COG4991;locus_tag=RSULL_00474;note=putative protein with a bacterial SH3 domain homologue;product=hypothetical protein
scaffold128|size4914	Prodigal:2.60	CDS	1777	2757	.	+	0	ID=RSULL_00475;inference=ab initio prediction:Prodigal:2.60,protein motif:Cdd:COG4313;locus_tag=RSULL_00475;product=Protein involved in meta-pathway of phenol degradation
scaffold128|size4914	Prodigal:2.60	CDS	2816	4000	.	+	0	ID=RSULL_00476;inference=ab initio prediction:Prodigal:2.60;locus_tag=RSULL_00476;product=hypothetical protein
scaffold128|size4914	Prodigal:2.60	CDS	4152	4370	.	-	0	ID=RSULL_00477;inference=ab initio prediction:Prodigal:2.60;locus_tag=RSULL_00477;product=hypothetical protein
scaffold128|size4914	Prodigal:2.60	CDS	4570	4899	.	-	0	ID=RSULL_00478;inference=ab initio prediction:Prodigal:2.60;locus_tag=RSULL_00478;product=hypothetical protein
scaffold129|size6010	Prodigal:2.60	CDS	312	608	.	-	0	ID=RSULL_00479;inference=ab initio prediction:Prodigal:2.60,protein motif:TIGRFAMs:TIGR02385;locus_tag=RSULL_00479;product=addiction module toxin%2C RelE/StbE family
scaffold129|size6010	Prodigal:2.60	CDS	605	865	.	-	0	ID=RSULL_00480;inference=ab initio prediction:Prodigal:2.60,protein motif:TIGRFAMs:TIGR02606;locus_tag=RSULL_00480;product=putative addiction module antidote protein%2C family
scaffold129|size6010	Prodigal:2.60	CDS	1554	2381	.	-	0	ID=RSULL_00481;inference=ab initio prediction:Prodigal:2.60,protein motif:Pfam:PF00582.20;locus_tag=RSULL_00481;product=Universal stress protein family protein
scaffold129|size6010	Prodigal:2.60	CDS	2706	3542	.	+	0	ID=RSULL_00482;inference=ab initio prediction:Prodigal:2.60,protein motif:Pfam:PF00582.20;locus_tag=RSULL_00482;product=Universal stress protein family protein
scaffold129|size6010	Prodigal:2.60	CDS	3736	4161	.	+	0	ID=RSULL_00483;inference=ab initio prediction:Prodigal:2.60;locus_tag=RSULL_00483;product=hypothetical protein
scaffold129|size6010	Prodigal:2.60	CDS	4273	5007	.	+	0	ID=RSULL_00484;gene=fixK_1;inference=ab initio prediction:Prodigal:2.60,similar to AA sequence:UniProtKB:P29286;locus_tag=RSULL_00484;product=Nitrogen fixation regulation protein FixK
scaffold129|size6010	Prodigal:2.60	CDS	5105	5641	.	-	0	ID=RSULL_00485;inference=ab initio prediction:Prodigal:2.60,protein motif:Cdd:COG3467;locus_tag=RSULL_00485;product=putative flavin-nucleotide-binding protein
scaffold129|size6010	Prodigal:2.60	CDS	5638	5949	.	-	0	ID=RSULL_00486;inference=ab initio prediction:Prodigal:2.60,similar to AA sequence:UniProtKB:Q03928;locus_tag=RSULL_00486;note=HSP 18;product=hypothetical protein
scaffold12|size221406	Prodigal:2.60	CDS	348	3401	.	-	0	ID=RSULL_00487;inference=ab initio prediction:Prodigal:2.60,protein motif:TIGRFAMs:TIGR03660;locus_tag=RSULL_00487;product=T1SS-143 repeat domain protein
scaffold12|size221406	Prodigal:2.60	CDS	3682	4464	.	-	0	ID=RSULL_00488;inference=ab initio prediction:Prodigal:2.60,similar to AA sequence:UniProtKB:P0A5N8;locus_tag=RSULL_00488;product=27 kDa antigen Cfp30B
scaffold12|size221406	Prodigal:2.60	CDS	4510	4977	.	-	0	ID=RSULL_00489;inference=ab initio prediction:Prodigal:2.60;locus_tag=RSULL_00489;product=hypothetical protein
scaffold12|size221406	Prodigal:2.60	CDS	5010	5735	.	-	0	ID=RSULL_00490;inference=ab initio prediction:Prodigal:2.60;locus_tag=RSULL_00490;product=hypothetical protein
scaffold12|size221406	Prodigal:2.60	CDS	5826	6272	.	+	0	ID=RSULL_00491;gene=sarZ;inference=ab initio prediction:Prodigal:2.60,similar to AA sequence:UniProtKB:Q5HDG9;locus_tag=RSULL_00491;product=Staphylococcal accessory regulator Z
scaffold12|size221406	Prodigal:2.60	CDS	6273	7025	.	-	0	ID=RSULL_00492;inference=ab initio prediction:Prodigal:2.60,protein motif:Pfam:PF08808.5;locus_tag=RSULL_00492;product=RES domain protein
scaffold12|size221406	Prodigal:2.60	CDS	6985	7368	.	-	0	ID=RSULL_00493;inference=ab initio prediction:Prodigal:2.60,protein motif:Cdd:COG5642;locus_tag=RSULL_00493;note=putative conserved protein;product=hypothetical protein
scaffold12|size221406	Prodigal:2.60	CDS	7587	8009	.	-	0	ID=RSULL_00494;gene=ohrB_1;inference=ab initio prediction:Prodigal:2.60,similar to AA sequence:UniProtKB:P80242;locus_tag=RSULL_00494;product=General stress protein 17o
scaffold12|size221406	Prodigal:2.60	CDS	8134	8601	.	+	0	ID=RSULL_00495;gene=ohrR_1;inference=ab initio prediction:Prodigal:2.60,similar to AA sequence:UniProtKB:O34777;locus_tag=RSULL_00495;product=Organic hydroperoxide resistance transcriptional regulator
scaffold12|size221406	Prodigal:2.60	CDS	8645	10045	.	-	0	ID=RSULL_00496;gene=efpA_1;inference=ab initio prediction:Prodigal:2.60,similar to AA sequence:UniProtKB:O05813;locus_tag=RSULL_00496;product=Efflux protein A
scaffold12|size221406	Prodigal:2.60	CDS	10163	11128	.	+	0	ID=RSULL_00497;gene=nodD2_2;inference=ab initio prediction:Prodigal:2.60,similar to AA sequence:UniProtKB:P55700;locus_tag=RSULL_00497;product=Nodulation protein D 2
scaffold12|size221406	Prodigal:2.60	CDS	11280	12152	.	+	0	ID=RSULL_00498;inference=ab initio prediction:Prodigal:2.60,protein motif:TIGRFAMs:TIGR02869;locus_tag=RSULL_00498;product=spore cortex-lytic enzyme
scaffold12|size221406	Prodigal:2.60	CDS	12196	12909	.	-	0	ID=RSULL_00499;eC_number=2.-.-.-;gene=erfK_1;inference=ab initio prediction:Prodigal:2.60,similar to AA sequence:UniProtKB:P39176;locus_tag=RSULL_00499;product=putative L%2CD-transpeptidase ErfK/SrfK precursor
scaffold12|size221406	Prodigal:2.60	CDS	13080	13919	.	-	0	ID=RSULL_00500;eC_number=2.-.-.-;gene=erfK_2;inference=ab initio prediction:Prodigal:2.60,similar to AA sequence:UniProtKB:P39176;locus_tag=RSULL_00500;product=putative L%2CD-transpeptidase ErfK/SrfK precursor
scaffold12|size221406	Prodigal:2.60	CDS	14028	14267	.	-	0	ID=RSULL_00501;inference=ab initio prediction:Prodigal:2.60;locus_tag=RSULL_00501;product=hypothetical protein
scaffold12|size221406	Prodigal:2.60	CDS	14392	15081	.	-	0	ID=RSULL_00502;inference=ab initio prediction:Prodigal:2.60,protein motif:Cdd:COG0431;locus_tag=RSULL_00502;product=putative flavoprotein
scaffold12|size221406	Prodigal:2.60	CDS	15190	16041	.	-	0	ID=RSULL_00503;inference=ab initio prediction:Prodigal:2.60,protein motif:TIGRFAMs:TIGR01840;locus_tag=RSULL_00503;product=esterase%2C PHB depolymerase family
scaffold12|size221406	Prodigal:2.60	CDS	16227	17855	.	-	0	ID=RSULL_00504;inference=ab initio prediction:Prodigal:2.60,similar to AA sequence:UniProtKB:P71571;locus_tag=RSULL_00504;product=Putative DNA ligase-like protein/MT0965
scaffold12|size221406	Prodigal:2.60	CDS	18056	19069	.	-	0	ID=RSULL_00505;eC_number=3.1.-.-;inference=ab initio prediction:Prodigal:2.60,similar to AA sequence:UniProtKB:Q5SLP1;locus_tag=RSULL_00505;product=Ribonuclease
scaffold12|size221406	Prodigal:2.60	CDS	19174	19488	.	-	0	ID=RSULL_00506;inference=ab initio prediction:Prodigal:2.60;locus_tag=RSULL_00506;product=hypothetical protein
scaffold12|size221406	Prodigal:2.60	CDS	19805	20185	.	+	0	ID=RSULL_00507;inference=ab initio prediction:Prodigal:2.60;locus_tag=RSULL_00507;product=hypothetical protein
scaffold12|size221406	Prodigal:2.60	CDS	20277	21599	.	+	0	ID=RSULL_00508;inference=ab initio prediction:Prodigal:2.60,protein motif:TIGRFAMs:TIGR03808;locus_tag=RSULL_00508;product=twin-arg-translocated uncharacterized repeat protein
scaffold12|size221406	Prodigal:2.60	CDS	21698	22357	.	+	0	ID=RSULL_00509;eC_number=1.8.4.-;gene=yfcG_1;inference=ab initio prediction:Prodigal:2.60,similar to AA sequence:UniProtKB:P77526;locus_tag=RSULL_00509;product=Disulfide-bond oxidoreductase YfcG
scaffold12|size221406	Prodigal:2.60	CDS	22383	23246	.	-	0	ID=RSULL_00510;eC_number=2.4.2.19;gene=nadC;inference=ab initio prediction:Prodigal:2.60,similar to AA sequence:UniProtKB:P39666;locus_tag=RSULL_00510;product=putative nicotinate-nucleotide pyrophosphorylase [carboxylating]
scaffold12|size221406	Prodigal:2.60	CDS	23248	24786	.	-	0	ID=RSULL_00511;eC_number=1.4.3.16;gene=nadB;inference=ab initio prediction:Prodigal:2.60,similar to AA sequence:UniProtKB:P10902;locus_tag=RSULL_00511;product=L-aspartate oxidase
scaffold12|size221406	Prodigal:2.60	CDS	24783	25754	.	-	0	ID=RSULL_00512;eC_number=2.5.1.72;gene=nadA;inference=ab initio prediction:Prodigal:2.60,similar to AA sequence:UniProtKB:P11458;locus_tag=RSULL_00512;product=Quinolinate synthase A
scaffold12|size221406	Prodigal:2.60	CDS	25824	26726	.	-	0	ID=RSULL_00513;inference=ab initio prediction:Prodigal:2.60,protein motif:Cdd:COG4111;locus_tag=RSULL_00513;note=putative conserved protein;product=hypothetical protein
scaffold12|size221406	Prodigal:2.60	CDS	26830	27726	.	-	0	ID=RSULL_00514;gene=gcvA_1;inference=ab initio prediction:Prodigal:2.60,similar to AA sequence:UniProtKB:P0A9F6;locus_tag=RSULL_00514;product=Gcv operon activator
scaffold12|size221406	Prodigal:2.60	CDS	27883	28059	.	+	0	ID=RSULL_00515;inference=ab initio prediction:Prodigal:2.60;locus_tag=RSULL_00515;product=hypothetical protein
scaffold12|size221406	Prodigal:2.60	CDS	28280	28900	.	-	0	ID=RSULL_00516;eC_number=2.5.1.18;gene=gstB_1;inference=ab initio prediction:Prodigal:2.60,similar to AA sequence:UniProtKB:P15214;locus_tag=RSULL_00516;product=Glutathione S-transferase GST-6.0
scaffold12|size221406	Prodigal:2.60	CDS	29000	29356	.	-	0	ID=RSULL_00517;inference=ab initio prediction:Prodigal:2.60;locus_tag=RSULL_00517;product=hypothetical protein
scaffold12|size221406	Prodigal:2.60	CDS	29477	30232	.	+	0	ID=RSULL_00518;gene=glpR_1;inference=ab initio prediction:Prodigal:2.60,similar to AA sequence:UniProtKB:P0ACL0;locus_tag=RSULL_00518;product=Glycerol-3-phosphate regulon repressor
scaffold12|size221406	Prodigal:2.60	CDS	30207	30944	.	-	0	ID=RSULL_00519;inference=ab initio prediction:Prodigal:2.60;locus_tag=RSULL_00519;product=hypothetical protein
scaffold12|size221406	Prodigal:2.60	CDS	31085	32092	.	-	0	ID=RSULL_00520;inference=ab initio prediction:Prodigal:2.60,protein motif:Cdd:COG4448;locus_tag=RSULL_00520;product=L-asparaginase II
scaffold12|size221406	Prodigal:2.60	CDS	32126	32506	.	+	0	ID=RSULL_00521;inference=ab initio prediction:Prodigal:2.60;locus_tag=RSULL_00521;product=hypothetical protein
scaffold12|size221406	Prodigal:2.60	CDS	32503	33123	.	-	0	ID=RSULL_00522;inference=ab initio prediction:Prodigal:2.60,protein motif:TIGRFAMs:TIGR02702;locus_tag=RSULL_00522;product=iron-sulfur cluster biosynthesis transcriptional regulator SufR
scaffold12|size221406	Prodigal:2.60	CDS	33229	33795	.	+	0	ID=RSULL_00523;inference=ab initio prediction:Prodigal:2.60,similar to AA sequence:UniProtKB:O06151;locus_tag=RSULL_00523;product=putative multidrug-efflux transporter/MT1670
scaffold12|size221406	Prodigal:2.60	CDS	33795	34649	.	+	0	ID=RSULL_00524;inference=ab initio prediction:Prodigal:2.60,similar to AA sequence:UniProtKB:O06151;locus_tag=RSULL_00524;product=putative multidrug-efflux transporter/MT1670
scaffold12|size221406	Prodigal:2.60	CDS	34700	35473	.	-	0	ID=RSULL_00525;inference=ab initio prediction:Prodigal:2.60,protein motif:Pfam:PF08241.6;locus_tag=RSULL_00525;product=Methyltransferase domain protein
scaffold12|size221406	Prodigal:2.60	CDS	35635	36633	.	-	0	ID=RSULL_00526;eC_number=1.6.5.5;gene=qorA_1;inference=ab initio prediction:Prodigal:2.60,similar to AA sequence:UniProtKB:P28304;locus_tag=RSULL_00526;product=Quinone oxidoreductase 1
scaffold12|size221406	Prodigal:2.60	CDS	36711	38516	.	-	0	ID=RSULL_00527;gene=cph2_1;inference=ab initio prediction:Prodigal:2.60,similar to AA sequence:UniProtKB:Q55434;locus_tag=RSULL_00527;product=Bacteriophytochrome cph2
scaffold12|size221406	Prodigal:2.60	CDS	38662	38904	.	-	0	ID=RSULL_00528;inference=ab initio prediction:Prodigal:2.60,protein motif:TIGRFAMs:TIGR02606;locus_tag=RSULL_00528;product=putative addiction module antidote protein%2C family
scaffold12|size221406	Prodigal:2.60	CDS	39085	39639	.	-	0	ID=RSULL_00529;inference=ab initio prediction:Prodigal:2.60,protein motif:CLUSTERS:PRK10209;locus_tag=RSULL_00529;product=acid-resistance membrane protein
scaffold12|size221406	Prodigal:2.60	CDS	39781	40368	.	+	0	ID=RSULL_00530;gene=kstR2_1;inference=ab initio prediction:Prodigal:2.60,similar to AA sequence:UniProtKB:A0R4Z6;locus_tag=RSULL_00530;product=HTH-type transcriptional repressor KstR2
scaffold12|size221406	Prodigal:2.60	CDS	40496	42010	.	+	0	ID=RSULL_00531;eC_number=1.2.1.8;gene=betB_1;inference=ab initio prediction:Prodigal:2.60,similar to AA sequence:UniProtKB:B9JBA3;locus_tag=RSULL_00531;product=Betaine aldehyde dehydrogenase
scaffold12|size221406	Prodigal:2.60	CDS	42159	43808	.	+	0	ID=RSULL_00532;eC_number=1.1.99.1;gene=betA;inference=ab initio prediction:Prodigal:2.60,similar to AA sequence:UniProtKB:P17444;locus_tag=RSULL_00532;product=Choline dehydrogenase
scaffold12|size221406	Prodigal:2.60	CDS	43812	44177	.	-	0	ID=RSULL_00533;inference=ab initio prediction:Prodigal:2.60,protein motif:Pfam:PF01850.15;locus_tag=RSULL_00533;product=PIN domain protein
scaffold12|size221406	Prodigal:2.60	CDS	44171	44386	.	-	0	ID=RSULL_00534;inference=ab initio prediction:Prodigal:2.60,similar to AA sequence:UniProtKB:P95006;locus_tag=RSULL_00534;product=Putative antitoxin VapB19
scaffold12|size221406	Prodigal:2.60	CDS	44446	45411	.	-	0	ID=RSULL_00535;gene=ampR_1;inference=ab initio prediction:Prodigal:2.60,similar to AA sequence:UniProtKB:P12529;locus_tag=RSULL_00535;product=HTH-type transcriptional activator AmpR
scaffold12|size221406	Prodigal:2.60	CDS	45617	46804	.	+	0	ID=RSULL_00536;eC_number=3.5.2.6;gene=ampC;inference=ab initio prediction:Prodigal:2.60,similar to AA sequence:UniProtKB:P85302;locus_tag=RSULL_00536;product=Beta-lactamase
scaffold12|size221406	Prodigal:2.60	CDS	46880	47356	.	-	0	ID=RSULL_00537;inference=ab initio prediction:Prodigal:2.60;locus_tag=RSULL_00537;product=hypothetical protein
scaffold12|size221406	Prodigal:2.60	CDS	47361	47747	.	-	0	ID=RSULL_00538;inference=ab initio prediction:Prodigal:2.60;locus_tag=RSULL_00538;product=hypothetical protein
scaffold12|size221406	Prodigal:2.60	CDS	47886	48335	.	-	0	ID=RSULL_00539;gene=cymR_1;inference=ab initio prediction:Prodigal:2.60,similar to AA sequence:UniProtKB:O34527;locus_tag=RSULL_00539;product=Cysteine metabolism repressor
scaffold12|size221406	Prodigal:2.60	CDS	48760	49500	.	+	0	ID=RSULL_00540;eC_number=1.8.4.8;gene=cysH;inference=ab initio prediction:Prodigal:2.60,similar to AA sequence:UniProtKB:O05927;locus_tag=RSULL_00540;product=Phosphoadenosine phosphosulfate reductase
scaffold12|size221406	Prodigal:2.60	CDS	49560	50513	.	+	0	ID=RSULL_00541;eC_number=2.7.7.4;gene=cysD_2;inference=ab initio prediction:Prodigal:2.60,similar to AA sequence:UniProtKB:P21156;locus_tag=RSULL_00541;product=Sulfate adenylyltransferase subunit 2 (nodQ Sulfate adenylyltransferase subunit 2 (EC 2.7.7.4))
scaffold12|size221406	Prodigal:2.60	CDS	50515	51999	.	+	0	ID=RSULL_00542;eC_number=2.7.7.4;gene=cysN;inference=ab initio prediction:Prodigal:2.60,similar to AA sequence:UniProtKB:P23845;locus_tag=RSULL_00542;product=Sulfate adenylyltransferase subunit 1 (nodP Sulfate adenylyltransferase subunit 1 (EC 2.7.7.4))
scaffold12|size221406	Aragorn:1.2	tRNA	52137	52213	.	-	0	ID=RSULL_00543;inference=COORDINATES:profile:Aragorn:1.2;locus_tag=RSULL_00543;product=tRNA-Pro(cgg)
scaffold12|size221406	Prodigal:2.60	CDS	52483	52884	.	+	0	ID=RSULL_00544;inference=ab initio prediction:Prodigal:2.60;locus_tag=RSULL_00544;product=hypothetical protein
scaffold12|size221406	Aragorn:1.2	tRNA	53182	53256	.	-	0	ID=RSULL_00545;inference=COORDINATES:profile:Aragorn:1.2;locus_tag=RSULL_00545;product=tRNA-Gln(ttg)
scaffold12|size221406	Prodigal:2.60	CDS	53416	53712	.	+	0	ID=RSULL_00546;inference=ab initio prediction:Prodigal:2.60,protein motif:Pfam:PF07883.5;locus_tag=RSULL_00546;product=Cupin domain protein
scaffold12|size221406	Prodigal:2.60	CDS	53716	54648	.	+	0	ID=RSULL_00547;inference=ab initio prediction:Prodigal:2.60,protein motif:TIGRFAMs:TIGR03413;locus_tag=RSULL_00547;product=hydroxyacylglutathione hydrolase
scaffold12|size221406	Prodigal:2.60	CDS	55267	56172	.	-	0	ID=RSULL_00548;inference=ab initio prediction:Prodigal:2.60;locus_tag=RSULL_00548;product=hypothetical protein
scaffold12|size221406	Prodigal:2.60	CDS	56394	56783	.	+	0	ID=RSULL_00549;inference=ab initio prediction:Prodigal:2.60;locus_tag=RSULL_00549;product=hypothetical protein
scaffold12|size221406	Prodigal:2.60	CDS	56871	57140	.	+	0	ID=RSULL_00550;inference=ab initio prediction:Prodigal:2.60;locus_tag=RSULL_00550;product=hypothetical protein
scaffold12|size221406	Prodigal:2.60	CDS	57128	59800	.	-	0	ID=RSULL_00551;eC_number=2.7.9.1;gene=ppdK;inference=ab initio prediction:Prodigal:2.60,similar to AA sequence:UniProtKB:P22983;locus_tag=RSULL_00551;product=Pyruvate%2C phosphate dikinase
scaffold12|size221406	Prodigal:2.60	CDS	60204	63665	.	-	0	ID=RSULL_00552;gene=smc;inference=ab initio prediction:Prodigal:2.60,similar to AA sequence:UniProtKB:B8GZ28;locus_tag=RSULL_00552;product=Chromosome partition protein Smc
scaffold12|size221406	Prodigal:2.60	CDS	63933	64625	.	-	0	ID=RSULL_00553;gene=bdbD_1;inference=ab initio prediction:Prodigal:2.60,similar to AA sequence:UniProtKB:O32218;locus_tag=RSULL_00553;product=Thiol-disulfide oxidoreductase D
scaffold12|size221406	Prodigal:2.60	CDS	64847	65116	.	-	0	ID=RSULL_00554;inference=ab initio prediction:Prodigal:2.60,protein motif:TIGRFAMs:TIGR02606;locus_tag=RSULL_00554;product=putative addiction module antidote protein%2C family
scaffold12|size221406	Prodigal:2.60	CDS	65172	65711	.	-	0	ID=RSULL_00555;inference=ab initio prediction:Prodigal:2.60,protein motif:Cdd:COG5512;locus_tag=RSULL_00555;product=Zn-ribbon-containing%2C possibly RNA-binding protein and truncated derivatives
scaffold12|size221406	Prodigal:2.60	CDS	65752	66846	.	+	0	ID=RSULL_00556;eC_number=3.2.2.-;gene=mutY;inference=ab initio prediction:Prodigal:2.60,similar to AA sequence:UniProtKB:P17802;locus_tag=RSULL_00556;product=A/G-specific adenine glycosylase
scaffold12|size221406	Prodigal:2.60	CDS	66849	67466	.	+	0	ID=RSULL_00557;eC_number=3.1.3.-;gene=yihX;inference=ab initio prediction:Prodigal:2.60,similar to AA sequence:UniProtKB:P0A8Y3;locus_tag=RSULL_00557;product=Alpha-D-glucose-1-phosphate phosphatase YihX
scaffold12|size221406	Prodigal:2.60	CDS	67591	68721	.	-	0	ID=RSULL_00558;eC_number=2.1.1.72;gene=dpnA;inference=ab initio prediction:Prodigal:2.60,similar to AA sequence:UniProtKB:P09358;locus_tag=RSULL_00558;product=Modification methylase DpnIIB
scaffold12|size221406	Prodigal:2.60	CDS	69011	69358	.	-	0	ID=RSULL_00559;inference=ab initio prediction:Prodigal:2.60,protein motif:Pfam:PF03992.10;locus_tag=RSULL_00559;product=Antibiotic biosynthesis monooxygenase
scaffold12|size221406	Prodigal:2.60	CDS	69355	69684	.	-	0	ID=RSULL_00560;inference=ab initio prediction:Prodigal:2.60,protein motif:Pfam:PF07978.7;locus_tag=RSULL_00560;note=NIPSNAP;product=hypothetical protein
scaffold12|size221406	Prodigal:2.60	CDS	69756	70442	.	+	0	ID=RSULL_00561;inference=ab initio prediction:Prodigal:2.60,protein motif:Pfam:PF12840.1;locus_tag=RSULL_00561;product=Helix-turn-helix domain protein
scaffold12|size221406	Prodigal:2.60	CDS	70561	71250	.	+	0	ID=RSULL_00562;eC_number=3.1.3.-;gene=yieH_1;inference=ab initio prediction:Prodigal:2.60,similar to AA sequence:UniProtKB:P31467;locus_tag=RSULL_00562;product=6-phosphogluconate phosphatase
scaffold12|size221406	Prodigal:2.60	CDS	71271	71915	.	-	0	ID=RSULL_00563;inference=ab initio prediction:Prodigal:2.60;locus_tag=RSULL_00563;product=hypothetical protein
scaffold12|size221406	Prodigal:2.60	CDS	72126	73517	.	+	0	ID=RSULL_00564;eC_number=4.2.3.1;gene=thrC;inference=ab initio prediction:Prodigal:2.60,similar to AA sequence:UniProtKB:P23669;locus_tag=RSULL_00564;product=Threonine synthase
scaffold12|size221406	Prodigal:2.60	CDS	73543	74841	.	+	0	ID=RSULL_00565;eC_number=3.4.24.55;gene=ptrA;inference=ab initio prediction:Prodigal:2.60,similar to AA sequence:UniProtKB:P05458;locus_tag=RSULL_00565;product=Protease 3 precursor
scaffold12|size221406	Prodigal:2.60	CDS	74871	75485	.	+	0	ID=RSULL_00566;eC_number=2.3.1.-;gene=ydaF;inference=ab initio prediction:Prodigal:2.60,similar to AA sequence:UniProtKB:P96579;locus_tag=RSULL_00566;product=Putative ribosomal N-acetyltransferase YdaF
scaffold12|size221406	Prodigal:2.60	CDS	75482	78394	.	+	0	ID=RSULL_00567;eC_number=3.1.4.52;gene=gmr_1;inference=ab initio prediction:Prodigal:2.60,similar to AA sequence:UniProtKB:P77334;locus_tag=RSULL_00567;product=Cyclic di-GMP phosphodiesterase Gmr
scaffold12|size221406	Prodigal:2.60	CDS	78567	79652	.	-	0	ID=RSULL_00568;inference=ab initio prediction:Prodigal:2.60;locus_tag=RSULL_00568;product=hypothetical protein
scaffold12|size221406	Prodigal:2.60	CDS	79786	80391	.	-	0	ID=RSULL_00569;inference=ab initio prediction:Prodigal:2.60;locus_tag=RSULL_00569;product=hypothetical protein
scaffold12|size221406	Prodigal:2.60	CDS	80532	81374	.	+	0	ID=RSULL_00570;inference=ab initio prediction:Prodigal:2.60,protein motif:Cdd:COG4233;locus_tag=RSULL_00570;product=putative protein predicted to be involved in C-type cytochrome biogenesis
scaffold12|size221406	Prodigal:2.60	CDS	81437	81922	.	+	0	ID=RSULL_00571;eC_number=1.11.1.15;inference=ab initio prediction:Prodigal:2.60,similar to AA sequence:UniProtKB:P44758;locus_tag=RSULL_00571;product=Hybrid peroxiredoxin hyPrx5
scaffold12|size221406	Prodigal:2.60	CDS	82613	82735	.	+	0	ID=RSULL_00572;inference=ab initio prediction:Prodigal:2.60;locus_tag=RSULL_00572;product=hypothetical protein
scaffold12|size221406	Prodigal:2.60	CDS	82732	83472	.	+	0	ID=RSULL_00573;eC_number=3.6.3.-;gene=adcC_1;inference=ab initio prediction:Prodigal:2.60,similar to AA sequence:UniProtKB:O34946;locus_tag=RSULL_00573;product=putative zinc transport system ATP-binding protein AdcC
scaffold12|size221406	Prodigal:2.60	CDS	83469	84341	.	+	0	ID=RSULL_00574;gene=mntB_1;inference=ab initio prediction:Prodigal:2.60,similar to AA sequence:UniProtKB:Q55282;locus_tag=RSULL_00574;product=Manganese transport system membrane protein MntB
scaffold12|size221406	Prodigal:2.60	CDS	84358	85257	.	+	0	ID=RSULL_00575;inference=ab initio prediction:Prodigal:2.60,similar to AA sequence:UniProtKB:Q57449;locus_tag=RSULL_00575;product=putative periplasmic iron-binding protein precursor
scaffold12|size221406	Prodigal:2.60	CDS	85294	85602	.	-	0	ID=RSULL_00576;inference=ab initio prediction:Prodigal:2.60,protein motif:Pfam:PF07876.6;locus_tag=RSULL_00576;product=Stress responsive A/B Barrel Domain protein
scaffold12|size221406	Prodigal:2.60	CDS	85879	87078	.	+	0	ID=RSULL_00577;eC_number=1.2.1.2;inference=ab initio prediction:Prodigal:2.60,similar to AA sequence:UniProtKB:P33160;locus_tag=RSULL_00577;product=Formate dehydrogenase
scaffold12|size221406	Prodigal:2.60	CDS	87164	87850	.	-	0	ID=RSULL_00578;gene=csiR_1;inference=ab initio prediction:Prodigal:2.60,similar to AA sequence:UniProtKB:P37338;locus_tag=RSULL_00578;product=Carbon starvation induced regulator
scaffold12|size221406	Prodigal:2.60	CDS	88067	88837	.	+	0	ID=RSULL_00579;inference=ab initio prediction:Prodigal:2.60,protein motif:Cdd:COG3545;locus_tag=RSULL_00579;product=putative esterase of the alpha/beta hydrolase fold protein
scaffold12|size221406	Prodigal:2.60	CDS	88862	89587	.	-	0	ID=RSULL_00580;gene=glnQ_1;inference=ab initio prediction:Prodigal:2.60,similar to AA sequence:UniProtKB:P27675;locus_tag=RSULL_00580;product=Glutamine transport ATP-binding protein GlnQ
scaffold12|size221406	Prodigal:2.60	CDS	89565	90224	.	-	0	ID=RSULL_00581;gene=yecS_1;inference=ab initio prediction:Prodigal:2.60,similar to AA sequence:UniProtKB:P0AFT2;locus_tag=RSULL_00581;product=Inner membrane amino-acid ABC transporter permease protein YecS
scaffold12|size221406	Prodigal:2.60	CDS	90221	90892	.	-	0	ID=RSULL_00582;gene=yecS_2;inference=ab initio prediction:Prodigal:2.60,similar to AA sequence:UniProtKB:P0AFT2;locus_tag=RSULL_00582;product=Inner membrane amino-acid ABC transporter permease protein YecS
scaffold12|size221406	Prodigal:2.60	CDS	90967	91752	.	-	0	ID=RSULL_00583;gene=fliY_1;inference=ab initio prediction:Prodigal:2.60,similar to AA sequence:UniProtKB:P0AEM9;locus_tag=RSULL_00583;product=Sulfate starvation-induced protein 7
scaffold12|size221406	Prodigal:2.60	CDS	91757	92503	.	-	0	ID=RSULL_00584;gene=ydfH_1;inference=ab initio prediction:Prodigal:2.60,similar to AA sequence:UniProtKB:P0ACM2;locus_tag=RSULL_00584;product=putative HTH-type transcriptional regulator YdfH
scaffold12|size221406	Prodigal:2.60	CDS	92673	93476	.	-	0	ID=RSULL_00585;inference=ab initio prediction:Prodigal:2.60,protein motif:Pfam:PF03372.17;locus_tag=RSULL_00585;product=Endonuclease/Exonuclease/phosphatase family protein
scaffold12|size221406	Prodigal:2.60	CDS	93499	93939	.	-	0	ID=RSULL_00586;eC_number=3.1.26.4;gene=rnhA;inference=ab initio prediction:Prodigal:2.60,similar to AA sequence:UniProtKB:P0A7Y4;locus_tag=RSULL_00586;product=Ribonuclease HI
scaffold12|size221406	Prodigal:2.60	CDS	93936	94901	.	-	0	ID=RSULL_00587;eC_number=2.7.1.39;gene=thrB;inference=ab initio prediction:Prodigal:2.60,similar to AA sequence:UniProtKB:Q8UHA8;locus_tag=RSULL_00587;product=Homoserine kinase
scaffold12|size221406	Prodigal:2.60	CDS	94965	95969	.	-	0	ID=RSULL_00588;eC_number=1.17.1.2;gene=ispH;inference=ab initio prediction:Prodigal:2.60,similar to AA sequence:UniProtKB:P62623;locus_tag=RSULL_00588;product=4-hydroxy-3-methylbut-2-enyl diphosphate reductase
scaffold12|size221406	Prodigal:2.60	CDS	96200	96952	.	-	0	ID=RSULL_00589;inference=ab initio prediction:Prodigal:2.60,protein motif:Cdd:COG3346;locus_tag=RSULL_00589;note=putative conserved protein;product=hypothetical protein
scaffold12|size221406	Prodigal:2.60	CDS	96945	97328	.	-	0	ID=RSULL_00590;inference=ab initio prediction:Prodigal:2.60;locus_tag=RSULL_00590;product=hypothetical protein
scaffold12|size221406	Prodigal:2.60	CDS	97455	98096	.	+	0	ID=RSULL_00591;eC_number=2.7.1.-;inference=ab initio prediction:Prodigal:2.60,similar to AA sequence:UniProtKB:Q56148;locus_tag=RSULL_00591;product=Chloramphenicol 3-O phosphotransferase
scaffold12|size221406	Prodigal:2.60	CDS	98158	99033	.	-	0	ID=RSULL_00592;eC_number=1.9.3.1;gene=ctaE_1;inference=ab initio prediction:Prodigal:2.60,similar to AA sequence:UniProtKB:P06030;locus_tag=RSULL_00592;product=Cytochrome c oxidase subunit 3
scaffold12|size221406	Prodigal:2.60	CDS	99094	99702	.	-	0	ID=RSULL_00593;gene=ctaG;inference=ab initio prediction:Prodigal:2.60,similar to AA sequence:UniProtKB:Q92RG6;locus_tag=RSULL_00593;product=Cytochrome c oxidase assembly protein CtaG
scaffold12|size221406	Prodigal:2.60	CDS	99707	99844	.	-	0	ID=RSULL_00594;inference=ab initio prediction:Prodigal:2.60;locus_tag=RSULL_00594;product=hypothetical protein
scaffold12|size221406	Prodigal:2.60	CDS	99844	100800	.	-	0	ID=RSULL_00595;eC_number=2.5.1.-;gene=ctaB;inference=ab initio prediction:Prodigal:2.60,similar to AA sequence:UniProtKB:Q3J5F9;locus_tag=RSULL_00595;product=Protoheme IX farnesyltransferase
scaffold12|size221406	Prodigal:2.60	CDS	100868	102565	.	-	0	ID=RSULL_00596;eC_number=1.9.3.1;gene=ctaD;inference=ab initio prediction:Prodigal:2.60,similar to AA sequence:UniProtKB:P31833;locus_tag=RSULL_00596;product=Cytochrome c oxidase subunit 1
scaffold12|size221406	Prodigal:2.60	CDS	102584	103471	.	-	0	ID=RSULL_00597;eC_number=1.9.3.1;gene=ctaC;inference=ab initio prediction:Prodigal:2.60,similar to AA sequence:UniProtKB:P08306;locus_tag=RSULL_00597;product=Cytochrome c oxidase subunit 2 precursor
scaffold12|size221406	Prodigal:2.60	CDS	103816	104439	.	+	0	ID=RSULL_00598;inference=ab initio prediction:Prodigal:2.60,protein motif:Cdd:COG5342;locus_tag=RSULL_00598;product=Invasion protein B%2C involved in pathogenesis
scaffold12|size221406	Prodigal:2.60	CDS	104517	105932	.	+	0	ID=RSULL_00599;inference=ab initio prediction:Prodigal:2.60,protein motif:CLUSTERS:PRK10735;locus_tag=RSULL_00599;product=protease TldD
scaffold12|size221406	Prodigal:2.60	CDS	105949	106440	.	+	0	ID=RSULL_00600;inference=ab initio prediction:Prodigal:2.60,protein motif:CLUSTERS:PRK07757;locus_tag=RSULL_00600;product=acetyltransferase
scaffold12|size221406	Prodigal:2.60	CDS	106483	106782	.	-	0	ID=RSULL_00601;inference=ab initio prediction:Prodigal:2.60;locus_tag=RSULL_00601;product=hypothetical protein
scaffold12|size221406	Prodigal:2.60	CDS	106856	108124	.	-	0	ID=RSULL_00602;eC_number=3.4.16.4;gene=dacF;inference=ab initio prediction:Prodigal:2.60,similar to AA sequence:UniProtKB:P38422;locus_tag=RSULL_00602;product=D-alanyl-D-alanine carboxypeptidase DacF precursor
scaffold12|size221406	Prodigal:2.60	CDS	108345	109391	.	+	0	ID=RSULL_00603;inference=ab initio prediction:Prodigal:2.60,protein motif:CLUSTERS:PRK14581;locus_tag=RSULL_00603;product=outer membrane N-deacetylase
scaffold12|size221406	Prodigal:2.60	CDS	109397	110017	.	-	0	ID=RSULL_00604;eC_number=1.4.3.5;gene=pdxH;inference=ab initio prediction:Prodigal:2.60,similar to AA sequence:UniProtKB:P21159;locus_tag=RSULL_00604;product=Pyridoxine/pyridoxamine 5'-phosphate oxidase
scaffold12|size221406	Prodigal:2.60	CDS	110165	110542	.	+	0	ID=RSULL_00605;inference=ab initio prediction:Prodigal:2.60,protein motif:Cdd:COG4520;locus_tag=RSULL_00605;product=Surface antigen
scaffold12|size221406	Prodigal:2.60	CDS	110597	111094	.	-	0	ID=RSULL_00606;inference=ab initio prediction:Prodigal:2.60,protein motif:Pfam:PF07282.5;locus_tag=RSULL_00606;product=Putative transposase DNA-binding domain protein
scaffold12|size221406	Prodigal:2.60	CDS	111274	112521	.	+	0	ID=RSULL_00607;gene=dnaJ_1;inference=ab initio prediction:Prodigal:2.60,similar to AA sequence:UniProtKB:O87778;locus_tag=RSULL_00607;product=Chaperone protein DnaJ
scaffold12|size221406	Prodigal:2.60	CDS	112644	113462	.	+	0	ID=RSULL_00608;eC_number=1.3.1.9;gene=fabI_1;inference=ab initio prediction:Prodigal:2.60,similar to AA sequence:UniProtKB:Q81GI3;locus_tag=RSULL_00608;product=Enoyl-[acyl-carrier-protein] reductase [NADH] FabI
scaffold12|size221406	Prodigal:2.60	CDS	113490	114080	.	+	0	ID=RSULL_00609;eC_number=3.1.3.-;gene=gpgP;inference=ab initio prediction:Prodigal:2.60,similar to AA sequence:UniProtKB:A1TC01;locus_tag=RSULL_00609;product=Glucosyl-3-phosphoglycerate phosphatase
scaffold12|size221406	Prodigal:2.60	CDS	114087	114347	.	-	0	ID=RSULL_00610;inference=ab initio prediction:Prodigal:2.60;locus_tag=RSULL_00610;product=hypothetical protein
scaffold12|size221406	Prodigal:2.60	CDS	114587	117772	.	+	0	ID=RSULL_00611;gene=cph2_2;inference=ab initio prediction:Prodigal:2.60,similar to AA sequence:UniProtKB:Q55434;locus_tag=RSULL_00611;product=Bacteriophytochrome cph2
scaffold12|size221406	Prodigal:2.60	CDS	117918	119015	.	+	0	ID=RSULL_00612;eC_number=4.2.3.5;gene=aroC;inference=ab initio prediction:Prodigal:2.60,similar to AA sequence:UniProtKB:Q92RH3;locus_tag=RSULL_00612;product=Chorismate synthase
scaffold12|size221406	Prodigal:2.60	CDS	119027	120130	.	+	0	ID=RSULL_00613;gene=ribBA;inference=ab initio prediction:Prodigal:2.60,similar to AA sequence:UniProtKB:A5U2B7;locus_tag=RSULL_00613;product=Riboflavin biosynthesis protein RibBA
scaffold12|size221406	Prodigal:2.60	CDS	120138	120251	.	-	0	ID=RSULL_00614;inference=ab initio prediction:Prodigal:2.60;locus_tag=RSULL_00614;product=hypothetical protein
scaffold12|size221406	Prodigal:2.60	CDS	120416	121612	.	-	0	ID=RSULL_00615;inference=ab initio prediction:Prodigal:2.60;locus_tag=RSULL_00615;product=hypothetical protein
scaffold12|size221406	Prodigal:2.60	CDS	121711	122385	.	+	0	ID=RSULL_00616;eC_number=3.6.3.-;gene=bioM;inference=ab initio prediction:Prodigal:2.60,similar to AA sequence:UniProtKB:Q2KBP5;locus_tag=RSULL_00616;product=Biotin transport ATP-binding protein BioM
scaffold12|size221406	Prodigal:2.60	CDS	122418	122993	.	+	0	ID=RSULL_00617;gene=bioN;inference=ab initio prediction:Prodigal:2.60,similar to AA sequence:UniProtKB:Q2KBP6;locus_tag=RSULL_00617;product=Energy-coupling factor transporter transmembrane protein BioN
scaffold12|size221406	Prodigal:2.60	CDS	123018	123581	.	+	0	ID=RSULL_00618;gene=bioY;inference=ab initio prediction:Prodigal:2.60,similar to AA sequence:UniProtKB:Q2KBP7;locus_tag=RSULL_00618;product=Biotin ECF transporter S component BioY
scaffold12|size221406	Prodigal:2.60	CDS	123591	123998	.	-	0	ID=RSULL_00619;inference=ab initio prediction:Prodigal:2.60;locus_tag=RSULL_00619;product=hypothetical protein
scaffold12|size221406	Prodigal:2.60	CDS	124160	125095	.	+	0	ID=RSULL_00620;eC_number=3.5.1.-;gene=hdaH;inference=ab initio prediction:Prodigal:2.60,similar to AA sequence:UniProtKB:Q70I53;locus_tag=RSULL_00620;product=Histone deacetylase-like amidohydrolase
scaffold12|size221406	Prodigal:2.60	CDS	125098	125349	.	+	0	ID=RSULL_00621;eC_number=3.1.11.6;gene=xseB;inference=ab initio prediction:Prodigal:2.60,similar to AA sequence:UniProtKB:P0A8G9;locus_tag=RSULL_00621;product=Exodeoxyribonuclease 7 small subunit
scaffold12|size221406	Prodigal:2.60	CDS	125353	125703	.	-	0	ID=RSULL_00622;inference=ab initio prediction:Prodigal:2.60,protein motif:Cdd:COG4190;locus_tag=RSULL_00622;product=putative transcriptional regulator
scaffold12|size221406	Prodigal:2.60	CDS	125700	125990	.	-	0	ID=RSULL_00623;inference=ab initio prediction:Prodigal:2.60;locus_tag=RSULL_00623;product=hypothetical protein
scaffold12|size221406	Prodigal:2.60	CDS	126104	127027	.	+	0	ID=RSULL_00624;eC_number=1.13.11.24;gene=yhhW;inference=ab initio prediction:Prodigal:2.60,similar to AA sequence:UniProtKB:P46852;locus_tag=RSULL_00624;product=Quercetin 2%2C3-dioxygenase
scaffold12|size221406	Prodigal:2.60	CDS	127130	129046	.	+	0	ID=RSULL_00625;eC_number=2.2.1.7;gene=dxs_1;inference=ab initio prediction:Prodigal:2.60,similar to AA sequence:UniProtKB:Q9KGU7;locus_tag=RSULL_00625;product=1-deoxy-D-xylulose-5-phosphate synthase
scaffold12|size221406	Prodigal:2.60	CDS	129146	130747	.	-	0	ID=RSULL_00626;gene=tsr_3;inference=ab initio prediction:Prodigal:2.60,similar to AA sequence:UniProtKB:P02942;locus_tag=RSULL_00626;product=Serine chemoreceptor protein
scaffold12|size221406	Prodigal:2.60	CDS	130794	131054	.	+	0	ID=RSULL_00627;inference=ab initio prediction:Prodigal:2.60;locus_tag=RSULL_00627;product=hypothetical protein
scaffold12|size221406	Prodigal:2.60	CDS	131098	131253	.	+	0	ID=RSULL_00628;inference=ab initio prediction:Prodigal:2.60;locus_tag=RSULL_00628;product=hypothetical protein
scaffold12|size221406	Prodigal:2.60	CDS	131253	132197	.	+	0	ID=RSULL_00629;eC_number=2.1.1.226;gene=tlyA;inference=ab initio prediction:Prodigal:2.60,similar to AA sequence:UniProtKB:Q50760;locus_tag=RSULL_00629;product=16S/23S rRNA (cytidine-2'-O)-methyltransferase TlyA
scaffold12|size221406	Prodigal:2.60	CDS	132194	133444	.	+	0	ID=RSULL_00630;eC_number=2.1.1.190;gene=rlmD;inference=ab initio prediction:Prodigal:2.60,similar to AA sequence:UniProtKB:P55135;locus_tag=RSULL_00630;product=23S rRNA (uracil(1939)-C(5))-methyltransferase RlmD
scaffold12|size221406	Prodigal:2.60	CDS	133532	135625	.	-	0	ID=RSULL_00631;gene=tsr_4;inference=ab initio prediction:Prodigal:2.60,similar to AA sequence:UniProtKB:P02942;locus_tag=RSULL_00631;product=Serine chemoreceptor protein
scaffold12|size221406	Prodigal:2.60	CDS	135832	136584	.	-	0	ID=RSULL_00632;eC_number=3.8.1.7;gene=fcbB1;inference=ab initio prediction:Prodigal:2.60,similar to AA sequence:UniProtKB:O85078;locus_tag=RSULL_00632;product=4-chlorobenzoyl coenzyme A dehalogenase-1
scaffold12|size221406	Prodigal:2.60	CDS	136593	138401	.	-	0	ID=RSULL_00633;eC_number=1.3.99.-;gene=mmgC_1;inference=ab initio prediction:Prodigal:2.60,similar to AA sequence:UniProtKB:P45857;locus_tag=RSULL_00633;product=Acyl-CoA dehydrogenase
scaffold12|size221406	Prodigal:2.60	CDS	138572	139567	.	+	0	ID=RSULL_00634;gene=zntB;inference=ab initio prediction:Prodigal:2.60,similar to AA sequence:UniProtKB:Q9EYX5;locus_tag=RSULL_00634;product=Zinc transport protein ZntB
scaffold12|size221406	Prodigal:2.60	CDS	139622	140134	.	-	0	ID=RSULL_00635;inference=ab initio prediction:Prodigal:2.60,similar to AA sequence:UniProtKB:Q2YKY9;locus_tag=RSULL_00635;product=Lectin-like protein BA14k precursor
scaffold12|size221406	Prodigal:2.60	CDS	140290	141534	.	-	0	ID=RSULL_00636;eC_number=1.14.12.3;gene=bedC1;inference=ab initio prediction:Prodigal:2.60,similar to AA sequence:UniProtKB:Q07944;locus_tag=RSULL_00636;product=Benzene 1%2C2-dioxygenase subunit alpha
scaffold12|size221406	Prodigal:2.60	CDS	141702	141854	.	+	0	ID=RSULL_00637;inference=ab initio prediction:Prodigal:2.60;locus_tag=RSULL_00637;product=hypothetical protein
scaffold12|size221406	Prodigal:2.60	CDS	141917	142525	.	+	0	ID=RSULL_00638;inference=ab initio prediction:Prodigal:2.60;locus_tag=RSULL_00638;product=hypothetical protein
scaffold12|size221406	Prodigal:2.60	CDS	142630	143559	.	+	0	ID=RSULL_00639;gene=rimN;inference=ab initio prediction:Prodigal:2.60,similar to AA sequence:UniProtKB:P45748;locus_tag=RSULL_00639;product=t(6)A37 threonylcarbamoyladenosine biosynthesis protein RimN
scaffold12|size221406	Prodigal:2.60	CDS	143579	145009	.	+	0	ID=RSULL_00640;eC_number=1.-.-.-;inference=ab initio prediction:Prodigal:2.60,similar to AA sequence:UniProtKB:Q50685;locus_tag=RSULL_00640;product=putative FAD-linked oxidoreductase
scaffold12|size221406	Prodigal:2.60	CDS	145022	147301	.	-	0	ID=RSULL_00641;inference=ab initio prediction:Prodigal:2.60;locus_tag=RSULL_00641;product=hypothetical protein
scaffold12|size221406	Prodigal:2.60	CDS	147544	148116	.	+	0	ID=RSULL_00642;inference=ab initio prediction:Prodigal:2.60;locus_tag=RSULL_00642;product=hypothetical protein
scaffold12|size221406	Prodigal:2.60	CDS	148250	149209	.	-	0	ID=RSULL_00643;eC_number=2.5.1.-;gene=ubiA;inference=ab initio prediction:Prodigal:2.60,similar to AA sequence:UniProtKB:P0AGK1;locus_tag=RSULL_00643;product=4-hydroxybenzoate octaprenyltransferase
scaffold12|size221406	Prodigal:2.60	CDS	149267	149752	.	-	0	ID=RSULL_00644;inference=ab initio prediction:Prodigal:2.60,protein motif:Pfam:PF12692.1;locus_tag=RSULL_00644;product=S-adenosyl-L-methionine methyltransferase
scaffold12|size221406	Prodigal:2.60	CDS	149820	150401	.	-	0	ID=RSULL_00645;eC_number=3.1.3.3;gene=pspA_1;inference=ab initio prediction:Prodigal:2.60,similar to AA sequence:UniProtKB:D3DFG8;locus_tag=RSULL_00645;product=Phosphoserine phosphatase 1
scaffold12|size221406	Prodigal:2.60	CDS	150448	151707	.	-	0	ID=RSULL_00646;eC_number=2.1.1.79;gene=cfa;inference=ab initio prediction:Prodigal:2.60,similar to AA sequence:UniProtKB:P0A9H7;locus_tag=RSULL_00646;product=Cyclopropane-fatty-acyl-phospholipid synthase
scaffold12|size221406	Prodigal:2.60	CDS	151846	154155	.	-	0	ID=RSULL_00647;gene=ypfD;inference=ab initio prediction:Prodigal:2.60,similar to AA sequence:UniProtKB:P38494;locus_tag=RSULL_00647;note=30S ribosomal protein S1 homolog;product=hypothetical protein
scaffold12|size221406	Prodigal:2.60	CDS	154571	156883	.	+	0	ID=RSULL_00648;eC_number=6.1.1.14;gene=glyS;inference=ab initio prediction:Prodigal:2.60,similar to AA sequence:UniProtKB:P00961;locus_tag=RSULL_00648;product=Glycine--tRNA ligase beta subunit
scaffold12|size221406	Prodigal:2.60	CDS	156958	157338	.	+	0	ID=RSULL_00649;inference=ab initio prediction:Prodigal:2.60,protein motif:Cdd:COG3837;locus_tag=RSULL_00649;note=putative conserved protein%2C contains double-stranded beta-helix domain;product=hypothetical protein
scaffold12|size221406	Prodigal:2.60	CDS	157295	157990	.	+	0	ID=RSULL_00650;inference=ab initio prediction:Prodigal:2.60,protein motif:Cdd:COG1683;locus_tag=RSULL_00650;note=putative conserved protein;product=hypothetical protein
scaffold12|size221406	Prodigal:2.60	CDS	158057	159877	.	-	0	ID=RSULL_00651;gene=trg_2;inference=ab initio prediction:Prodigal:2.60,similar to AA sequence:UniProtKB:P05704;locus_tag=RSULL_00651;product=Ribose and galactose chemoreceptor protein
scaffold12|size221406	Prodigal:2.60	CDS	160235	160699	.	-	0	ID=RSULL_00652;inference=ab initio prediction:Prodigal:2.60;locus_tag=RSULL_00652;product=hypothetical protein
scaffold12|size221406	Prodigal:2.60	CDS	160807	162078	.	-	0	ID=RSULL_00653;eC_number=6.3.4.13;gene=purD;inference=ab initio prediction:Prodigal:2.60,similar to AA sequence:UniProtKB:Q92RL0;locus_tag=RSULL_00653;product=Phosphoribosylamine--glycine ligase
scaffold12|size221406	Prodigal:2.60	CDS	162275	164209	.	-	0	ID=RSULL_00654;inference=ab initio prediction:Prodigal:2.60;locus_tag=RSULL_00654;product=hypothetical protein
scaffold12|size221406	Prodigal:2.60	CDS	164254	165516	.	-	0	ID=RSULL_00655;eC_number=2.5.1.19;gene=aroA;inference=ab initio prediction:Prodigal:2.60,similar to AA sequence:UniProtKB:Q9KRB0;locus_tag=RSULL_00655;product=3-phosphoshikimate 1-carboxyvinyltransferase
scaffold12|size221406	Prodigal:2.60	CDS	165609	166160	.	-	0	ID=RSULL_00656;inference=ab initio prediction:Prodigal:2.60,protein motif:Pfam:PF04011.6;locus_tag=RSULL_00656;product=LemA family protein
scaffold12|size221406	Prodigal:2.60	CDS	166493	167452	.	-	0	ID=RSULL_00657;eC_number=6.1.1.14;gene=glyQ;inference=ab initio prediction:Prodigal:2.60,similar to AA sequence:UniProtKB:P00960;locus_tag=RSULL_00657;product=Glycine--tRNA ligase alpha subunit
scaffold12|size221406	Prodigal:2.60	CDS	167548	167739	.	-	0	ID=RSULL_00658;inference=ab initio prediction:Prodigal:2.60;locus_tag=RSULL_00658;product=hypothetical protein
scaffold12|size221406	Prodigal:2.60	CDS	167758	168618	.	-	0	ID=RSULL_00659;eC_number=3.4.21.-;gene=sppA_1;inference=ab initio prediction:Prodigal:2.60,similar to AA sequence:UniProtKB:O34525;locus_tag=RSULL_00659;product=Putative signal peptide peptidase SppA
scaffold12|size221406	Prodigal:2.60	CDS	168782	170122	.	+	0	ID=RSULL_00660;gene=mntH_1;inference=ab initio prediction:Prodigal:2.60,similar to AA sequence:UniProtKB:Q99UZ7;locus_tag=RSULL_00660;product=Divalent metal cation transporter MntH
scaffold12|size221406	Prodigal:2.60	CDS	170100	170891	.	-	0	ID=RSULL_00661;inference=ab initio prediction:Prodigal:2.60,protein motif:CLUSTERS:PRK09328;locus_tag=RSULL_00661;product=N5-glutamine S-adenosyl-L-methionine-dependent methyltransferase
scaffold12|size221406	Prodigal:2.60	CDS	170899	171126	.	-	0	ID=RSULL_00662;inference=ab initio prediction:Prodigal:2.60;locus_tag=RSULL_00662;product=hypothetical protein
scaffold12|size221406	Prodigal:2.60	CDS	171235	172251	.	+	0	ID=RSULL_00663;eC_number=2.5.1.90;gene=ispB;inference=ab initio prediction:Prodigal:2.60,similar to AA sequence:UniProtKB:P0AD57;locus_tag=RSULL_00663;product=Octaprenyl-diphosphate synthase
scaffold12|size221406	Prodigal:2.60	CDS	172384	174216	.	+	0	ID=RSULL_00664;inference=ab initio prediction:Prodigal:2.60,protein motif:CLUSTERS:PRK11189;locus_tag=RSULL_00664;product=lipoprotein NlpI
scaffold12|size221406	Prodigal:2.60	CDS	174223	175110	.	+	0	ID=RSULL_00665;eC_number=2.7.1.148;gene=ispE;inference=ab initio prediction:Prodigal:2.60,similar to AA sequence:UniProtKB:P83700;locus_tag=RSULL_00665;product=4-diphosphocytidyl-2-C-methyl-D-erythritol kinase
scaffold12|size221406	Prodigal:2.60	CDS	175110	175661	.	+	0	ID=RSULL_00666;gene=moaB;inference=ab initio prediction:Prodigal:2.60,similar to AA sequence:UniProtKB:P0AEZ9;locus_tag=RSULL_00666;product=Molybdenum cofactor biosynthesis protein B
scaffold12|size221406	Prodigal:2.60	CDS	175706	176020	.	-	0	ID=RSULL_00667;inference=ab initio prediction:Prodigal:2.60;locus_tag=RSULL_00667;product=hypothetical protein
scaffold12|size221406	Prodigal:2.60	CDS	176206	176775	.	-	0	ID=RSULL_00668;inference=ab initio prediction:Prodigal:2.60,protein motif:CLUSTERS:PRK13915;locus_tag=RSULL_00668;product=putative glucosyl-3-phosphoglycerate synthase
scaffold12|size221406	Prodigal:2.60	CDS	176863	178020	.	+	0	ID=RSULL_00669;inference=ab initio prediction:Prodigal:2.60,protein motif:Cdd:COG2100;locus_tag=RSULL_00669;product=putative Fe-S oxidoreductase
scaffold12|size221406	Prodigal:2.60	CDS	178209	178901	.	+	0	ID=RSULL_00670;eC_number=3.1.26.4;gene=rnhB;inference=ab initio prediction:Prodigal:2.60,similar to AA sequence:UniProtKB:P10442;locus_tag=RSULL_00670;product=Ribonuclease HII
scaffold12|size221406	Prodigal:2.60	CDS	179056	179493	.	-	0	ID=RSULL_00671;inference=ab initio prediction:Prodigal:2.60;locus_tag=RSULL_00671;product=hypothetical protein
scaffold12|size221406	Prodigal:2.60	CDS	179678	180439	.	-	0	ID=RSULL_00672;inference=ab initio prediction:Prodigal:2.60,protein motif:Pfam:PF01636.17;locus_tag=RSULL_00672;product=Phosphotransferase enzyme family protein
scaffold12|size221406	Prodigal:2.60	CDS	180522	181013	.	-	0	ID=RSULL_00673;gene=atpF;inference=ab initio prediction:Prodigal:2.60,similar to AA sequence:UniProtKB:O05333;locus_tag=RSULL_00673;product=F-type ATPase subunit b
scaffold12|size221406	Prodigal:2.60	CDS	181017	181661	.	-	0	ID=RSULL_00674;gene=atpF2;inference=ab initio prediction:Prodigal:2.60,similar to AA sequence:UniProtKB:A6U6M6;locus_tag=RSULL_00674;product=F-type ATPase subunit b 2
scaffold12|size221406	Prodigal:2.60	CDS	181741	181968	.	-	0	ID=RSULL_00675;gene=atpE;inference=ab initio prediction:Prodigal:2.60,similar to AA sequence:UniProtKB:O05331;locus_tag=RSULL_00675;product=Lipid-binding protein
scaffold12|size221406	Prodigal:2.60	CDS	182037	182789	.	-	0	ID=RSULL_00676;gene=atpB;inference=ab initio prediction:Prodigal:2.60,similar to AA sequence:UniProtKB:O05330;locus_tag=RSULL_00676;product=F-ATPase subunit 6
scaffold12|size221406	Prodigal:2.60	CDS	182860	183204	.	-	0	ID=RSULL_00677;gene=atpI;inference=ab initio prediction:Prodigal:2.60,similar to AA sequence:UniProtKB:O05329;locus_tag=RSULL_00677;product=ATP synthase protein I
scaffold12|size221406	Prodigal:2.60	CDS	183487	184665	.	-	0	ID=RSULL_00678;gene=sleB;inference=ab initio prediction:Prodigal:2.60,similar to AA sequence:UniProtKB:P0A3V0;locus_tag=RSULL_00678;product=Germination-specific amidase
scaffold12|size221406	Prodigal:2.60	CDS	184814	186712	.	-	0	ID=RSULL_00679;inference=ab initio prediction:Prodigal:2.60,protein motif:CLUSTERS:PRK10745;locus_tag=RSULL_00679;product=potassium transport protein Kup
scaffold12|size221406	Prodigal:2.60	CDS	186730	187707	.	-	0	ID=RSULL_00680;gene=corA_1;inference=ab initio prediction:Prodigal:2.60,similar to AA sequence:UniProtKB:P0A2R8;locus_tag=RSULL_00680;product=Magnesium transport protein CorA
scaffold12|size221406	Prodigal:2.60	CDS	188118	189278	.	-	0	ID=RSULL_00681;gene=minD_1;inference=ab initio prediction:Prodigal:2.60,similar to AA sequence:UniProtKB:Q01464;locus_tag=RSULL_00681;product=Cell division inhibitor MinD
scaffold12|size221406	Prodigal:2.60	CDS	189830	190765	.	+	0	ID=RSULL_00682;inference=ab initio prediction:Prodigal:2.60,protein motif:Cdd:COG0413;locus_tag=RSULL_00682;product=Ketopantoate hydroxymethyltransferase
scaffold12|size221406	Prodigal:2.60	CDS	190829	191431	.	-	0	ID=RSULL_00683;gene=vjbR_1;inference=ab initio prediction:Prodigal:2.60,similar to AA sequence:UniProtKB:Q8YAY5;locus_tag=RSULL_00683;product=HTH-type quorum sensing-dependent transcriptional regulator VjbR
scaffold12|size221406	Prodigal:2.60	CDS	191794	192588	.	-	0	ID=RSULL_00684;gene=kipR_1;inference=ab initio prediction:Prodigal:2.60,similar to AA sequence:UniProtKB:P42968;locus_tag=RSULL_00684;product=Kip operon repressor protein
scaffold12|size221406	Prodigal:2.60	CDS	192686	193456	.	+	0	ID=RSULL_00685;eC_number=1.1.1.311;gene=ped_1;inference=ab initio prediction:Prodigal:2.60,similar to AA sequence:UniProtKB:Q5P5I4;locus_tag=RSULL_00685;product=(S)-1-Phenylethanol dehydrogenase
scaffold12|size221406	Prodigal:2.60	CDS	193456	194373	.	+	0	ID=RSULL_00686;inference=ab initio prediction:Prodigal:2.60,protein motif:Cdd:COG3734;locus_tag=RSULL_00686;product=2-keto-3-deoxy-galactonokinase
scaffold12|size221406	Prodigal:2.60	CDS	194384	195019	.	+	0	ID=RSULL_00687;eC_number=4.1.2.21;gene=dgoA;inference=ab initio prediction:Prodigal:2.60,similar to AA sequence:UniProtKB:Q6BF16;locus_tag=RSULL_00687;product=2-dehydro-3-deoxy-6-phosphogalactonate aldolase
scaffold12|size221406	Prodigal:2.60	CDS	195024	195911	.	+	0	ID=RSULL_00688;eC_number=3.1.1.15;gene=araB_1;inference=ab initio prediction:Prodigal:2.60,similar to AA sequence:UniProtKB:Q1JUP5;locus_tag=RSULL_00688;product=L-arabinolactonase
scaffold12|size221406	Prodigal:2.60	CDS	196155	196766	.	+	0	ID=RSULL_00689;inference=ab initio prediction:Prodigal:2.60,protein motif:Pfam:PF05239.10;locus_tag=RSULL_00689;product=PRC-barrel domain protein
scaffold12|size221406	Prodigal:2.60	CDS	196934	198295	.	-	0	ID=RSULL_00690;gene=cph2_3;inference=ab initio prediction:Prodigal:2.60,similar to AA sequence:UniProtKB:Q55434;locus_tag=RSULL_00690;product=Bacteriophytochrome cph2
scaffold12|size221406	Prodigal:2.60	CDS	198412	200136	.	-	0	ID=RSULL_00691;gene=divK_1;inference=ab initio prediction:Prodigal:2.60,similar to AA sequence:UniProtKB:Q7BBW0;locus_tag=RSULL_00691;product=Polar-differentiation response regulator DivK
scaffold12|size221406	Prodigal:2.60	CDS	200316	202157	.	+	0	ID=RSULL_00692;gene=mutL;inference=ab initio prediction:Prodigal:2.60,similar to AA sequence:UniProtKB:Q5F8M6;locus_tag=RSULL_00692;product=DNA mismatch repair protein MutL
scaffold12|size221406	Prodigal:2.60	CDS	202222	202452	.	+	0	ID=RSULL_00693;inference=ab initio prediction:Prodigal:2.60;locus_tag=RSULL_00693;product=hypothetical protein
scaffold12|size221406	Prodigal:2.60	CDS	202589	202867	.	+	0	ID=RSULL_00694;inference=ab initio prediction:Prodigal:2.60;locus_tag=RSULL_00694;product=hypothetical protein
scaffold12|size221406	Prodigal:2.60	CDS	202870	203913	.	-	0	ID=RSULL_00695;eC_number=2.7.1.130;gene=lpxK;inference=ab initio prediction:Prodigal:2.60,similar to AA sequence:UniProtKB:P27300;locus_tag=RSULL_00695;product=Tetraacyldisaccharide 4'-kinase
scaffold12|size221406	Prodigal:2.60	CDS	204017	204736	.	-	0	ID=RSULL_00696;eC_number=3.1.3.18;gene=gph_1;inference=ab initio prediction:Prodigal:2.60,similar to AA sequence:UniProtKB:O67359;locus_tag=RSULL_00696;product=Phosphoglycolate phosphatase
scaffold12|size221406	Prodigal:2.60	CDS	204745	206064	.	-	0	ID=RSULL_00697;eC_number=2.4.99.12;gene=waaA;inference=ab initio prediction:Prodigal:2.60,similar to AA sequence:UniProtKB:P44806;locus_tag=RSULL_00697;product=3-deoxy-D-manno-octulosonic acid transferase
scaffold12|size221406	Prodigal:2.60	CDS	206237	206485	.	-	0	ID=RSULL_00698;inference=ab initio prediction:Prodigal:2.60;locus_tag=RSULL_00698;product=hypothetical protein
scaffold12|size221406	Prodigal:2.60	CDS	206547	207356	.	-	0	ID=RSULL_00699;eC_number=3.1.3.25;gene=suhB_1;inference=ab initio prediction:Prodigal:2.60,similar to AA sequence:UniProtKB:O33832;locus_tag=RSULL_00699;product=Inositol-1-monophosphatase
scaffold12|size221406	Prodigal:2.60	CDS	207386	208732	.	-	0	ID=RSULL_00700;inference=ab initio prediction:Prodigal:2.60,protein motif:CLUSTERS:PRK11040;locus_tag=RSULL_00700;product=peptidase PmbA
scaffold12|size221406	Prodigal:2.60	CDS	208852	210660	.	+	0	ID=RSULL_00701;gene=kefB;inference=ab initio prediction:Prodigal:2.60,similar to AA sequence:UniProtKB:P45522;locus_tag=RSULL_00701;product=NEM-activable K(+)/H(+) antiporter
scaffold12|size221406	Prodigal:2.60	CDS	210657	211538	.	-	0	ID=RSULL_00702;gene=rssA_1;inference=ab initio prediction:Prodigal:2.60,similar to AA sequence:UniProtKB:P0AFR0;locus_tag=RSULL_00702;product=NTE family protein RssA
scaffold12|size221406	Prodigal:2.60	CDS	211565	212125	.	-	0	ID=RSULL_00703;eC_number=2.1.1.171;gene=rsmD;inference=ab initio prediction:Prodigal:2.60,similar to AA sequence:UniProtKB:P0ADX9;locus_tag=RSULL_00703;product=Ribosomal RNA small subunit methyltransferase D
scaffold12|size221406	Prodigal:2.60	CDS	212106	213995	.	-	0	ID=RSULL_00704;eC_number=5.4.99.22;gene=rluB_2;inference=ab initio prediction:Prodigal:2.60,similar to AA sequence:UniProtKB:P45104;locus_tag=RSULL_00704;product=Ribosomal large subunit pseudouridine synthase B
scaffold12|size221406	Prodigal:2.60	CDS	214069	214524	.	+	0	ID=RSULL_00705;eC_number=3.5.4.33;gene=tadA;inference=ab initio prediction:Prodigal:2.60,similar to AA sequence:UniProtKB:P21335;locus_tag=RSULL_00705;product=tRNA-specific adenosine deaminase
scaffold12|size221406	Prodigal:2.60	CDS	214521	214637	.	+	0	ID=RSULL_00706;inference=ab initio prediction:Prodigal:2.60;locus_tag=RSULL_00706;product=hypothetical protein
scaffold12|size221406	Prodigal:2.60	CDS	214634	214825	.	+	0	ID=RSULL_00707;inference=ab initio prediction:Prodigal:2.60;locus_tag=RSULL_00707;product=hypothetical protein
scaffold12|size221406	Prodigal:2.60	CDS	214838	215461	.	-	0	ID=RSULL_00708;inference=ab initio prediction:Prodigal:2.60;locus_tag=RSULL_00708;product=hypothetical protein
scaffold12|size221406	Prodigal:2.60	CDS	215601	218501	.	-	0	ID=RSULL_00709;eC_number=6.1.1.5;gene=ileS;inference=ab initio prediction:Prodigal:2.60,similar to AA sequence:UniProtKB:P41972;locus_tag=RSULL_00709;product=Isoleucine--tRNA ligase
scaffold12|size221406	Prodigal:2.60	CDS	218745	219728	.	-	0	ID=RSULL_00710;gene=ribF;inference=ab initio prediction:Prodigal:2.60,similar to AA sequence:UniProtKB:P0AG40;locus_tag=RSULL_00710;product=Riboflavin biosynthesis protein RibF
scaffold12|size221406	Prodigal:2.60	CDS	219743	220591	.	-	0	ID=RSULL_00711;eC_number=3.1.3.5;gene=nagD;inference=ab initio prediction:Prodigal:2.60,similar to AA sequence:UniProtKB:P0AF24;locus_tag=RSULL_00711;product=Ribonucleotide monophosphatase NagD
scaffold12|size221406	Prodigal:2.60	CDS	220942	221238	.	+	0	ID=RSULL_00712;inference=ab initio prediction:Prodigal:2.60,protein motif:CLUSTERS:PRK00364;locus_tag=RSULL_00712;product=co-chaperonin GroES
scaffold130|size3589	Prodigal:2.60	CDS	9	212	.	+	0	ID=RSULL_00713;inference=ab initio prediction:Prodigal:2.60,protein motif:CLUSTERS:PRK10651;locus_tag=RSULL_00713;product=transcriptional regulator NarL
scaffold130|size3589	Prodigal:2.60	CDS	380	1426	.	+	0	ID=RSULL_00714;eC_number=2.6.1.9;gene=hisC_1;inference=ab initio prediction:Prodigal:2.60,similar to AA sequence:UniProtKB:Q39YP6;locus_tag=RSULL_00714;product=Histidinol-phosphate aminotransferase
scaffold130|size3589	Prodigal:2.60	CDS	1592	2620	.	+	0	ID=RSULL_00715;eC_number=1.14.13.107;gene=limB_1;inference=ab initio prediction:Prodigal:2.60,similar to AA sequence:UniProtKB:Q9EUT9;locus_tag=RSULL_00715;product=Limonene 1%2C2-monooxygenase
scaffold131|size3451	Prodigal:2.60	CDS	416	1687	.	-	0	ID=RSULL_00716;inference=ab initio prediction:Prodigal:2.60;locus_tag=RSULL_00716;product=hypothetical protein
scaffold131|size3451	Prodigal:2.60	CDS	1751	1948	.	-	0	ID=RSULL_00717;inference=ab initio prediction:Prodigal:2.60;locus_tag=RSULL_00717;product=hypothetical protein
scaffold131|size3451	Prodigal:2.60	CDS	2045	3397	.	-	0	ID=RSULL_00718;inference=ab initio prediction:Prodigal:2.60;locus_tag=RSULL_00718;product=hypothetical protein
scaffold132|size3363	Prodigal:2.60	CDS	278	1267	.	-	0	ID=RSULL_00719;inference=ab initio prediction:Prodigal:2.60,protein motif:TIGRFAMs:TIGR03436;locus_tag=RSULL_00719;product=VWFA-related Acidobacterial domain protein
scaffold132|size3363	Prodigal:2.60	CDS	1254	1775	.	-	0	ID=RSULL_00720;inference=ab initio prediction:Prodigal:2.60;locus_tag=RSULL_00720;product=hypothetical protein
scaffold132|size3363	Prodigal:2.60	CDS	1775	2716	.	-	0	ID=RSULL_00721;inference=ab initio prediction:Prodigal:2.60,protein motif:Cdd:COG1721;locus_tag=RSULL_00721;note=putative conserved protein (some members contain a von Willebrand factor type A (vWA) domain);product=hypothetical protein
scaffold132|size3363	Prodigal:2.60	CDS	2727	3335	.	-	0	ID=RSULL_00722;inference=ab initio prediction:Prodigal:2.60,protein motif:TIGRFAMs:TIGR02031;locus_tag=RSULL_00722;product=magnesium chelatase ATPase subunit D
scaffold133|size3709	Prodigal:2.60	CDS	586	1023	.	+	0	ID=RSULL_00723;inference=ab initio prediction:Prodigal:2.60;locus_tag=RSULL_00723;product=hypothetical protein
scaffold133|size3709	Prodigal:2.60	CDS	1091	2104	.	-	0	ID=RSULL_00724;inference=ab initio prediction:Prodigal:2.60,similar to AA sequence:UniProtKB:Q5SMG8;locus_tag=RSULL_00724;product=Magnesium transporter MgtE
scaffold133|size3709	Prodigal:2.60	CDS	2187	2507	.	-	0	ID=RSULL_00725;inference=ab initio prediction:Prodigal:2.60,protein motif:Cdd:COG3658;locus_tag=RSULL_00725;product=Cytochrome b
scaffold133|size3709	Prodigal:2.60	CDS	2883	3293	.	-	0	ID=RSULL_00726;inference=ab initio prediction:Prodigal:2.60;locus_tag=RSULL_00726;product=hypothetical protein
scaffold134|size3125	Prodigal:2.60	CDS	193	594	.	+	0	ID=RSULL_00727;inference=ab initio prediction:Prodigal:2.60,protein motif:Cdd:COG2823;locus_tag=RSULL_00727;product=putative periplasmic or secreted lipoprotein
scaffold134|size3125	Prodigal:2.60	CDS	1114	2379	.	-	0	ID=RSULL_00728;inference=ab initio prediction:Prodigal:2.60;locus_tag=RSULL_00728;product=hypothetical protein
scaffold134|size3125	Prodigal:2.60	CDS	2683	3060	.	-	0	ID=RSULL_00729;inference=ab initio prediction:Prodigal:2.60;locus_tag=RSULL_00729;product=hypothetical protein
scaffold135|size2999	Prodigal:2.60	CDS	103	375	.	+	0	ID=RSULL_00730;eC_number=4.6.1.1;gene=cyaA_2;inference=ab initio prediction:Prodigal:2.60,similar to AA sequence:UniProtKB:P40137;locus_tag=RSULL_00730;product=Adenylate cyclase 1
scaffold135|size2999	Prodigal:2.60	CDS	597	950	.	-	0	ID=RSULL_00731;inference=ab initio prediction:Prodigal:2.60;locus_tag=RSULL_00731;product=hypothetical protein
scaffold135|size2999	Prodigal:2.60	CDS	1009	1395	.	-	0	ID=RSULL_00732;inference=ab initio prediction:Prodigal:2.60,protein motif:Cdd:COG3439;locus_tag=RSULL_00732;note=putative conserved protein;product=hypothetical protein
scaffold135|size2999	Prodigal:2.60	CDS	1995	2354	.	+	0	ID=RSULL_00733;gene=cycB_1;inference=ab initio prediction:Prodigal:2.60,similar to AA sequence:UniProtKB:P24059;locus_tag=RSULL_00733;product=Cytochrome c552
scaffold136|size2996	Prodigal:2.60	CDS	155	355	.	-	0	ID=RSULL_00734;inference=ab initio prediction:Prodigal:2.60;locus_tag=RSULL_00734;product=hypothetical protein
scaffold136|size2996	Prodigal:2.60	CDS	618	866	.	-	0	ID=RSULL_00735;inference=ab initio prediction:Prodigal:2.60;locus_tag=RSULL_00735;product=hypothetical protein
scaffold136|size2996	Prodigal:2.60	CDS	1072	1263	.	+	0	ID=RSULL_00736;inference=ab initio prediction:Prodigal:2.60;locus_tag=RSULL_00736;product=hypothetical protein
scaffold136|size2996	Prodigal:2.60	CDS	1538	1792	.	+	0	ID=RSULL_00737;inference=ab initio prediction:Prodigal:2.60;locus_tag=RSULL_00737;product=hypothetical protein
scaffold136|size2996	Prodigal:2.60	CDS	1908	2165	.	-	0	ID=RSULL_00738;inference=ab initio prediction:Prodigal:2.60;locus_tag=RSULL_00738;product=hypothetical protein
scaffold137|size4038	Prodigal:2.60	CDS	146	409	.	+	0	ID=RSULL_00739;inference=ab initio prediction:Prodigal:2.60;locus_tag=RSULL_00739;product=hypothetical protein
scaffold137|size4038	Prodigal:2.60	CDS	1118	2269	.	-	0	ID=RSULL_00740;inference=ab initio prediction:Prodigal:2.60,protein motif:Pfam:PF12695.1;locus_tag=RSULL_00740;product=Alpha/beta hydrolase family protein
scaffold137|size4038	Prodigal:2.60	CDS	2361	3419	.	-	0	ID=RSULL_00741;inference=ab initio prediction:Prodigal:2.60,protein motif:Cdd:COG4313;locus_tag=RSULL_00741;product=Protein involved in meta-pathway of phenol degradation
scaffold137|size4038	Prodigal:2.60	CDS	3453	3884	.	-	0	ID=RSULL_00742;inference=ab initio prediction:Prodigal:2.60;locus_tag=RSULL_00742;product=hypothetical protein
scaffold138|size2814	Prodigal:2.60	CDS	404	1168	.	-	0	ID=RSULL_00743;inference=ab initio prediction:Prodigal:2.60,protein motif:Pfam:PF00685.21;locus_tag=RSULL_00743;product=Sulfotransferase domain protein
scaffold138|size2814	Prodigal:2.60	CDS	1354	2664	.	-	0	ID=RSULL_00744;eC_number=2.4.1.-;gene=icaA_2;inference=ab initio prediction:Prodigal:2.60,similar to AA sequence:UniProtKB:Q5HKQ0;locus_tag=RSULL_00744;product=Poly-beta-1%2C6-N-acetyl-D-glucosamine synthase
scaffold139|size2693	Prodigal:2.60	CDS	424	1350	.	-	0	ID=RSULL_00745;gene=nodD2_3;inference=ab initio prediction:Prodigal:2.60,similar to AA sequence:UniProtKB:P55700;locus_tag=RSULL_00745;product=Nodulation protein D 2
scaffold139|size2693	Prodigal:2.60	CDS	1606	2196	.	+	0	ID=RSULL_00746;eC_number=2.3.1.-;gene=nodA_2;inference=ab initio prediction:Prodigal:2.60,similar to AA sequence:UniProtKB:P02962;locus_tag=RSULL_00746;product=Nodulation protein A
scaffold139|size2693	Prodigal:2.60	CDS	2265	2441	.	-	0	ID=RSULL_00747;inference=ab initio prediction:Prodigal:2.60;locus_tag=RSULL_00747;product=hypothetical protein
scaffold13|size201393	Prodigal:2.60	CDS	441	1241	.	-	0	ID=RSULL_00748;eC_number=2.1.1.163;gene=ubiE_1;inference=ab initio prediction:Prodigal:2.60,similar to AA sequence:UniProtKB:P31113;locus_tag=RSULL_00748;product=Demethylmenaquinone methyltransferase
scaffold13|size201393	Prodigal:2.60	CDS	1589	3814	.	+	0	ID=RSULL_00749;gene=cph2_4;inference=ab initio prediction:Prodigal:2.60,similar to AA sequence:UniProtKB:Q55434;locus_tag=RSULL_00749;product=Bacteriophytochrome cph2
scaffold13|size201393	Prodigal:2.60	CDS	4058	4330	.	-	0	ID=RSULL_00750;inference=ab initio prediction:Prodigal:2.60;locus_tag=RSULL_00750;product=hypothetical protein
scaffold13|size201393	Prodigal:2.60	CDS	5104	5877	.	-	0	ID=RSULL_00751;gene=lutR_1;inference=ab initio prediction:Prodigal:2.60,similar to AA sequence:UniProtKB:O07007;locus_tag=RSULL_00751;product=L-lactate utilization operon repressor
scaffold13|size201393	Prodigal:2.60	CDS	5887	7167	.	-	0	ID=RSULL_00752;gene=siaT_1;inference=ab initio prediction:Prodigal:2.60,similar to AA sequence:UniProtKB:P44543;locus_tag=RSULL_00752;product=Neu5Ac permease
scaffold13|size201393	Prodigal:2.60	CDS	7173	7751	.	-	0	ID=RSULL_00753;inference=ab initio prediction:Prodigal:2.60,protein motif:Cdd:COG3090;locus_tag=RSULL_00753;product=TRAP-type C4-dicarboxylate transport system%2C small permease component
scaffold13|size201393	Prodigal:2.60	CDS	7901	8878	.	-	0	ID=RSULL_00754;gene=yiaO_1;inference=ab initio prediction:Prodigal:2.60,similar to AA sequence:UniProtKB:P37676;locus_tag=RSULL_00754;product=Extracytoplasmic solute receptor protein YiaO
scaffold13|size201393	Prodigal:2.60	CDS	9253	10272	.	+	0	ID=RSULL_00755;eC_number=1.-.-.-;gene=ydgJ;inference=ab initio prediction:Prodigal:2.60,similar to AA sequence:UniProtKB:P77376;locus_tag=RSULL_00755;product=putative oxidoreductase YdgJ
scaffold13|size201393	Prodigal:2.60	CDS	10387	10578	.	+	0	ID=RSULL_00756;inference=ab initio prediction:Prodigal:2.60;locus_tag=RSULL_00756;product=hypothetical protein
scaffold13|size201393	Prodigal:2.60	CDS	10611	10970	.	-	0	ID=RSULL_00757;inference=ab initio prediction:Prodigal:2.60;locus_tag=RSULL_00757;product=hypothetical protein
scaffold13|size201393	Prodigal:2.60	CDS	11189	11800	.	+	0	ID=RSULL_00758;inference=ab initio prediction:Prodigal:2.60;locus_tag=RSULL_00758;product=hypothetical protein
scaffold13|size201393	Prodigal:2.60	CDS	11790	12440	.	-	0	ID=RSULL_00759;gene=degU_1;inference=ab initio prediction:Prodigal:2.60,similar to AA sequence:UniProtKB:P13800;locus_tag=RSULL_00759;product=Protease production enhancer protein
scaffold13|size201393	Prodigal:2.60	CDS	12437	13966	.	-	0	ID=RSULL_00760;eC_number=2.7.13.3;gene=degS_1;inference=ab initio prediction:Prodigal:2.60,similar to AA sequence:UniProtKB:P13799;locus_tag=RSULL_00760;product=Signal transduction histidine-protein kinase/phosphatase DegS
scaffold13|size201393	Prodigal:2.60	CDS	14107	14871	.	+	0	ID=RSULL_00761;inference=ab initio prediction:Prodigal:2.60;locus_tag=RSULL_00761;product=hypothetical protein
scaffold13|size201393	Prodigal:2.60	CDS	14991	16319	.	+	0	ID=RSULL_00762;gene=proP_2;inference=ab initio prediction:Prodigal:2.60,similar to AA sequence:UniProtKB:P0C0L7;locus_tag=RSULL_00762;product=Proline porter II
scaffold13|size201393	Prodigal:2.60	CDS	16449	17075	.	+	0	ID=RSULL_00763;eC_number=2.7.1.25;gene=cysC;inference=ab initio prediction:Prodigal:2.60,similar to AA sequence:UniProtKB:P0A6J1;locus_tag=RSULL_00763;product=Adenylyl-sulfate kinase
scaffold13|size201393	Prodigal:2.60	CDS	17193	18014	.	+	0	ID=RSULL_00764;inference=ab initio prediction:Prodigal:2.60;locus_tag=RSULL_00764;product=hypothetical protein
scaffold13|size201393	Prodigal:2.60	CDS	18121	20322	.	-	0	ID=RSULL_00765;eC_number=1.11.1.21;gene=katG;inference=ab initio prediction:Prodigal:2.60,similar to AA sequence:UniProtKB:Q939D2;locus_tag=RSULL_00765;product=Catalase-peroxidase
scaffold13|size201393	Prodigal:2.60	CDS	21274	22671	.	-	0	ID=RSULL_00766;gene=efpA_2;inference=ab initio prediction:Prodigal:2.60,similar to AA sequence:UniProtKB:O05813;locus_tag=RSULL_00766;product=Efflux protein A
scaffold13|size201393	Prodigal:2.60	CDS	22810	23241	.	+	0	ID=RSULL_00767;gene=yybR_1;inference=ab initio prediction:Prodigal:2.60,similar to AA sequence:UniProtKB:P37486;locus_tag=RSULL_00767;product=putative HTH-type transcriptional regulator YybR
scaffold13|size201393	Prodigal:2.60	CDS	23256	24332	.	+	0	ID=RSULL_00768;eC_number=1.1.1.-;gene=yjmC;inference=ab initio prediction:Prodigal:2.60,similar to AA sequence:UniProtKB:O34736;locus_tag=RSULL_00768;product=putative oxidoreductase YjmC
scaffold13|size201393	Prodigal:2.60	CDS	24445	25191	.	+	0	ID=RSULL_00769;gene=lldR_1;inference=ab initio prediction:Prodigal:2.60,similar to AA sequence:UniProtKB:P0ACL7;locus_tag=RSULL_00769;product=Putative L-lactate dehydrogenase operon regulatory protein
scaffold13|size201393	Prodigal:2.60	CDS	25215	26189	.	+	0	ID=RSULL_00770;gene=siaP;inference=ab initio prediction:Prodigal:2.60,similar to AA sequence:UniProtKB:P44542;locus_tag=RSULL_00770;product=Neu5Ac-binding protein
scaffold13|size201393	Prodigal:2.60	CDS	26252	26824	.	+	0	ID=RSULL_00771;inference=ab initio prediction:Prodigal:2.60,protein motif:Cdd:COG3090;locus_tag=RSULL_00771;product=TRAP-type C4-dicarboxylate transport system%2C small permease component
scaffold13|size201393	Prodigal:2.60	CDS	26829	28235	.	+	0	ID=RSULL_00772;gene=siaT_2;inference=ab initio prediction:Prodigal:2.60,similar to AA sequence:UniProtKB:P44543;locus_tag=RSULL_00772;product=Neu5Ac permease
scaffold13|size201393	Prodigal:2.60	CDS	28250	29281	.	+	0	ID=RSULL_00773;eC_number=1.1.1.264;gene=idnD_1;inference=ab initio prediction:Prodigal:2.60,similar to AA sequence:UniProtKB:P39346;locus_tag=RSULL_00773;product=L-idonate 5-dehydrogenase
scaffold13|size201393	Prodigal:2.60	CDS	29358	29462	.	+	0	ID=RSULL_00774;inference=ab initio prediction:Prodigal:2.60;locus_tag=RSULL_00774;product=hypothetical protein
scaffold13|size201393	Prodigal:2.60	CDS	29548	30015	.	+	0	ID=RSULL_00775;gene=cymR_2;inference=ab initio prediction:Prodigal:2.60,similar to AA sequence:UniProtKB:O34527;locus_tag=RSULL_00775;product=Cysteine metabolism repressor
scaffold13|size201393	Prodigal:2.60	CDS	30020	31096	.	-	0	ID=RSULL_00776;inference=ab initio prediction:Prodigal:2.60,protein motif:TIGRFAMs:TIGR04022;locus_tag=RSULL_00776;product=sulfur acquisition oxidoreductase%2C SfnB family
scaffold13|size201393	Prodigal:2.60	CDS	31283	32059	.	+	0	ID=RSULL_00777;eC_number=3.1.3.16;gene=pphA_1;inference=ab initio prediction:Prodigal:2.60,similar to AA sequence:UniProtKB:Q8ZNY9;locus_tag=RSULL_00777;product=Serine/threonine-protein phosphatase 1
scaffold13|size201393	Prodigal:2.60	CDS	32060	34408	.	-	0	ID=RSULL_00778;eC_number=2.7.10.2;gene=cpsD;inference=ab initio prediction:Prodigal:2.60,similar to AA sequence:UniProtKB:Q54520;locus_tag=RSULL_00778;product=Tyrosine-protein kinase CpsD
scaffold13|size201393	Prodigal:2.60	CDS	34413	35420	.	-	0	ID=RSULL_00779;eC_number=2.4.-.-;gene=epsJ_1;inference=ab initio prediction:Prodigal:2.60,similar to AA sequence:UniProtKB:P71059;locus_tag=RSULL_00779;product=putative glycosyltransferase EpsJ
scaffold13|size201393	Prodigal:2.60	CDS	35417	36328	.	-	0	ID=RSULL_00780;inference=ab initio prediction:Prodigal:2.60,protein motif:CLUSTERS:PRK10073;locus_tag=RSULL_00780;product=putative glycosyl transferase
scaffold13|size201393	Prodigal:2.60	CDS	36343	38541	.	-	0	ID=RSULL_00781;inference=ab initio prediction:Prodigal:2.60,protein motif:CLUSTERS:PRK11204;locus_tag=RSULL_00781;product=N-glycosyltransferase
scaffold13|size201393	Prodigal:2.60	CDS	38623	39414	.	-	0	ID=RSULL_00782;eC_number=3.2.1.-;gene=exoK_1;inference=ab initio prediction:Prodigal:2.60,similar to AA sequence:UniProtKB:P33693;locus_tag=RSULL_00782;product=Endo-1%2C3-1%2C4-beta-glycanase ExoK precursor
scaffold13|size201393	Prodigal:2.60	CDS	39418	40497	.	-	0	ID=RSULL_00783;inference=ab initio prediction:Prodigal:2.60,protein motif:Cdd:COG3594;locus_tag=RSULL_00783;product=Fucose 4-O-acetylase
scaffold13|size201393	Prodigal:2.60	CDS	41062	42021	.	+	0	ID=RSULL_00784;eC_number=2.4.1.293;gene=pglI_1;inference=ab initio prediction:Prodigal:2.60,similar to AA sequence:UniProtKB:Q0P9C6;locus_tag=RSULL_00784;product=GalNAc(5)-diNAcBac-PP-undecaprenol beta-1%2C3-glucosyltransferase
scaffold13|size201393	Prodigal:2.60	CDS	42028	43038	.	-	0	ID=RSULL_00785;eC_number=2.4.-.-;gene=epsH_2;inference=ab initio prediction:Prodigal:2.60,similar to AA sequence:UniProtKB:P71057;locus_tag=RSULL_00785;product=Putative glycosyltransferase EpsH
scaffold13|size201393	Prodigal:2.60	CDS	43165	43452	.	-	0	ID=RSULL_00786;inference=ab initio prediction:Prodigal:2.60,protein motif:Pfam:PF11089.2;locus_tag=RSULL_00786;product=Exopolysaccharide production repressor
scaffold13|size201393	Prodigal:2.60	CDS	44223	44903	.	+	0	ID=RSULL_00787;eC_number=2.-.-.-;gene=epsL_1;inference=ab initio prediction:Prodigal:2.60,similar to AA sequence:UniProtKB:P71062;locus_tag=RSULL_00787;product=putative sugar transferase EpsL
scaffold13|size201393	Prodigal:2.60	CDS	44981	46246	.	+	0	ID=RSULL_00788;inference=ab initio prediction:Prodigal:2.60,protein motif:CLUSTERS:PRK15078;locus_tag=RSULL_00788;product=polysaccharide export protein Wza
scaffold13|size201393	Prodigal:2.60	CDS	46258	47523	.	+	0	ID=RSULL_00789;inference=ab initio prediction:Prodigal:2.60,protein motif:Cdd:COG3307;locus_tag=RSULL_00789;product=Lipid A core - O-antigen ligase
scaffold13|size201393	Prodigal:2.60	CDS	47569	48579	.	+	0	ID=RSULL_00790;inference=ab initio prediction:Prodigal:2.60,protein motif:CLUSTERS:PRK03854;locus_tag=RSULL_00790;product=glucans biosynthesis protein
scaffold13|size201393	Prodigal:2.60	CDS	48580	51753	.	-	0	ID=RSULL_00791;gene=bepE_1;inference=ab initio prediction:Prodigal:2.60,similar to AA sequence:UniProtKB:Q8G2M6;locus_tag=RSULL_00791;product=Efflux pump membrane transporter BepE
scaffold13|size201393	Prodigal:2.60	CDS	51750	52925	.	-	0	ID=RSULL_00792;gene=bepF_1;inference=ab initio prediction:Prodigal:2.60,similar to AA sequence:UniProtKB:Q8FWV8;locus_tag=RSULL_00792;product=Efflux pump periplasmic linker BepF
scaffold13|size201393	Prodigal:2.60	CDS	53404	53991	.	-	0	ID=RSULL_00793;inference=ab initio prediction:Prodigal:2.60,protein motif:CLUSTERS:PRK00802;locus_tag=RSULL_00793;product=3-methyladenine DNA glycosylase
scaffold13|size201393	Prodigal:2.60	CDS	54043	54927	.	-	0	ID=RSULL_00794;gene=dmlR_3;inference=ab initio prediction:Prodigal:2.60,similar to AA sequence:UniProtKB:P76250;locus_tag=RSULL_00794;product=D-malate degradation protein R
scaffold13|size201393	Prodigal:2.60	CDS	55068	55808	.	+	0	ID=RSULL_00795;eC_number=1.1.1.100;gene=fabG_3;inference=ab initio prediction:Prodigal:2.60,similar to AA sequence:UniProtKB:P99093;locus_tag=RSULL_00795;product=3-oxoacyl-[acyl-carrier-protein] reductase FabG
scaffold13|size201393	Prodigal:2.60	CDS	55837	56148	.	-	0	ID=RSULL_00796;inference=ab initio prediction:Prodigal:2.60;locus_tag=RSULL_00796;product=hypothetical protein
scaffold13|size201393	Prodigal:2.60	CDS	56354	56764	.	+	0	ID=RSULL_00797;inference=ab initio prediction:Prodigal:2.60;locus_tag=RSULL_00797;product=hypothetical protein
scaffold13|size201393	Prodigal:2.60	CDS	57000	57911	.	-	0	ID=RSULL_00798;gene=dmlR_4;inference=ab initio prediction:Prodigal:2.60,similar to AA sequence:UniProtKB:P76250;locus_tag=RSULL_00798;product=D-malate degradation protein R
scaffold13|size201393	Prodigal:2.60	CDS	58077	58889	.	+	0	ID=RSULL_00799;eC_number=3.1.1.1;gene=nlhH_1;inference=ab initio prediction:Prodigal:2.60,similar to AA sequence:UniProtKB:P71667;locus_tag=RSULL_00799;product=Carboxylesterase NlhH
scaffold13|size201393	Prodigal:2.60	CDS	58938	60125	.	+	0	ID=RSULL_00800;gene=bepF_2;inference=ab initio prediction:Prodigal:2.60,similar to AA sequence:UniProtKB:Q8FWV8;locus_tag=RSULL_00800;product=Efflux pump periplasmic linker BepF
scaffold13|size201393	Prodigal:2.60	CDS	60359	63556	.	+	0	ID=RSULL_00801;gene=bepE_2;inference=ab initio prediction:Prodigal:2.60,similar to AA sequence:UniProtKB:Q8G2M6;locus_tag=RSULL_00801;product=Efflux pump membrane transporter BepE
scaffold13|size201393	Prodigal:2.60	CDS	63711	65495	.	+	0	ID=RSULL_00802;eC_number=4.2.1.25;gene=araC_1;inference=ab initio prediction:Prodigal:2.60,similar to AA sequence:UniProtKB:Q1JUQ1;locus_tag=RSULL_00802;product=L-arabonate dehydratase
scaffold13|size201393	Prodigal:2.60	CDS	65626	67473	.	+	0	ID=RSULL_00803;eC_number=3.1.4.52;gene=gmr_2;inference=ab initio prediction:Prodigal:2.60,similar to AA sequence:UniProtKB:P77334;locus_tag=RSULL_00803;product=Cyclic di-GMP phosphodiesterase Gmr
scaffold13|size201393	Prodigal:2.60	CDS	67421	68437	.	-	0	ID=RSULL_00804;eC_number=4.2.1.46;gene=rfbB_1;inference=ab initio prediction:Prodigal:2.60,similar to AA sequence:UniProtKB:P26391;locus_tag=RSULL_00804;product=dTDP-glucose 4%2C6-dehydratase
scaffold13|size201393	Prodigal:2.60	CDS	68440	69756	.	-	0	ID=RSULL_00805;eC_number=1.1.1.22;gene=ywqF;inference=ab initio prediction:Prodigal:2.60,similar to AA sequence:UniProtKB:P96718;locus_tag=RSULL_00805;product=UDP-glucose 6-dehydrogenase YwqF
scaffold13|size201393	Prodigal:2.60	CDS	69851	71278	.	-	0	ID=RSULL_00806;gene=algA_1;inference=ab initio prediction:Prodigal:2.60,similar to AA sequence:UniProtKB:P07874;locus_tag=RSULL_00806;product=Alginate biosynthesis protein AlgA
scaffold13|size201393	Prodigal:2.60	CDS	71307	72746	.	-	0	ID=RSULL_00807;eC_number=5.4.2.10;gene=glmM_1;inference=ab initio prediction:Prodigal:2.60,similar to AA sequence:UniProtKB:Q81VN7;locus_tag=RSULL_00807;product=Phosphoglucosamine mutase
scaffold13|size201393	Prodigal:2.60	CDS	72969	73670	.	+	0	ID=RSULL_00808;eC_number=3.2.2.27;gene=ung;inference=ab initio prediction:Prodigal:2.60,similar to AA sequence:UniProtKB:Q83CW4;locus_tag=RSULL_00808;product=Uracil-DNA glycosylase
scaffold13|size201393	Prodigal:2.60	CDS	73715	74743	.	+	0	ID=RSULL_00809;eC_number=1.13.11.-;gene=mhqO_2;inference=ab initio prediction:Prodigal:2.60,similar to AA sequence:UniProtKB:P96693;locus_tag=RSULL_00809;product=Putative ring-cleaving dioxygenase MhqO
scaffold13|size201393	Prodigal:2.60	CDS	74755	75363	.	+	0	ID=RSULL_00810;eC_number=3.1.-.-;gene=mhqD_1;inference=ab initio prediction:Prodigal:2.60,similar to AA sequence:UniProtKB:O34842;locus_tag=RSULL_00810;product=Putative hydrolase MhqD
scaffold13|size201393	Prodigal:2.60	CDS	75364	76245	.	-	0	ID=RSULL_00811;inference=ab initio prediction:Prodigal:2.60;locus_tag=RSULL_00811;product=hypothetical protein
scaffold13|size201393	Prodigal:2.60	CDS	76608	77453	.	+	0	ID=RSULL_00812;inference=ab initio prediction:Prodigal:2.60,protein motif:Cdd:COG3153;locus_tag=RSULL_00812;product=putative acetyltransferase
scaffold13|size201393	Prodigal:2.60	CDS	77450	78367	.	-	0	ID=RSULL_00813;inference=ab initio prediction:Prodigal:2.60,protein motif:TIGRFAMs:TIGR00950;locus_tag=RSULL_00813;product=carboxylate/amino acid/amine transporter
scaffold13|size201393	Prodigal:2.60	CDS	78563	79861	.	+	0	ID=RSULL_00814;eC_number=6.3.4.4;gene=purA;inference=ab initio prediction:Prodigal:2.60,similar to AA sequence:UniProtKB:B3PY13;locus_tag=RSULL_00814;product=Adenylosuccinate synthetase
scaffold13|size201393	Prodigal:2.60	CDS	79923	82295	.	+	0	ID=RSULL_00815;inference=ab initio prediction:Prodigal:2.60;locus_tag=RSULL_00815;product=hypothetical protein
scaffold13|size201393	Prodigal:2.60	CDS	82475	83152	.	-	0	ID=RSULL_00816;eC_number=2.5.1.18;inference=ab initio prediction:Prodigal:2.60,similar to AA sequence:UniProtKB:P82998;locus_tag=RSULL_00816;product=Glutathione S-transferase
scaffold13|size201393	Prodigal:2.60	CDS	83241	84149	.	-	0	ID=RSULL_00817;gene=rpoH_1;inference=ab initio prediction:Prodigal:2.60,similar to AA sequence:UniProtKB:P0CAW9;locus_tag=RSULL_00817;product=RNA polymerase sigma-32 factor
scaffold13|size201393	Prodigal:2.60	CDS	84322	85347	.	-	0	ID=RSULL_00818;eC_number=5.4.99.23;gene=rluD;inference=ab initio prediction:Prodigal:2.60,similar to AA sequence:UniProtKB:P65836;locus_tag=RSULL_00818;product=Ribosomal large subunit pseudouridine synthase D
scaffold13|size201393	Prodigal:2.60	CDS	85385	85759	.	+	0	ID=RSULL_00819;inference=ab initio prediction:Prodigal:2.60;locus_tag=RSULL_00819;product=hypothetical protein
scaffold13|size201393	Prodigal:2.60	CDS	85765	86586	.	+	0	ID=RSULL_00820;eC_number=2.1.1.185;gene=rlmB_1;inference=ab initio prediction:Prodigal:2.60,similar to AA sequence:UniProtKB:P63177;locus_tag=RSULL_00820;product=23S rRNA (guanosine-2'-O-)-methyltransferase RlmB
scaffold13|size201393	Prodigal:2.60	CDS	86588	87742	.	-	0	ID=RSULL_00821;inference=ab initio prediction:Prodigal:2.60,protein motif:TIGRFAMs:TIGR02168;locus_tag=RSULL_00821;product=chromosome segregation protein SMC
scaffold13|size201393	Prodigal:2.60	CDS	87864	88436	.	-	0	ID=RSULL_00822;inference=ab initio prediction:Prodigal:2.60;locus_tag=RSULL_00822;product=hypothetical protein
scaffold13|size201393	Prodigal:2.60	CDS	88651	89298	.	+	0	ID=RSULL_00823;inference=ab initio prediction:Prodigal:2.60;locus_tag=RSULL_00823;product=hypothetical protein
scaffold13|size201393	Prodigal:2.60	CDS	89415	89777	.	+	0	ID=RSULL_00824;gene=cheY_3;inference=ab initio prediction:Prodigal:2.60,similar to AA sequence:UniProtKB:P0AE67;locus_tag=RSULL_00824;product=Chemotaxis protein CheY
scaffold13|size201393	Prodigal:2.60	CDS	89898	90599	.	-	0	ID=RSULL_00825;gene=ctrA;inference=ab initio prediction:Prodigal:2.60,similar to AA sequence:UniProtKB:Q8FZ93;locus_tag=RSULL_00825;product=Cell cycle response regulator CtrA
scaffold13|size201393	Prodigal:2.60	CDS	91040	91390	.	+	0	ID=RSULL_00826;inference=ab initio prediction:Prodigal:2.60,protein motif:TIGRFAMs:TIGR02473;locus_tag=RSULL_00826;product=flagellar export protein FliJ
scaffold13|size201393	Prodigal:2.60	CDS	91488	91766	.	-	0	ID=RSULL_00827;inference=ab initio prediction:Prodigal:2.60;locus_tag=RSULL_00827;product=hypothetical protein
scaffold13|size201393	Prodigal:2.60	CDS	91874	92341	.	+	0	ID=RSULL_00828;inference=ab initio prediction:Prodigal:2.60,protein motif:CLUSTERS:PRK15103;locus_tag=RSULL_00828;product=paraquat-inducible membrane protein A
scaffold13|size201393	Prodigal:2.60	CDS	92365	92640	.	-	0	ID=RSULL_00829;inference=ab initio prediction:Prodigal:2.60;locus_tag=RSULL_00829;product=hypothetical protein
scaffold13|size201393	Prodigal:2.60	CDS	93030	93776	.	+	0	ID=RSULL_00830;gene=luxR_2;inference=ab initio prediction:Prodigal:2.60,similar to AA sequence:UniProtKB:P12746;locus_tag=RSULL_00830;product=Transcriptional activator protein LuxR
scaffold13|size201393	Prodigal:2.60	CDS	93799	94356	.	-	0	ID=RSULL_00831;inference=ab initio prediction:Prodigal:2.60;locus_tag=RSULL_00831;product=hypothetical protein
scaffold13|size201393	Prodigal:2.60	CDS	94452	95270	.	-	0	ID=RSULL_00832;eC_number=3.1.3.7;gene=cysQ_2;inference=ab initio prediction:Prodigal:2.60,similar to AA sequence:UniProtKB:P22255;locus_tag=RSULL_00832;product=3'(2')%2C5'-bisphosphate nucleotidase CysQ
scaffold13|size201393	Prodigal:2.60	CDS	95734	96636	.	+	0	ID=RSULL_00833;gene=livH_1;inference=ab initio prediction:Prodigal:2.60,similar to AA sequence:UniProtKB:P0AEX7;locus_tag=RSULL_00833;product=LIV-I protein H
scaffold13|size201393	Prodigal:2.60	CDS	96641	98032	.	+	0	ID=RSULL_00834;inference=ab initio prediction:Prodigal:2.60,protein motif:CLUSTERS:PRK11301;locus_tag=RSULL_00834;product=leucine/isoleucine/valine transporter permease subunit
scaffold13|size201393	Prodigal:2.60	CDS	98032	98910	.	+	0	ID=RSULL_00835;eC_number=3.6.3.-;gene=yxeO;inference=ab initio prediction:Prodigal:2.60,similar to AA sequence:UniProtKB:P54954;locus_tag=RSULL_00835;product=putative amino-acid import ATP-binding protein YxeO
scaffold13|size201393	Prodigal:2.60	CDS	98910	99638	.	+	0	ID=RSULL_00836;gene=livF_1;inference=ab initio prediction:Prodigal:2.60,similar to AA sequence:UniProtKB:P22731;locus_tag=RSULL_00836;product=LIV-I protein F
scaffold13|size201393	Prodigal:2.60	CDS	99663	100016	.	+	0	ID=RSULL_00837;inference=ab initio prediction:Prodigal:2.60;locus_tag=RSULL_00837;product=hypothetical protein
scaffold13|size201393	Prodigal:2.60	CDS	100137	101258	.	+	0	ID=RSULL_00838;gene=braC_1;inference=ab initio prediction:Prodigal:2.60,similar to AA sequence:UniProtKB:P21175;locus_tag=RSULL_00838;product=Leucine-%2C isoleucine-%2C valine-%2C threonine-%2C and alanine-binding protein precursor
scaffold13|size201393	Prodigal:2.60	CDS	101394	102362	.	+	0	ID=RSULL_00839;eC_number=1.1.1.29;inference=ab initio prediction:Prodigal:2.60,similar to AA sequence:UniProtKB:P36234;locus_tag=RSULL_00839;product=Glycerate dehydrogenase
scaffold13|size201393	Prodigal:2.60	CDS	102389	103576	.	-	0	ID=RSULL_00840;eC_number=2.1.-.-;gene=mdoC;inference=ab initio prediction:Prodigal:2.60,similar to AA sequence:UniProtKB:P75920;locus_tag=RSULL_00840;product=Glucans biosynthesis protein C
scaffold13|size201393	Prodigal:2.60	CDS	103632	104111	.	-	0	ID=RSULL_00841;inference=ab initio prediction:Prodigal:2.60,protein motif:Cdd:COG3393;locus_tag=RSULL_00841;product=putative acetyltransferase
scaffold13|size201393	Prodigal:2.60	CDS	104163	105080	.	-	0	ID=RSULL_00842;gene=czcR;inference=ab initio prediction:Prodigal:2.60,similar to AA sequence:UniProtKB:Q44006;locus_tag=RSULL_00842;product=Transcriptional activator protein CzcR
scaffold13|size201393	Prodigal:2.60	CDS	105073	108459	.	-	0	ID=RSULL_00843;eC_number=2.7.13.3;gene=arcB;inference=ab initio prediction:Prodigal:2.60,similar to AA sequence:UniProtKB:P0AEC3;locus_tag=RSULL_00843;product=Aerobic respiration control sensor protein ArcB
scaffold13|size201393	Prodigal:2.60	CDS	108640	110526	.	+	0	ID=RSULL_00844;eC_number=3.1.3.2;gene=phoC;inference=ab initio prediction:Prodigal:2.60,similar to AA sequence:UniProtKB:P28581;locus_tag=RSULL_00844;product=Major phosphate-irrepressible acid phosphatase precursor
scaffold13|size201393	Prodigal:2.60	CDS	110843	112135	.	+	0	ID=RSULL_00845;gene=amiC_1;inference=ab initio prediction:Prodigal:2.60,similar to AA sequence:UniProtKB:P27017;locus_tag=RSULL_00845;product=Aliphatic amidase expression-regulating protein
scaffold13|size201393	Prodigal:2.60	CDS	112255	113874	.	+	0	ID=RSULL_00846;gene=livH_2;inference=ab initio prediction:Prodigal:2.60,similar to AA sequence:UniProtKB:P0AEX7;locus_tag=RSULL_00846;product=LIV-I protein H
scaffold13|size201393	Prodigal:2.60	CDS	113871	115034	.	+	0	ID=RSULL_00847;inference=ab initio prediction:Prodigal:2.60,protein motif:CLUSTERS:PRK11301;locus_tag=RSULL_00847;product=leucine/isoleucine/valine transporter permease subunit
scaffold13|size201393	Prodigal:2.60	CDS	115041	115796	.	+	0	ID=RSULL_00848;eC_number=3.6.3.-;gene=lptB_1;inference=ab initio prediction:Prodigal:2.60,similar to AA sequence:UniProtKB:P45073;locus_tag=RSULL_00848;product=Lipopolysaccharide export system ATP-binding protein LptB
scaffold13|size201393	Prodigal:2.60	CDS	115913	116608	.	+	0	ID=RSULL_00849;gene=livF_2;inference=ab initio prediction:Prodigal:2.60,similar to AA sequence:UniProtKB:P22731;locus_tag=RSULL_00849;product=LIV-I protein F
scaffold13|size201393	Prodigal:2.60	CDS	116771	117592	.	+	0	ID=RSULL_00850;gene=ureD;inference=ab initio prediction:Prodigal:2.60,similar to AA sequence:UniProtKB:P17089;locus_tag=RSULL_00850;product=Urease accessory protein UreD
scaffold13|size201393	Prodigal:2.60	CDS	117614	117916	.	+	0	ID=RSULL_00851;eC_number=3.5.1.5;gene=ureA;inference=ab initio prediction:Prodigal:2.60,similar to AA sequence:UniProtKB:Q8RPY7;locus_tag=RSULL_00851;product=Urease subunit gamma
scaffold13|size201393	Prodigal:2.60	CDS	117927	118181	.	+	0	ID=RSULL_00852;inference=ab initio prediction:Prodigal:2.60;locus_tag=RSULL_00852;product=hypothetical protein
scaffold13|size201393	Prodigal:2.60	CDS	118193	118498	.	+	0	ID=RSULL_00853;eC_number=3.5.1.5;gene=ureB1;inference=ab initio prediction:Prodigal:2.60,similar to AA sequence:UniProtKB:Q8G2P9;locus_tag=RSULL_00853;product=Urease subunit beta 1
scaffold13|size201393	Prodigal:2.60	CDS	118520	118933	.	+	0	ID=RSULL_00854;inference=ab initio prediction:Prodigal:2.60;locus_tag=RSULL_00854;product=hypothetical protein
scaffold13|size201393	Prodigal:2.60	CDS	118945	119568	.	+	0	ID=RSULL_00855;inference=ab initio prediction:Prodigal:2.60;locus_tag=RSULL_00855;product=hypothetical protein
scaffold13|size201393	Prodigal:2.60	CDS	119572	121284	.	+	0	ID=RSULL_00856;eC_number=3.5.1.5;gene=ureC1;inference=ab initio prediction:Prodigal:2.60,similar to AA sequence:UniProtKB:Q2YPD5;locus_tag=RSULL_00856;product=Urease subunit alpha 1
scaffold13|size201393	Prodigal:2.60	CDS	121314	121988	.	+	0	ID=RSULL_00857;inference=ab initio prediction:Prodigal:2.60;locus_tag=RSULL_00857;product=hypothetical protein
scaffold13|size201393	Prodigal:2.60	CDS	122341	123207	.	+	0	ID=RSULL_00858;eC_number=2.7.7.65;gene=adrA;inference=ab initio prediction:Prodigal:2.60,similar to AA sequence:UniProtKB:P0AAP1;locus_tag=RSULL_00858;product=putative diguanylate cyclase AdrA
scaffold13|size201393	Prodigal:2.60	CDS	123287	123766	.	+	0	ID=RSULL_00859;gene=ureE1;inference=ab initio prediction:Prodigal:2.60,similar to AA sequence:UniProtKB:Q8G2P7;locus_tag=RSULL_00859;product=Urease accessory protein UreE 1
scaffold13|size201393	Prodigal:2.60	CDS	123773	124444	.	+	0	ID=RSULL_00860;gene=ureF;inference=ab initio prediction:Prodigal:2.60,similar to AA sequence:UniProtKB:P17091;locus_tag=RSULL_00860;product=Urease accessory protein UreF
scaffold13|size201393	Prodigal:2.60	CDS	124519	125130	.	+	0	ID=RSULL_00861;gene=ureG;inference=ab initio prediction:Prodigal:2.60,similar to AA sequence:UniProtKB:Q03287;locus_tag=RSULL_00861;product=Urease accessory protein UreG
scaffold13|size201393	Prodigal:2.60	CDS	125172	125567	.	-	0	ID=RSULL_00862;inference=ab initio prediction:Prodigal:2.60;locus_tag=RSULL_00862;product=hypothetical protein
scaffold13|size201393	Prodigal:2.60	CDS	126012	129317	.	-	0	ID=RSULL_00863;gene=mdtB_1;inference=ab initio prediction:Prodigal:2.60,similar to AA sequence:UniProtKB:Q0TG15;locus_tag=RSULL_00863;product=Multidrug transporter MdtB
scaffold13|size201393	Prodigal:2.60	CDS	129329	130516	.	-	0	ID=RSULL_00864;gene=macA_1;inference=ab initio prediction:Prodigal:2.60,similar to AA sequence:UniProtKB:P75830;locus_tag=RSULL_00864;product=Macrolide-specific efflux protein MacA precursor
scaffold13|size201393	Prodigal:2.60	CDS	130940	131911	.	-	0	ID=RSULL_00865;inference=ab initio prediction:Prodigal:2.60,similar to AA sequence:UniProtKB:P44658;locus_tag=RSULL_00865;product=Putative thiamine biosynthesis protein
scaffold13|size201393	Prodigal:2.60	CDS	131967	133094	.	-	0	ID=RSULL_00866;gene=ssuC_1;inference=ab initio prediction:Prodigal:2.60,similar to AA sequence:UniProtKB:P40401;locus_tag=RSULL_00866;product=Putative aliphatic sulfonates transport permease protein SsuC
scaffold13|size201393	Prodigal:2.60	CDS	133091	133975	.	-	0	ID=RSULL_00867;gene=ssuC_2;inference=ab initio prediction:Prodigal:2.60,similar to AA sequence:UniProtKB:P40401;locus_tag=RSULL_00867;product=Putative aliphatic sulfonates transport permease protein SsuC
scaffold13|size201393	Prodigal:2.60	CDS	134201	134983	.	-	0	ID=RSULL_00868;eC_number=3.6.3.36;gene=tauB_1;inference=ab initio prediction:Prodigal:2.60,similar to AA sequence:UniProtKB:Q47538;locus_tag=RSULL_00868;product=Taurine import ATP-binding protein TauB
scaffold13|size201393	Prodigal:2.60	CDS	135083	135496	.	+	0	ID=RSULL_00869;inference=ab initio prediction:Prodigal:2.60,protein motif:Cdd:COG4101;locus_tag=RSULL_00869;product=putative mannose-6-phosphate isomerase
scaffold13|size201393	Prodigal:2.60	CDS	135499	135894	.	-	0	ID=RSULL_00870;inference=ab initio prediction:Prodigal:2.60;locus_tag=RSULL_00870;product=hypothetical protein
scaffold13|size201393	Prodigal:2.60	CDS	135896	137350	.	-	0	ID=RSULL_00871;eC_number=3.5.2.2;gene=dht;inference=ab initio prediction:Prodigal:2.60,similar to AA sequence:UniProtKB:Q59699;locus_tag=RSULL_00871;product=D-hydantoinase/dihydropyrimidinase
scaffold13|size201393	Prodigal:2.60	CDS	137347	137625	.	-	0	ID=RSULL_00872;inference=ab initio prediction:Prodigal:2.60;locus_tag=RSULL_00872;product=hypothetical protein
scaffold13|size201393	Prodigal:2.60	CDS	137625	138878	.	-	0	ID=RSULL_00873;eC_number=3.5.1.87;gene=amaB_1;inference=ab initio prediction:Prodigal:2.60,similar to AA sequence:UniProtKB:Q53389;locus_tag=RSULL_00873;product=N-carbamoyl-L-amino acid hydrolase
scaffold13|size201393	Prodigal:2.60	CDS	139171	139815	.	+	0	ID=RSULL_00874;gene=rutR_1;inference=ab initio prediction:Prodigal:2.60,similar to AA sequence:UniProtKB:P0ACU2;locus_tag=RSULL_00874;product=Rut operon repressor
scaffold13|size201393	Prodigal:2.60	CDS	139784	141340	.	-	0	ID=RSULL_00875;eC_number=2.7.13.3;gene=bphP;inference=ab initio prediction:Prodigal:2.60,similar to AA sequence:UniProtKB:Q9HWR3;locus_tag=RSULL_00875;product=Bacteriophytochrome
scaffold13|size201393	Prodigal:2.60	CDS	141468	142367	.	-	0	ID=RSULL_00876;gene=dmlR_5;inference=ab initio prediction:Prodigal:2.60,similar to AA sequence:UniProtKB:P76250;locus_tag=RSULL_00876;product=D-malate degradation protein R
scaffold13|size201393	Prodigal:2.60	CDS	142471	143484	.	+	0	ID=RSULL_00877;eC_number=2.3.1.41;gene=ppsC;inference=ab initio prediction:Prodigal:2.60,similar to AA sequence:UniProtKB:P96202;locus_tag=RSULL_00877;product=Beta-ketoacyl-acyl-carrier-protein synthase I
scaffold13|size201393	Prodigal:2.60	CDS	143531	144583	.	-	0	ID=RSULL_00878;gene=corA_2;inference=ab initio prediction:Prodigal:2.60,similar to AA sequence:UniProtKB:Q9WZ31;locus_tag=RSULL_00878;product=Magnesium transport protein CorA
scaffold13|size201393	Prodigal:2.60	CDS	144694	145110	.	-	0	ID=RSULL_00879;inference=ab initio prediction:Prodigal:2.60,protein motif:CLUSTERS:PRK05597;locus_tag=RSULL_00879;product=molybdopterin biosynthesis protein MoeB
scaffold13|size201393	Prodigal:2.60	CDS	145181	146170	.	+	0	ID=RSULL_00880;gene=cdhR_1;inference=ab initio prediction:Prodigal:2.60,similar to AA sequence:UniProtKB:Q9HTH5;locus_tag=RSULL_00880;product=Carnitine catabolism transcriptional activator
scaffold13|size201393	Prodigal:2.60	CDS	146287	146427	.	+	0	ID=RSULL_00881;inference=ab initio prediction:Prodigal:2.60;locus_tag=RSULL_00881;product=hypothetical protein
scaffold13|size201393	Prodigal:2.60	CDS	146370	147683	.	-	0	ID=RSULL_00882;eC_number=1.3.1.1;gene=preA;inference=ab initio prediction:Prodigal:2.60,similar to AA sequence:UniProtKB:P25889;locus_tag=RSULL_00882;product=NAD-dependent dihydropyrimidine dehydrogenase subunit PreA
scaffold13|size201393	Prodigal:2.60	CDS	147696	149057	.	-	0	ID=RSULL_00883;eC_number=1.3.1.1;gene=preT;inference=ab initio prediction:Prodigal:2.60,similar to AA sequence:UniProtKB:P76440;locus_tag=RSULL_00883;product=NAD-dependent dihydropyrimidine dehydrogenase subunit PreT
scaffold13|size201393	Prodigal:2.60	CDS	149453	150538	.	-	0	ID=RSULL_00884;eC_number=2.7.13.3;inference=ab initio prediction:Prodigal:2.60,similar to AA sequence:UniProtKB:Q8YC53;locus_tag=RSULL_00884;product=Blue-light-activated histidine kinase
scaffold13|size201393	Prodigal:2.60	CDS	150645	151439	.	-	0	ID=RSULL_00885;gene=pdtaR_1;inference=ab initio prediction:Prodigal:2.60,similar to AA sequence:UniProtKB:O06143;locus_tag=RSULL_00885;product=putative transcriptional regulatory protein pdtaR
scaffold13|size201393	Prodigal:2.60	CDS	151721	151927	.	+	0	ID=RSULL_00886;inference=ab initio prediction:Prodigal:2.60;locus_tag=RSULL_00886;product=hypothetical protein
scaffold13|size201393	Prodigal:2.60	CDS	151938	152492	.	+	0	ID=RSULL_00887;gene=sigC_1;inference=ab initio prediction:Prodigal:2.60,similar to AA sequence:UniProtKB:P66809;locus_tag=RSULL_00887;product=putative RNA polymerase sigma-C factor
scaffold13|size201393	Prodigal:2.60	CDS	152560	152964	.	-	0	ID=RSULL_00888;inference=ab initio prediction:Prodigal:2.60;locus_tag=RSULL_00888;product=hypothetical protein
scaffold13|size201393	Prodigal:2.60	CDS	152974	153321	.	-	0	ID=RSULL_00889;inference=ab initio prediction:Prodigal:2.60;locus_tag=RSULL_00889;product=hypothetical protein
scaffold13|size201393	Prodigal:2.60	CDS	153469	154263	.	-	0	ID=RSULL_00890;eC_number=3.6.3.-;gene=hmuV;inference=ab initio prediction:Prodigal:2.60,similar to AA sequence:UniProtKB:O70014;locus_tag=RSULL_00890;product=Hemin import ATP-binding protein HmuV
scaffold13|size201393	Prodigal:2.60	CDS	154276	155391	.	-	0	ID=RSULL_00891;gene=hmuU_1;inference=ab initio prediction:Prodigal:2.60,similar to AA sequence:UniProtKB:Q56992;locus_tag=RSULL_00891;product=Hemin transport system permease protein HmuU
scaffold13|size201393	Prodigal:2.60	CDS	155393	156319	.	-	0	ID=RSULL_00892;gene=hmuT;inference=ab initio prediction:Prodigal:2.60,similar to AA sequence:UniProtKB:Q56991;locus_tag=RSULL_00892;product=Hemin-binding periplasmic protein HmuT precursor
scaffold13|size201393	Prodigal:2.60	CDS	156331	157383	.	-	0	ID=RSULL_00893;gene=hemS;inference=ab initio prediction:Prodigal:2.60,similar to AA sequence:UniProtKB:P31517;locus_tag=RSULL_00893;product=Hemin transport protein HemS
scaffold13|size201393	Prodigal:2.60	CDS	157393	157653	.	-	0	ID=RSULL_00894;inference=ab initio prediction:Prodigal:2.60,protein motif:Cdd:COG4256;locus_tag=RSULL_00894;product=Hemin uptake protein
scaffold13|size201393	Prodigal:2.60	CDS	157717	158160	.	+	0	ID=RSULL_00895;inference=ab initio prediction:Prodigal:2.60;locus_tag=RSULL_00895;product=hypothetical protein
scaffold13|size201393	Prodigal:2.60	CDS	158223	159479	.	+	0	ID=RSULL_00896;inference=ab initio prediction:Prodigal:2.60,protein motif:TIGRFAMs:TIGR01352;locus_tag=RSULL_00896;note=TonB family C-terminal domain;product=hypothetical protein
scaffold13|size201393	Prodigal:2.60	CDS	159587	160000	.	+	0	ID=RSULL_00897;inference=ab initio prediction:Prodigal:2.60;locus_tag=RSULL_00897;product=hypothetical protein
scaffold13|size201393	Prodigal:2.60	CDS	159997	160263	.	+	0	ID=RSULL_00898;inference=ab initio prediction:Prodigal:2.60;locus_tag=RSULL_00898;product=hypothetical protein
scaffold13|size201393	Prodigal:2.60	CDS	160274	160588	.	+	0	ID=RSULL_00899;inference=ab initio prediction:Prodigal:2.60,protein motif:CLUSTERS:PRK13315;locus_tag=RSULL_00899;product=heme-degrading monooxygenase IsdG
scaffold13|size201393	Prodigal:2.60	CDS	160585	160950	.	+	0	ID=RSULL_00900;gene=ble;inference=ab initio prediction:Prodigal:2.60,similar to AA sequence:UniProtKB:Q7DJ53;locus_tag=RSULL_00900;product=Bleomycin-binding protein
scaffold13|size201393	Prodigal:2.60	CDS	160953	161309	.	-	0	ID=RSULL_00901;inference=ab initio prediction:Prodigal:2.60;locus_tag=RSULL_00901;product=hypothetical protein
scaffold13|size201393	Prodigal:2.60	CDS	161318	161707	.	-	0	ID=RSULL_00902;gene=glbO;inference=ab initio prediction:Prodigal:2.60,similar to AA sequence:UniProtKB:P0A595;locus_tag=RSULL_00902;product=Truncated hemoglobin
scaffold13|size201393	Prodigal:2.60	CDS	161753	161863	.	-	0	ID=RSULL_00903;inference=ab initio prediction:Prodigal:2.60;locus_tag=RSULL_00903;product=hypothetical protein
scaffold13|size201393	Prodigal:2.60	CDS	161952	162425	.	+	0	ID=RSULL_00904;inference=ab initio prediction:Prodigal:2.60,protein motif:TIGRFAMs:TIGR03384;locus_tag=RSULL_00904;product=transcriptional repressor BetI
scaffold13|size201393	Prodigal:2.60	CDS	162444	162785	.	+	0	ID=RSULL_00905;gene=emrE;inference=ab initio prediction:Prodigal:2.60,similar to AA sequence:UniProtKB:P23895;locus_tag=RSULL_00905;product=Methyl viologen resistance protein C
scaffold13|size201393	Prodigal:2.60	CDS	162975	164018	.	+	0	ID=RSULL_00906;eC_number=1.1.1.292;gene=afr_2;inference=ab initio prediction:Prodigal:2.60,similar to AA sequence:UniProtKB:Q2I8V6;locus_tag=RSULL_00906;product=1%2C5-anhydro-D-fructose reductase
scaffold13|size201393	Prodigal:2.60	CDS	164073	165263	.	-	0	ID=RSULL_00907;eC_number=2.4.1.57;gene=pimB_1;inference=ab initio prediction:Prodigal:2.60,similar to AA sequence:UniProtKB:O53522;locus_tag=RSULL_00907;product=GDP-mannose-dependent alpha-(1-6)-phosphatidylinositol monomannoside mannosyltransferase
scaffold13|size201393	Prodigal:2.60	CDS	165567	166901	.	+	0	ID=RSULL_00908;gene=prsE_1;inference=ab initio prediction:Prodigal:2.60,similar to AA sequence:UniProtKB:Q7ANN5;locus_tag=RSULL_00908;product=Type I secretion system membrane fusion protein PrsE
scaffold13|size201393	Prodigal:2.60	CDS	166934	170194	.	+	0	ID=RSULL_00909;eC_number=2.7.10.-;gene=ptk_1;inference=ab initio prediction:Prodigal:2.60,similar to AA sequence:UniProtKB:O52788;locus_tag=RSULL_00909;product=Tyrosine-protein kinase ptk
scaffold13|size201393	Prodigal:2.60	CDS	170199	171500	.	+	0	ID=RSULL_00910;eC_number=2.4.1.11;inference=ab initio prediction:Prodigal:2.60,similar to AA sequence:UniProtKB:O53279;locus_tag=RSULL_00910;product=Glycogen synthase
scaffold13|size201393	Prodigal:2.60	CDS	171709	172401	.	+	0	ID=RSULL_00911;eC_number=2.7.8.31;gene=wcaJ_1;inference=ab initio prediction:Prodigal:2.60,similar to AA sequence:UniProtKB:P71241;locus_tag=RSULL_00911;product=UDP-glucose:undecaprenyl-phosphate glucose-1-phosphate transferase
scaffold13|size201393	Prodigal:2.60	CDS	172398	172622	.	+	0	ID=RSULL_00912;inference=ab initio prediction:Prodigal:2.60;locus_tag=RSULL_00912;product=hypothetical protein
scaffold13|size201393	Prodigal:2.60	CDS	172858	174375	.	+	0	ID=RSULL_00913;gene=tuaB_2;inference=ab initio prediction:Prodigal:2.60,similar to AA sequence:UniProtKB:O32273;locus_tag=RSULL_00913;product=Teichuronic acid biosynthesis protein TuaB
scaffold13|size201393	Prodigal:2.60	CDS	174388	175212	.	+	0	ID=RSULL_00914;inference=ab initio prediction:Prodigal:2.60;locus_tag=RSULL_00914;product=hypothetical protein
scaffold13|size201393	Prodigal:2.60	CDS	175255	176970	.	-	0	ID=RSULL_00915;eC_number=1.1.3.-;gene=livQ_1;inference=ab initio prediction:Prodigal:2.60,similar to AA sequence:UniProtKB:Q2MF66;locus_tag=RSULL_00915;product=6'''-hydroxyparomomycin C oxidase
scaffold13|size201393	Prodigal:2.60	CDS	177233	178414	.	+	0	ID=RSULL_00916;eC_number=2.6.1.100;gene=btrR_1;inference=ab initio prediction:Prodigal:2.60,similar to AA sequence:UniProtKB:Q8G8Y2;locus_tag=RSULL_00916;product=L-glutamine:2-deoxy-scyllo-inosose aminotransferase
scaffold13|size201393	Prodigal:2.60	CDS	178404	179195	.	+	0	ID=RSULL_00917;eC_number=2.7.8.-;gene=sfp_1;inference=ab initio prediction:Prodigal:2.60,similar to AA sequence:UniProtKB:P39135;locus_tag=RSULL_00917;product=4'-phosphopantetheinyl transferase sfp
scaffold13|size201393	Prodigal:2.60	CDS	179116	180714	.	-	0	ID=RSULL_00918;inference=ab initio prediction:Prodigal:2.60;locus_tag=RSULL_00918;product=hypothetical protein
scaffold13|size201393	Prodigal:2.60	CDS	180763	183543	.	-	0	ID=RSULL_00919;gene=lgrD;inference=ab initio prediction:Prodigal:2.60,similar to AA sequence:UniProtKB:Q70LM4;locus_tag=RSULL_00919;product=Linear gramicidin synthase subunit D
scaffold13|size201393	Prodigal:2.60	CDS	183540	191654	.	-	0	ID=RSULL_00920;eC_number=2.3.1.41;gene=ppsE_1;inference=ab initio prediction:Prodigal:2.60,similar to AA sequence:UniProtKB:Q7TXL6;locus_tag=RSULL_00920;product=Beta-ketoacyl-acyl-carrier-protein synthase I
scaffold13|size201393	Prodigal:2.60	CDS	191651	193567	.	-	0	ID=RSULL_00921;gene=lgrB;inference=ab initio prediction:Prodigal:2.60,similar to AA sequence:UniProtKB:Q70LM6;locus_tag=RSULL_00921;product=Linear gramicidin synthase subunit B
scaffold13|size201393	Prodigal:2.60	CDS	193826	194689	.	-	0	ID=RSULL_00922;eC_number=3.2.1.-;gene=exsH_1;inference=ab initio prediction:Prodigal:2.60,similar to AA sequence:UniProtKB:O33680;locus_tag=RSULL_00922;product=Endo-1%2C3-1%2C4-beta-glycanase ExsH
scaffold13|size201393	Prodigal:2.60	CDS	194833	196260	.	+	0	ID=RSULL_00923;inference=ab initio prediction:Prodigal:2.60;locus_tag=RSULL_00923;product=hypothetical protein
scaffold13|size201393	Prodigal:2.60	CDS	196257	197513	.	+	0	ID=RSULL_00924;inference=ab initio prediction:Prodigal:2.60,protein motif:TIGRFAMs:TIGR03609;locus_tag=RSULL_00924;product=polysaccharide pyruvyl transferase CsaB
scaffold13|size201393	Prodigal:2.60	CDS	197737	198468	.	+	0	ID=RSULL_00925;gene=fixK_2;inference=ab initio prediction:Prodigal:2.60,similar to AA sequence:UniProtKB:P29286;locus_tag=RSULL_00925;product=Nitrogen fixation regulation protein FixK
scaffold13|size201393	Prodigal:2.60	CDS	198849	199616	.	+	0	ID=RSULL_00926;gene=degU_2;inference=ab initio prediction:Prodigal:2.60,similar to AA sequence:UniProtKB:P13800;locus_tag=RSULL_00926;product=Protease production enhancer protein
scaffold13|size201393	Prodigal:2.60	CDS	200276	201388	.	-	0	ID=RSULL_00927;gene=ttgF;inference=ab initio prediction:Prodigal:2.60,similar to AA sequence:UniProtKB:Q9KWV3;locus_tag=RSULL_00927;product=Toluene efflux pump outer membrane protein TtgF precursor
scaffold140|size3942	Prodigal:2.60	CDS	59	787	.	+	0	ID=RSULL_00928;inference=ab initio prediction:Prodigal:2.60;locus_tag=RSULL_00928;product=hypothetical protein
scaffold140|size3942	Prodigal:2.60	CDS	1470	2345	.	-	0	ID=RSULL_00929;gene=dppC_1;inference=ab initio prediction:Prodigal:2.60,similar to AA sequence:UniProtKB:P0AEG1;locus_tag=RSULL_00929;product=Dipeptide transport system permease protein DppC
scaffold140|size3942	Prodigal:2.60	CDS	2352	3335	.	-	0	ID=RSULL_00930;gene=dppB_2;inference=ab initio prediction:Prodigal:2.60,similar to AA sequence:UniProtKB:P0AEF8;locus_tag=RSULL_00930;product=Dipeptide transport system permease protein DppB
scaffold140|size3942	Prodigal:2.60	CDS	3342	3938	.	-	0	ID=RSULL_00931;gene=hbpA_1;inference=ab initio prediction:Prodigal:2.60,similar to AA sequence:UniProtKB:P33950;locus_tag=RSULL_00931;product=Hemin-binding lipoprotein
scaffold141|size2471	Prodigal:2.60	CDS	2	505	.	+	0	ID=RSULL_00932;inference=ab initio prediction:Prodigal:2.60,similar to AA sequence:UniProtKB:Q881J7;locus_tag=RSULL_00932;product=Blue-light-activated protein
scaffold141|size2471	Prodigal:2.60	CDS	730	1563	.	-	0	ID=RSULL_00933;inference=ab initio prediction:Prodigal:2.60,protein motif:Pfam:PF00582.20;locus_tag=RSULL_00933;product=Universal stress protein family protein
scaffold141|size2471	Prodigal:2.60	CDS	2108	2359	.	-	0	ID=RSULL_00934;inference=ab initio prediction:Prodigal:2.60;locus_tag=RSULL_00934;product=hypothetical protein
scaffold142|size2605	Prodigal:2.60	CDS	512	1357	.	+	0	ID=RSULL_00935;inference=ab initio prediction:Prodigal:2.60,protein motif:CLUSTERS:PRK10995;locus_tag=RSULL_00935;product=inner membrane protein
scaffold142|size2605	Prodigal:2.60	CDS	1559	2035	.	+	0	ID=RSULL_00936;inference=ab initio prediction:Prodigal:2.60;locus_tag=RSULL_00936;product=hypothetical protein
scaffold142|size2605	Prodigal:2.60	CDS	2165	2494	.	-	0	ID=RSULL_00937;inference=ab initio prediction:Prodigal:2.60,protein motif:TIGRFAMs:TIGR00954;locus_tag=RSULL_00937;product=peroxysomal long chain fatty acyl transporter
scaffold143|size2210	Prodigal:2.60	CDS	1848	2030	.	-	0	ID=RSULL_00938;inference=ab initio prediction:Prodigal:2.60;locus_tag=RSULL_00938;product=hypothetical protein
scaffold144|size2182	Prodigal:2.60	CDS	131	991	.	+	0	ID=RSULL_00939;inference=ab initio prediction:Prodigal:2.60,protein motif:Pfam:PF01925.13;locus_tag=RSULL_00939;product=Sulfite exporter TauE/SafE
scaffold144|size2182	Prodigal:2.60	CDS	1292	1567	.	-	0	ID=RSULL_00940;inference=ab initio prediction:Prodigal:2.60;locus_tag=RSULL_00940;product=hypothetical protein
scaffold145|size2153	Prodigal:2.60	CDS	939	1592	.	+	0	ID=RSULL_00941;inference=ab initio prediction:Prodigal:2.60;locus_tag=RSULL_00941;product=hypothetical protein
scaffold145|size2153	Prodigal:2.60	CDS	1815	1982	.	-	0	ID=RSULL_00942;inference=ab initio prediction:Prodigal:2.60;locus_tag=RSULL_00942;product=hypothetical protein
scaffold146|size2034	Prodigal:2.60	CDS	621	1253	.	+	0	ID=RSULL_00943;inference=ab initio prediction:Prodigal:2.60,protein motif:Pfam:PF02371.10;locus_tag=RSULL_00943;product=Transposase IS116/IS110/IS902 family protein
scaffold146|size2034	Prodigal:2.60	CDS	1190	1999	.	-	0	ID=RSULL_00944;inference=ab initio prediction:Prodigal:2.60,protein motif:Cdd:COG5160;locus_tag=RSULL_00944;product=Protease%2C Ulp1 family
scaffold147|size2678	Prodigal:2.60	CDS	120	701	.	+	0	ID=RSULL_00945;inference=ab initio prediction:Prodigal:2.60;locus_tag=RSULL_00945;product=hypothetical protein
scaffold147|size2678	Prodigal:2.60	CDS	1006	1266	.	-	0	ID=RSULL_00946;inference=ab initio prediction:Prodigal:2.60;locus_tag=RSULL_00946;product=hypothetical protein
scaffold147|size2678	Prodigal:2.60	CDS	1413	1544	.	+	0	ID=RSULL_00947;inference=ab initio prediction:Prodigal:2.60;locus_tag=RSULL_00947;product=hypothetical protein
scaffold147|size2678	Prodigal:2.60	CDS	1531	1734	.	-	0	ID=RSULL_00948;gene=cspA_2;inference=ab initio prediction:Prodigal:2.60,similar to AA sequence:UniProtKB:Q9Z3S6;locus_tag=RSULL_00948;product=Cold shock protein CspA
scaffold147|size2678	Prodigal:2.60	CDS	2030	2644	.	-	0	ID=RSULL_00949;eC_number=3.4.11.4;gene=pepT_2;inference=ab initio prediction:Prodigal:2.60,similar to AA sequence:UniProtKB:Q81WU4;locus_tag=RSULL_00949;product=Peptidase T
scaffold148|size1872	Prodigal:2.60	CDS	391	1224	.	+	0	ID=RSULL_00950;inference=ab initio prediction:Prodigal:2.60,protein motif:Pfam:PF00582.20;locus_tag=RSULL_00950;product=Universal stress protein family protein
scaffold148|size1872	Prodigal:2.60	CDS	1347	1871	.	-	0	ID=RSULL_00951;inference=ab initio prediction:Prodigal:2.60,similar to AA sequence:UniProtKB:Q881J7;locus_tag=RSULL_00951;product=Blue-light-activated protein
scaffold149|size1833	Prodigal:2.60	CDS	19	459	.	+	0	ID=RSULL_00952;eC_number=1.1.1.1;gene=adhA;inference=ab initio prediction:Prodigal:2.60,similar to AA sequence:UniProtKB:P20368;locus_tag=RSULL_00952;product=Alcohol dehydrogenase 1
scaffold149|size1833	Prodigal:2.60	CDS	701	1528	.	+	0	ID=RSULL_00953;inference=ab initio prediction:Prodigal:2.60,protein motif:Pfam:PF00582.20;locus_tag=RSULL_00953;product=Universal stress protein family protein
scaffold14|size114796	Prodigal:2.60	CDS	799	1602	.	-	0	ID=RSULL_00954;inference=ab initio prediction:Prodigal:2.60;locus_tag=RSULL_00954;product=hypothetical protein
scaffold14|size114796	Prodigal:2.60	CDS	1647	2435	.	-	0	ID=RSULL_00955;inference=ab initio prediction:Prodigal:2.60;locus_tag=RSULL_00955;product=hypothetical protein
scaffold14|size114796	Prodigal:2.60	CDS	2517	3830	.	-	0	ID=RSULL_00956;inference=ab initio prediction:Prodigal:2.60;locus_tag=RSULL_00956;product=hypothetical protein
scaffold14|size114796	Prodigal:2.60	CDS	3883	4101	.	-	0	ID=RSULL_00957;inference=ab initio prediction:Prodigal:2.60;locus_tag=RSULL_00957;product=hypothetical protein
scaffold14|size114796	Prodigal:2.60	CDS	4098	4904	.	-	0	ID=RSULL_00958;inference=ab initio prediction:Prodigal:2.60;locus_tag=RSULL_00958;product=hypothetical protein
scaffold14|size114796	Prodigal:2.60	CDS	5030	6835	.	-	0	ID=RSULL_00959;inference=ab initio prediction:Prodigal:2.60,protein motif:Cdd:COG3914;locus_tag=RSULL_00959;product=putative O-linked N-acetylglucosamine transferase%2C SPINDLY family
scaffold14|size114796	Prodigal:2.60	CDS	7195	8631	.	+	0	ID=RSULL_00960;inference=ab initio prediction:Prodigal:2.60,protein motif:Cdd:COG5402;locus_tag=RSULL_00960;note=putative conserved protein;product=hypothetical protein
scaffold14|size114796	Prodigal:2.60	CDS	8698	10215	.	+	0	ID=RSULL_00961;inference=ab initio prediction:Prodigal:2.60;locus_tag=RSULL_00961;product=hypothetical protein
scaffold14|size114796	Prodigal:2.60	CDS	10575	10841	.	+	0	ID=RSULL_00962;inference=ab initio prediction:Prodigal:2.60;locus_tag=RSULL_00962;product=hypothetical protein
scaffold14|size114796	Prodigal:2.60	CDS	10901	11329	.	+	0	ID=RSULL_00963;inference=ab initio prediction:Prodigal:2.60,protein motif:Pfam:PF00839.11;locus_tag=RSULL_00963;product=Cysteine rich repeat
scaffold14|size114796	Prodigal:2.60	CDS	11333	11929	.	+	0	ID=RSULL_00964;gene=oprF;inference=ab initio prediction:Prodigal:2.60,similar to AA sequence:UniProtKB:P37726;locus_tag=RSULL_00964;product=Root adhesin
scaffold14|size114796	Prodigal:2.60	CDS	11961	12140	.	+	0	ID=RSULL_00965;inference=ab initio prediction:Prodigal:2.60;locus_tag=RSULL_00965;product=hypothetical protein
scaffold14|size114796	Prodigal:2.60	CDS	12224	12715	.	+	0	ID=RSULL_00966;inference=ab initio prediction:Prodigal:2.60;locus_tag=RSULL_00966;product=hypothetical protein
scaffold14|size114796	Prodigal:2.60	CDS	12755	12910	.	+	0	ID=RSULL_00967;inference=ab initio prediction:Prodigal:2.60;locus_tag=RSULL_00967;product=hypothetical protein
scaffold14|size114796	Prodigal:2.60	CDS	12948	13058	.	+	0	ID=RSULL_00968;inference=ab initio prediction:Prodigal:2.60;locus_tag=RSULL_00968;product=hypothetical protein
scaffold14|size114796	Prodigal:2.60	CDS	13116	14153	.	+	0	ID=RSULL_00969;gene=degA_1;inference=ab initio prediction:Prodigal:2.60,similar to AA sequence:UniProtKB:P37947;locus_tag=RSULL_00969;product=Degradation activator
scaffold14|size114796	Prodigal:2.60	CDS	14160	15218	.	-	0	ID=RSULL_00970;gene=araQ_2;inference=ab initio prediction:Prodigal:2.60,similar to AA sequence:UniProtKB:P94530;locus_tag=RSULL_00970;product=L-arabinose transport system permease protein AraQ
scaffold14|size114796	Prodigal:2.60	CDS	15220	16215	.	-	0	ID=RSULL_00971;gene=araP_1;inference=ab initio prediction:Prodigal:2.60,similar to AA sequence:UniProtKB:P94529;locus_tag=RSULL_00971;product=L-arabinose transport system permease protein AraP
scaffold14|size114796	Prodigal:2.60	CDS	16217	17323	.	-	0	ID=RSULL_00972;eC_number=3.6.3.20;gene=ugpC_2;inference=ab initio prediction:Prodigal:2.60,similar to AA sequence:UniProtKB:P10907;locus_tag=RSULL_00972;product=sn-glycerol-3-phosphate import ATP-binding protein UgpC
scaffold14|size114796	Prodigal:2.60	CDS	17311	18675	.	-	0	ID=RSULL_00973;eC_number=3.2.1.15;gene=pgl_2;inference=ab initio prediction:Prodigal:2.60,similar to AA sequence:UniProtKB:P27644;locus_tag=RSULL_00973;product=Polygalacturonase
scaffold14|size114796	Prodigal:2.60	CDS	18672	19766	.	-	0	ID=RSULL_00974;eC_number=3.2.1.172;gene=yesR_1;inference=ab initio prediction:Prodigal:2.60,similar to AA sequence:UniProtKB:O31521;locus_tag=RSULL_00974;product=Unsaturated rhamnogalacturonyl hydrolase YesR
scaffold14|size114796	Prodigal:2.60	CDS	19781	22291	.	-	0	ID=RSULL_00975;inference=ab initio prediction:Prodigal:2.60;locus_tag=RSULL_00975;product=hypothetical protein
scaffold14|size114796	Prodigal:2.60	CDS	22484	23767	.	+	0	ID=RSULL_00976;inference=ab initio prediction:Prodigal:2.60,protein motif:Cdd:COG2182;locus_tag=RSULL_00976;product=Maltose-binding periplasmic proteins/domains
scaffold14|size114796	Prodigal:2.60	CDS	24185	24274	.	-	0	ID=RSULL_00977;inference=ab initio prediction:Prodigal:2.60;locus_tag=RSULL_00977;product=hypothetical protein
scaffold14|size114796	Prodigal:2.60	CDS	25053	25949	.	-	0	ID=RSULL_00978;eC_number=2.4.2.28;gene=mtnP;inference=ab initio prediction:Prodigal:2.60,similar to AA sequence:UniProtKB:A0QR54;locus_tag=RSULL_00978;product=S-methyl-5'-thioadenosine phosphorylase
scaffold14|size114796	Prodigal:2.60	CDS	25960	26760	.	-	0	ID=RSULL_00979;gene=ydcV_3;inference=ab initio prediction:Prodigal:2.60,similar to AA sequence:UniProtKB:P0AFR9;locus_tag=RSULL_00979;product=Inner membrane ABC transporter permease protein YdcV
scaffold14|size114796	Prodigal:2.60	CDS	26753	27622	.	-	0	ID=RSULL_00980;gene=potH_3;inference=ab initio prediction:Prodigal:2.60,similar to AA sequence:UniProtKB:P31135;locus_tag=RSULL_00980;product=Putrescine transport system permease protein PotH
scaffold14|size114796	Prodigal:2.60	CDS	27619	28668	.	-	0	ID=RSULL_00981;eC_number=3.6.3.31;gene=potA_3;inference=ab initio prediction:Prodigal:2.60,similar to AA sequence:UniProtKB:Q7A679;locus_tag=RSULL_00981;product=Spermidine/putrescine import ATP-binding protein PotA
scaffold14|size114796	Prodigal:2.60	CDS	28691	29731	.	-	0	ID=RSULL_00982;gene=potD_2;inference=ab initio prediction:Prodigal:2.60,similar to AA sequence:UniProtKB:P0AFK9;locus_tag=RSULL_00982;product=Spermidine/putrescine-binding periplasmic protein precursor
scaffold14|size114796	Prodigal:2.60	CDS	29930	30949	.	+	0	ID=RSULL_00983;gene=cytR_2;inference=ab initio prediction:Prodigal:2.60,similar to AA sequence:UniProtKB:P0ACN7;locus_tag=RSULL_00983;product=HTH-type transcriptional repressor CytR
scaffold14|size114796	Prodigal:2.60	CDS	31050	32195	.	-	0	ID=RSULL_00984;eC_number=1.14.13.114;gene=nicC;inference=ab initio prediction:Prodigal:2.60,similar to AA sequence:UniProtKB:Q88FY2;locus_tag=RSULL_00984;product=6-hydroxynicotinate 3-monooxygenase precursor
scaffold14|size114796	Prodigal:2.60	CDS	32309	35719	.	-	0	ID=RSULL_00985;eC_number=1.17.2.1;gene=nicB_1;inference=ab initio prediction:Prodigal:2.60,similar to AA sequence:UniProtKB:Q88FX8;locus_tag=RSULL_00985;product=Nicotinate dehydrogenase subunit B
scaffold14|size114796	Prodigal:2.60	CDS	35712	36200	.	-	0	ID=RSULL_00986;eC_number=1.17.2.1;gene=nicA_1;inference=ab initio prediction:Prodigal:2.60,similar to AA sequence:UniProtKB:Q88FX9;locus_tag=RSULL_00986;product=Nicotinate dehydrogenase subunit A
scaffold14|size114796	Prodigal:2.60	CDS	36477	36905	.	+	0	ID=RSULL_00987;gene=nicR;inference=ab initio prediction:Prodigal:2.60,similar to AA sequence:UniProtKB:Q88FY0;locus_tag=RSULL_00987;product=Nicotinate degradation protein R
scaffold14|size114796	Prodigal:2.60	CDS	36983	37672	.	+	0	ID=RSULL_00988;gene=nicS_1;inference=ab initio prediction:Prodigal:2.60,similar to AA sequence:UniProtKB:Q88FX7;locus_tag=RSULL_00988;product=Nicotinate degradation protein S
scaffold14|size114796	Prodigal:2.60	CDS	37786	38535	.	+	0	ID=RSULL_00989;eC_number=5.2.1.1;gene=maiA_1;inference=ab initio prediction:Prodigal:2.60,similar to AA sequence:UniProtKB:Q88FY4;locus_tag=RSULL_00989;product=Maleate isomerase
scaffold14|size114796	Prodigal:2.60	CDS	38551	39333	.	+	0	ID=RSULL_00990;eC_number=3.5.1.106;gene=nicD;inference=ab initio prediction:Prodigal:2.60,similar to AA sequence:UniProtKB:Q88FY3;locus_tag=RSULL_00990;product=N-formylmaleamate deformylase
scaffold14|size114796	Prodigal:2.60	CDS	39361	40392	.	+	0	ID=RSULL_00991;eC_number=1.13.11.9;gene=nicX;inference=ab initio prediction:Prodigal:2.60,similar to AA sequence:UniProtKB:Q88FY1;locus_tag=RSULL_00991;product=2%2C5-dihydroxypyridine 5%2C6-dioxygenase
scaffold14|size114796	Prodigal:2.60	CDS	40423	41043	.	+	0	ID=RSULL_00992;eC_number=3.5.1.107;gene=nicF_1;inference=ab initio prediction:Prodigal:2.60,similar to AA sequence:UniProtKB:Q88FY5;locus_tag=RSULL_00992;product=Maleamate amidohydrolase
scaffold14|size114796	Prodigal:2.60	CDS	41198	43114	.	-	0	ID=RSULL_00993;inference=ab initio prediction:Prodigal:2.60;locus_tag=RSULL_00993;product=hypothetical protein
scaffold14|size114796	Prodigal:2.60	CDS	43111	43692	.	-	0	ID=RSULL_00994;inference=ab initio prediction:Prodigal:2.60;locus_tag=RSULL_00994;product=hypothetical protein
scaffold14|size114796	Prodigal:2.60	CDS	43926	44144	.	+	0	ID=RSULL_00995;inference=ab initio prediction:Prodigal:2.60,protein motif:Pfam:PF00536.24;locus_tag=RSULL_00995;product=SAM domain (Sterile alpha motif)
scaffold14|size114796	Prodigal:2.60	CDS	44707	44916	.	-	0	ID=RSULL_00996;inference=ab initio prediction:Prodigal:2.60;locus_tag=RSULL_00996;product=hypothetical protein
scaffold14|size114796	Prodigal:2.60	CDS	44932	46437	.	-	0	ID=RSULL_00997;inference=ab initio prediction:Prodigal:2.60;locus_tag=RSULL_00997;product=hypothetical protein
scaffold14|size114796	Prodigal:2.60	CDS	46840	50046	.	+	0	ID=RSULL_00998;eC_number=4.6.1.1;gene=cyaA_3;inference=ab initio prediction:Prodigal:2.60,similar to AA sequence:UniProtKB:P40137;locus_tag=RSULL_00998;product=Adenylate cyclase 1
scaffold14|size114796	Prodigal:2.60	CDS	50389	50898	.	-	0	ID=RSULL_00999;inference=ab initio prediction:Prodigal:2.60,protein motif:Cdd:COG4186;locus_tag=RSULL_00999;product=putative phosphoesterase or phosphohydrolase
scaffold14|size114796	Prodigal:2.60	CDS	50967	51134	.	+	0	ID=RSULL_01000;inference=ab initio prediction:Prodigal:2.60;locus_tag=RSULL_01000;product=hypothetical protein
scaffold14|size114796	Prodigal:2.60	CDS	51266	52627	.	+	0	ID=RSULL_01001;inference=ab initio prediction:Prodigal:2.60,protein motif:Pfam:PF01957.12;locus_tag=RSULL_01001;note=NfeD-like C-terminal%2C partner-binding;product=hypothetical protein
scaffold14|size114796	Prodigal:2.60	CDS	52657	53442	.	+	0	ID=RSULL_01002;gene=hflK_1;inference=ab initio prediction:Prodigal:2.60,similar to AA sequence:UniProtKB:P0ABC7;locus_tag=RSULL_01002;product=Modulator of FtsH protease HflK
scaffold14|size114796	Prodigal:2.60	CDS	53446	54570	.	+	0	ID=RSULL_01003;inference=ab initio prediction:Prodigal:2.60,similar to AA sequence:UniProtKB:O06187;locus_tag=RSULL_01003;product=Putative zinc metalloproteasec/MT2700
scaffold14|size114796	Prodigal:2.60	CDS	54644	56509	.	-	0	ID=RSULL_01004;inference=ab initio prediction:Prodigal:2.60;locus_tag=RSULL_01004;product=hypothetical protein
scaffold14|size114796	Prodigal:2.60	CDS	56506	57540	.	-	0	ID=RSULL_01005;eC_number=1.1.1.292;gene=afr_3;inference=ab initio prediction:Prodigal:2.60,similar to AA sequence:UniProtKB:Q2I8V6;locus_tag=RSULL_01005;product=1%2C5-anhydro-D-fructose reductase
scaffold14|size114796	Prodigal:2.60	CDS	57543	58607	.	-	0	ID=RSULL_01006;gene=rbsC_1;inference=ab initio prediction:Prodigal:2.60,similar to AA sequence:UniProtKB:P0AGI1;locus_tag=RSULL_01006;product=Ribose transport system permease protein RbsC
scaffold14|size114796	Prodigal:2.60	CDS	58607	60151	.	-	0	ID=RSULL_01007;eC_number=3.6.3.17;gene=rbsA_1;inference=ab initio prediction:Prodigal:2.60,similar to AA sequence:UniProtKB:P04983;locus_tag=RSULL_01007;product=Ribose import ATP-binding protein RbsA
scaffold14|size114796	Prodigal:2.60	CDS	60155	60790	.	-	0	ID=RSULL_01008;inference=ab initio prediction:Prodigal:2.60,protein motif:Cdd:COG5618;locus_tag=RSULL_01008;product=putative periplasmic lipoprotein
scaffold14|size114796	Prodigal:2.60	CDS	60868	61809	.	-	0	ID=RSULL_01009;gene=rbsB_1;inference=ab initio prediction:Prodigal:2.60,similar to AA sequence:UniProtKB:P0A2C5;locus_tag=RSULL_01009;product=D-ribose-binding periplasmic protein precursor
scaffold14|size114796	Prodigal:2.60	CDS	61886	62713	.	-	0	ID=RSULL_01010;inference=ab initio prediction:Prodigal:2.60,protein motif:CLUSTERS:PRK08655;locus_tag=RSULL_01010;product=prephenate dehydrogenase
scaffold14|size114796	Prodigal:2.60	CDS	62771	62863	.	-	0	ID=RSULL_01011;inference=ab initio prediction:Prodigal:2.60;locus_tag=RSULL_01011;product=hypothetical protein
scaffold14|size114796	Prodigal:2.60	CDS	62865	64199	.	-	0	ID=RSULL_01012;inference=ab initio prediction:Prodigal:2.60;locus_tag=RSULL_01012;product=hypothetical protein
scaffold14|size114796	Prodigal:2.60	CDS	64205	65461	.	-	0	ID=RSULL_01013;inference=ab initio prediction:Prodigal:2.60,similar to AA sequence:UniProtKB:Q8KBL4;locus_tag=RSULL_01013;product=Ribulose bisphosphate carboxylase-like protein
scaffold14|size114796	Prodigal:2.60	CDS	65636	66340	.	+	0	ID=RSULL_01014;gene=lutR_2;inference=ab initio prediction:Prodigal:2.60,similar to AA sequence:UniProtKB:O07007;locus_tag=RSULL_01014;product=L-lactate utilization operon repressor
scaffold14|size114796	Prodigal:2.60	CDS	66606	66956	.	+	0	ID=RSULL_01015;inference=ab initio prediction:Prodigal:2.60;locus_tag=RSULL_01015;product=hypothetical protein
scaffold14|size114796	Prodigal:2.60	CDS	67035	67286	.	+	0	ID=RSULL_01016;inference=ab initio prediction:Prodigal:2.60;locus_tag=RSULL_01016;product=hypothetical protein
scaffold14|size114796	Prodigal:2.60	CDS	67402	67611	.	+	0	ID=RSULL_01017;inference=ab initio prediction:Prodigal:2.60;locus_tag=RSULL_01017;product=hypothetical protein
scaffold14|size114796	Prodigal:2.60	CDS	67705	68394	.	-	0	ID=RSULL_01018;gene=yfiR_1;inference=ab initio prediction:Prodigal:2.60,similar to AA sequence:UniProtKB:O31560;locus_tag=RSULL_01018;product=putative HTH-type transcriptional regulator YfiR
scaffold14|size114796	Prodigal:2.60	CDS	68548	69555	.	+	0	ID=RSULL_01019;gene=macA_2;inference=ab initio prediction:Prodigal:2.60,similar to AA sequence:UniProtKB:P75830;locus_tag=RSULL_01019;product=Macrolide-specific efflux protein MacA precursor
scaffold14|size114796	Prodigal:2.60	CDS	69563	70804	.	+	0	ID=RSULL_01020;gene=lolE_1;inference=ab initio prediction:Prodigal:2.60,similar to AA sequence:UniProtKB:P75958;locus_tag=RSULL_01020;product=Lipoprotein-releasing system transmembrane protein LolE
scaffold14|size114796	Prodigal:2.60	CDS	70801	71496	.	+	0	ID=RSULL_01021;eC_number=3.6.3.-;gene=lolD_1;inference=ab initio prediction:Prodigal:2.60,similar to AA sequence:UniProtKB:O66646;locus_tag=RSULL_01021;product=Lipoprotein-releasing system ATP-binding protein LolD
scaffold14|size114796	Prodigal:2.60	CDS	71680	72822	.	+	0	ID=RSULL_01022;inference=ab initio prediction:Prodigal:2.60,protein motif:TIGRFAMs:TIGR00787;locus_tag=RSULL_01022;product=TRAP transporter solute receptor%2C DctP family
scaffold14|size114796	Prodigal:2.60	CDS	72898	73566	.	+	0	ID=RSULL_01023;inference=ab initio prediction:Prodigal:2.60,protein motif:Cdd:COG4665;locus_tag=RSULL_01023;product=TRAP-type mannitol/chloroaromatic compound transport system%2C small permease component
scaffold14|size114796	Prodigal:2.60	CDS	73563	75305	.	+	0	ID=RSULL_01024;gene=siaT_3;inference=ab initio prediction:Prodigal:2.60,similar to AA sequence:UniProtKB:P44543;locus_tag=RSULL_01024;product=Neu5Ac permease
scaffold14|size114796	Prodigal:2.60	CDS	75368	75727	.	-	0	ID=RSULL_01025;inference=ab initio prediction:Prodigal:2.60,protein motif:Pfam:PF03779.8;locus_tag=RSULL_01025;product=SPW repeat
scaffold14|size114796	Prodigal:2.60	CDS	75982	76266	.	+	0	ID=RSULL_01026;eC_number=3.6.1.7;gene=yccX;inference=ab initio prediction:Prodigal:2.60,similar to AA sequence:UniProtKB:P0AB65;locus_tag=RSULL_01026;product=Acylphosphatase
scaffold14|size114796	Prodigal:2.60	CDS	76410	76607	.	-	0	ID=RSULL_01027;inference=ab initio prediction:Prodigal:2.60;locus_tag=RSULL_01027;product=hypothetical protein
scaffold14|size114796	Prodigal:2.60	CDS	77107	77544	.	+	0	ID=RSULL_01028;inference=ab initio prediction:Prodigal:2.60,protein motif:CLUSTERS:PRK09706;locus_tag=RSULL_01028;product=transcriptional repressor DicA
scaffold14|size114796	Prodigal:2.60	CDS	77554	79398	.	+	0	ID=RSULL_01029;inference=ab initio prediction:Prodigal:2.60,protein motif:TIGRFAMs:TIGR02917;locus_tag=RSULL_01029;product=putative PEP-CTERM system TPR-repeat lipoprotein
scaffold14|size114796	Prodigal:2.60	CDS	79423	79647	.	+	0	ID=RSULL_01030;inference=ab initio prediction:Prodigal:2.60;locus_tag=RSULL_01030;product=hypothetical protein
scaffold14|size114796	Prodigal:2.60	CDS	79888	80853	.	+	0	ID=RSULL_01031;inference=ab initio prediction:Prodigal:2.60,protein motif:TIGRFAMs:TIGR03266;locus_tag=RSULL_01031;product=putative methanogenesis marker protein 1
scaffold14|size114796	Prodigal:2.60	CDS	80850	81548	.	+	0	ID=RSULL_01032;inference=ab initio prediction:Prodigal:2.60,protein motif:Cdd:COG3482;locus_tag=RSULL_01032;note=putative conserved protein;product=hypothetical protein
scaffold14|size114796	Prodigal:2.60	CDS	81654	81911	.	+	0	ID=RSULL_01033;inference=ab initio prediction:Prodigal:2.60;locus_tag=RSULL_01033;product=hypothetical protein
scaffold14|size114796	Prodigal:2.60	CDS	83069	83515	.	-	0	ID=RSULL_01034;inference=ab initio prediction:Prodigal:2.60,protein motif:TIGRFAMs:TIGR01575;locus_tag=RSULL_01034;product=ribosomal-protein-alanine acetyltransferase
scaffold14|size114796	Prodigal:2.60	CDS	83839	84819	.	-	0	ID=RSULL_01035;eC_number=2.7.1.-;gene=ydjH_1;inference=ab initio prediction:Prodigal:2.60,similar to AA sequence:UniProtKB:P77493;locus_tag=RSULL_01035;product=putative sugar kinase YdjH
scaffold14|size114796	Prodigal:2.60	CDS	84820	85641	.	-	0	ID=RSULL_01036;gene=sugB_2;inference=ab initio prediction:Prodigal:2.60,similar to AA sequence:UniProtKB:O50453;locus_tag=RSULL_01036;product=Trehalose transport system permease protein SugB
scaffold14|size114796	Prodigal:2.60	CDS	85641	86576	.	-	0	ID=RSULL_01037;gene=ycjO_1;inference=ab initio prediction:Prodigal:2.60,similar to AA sequence:UniProtKB:P0AFR7;locus_tag=RSULL_01037;product=Inner membrane ABC transporter permease protein YcjO
scaffold14|size114796	Prodigal:2.60	CDS	86576	87907	.	-	0	ID=RSULL_01038;inference=ab initio prediction:Prodigal:2.60,similar to AA sequence:UniProtKB:Q9RUE8;locus_tag=RSULL_01038;product=putative ABC transporter-binding protein precursor
scaffold14|size114796	Prodigal:2.60	CDS	87962	88621	.	-	0	ID=RSULL_01039;gene=yjjM_1;inference=ab initio prediction:Prodigal:2.60,similar to AA sequence:UniProtKB:P39399;locus_tag=RSULL_01039;product=putative HTH-type transcriptional regulator YjjM
scaffold14|size114796	Prodigal:2.60	CDS	88645	89526	.	-	0	ID=RSULL_01040;eC_number=4.3.3.7;gene=dapA_1;inference=ab initio prediction:Prodigal:2.60,similar to AA sequence:UniProtKB:Q92R55;locus_tag=RSULL_01040;product=4-hydroxy-tetrahydrodipicolinate synthase
scaffold14|size114796	Prodigal:2.60	CDS	89667	89900	.	-	0	ID=RSULL_01041;inference=ab initio prediction:Prodigal:2.60,protein motif:Cdd:COG5457;locus_tag=RSULL_01041;note=putative conserved small protein;product=hypothetical protein
scaffold14|size114796	Prodigal:2.60	CDS	89992	90870	.	+	0	ID=RSULL_01042;gene=cmpR_1;inference=ab initio prediction:Prodigal:2.60,similar to AA sequence:UniProtKB:Q9F1R2;locus_tag=RSULL_01042;product=HTH-type transcriptional activator CmpR
scaffold14|size114796	Prodigal:2.60	CDS	91190	91951	.	+	0	ID=RSULL_01043;inference=ab initio prediction:Prodigal:2.60,protein motif:TIGRFAMs:TIGR02172;locus_tag=RSULL_01043;note=fibrobacter succinogenes paralogous family;product=hypothetical protein
scaffold14|size114796	Prodigal:2.60	CDS	92378	92992	.	-	0	ID=RSULL_01044;eC_number=2.1.1.-;gene=ycgJ_1;inference=ab initio prediction:Prodigal:2.60,similar to AA sequence:UniProtKB:O31474;locus_tag=RSULL_01044;product=putative methyltransferase YcgJ
scaffold14|size114796	Prodigal:2.60	CDS	93428	94864	.	+	0	ID=RSULL_01045;inference=ab initio prediction:Prodigal:2.60;locus_tag=RSULL_01045;product=hypothetical protein
scaffold14|size114796	Prodigal:2.60	CDS	95410	96675	.	+	0	ID=RSULL_01046;gene=yhaO;inference=ab initio prediction:Prodigal:2.60,similar to AA sequence:UniProtKB:O07522;locus_tag=RSULL_01046;product=putative metallophosphoesterase YhaO
scaffold14|size114796	Prodigal:2.60	CDS	96676	100176	.	+	0	ID=RSULL_01047;inference=ab initio prediction:Prodigal:2.60,protein motif:Cdd:COG4717;locus_tag=RSULL_01047;note=putative conserved protein;product=hypothetical protein
scaffold14|size114796	Prodigal:2.60	CDS	101203	101415	.	+	0	ID=RSULL_01048;inference=ab initio prediction:Prodigal:2.60;locus_tag=RSULL_01048;product=hypothetical protein
scaffold14|size114796	Prodigal:2.60	CDS	101500	102342	.	-	0	ID=RSULL_01049;inference=ab initio prediction:Prodigal:2.60;locus_tag=RSULL_01049;product=hypothetical protein
scaffold14|size114796	Prodigal:2.60	CDS	102478	102906	.	-	0	ID=RSULL_01050;inference=ab initio prediction:Prodigal:2.60,protein motif:Pfam:PF08327.5;locus_tag=RSULL_01050;note=Activator of Hsp90 ATPase homolog 1-like protein;product=hypothetical protein
scaffold14|size114796	Prodigal:2.60	CDS	102899	103234	.	-	0	ID=RSULL_01051;gene=sdpR_1;inference=ab initio prediction:Prodigal:2.60,similar to AA sequence:UniProtKB:O32242;locus_tag=RSULL_01051;product=Transcriptional repressor SdpR
scaffold14|size114796	Prodigal:2.60	CDS	103618	104490	.	-	0	ID=RSULL_01052;eC_number=1.1.1.-;gene=lvr_1;inference=ab initio prediction:Prodigal:2.60,similar to AA sequence:UniProtKB:Q9LBG2;locus_tag=RSULL_01052;product=Levodione reductase
scaffold14|size114796	Prodigal:2.60	CDS	104601	105509	.	+	0	ID=RSULL_01053;gene=dmlR_6;inference=ab initio prediction:Prodigal:2.60,similar to AA sequence:UniProtKB:P76250;locus_tag=RSULL_01053;product=D-malate degradation protein R
scaffold14|size114796	Prodigal:2.60	CDS	106023	106619	.	-	0	ID=RSULL_01054;gene=acnR;inference=ab initio prediction:Prodigal:2.60,similar to AA sequence:UniProtKB:Q8NQ97;locus_tag=RSULL_01054;product=HTH-type transcriptional repressor AcnR
scaffold14|size114796	Prodigal:2.60	CDS	106785	107183	.	+	0	ID=RSULL_01055;gene=yjgH;inference=ab initio prediction:Prodigal:2.60,similar to AA sequence:UniProtKB:P39332;locus_tag=RSULL_01055;product=RutC family protein YjgH
scaffold14|size114796	Prodigal:2.60	CDS	107515	108231	.	-	0	ID=RSULL_01056;inference=ab initio prediction:Prodigal:2.60;locus_tag=RSULL_01056;product=hypothetical protein
scaffold14|size114796	Prodigal:2.60	CDS	108633	108890	.	-	0	ID=RSULL_01057;inference=ab initio prediction:Prodigal:2.60,protein motif:Pfam:PF05433.9;locus_tag=RSULL_01057;product=Glycine zipper 2TM domain protein
scaffold14|size114796	Prodigal:2.60	CDS	109681	110988	.	+	0	ID=RSULL_01058;eC_number=2.7.11.1;gene=hipA_1;inference=ab initio prediction:Prodigal:2.60,similar to AA sequence:UniProtKB:P23874;locus_tag=RSULL_01058;product=Serine/threonine-protein kinase HipA
scaffold14|size114796	Prodigal:2.60	CDS	111336	112115	.	-	0	ID=RSULL_01059;eC_number=2.1.1.-;gene=ycgJ_2;inference=ab initio prediction:Prodigal:2.60,similar to AA sequence:UniProtKB:O31474;locus_tag=RSULL_01059;product=putative methyltransferase YcgJ
scaffold14|size114796	Prodigal:2.60	CDS	112079	112750	.	-	0	ID=RSULL_01060;inference=ab initio prediction:Prodigal:2.60;locus_tag=RSULL_01060;product=hypothetical protein
scaffold14|size114796	Prodigal:2.60	CDS	112802	113026	.	-	0	ID=RSULL_01061;inference=ab initio prediction:Prodigal:2.60;locus_tag=RSULL_01061;product=hypothetical protein
scaffold14|size114796	Prodigal:2.60	CDS	113831	114544	.	-	0	ID=RSULL_01062;inference=ab initio prediction:Prodigal:2.60,protein motif:Cdd:COG1708;locus_tag=RSULL_01062;product=putative nucleotidyltransferases
scaffold150|size3758	Prodigal:2.60	CDS	780	1019	.	+	0	ID=RSULL_01063;inference=ab initio prediction:Prodigal:2.60;locus_tag=RSULL_01063;product=hypothetical protein
scaffold150|size3758	Prodigal:2.60	CDS	1042	1686	.	+	0	ID=RSULL_01064;eC_number=2.7.2.1;gene=ackA_1;inference=ab initio prediction:Prodigal:2.60,similar to AA sequence:UniProtKB:P37877;locus_tag=RSULL_01064;product=Acetate kinase
scaffold150|size3758	Prodigal:2.60	CDS	1683	2369	.	+	0	ID=RSULL_01065;eC_number=2.7.2.1;gene=ackA_2;inference=ab initio prediction:Prodigal:2.60,similar to AA sequence:UniProtKB:Q9WYB1;locus_tag=RSULL_01065;product=Acetate kinase
scaffold151|size1767	Prodigal:2.60	CDS	28	1149	.	-	0	ID=RSULL_01066;gene=appA_1;inference=ab initio prediction:Prodigal:2.60,similar to AA sequence:UniProtKB:P42061;locus_tag=RSULL_01066;product=Oligopeptide-binding protein AppA precursor
scaffold152|size1611	Prodigal:2.60	CDS	547	702	.	-	0	ID=RSULL_01067;gene=nodD2_4;inference=ab initio prediction:Prodigal:2.60,similar to AA sequence:UniProtKB:P55700;locus_tag=RSULL_01067;product=Nodulation protein D 2
scaffold152|size1611	Prodigal:2.60	CDS	1138	1458	.	-	0	ID=RSULL_01068;inference=ab initio prediction:Prodigal:2.60;locus_tag=RSULL_01068;product=hypothetical protein
scaffold153|size1564	Prodigal:2.60	CDS	18	491	.	+	0	ID=RSULL_01069;inference=ab initio prediction:Prodigal:2.60,protein motif:Pfam:PF01527.14;locus_tag=RSULL_01069;product=Transposase
scaffold153|size1564	Prodigal:2.60	CDS	794	1390	.	+	0	ID=RSULL_01070;inference=ab initio prediction:Prodigal:2.60;locus_tag=RSULL_01070;product=hypothetical protein
scaffold154|size1553	Prodigal:2.60	CDS	198	629	.	-	0	ID=RSULL_01071;inference=ab initio prediction:Prodigal:2.60;locus_tag=RSULL_01071;product=hypothetical protein
scaffold154|size1553	Prodigal:2.60	CDS	850	1317	.	-	0	ID=RSULL_01072;inference=ab initio prediction:Prodigal:2.60,protein motif:Cdd:COG3791;locus_tag=RSULL_01072;note=putative conserved protein;product=hypothetical protein
scaffold155|size1544	Prodigal:2.60	CDS	243	599	.	+	0	ID=RSULL_01073;inference=ab initio prediction:Prodigal:2.60;locus_tag=RSULL_01073;product=hypothetical protein
scaffold155|size1544	Prodigal:2.60	CDS	808	1053	.	-	0	ID=RSULL_01074;inference=ab initio prediction:Prodigal:2.60;locus_tag=RSULL_01074;product=hypothetical protein
scaffold156|size1522	Prodigal:2.60	CDS	496	828	.	-	0	ID=RSULL_01075;inference=ab initio prediction:Prodigal:2.60;locus_tag=RSULL_01075;product=hypothetical protein
scaffold157|size1326	Prodigal:2.60	CDS	138	308	.	+	0	ID=RSULL_01076;inference=ab initio prediction:Prodigal:2.60;locus_tag=RSULL_01076;product=hypothetical protein
scaffold158|size1293	Prodigal:2.60	CDS	219	1076	.	+	0	ID=RSULL_01077;inference=ab initio prediction:Prodigal:2.60,protein motif:Cdd:COG4552;locus_tag=RSULL_01077;product=putative acetyltransferase involved in intracellular survival
scaffold159|size1184	Prodigal:2.60	CDS	364	516	.	-	0	ID=RSULL_01078;inference=ab initio prediction:Prodigal:2.60;locus_tag=RSULL_01078;product=hypothetical protein
scaffold159|size1184	Prodigal:2.60	CDS	677	1150	.	-	0	ID=RSULL_01079;inference=ab initio prediction:Prodigal:2.60,protein motif:Pfam:PF07282.5;locus_tag=RSULL_01079;product=Putative transposase DNA-binding domain protein
scaffold15|size246627	Prodigal:2.60	CDS	42	452	.	+	0	ID=RSULL_01080;inference=ab initio prediction:Prodigal:2.60,protein motif:Pfam:PF07282.5;locus_tag=RSULL_01080;product=Putative transposase DNA-binding domain protein
scaffold15|size246627	Prodigal:2.60	CDS	648	1013	.	+	0	ID=RSULL_01081;eC_number=1.6.5.-;gene=ndhC_1;inference=ab initio prediction:Prodigal:2.60,similar to AA sequence:UniProtKB:P19045;locus_tag=RSULL_01081;product=NAD(P)H-quinone oxidoreductase subunit 3
scaffold15|size246627	Prodigal:2.60	CDS	1001	1504	.	+	0	ID=RSULL_01082;eC_number=1.6.99.5;gene=nqo6;inference=ab initio prediction:Prodigal:2.60,similar to AA sequence:UniProtKB:Q56218;locus_tag=RSULL_01082;product=NADH-quinone oxidoreductase subunit 6
scaffold15|size246627	Prodigal:2.60	CDS	1501	2037	.	+	0	ID=RSULL_01083;eC_number=1.6.99.5;gene=nuoC1_1;inference=ab initio prediction:Prodigal:2.60,similar to AA sequence:UniProtKB:O68854;locus_tag=RSULL_01083;product=NADH-quinone oxidoreductase subunit C 1
scaffold15|size246627	Prodigal:2.60	CDS	2067	3281	.	+	0	ID=RSULL_01084;eC_number=1.6.99.5;gene=nqo4;inference=ab initio prediction:Prodigal:2.60,similar to AA sequence:UniProtKB:Q56220;locus_tag=RSULL_01084;product=NADH-quinone oxidoreductase subunit 4
scaffold15|size246627	Prodigal:2.60	CDS	3296	3808	.	+	0	ID=RSULL_01085;eC_number=1.6.99.5;gene=nqo2_1;inference=ab initio prediction:Prodigal:2.60,similar to AA sequence:UniProtKB:Q56221;locus_tag=RSULL_01085;product=NADH-quinone oxidoreductase subunit 2
scaffold15|size246627	Prodigal:2.60	CDS	3813	5078	.	+	0	ID=RSULL_01086;eC_number=1.6.99.5;gene=nqo1_1;inference=ab initio prediction:Prodigal:2.60,similar to AA sequence:UniProtKB:Q56222;locus_tag=RSULL_01086;product=NADH-quinone oxidoreductase subunit 1
scaffold15|size246627	Prodigal:2.60	CDS	5063	7687	.	+	0	ID=RSULL_01087;eC_number=1.2.1.2;inference=ab initio prediction:Prodigal:2.60,similar to AA sequence:UniProtKB:Q99RW4;locus_tag=RSULL_01087;product=Putative formate dehydrogenase
scaffold15|size246627	Prodigal:2.60	CDS	7756	8196	.	-	0	ID=RSULL_01088;inference=ab initio prediction:Prodigal:2.60,protein motif:CLUSTERS:PRK14869;locus_tag=RSULL_01088;product=putative manganese-dependent inorganic pyrophosphatase
scaffold15|size246627	Prodigal:2.60	CDS	8242	8811	.	-	0	ID=RSULL_01089;eC_number=1.6.99.5;gene=nuoI_1;inference=ab initio prediction:Prodigal:2.60,similar to AA sequence:UniProtKB:Q8RQ74;locus_tag=RSULL_01089;product=NADH-quinone oxidoreductase subunit I
scaffold15|size246627	Prodigal:2.60	CDS	8839	9825	.	-	0	ID=RSULL_01090;eC_number=1.6.99.5;gene=nuoH_1;inference=ab initio prediction:Prodigal:2.60,similar to AA sequence:UniProtKB:P0AFD4;locus_tag=RSULL_01090;product=NADH-quinone oxidoreductase subunit H
scaffold15|size246627	Prodigal:2.60	CDS	10010	10471	.	+	0	ID=RSULL_01091;inference=ab initio prediction:Prodigal:2.60,protein motif:CLUSTERS:PRK10421;locus_tag=RSULL_01091;product=DNA-binding transcriptional repressor LldR
scaffold15|size246627	Prodigal:2.60	CDS	10711	12042	.	+	0	ID=RSULL_01092;gene=corC_1;inference=ab initio prediction:Prodigal:2.60,similar to AA sequence:UniProtKB:P0AE78;locus_tag=RSULL_01092;product=Magnesium and cobalt efflux protein CorC
scaffold15|size246627	Prodigal:2.60	CDS	12651	13685	.	+	0	ID=RSULL_01093;inference=ab initio prediction:Prodigal:2.60;locus_tag=RSULL_01093;product=hypothetical protein
scaffold15|size246627	Prodigal:2.60	CDS	13689	14390	.	+	0	ID=RSULL_01094;gene=lutR_3;inference=ab initio prediction:Prodigal:2.60,similar to AA sequence:UniProtKB:O07007;locus_tag=RSULL_01094;product=L-lactate utilization operon repressor
scaffold15|size246627	Prodigal:2.60	CDS	14506	15624	.	-	0	ID=RSULL_01095;eC_number=1.1.1.1;gene=adhB_1;inference=ab initio prediction:Prodigal:2.60,similar to AA sequence:UniProtKB:P0DJA2;locus_tag=RSULL_01095;product=Alcohol dehydrogenase 2
scaffold15|size246627	Prodigal:2.60	CDS	15624	16586	.	-	0	ID=RSULL_01096;eC_number=1.1.1.262;gene=pdxA2_1;inference=ab initio prediction:Prodigal:2.60,similar to AA sequence:UniProtKB:P58718;locus_tag=RSULL_01096;product=4-hydroxythreonine-4-phosphate dehydrogenase 2
scaffold15|size246627	Prodigal:2.60	CDS	16583	17779	.	-	0	ID=RSULL_01097;inference=ab initio prediction:Prodigal:2.60,protein motif:Cdd:COG4692;locus_tag=RSULL_01097;product=putative neuraminidase (sialidase)
scaffold15|size246627	Prodigal:2.60	CDS	18135	18314	.	+	0	ID=RSULL_01098;inference=ab initio prediction:Prodigal:2.60;locus_tag=RSULL_01098;product=hypothetical protein
scaffold15|size246627	Prodigal:2.60	CDS	18311	19810	.	+	0	ID=RSULL_01099;gene=dppA_2;inference=ab initio prediction:Prodigal:2.60,similar to AA sequence:UniProtKB:P23847;locus_tag=RSULL_01099;product=Dipeptide-binding protein
scaffold15|size246627	Prodigal:2.60	CDS	19898	20812	.	+	0	ID=RSULL_01100;gene=gsiC_1;inference=ab initio prediction:Prodigal:2.60,similar to AA sequence:UniProtKB:P75798;locus_tag=RSULL_01100;product=Glutathione transport system permease protein GsiC
scaffold15|size246627	Prodigal:2.60	CDS	20823	21746	.	+	0	ID=RSULL_01101;gene=ddpC_2;inference=ab initio prediction:Prodigal:2.60,similar to AA sequence:UniProtKB:P77463;locus_tag=RSULL_01101;product=putative D%2CD-dipeptide transport system permease protein DdpC
scaffold15|size246627	Prodigal:2.60	CDS	21739	23358	.	+	0	ID=RSULL_01102;eC_number=3.6.3.-;gene=gsiA_2;inference=ab initio prediction:Prodigal:2.60,similar to AA sequence:UniProtKB:P75796;locus_tag=RSULL_01102;product=Glutathione import ATP-binding protein GsiA
scaffold15|size246627	Prodigal:2.60	CDS	23384	24274	.	+	0	ID=RSULL_01103;eC_number=4.3.3.7;gene=dapA_2;inference=ab initio prediction:Prodigal:2.60,similar to AA sequence:UniProtKB:P63945;locus_tag=RSULL_01103;product=4-hydroxy-tetrahydrodipicolinate synthase
scaffold15|size246627	Prodigal:2.60	CDS	24674	25402	.	+	0	ID=RSULL_01104;inference=ab initio prediction:Prodigal:2.60,protein motif:TIGRFAMs:TIGR03566;locus_tag=RSULL_01104;product=FMN reductase
scaffold15|size246627	Prodigal:2.60	CDS	25332	25814	.	-	0	ID=RSULL_01105;eC_number=1.5.1.-;inference=ab initio prediction:Prodigal:2.60,similar to AA sequence:UniProtKB:A4IT49;locus_tag=RSULL_01105;product=NAD(P)H-dependent FAD/FMN reductase
scaffold15|size246627	Prodigal:2.60	CDS	26477	27136	.	+	0	ID=RSULL_01106;eC_number=1.11.1.15;gene=tsaA_1;inference=ab initio prediction:Prodigal:2.60,similar to AA sequence:UniProtKB:P21762;locus_tag=RSULL_01106;product=putative peroxiredoxin
scaffold15|size246627	Prodigal:2.60	CDS	27340	28176	.	-	0	ID=RSULL_01107;eC_number=4.2.1.17;gene=paaF_1;inference=ab initio prediction:Prodigal:2.60,similar to AA sequence:UniProtKB:P76082;locus_tag=RSULL_01107;product=2%2C3-dehydroadipyl-CoA hydratase
scaffold15|size246627	Prodigal:2.60	CDS	28263	28847	.	+	0	ID=RSULL_01108;gene=kstR2_2;inference=ab initio prediction:Prodigal:2.60,similar to AA sequence:UniProtKB:A0R4Z6;locus_tag=RSULL_01108;product=HTH-type transcriptional repressor KstR2
scaffold15|size246627	Prodigal:2.60	CDS	29177	29419	.	+	0	ID=RSULL_01109;inference=ab initio prediction:Prodigal:2.60,protein motif:Pfam:PF07704.5;locus_tag=RSULL_01109;product=-like transcription factor
scaffold15|size246627	Prodigal:2.60	CDS	29419	29532	.	+	0	ID=RSULL_01110;inference=ab initio prediction:Prodigal:2.60;locus_tag=RSULL_01110;product=hypothetical protein
scaffold15|size246627	Prodigal:2.60	CDS	29532	29822	.	+	0	ID=RSULL_01111;inference=ab initio prediction:Prodigal:2.60,protein motif:Pfam:PF01850.15;locus_tag=RSULL_01111;product=PIN domain protein
scaffold15|size246627	Prodigal:2.60	CDS	29888	30640	.	-	0	ID=RSULL_01112;gene=yusV_1;inference=ab initio prediction:Prodigal:2.60,similar to AA sequence:UniProtKB:O32188;locus_tag=RSULL_01112;product=putative siderophore transport system ATP-binding protein YusV
scaffold15|size246627	Prodigal:2.60	CDS	30634	31701	.	-	0	ID=RSULL_01113;gene=hmuU_2;inference=ab initio prediction:Prodigal:2.60,similar to AA sequence:UniProtKB:Q56992;locus_tag=RSULL_01113;product=Hemin transport system permease protein HmuU
scaffold15|size246627	Prodigal:2.60	CDS	31701	32837	.	-	0	ID=RSULL_01114;inference=ab initio prediction:Prodigal:2.60,protein motif:CLUSTERS:PRK14048;locus_tag=RSULL_01114;product=ferrichrome/ferrioxamine B periplasmic transporter
scaffold15|size246627	Prodigal:2.60	CDS	32931	33755	.	-	0	ID=RSULL_01115;gene=btuF;inference=ab initio prediction:Prodigal:2.60,similar to AA sequence:UniProtKB:P37028;locus_tag=RSULL_01115;product=Vitamin B12-binding protein precursor
scaffold15|size246627	Prodigal:2.60	CDS	33816	34061	.	-	0	ID=RSULL_01116;inference=ab initio prediction:Prodigal:2.60;locus_tag=RSULL_01116;product=hypothetical protein
scaffold15|size246627	Prodigal:2.60	CDS	34163	34978	.	+	0	ID=RSULL_01117;eC_number=2.1.1.163;gene=ubiE_2;inference=ab initio prediction:Prodigal:2.60,similar to AA sequence:UniProtKB:P0A887;locus_tag=RSULL_01117;product=Ubiquinone/menaquinone biosynthesis methyltransferase ubiE
scaffold15|size246627	Prodigal:2.60	CDS	35115	36050	.	+	0	ID=RSULL_01118;gene=gltR_2;inference=ab initio prediction:Prodigal:2.60,similar to AA sequence:UniProtKB:P94501;locus_tag=RSULL_01118;product=HTH-type transcriptional regulator GltR
scaffold15|size246627	Prodigal:2.60	CDS	36001	36738	.	-	0	ID=RSULL_01119;eC_number=1.1.1.100;gene=fabG_4;inference=ab initio prediction:Prodigal:2.60,similar to AA sequence:UniProtKB:O67610;locus_tag=RSULL_01119;product=3-oxoacyl-[acyl-carrier-protein] reductase FabG
scaffold15|size246627	Prodigal:2.60	CDS	37174	38166	.	+	0	ID=RSULL_01120;gene=feaR_1;inference=ab initio prediction:Prodigal:2.60,similar to AA sequence:UniProtKB:Q47129;locus_tag=RSULL_01120;product=Transcriptional activator FeaR
scaffold15|size246627	Prodigal:2.60	CDS	38431	39072	.	-	0	ID=RSULL_01121;inference=ab initio prediction:Prodigal:2.60,protein motif:Pfam:PF12695.1;locus_tag=RSULL_01121;product=Alpha/beta hydrolase family protein
scaffold15|size246627	Prodigal:2.60	CDS	39275	40357	.	+	0	ID=RSULL_01122;gene=rbsB_2;inference=ab initio prediction:Prodigal:2.60,similar to AA sequence:UniProtKB:P44737;locus_tag=RSULL_01122;product=D-ribose-binding periplasmic protein precursor
scaffold15|size246627	Prodigal:2.60	CDS	40446	42701	.	+	0	ID=RSULL_01123;gene=rbsC_2;inference=ab initio prediction:Prodigal:2.60,similar to AA sequence:UniProtKB:P0AGI1;locus_tag=RSULL_01123;product=Ribose transport system permease protein RbsC
scaffold15|size246627	Prodigal:2.60	CDS	42694	43476	.	+	0	ID=RSULL_01124;eC_number=3.6.3.17;gene=rbsA_2;inference=ab initio prediction:Prodigal:2.60,similar to AA sequence:UniProtKB:P04983;locus_tag=RSULL_01124;product=Ribose import ATP-binding protein RbsA
scaffold15|size246627	Prodigal:2.60	CDS	43744	45750	.	-	0	ID=RSULL_01125;gene=yddA_1;inference=ab initio prediction:Prodigal:2.60,similar to AA sequence:UniProtKB:P31826;locus_tag=RSULL_01125;note=CDS102;product=hypothetical protein
scaffold15|size246627	Prodigal:2.60	CDS	46234	46560	.	+	0	ID=RSULL_01126;inference=ab initio prediction:Prodigal:2.60,protein motif:Cdd:COG4274;locus_tag=RSULL_01126;note=putative conserved protein;product=hypothetical protein
scaffold15|size246627	Prodigal:2.60	CDS	47461	49734	.	+	0	ID=RSULL_01127;inference=ab initio prediction:Prodigal:2.60,protein motif:CLUSTERS:PRK00726;locus_tag=RSULL_01127;product=undecaprenyldiphospho-muramoylpentapeptide beta-N- acetylglucosaminyltransferase
scaffold15|size246627	Prodigal:2.60	CDS	49621	50208	.	-	0	ID=RSULL_01128;inference=ab initio prediction:Prodigal:2.60;locus_tag=RSULL_01128;product=hypothetical protein
scaffold15|size246627	Prodigal:2.60	CDS	50220	52625	.	-	0	ID=RSULL_01129;eC_number=3.5.2.6;gene=hcpC;inference=ab initio prediction:Prodigal:2.60,similar to AA sequence:UniProtKB:O25728;locus_tag=RSULL_01129;product=Putative beta-lactamase HcpC precursor
scaffold15|size246627	Prodigal:2.60	CDS	52645	54951	.	+	0	ID=RSULL_01130;inference=ab initio prediction:Prodigal:2.60,protein motif:TIGRFAMs:TIGR03361;locus_tag=RSULL_01130;product=type VI secretion system Vgr family protein
scaffold15|size246627	Prodigal:2.60	CDS	54963	55388	.	+	0	ID=RSULL_01131;inference=ab initio prediction:Prodigal:2.60;locus_tag=RSULL_01131;product=hypothetical protein
scaffold15|size246627	Prodigal:2.60	CDS	55388	55735	.	+	0	ID=RSULL_01132;inference=ab initio prediction:Prodigal:2.60;locus_tag=RSULL_01132;product=hypothetical protein
scaffold15|size246627	Prodigal:2.60	CDS	55763	56626	.	-	0	ID=RSULL_01133;inference=ab initio prediction:Prodigal:2.60;locus_tag=RSULL_01133;product=hypothetical protein
scaffold15|size246627	Prodigal:2.60	CDS	56668	57708	.	-	0	ID=RSULL_01134;inference=ab initio prediction:Prodigal:2.60;locus_tag=RSULL_01134;product=hypothetical protein
scaffold15|size246627	Prodigal:2.60	CDS	57708	58730	.	-	0	ID=RSULL_01135;inference=ab initio prediction:Prodigal:2.60,protein motif:CLUSTERS:PRK06147;locus_tag=RSULL_01135;product=3-oxoacyl-(acyl carrier protein) synthase
scaffold15|size246627	Prodigal:2.60	CDS	58727	59827	.	-	0	ID=RSULL_01136;inference=ab initio prediction:Prodigal:2.60;locus_tag=RSULL_01136;product=hypothetical protein
scaffold15|size246627	Prodigal:2.60	CDS	59827	60372	.	-	0	ID=RSULL_01137;inference=ab initio prediction:Prodigal:2.60,protein motif:TIGRFAMs:TIGR03373;locus_tag=RSULL_01137;product=type VI secretion-associated protein%2C family
scaffold15|size246627	Prodigal:2.60	CDS	60354	63884	.	-	0	ID=RSULL_01138;inference=ab initio prediction:Prodigal:2.60,protein motif:TIGRFAMs:TIGR03348;locus_tag=RSULL_01138;product=type VI secretion protein IcmF
scaffold15|size246627	Prodigal:2.60	CDS	63886	65208	.	-	0	ID=RSULL_01139;inference=ab initio prediction:Prodigal:2.60,similar to AA sequence:UniProtKB:Q6RYW5;locus_tag=RSULL_01139;product=Outer membrane protein OmpAb
scaffold15|size246627	Prodigal:2.60	CDS	65213	66547	.	-	0	ID=RSULL_01140;inference=ab initio prediction:Prodigal:2.60,protein motif:TIGRFAMs:TIGR03353;locus_tag=RSULL_01140;product=type VI secretion protein%2C family
scaffold15|size246627	Prodigal:2.60	CDS	66564	67025	.	-	0	ID=RSULL_01141;inference=ab initio prediction:Prodigal:2.60,protein motif:TIGRFAMs:TIGR03352;locus_tag=RSULL_01141;product=type VI secretion lipoprotein%2C family
scaffold15|size246627	Prodigal:2.60	CDS	67025	68293	.	-	0	ID=RSULL_01142;inference=ab initio prediction:Prodigal:2.60,protein motif:TIGRFAMs:TIGR03354;locus_tag=RSULL_01142;product=type VI secretion system FHA domain protein
scaffold15|size246627	Prodigal:2.60	CDS	68290	69354	.	-	0	ID=RSULL_01143;inference=ab initio prediction:Prodigal:2.60,protein motif:TIGRFAMs:TIGR03347;locus_tag=RSULL_01143;product=type VI secretion protein%2C family
scaffold15|size246627	Prodigal:2.60	CDS	69318	71192	.	-	0	ID=RSULL_01144;inference=ab initio prediction:Prodigal:2.60,protein motif:TIGRFAMs:TIGR03359;locus_tag=RSULL_01144;product=type VI secretion protein%2C family
scaffold15|size246627	Prodigal:2.60	CDS	71195	71959	.	-	0	ID=RSULL_01145;inference=ab initio prediction:Prodigal:2.60,protein motif:TIGRFAMs:TIGR03357;locus_tag=RSULL_01145;product=type VI secretion system lysozyme-like protein
scaffold15|size246627	Prodigal:2.60	CDS	71940	72389	.	-	0	ID=RSULL_01146;gene=hcpA;inference=ab initio prediction:Prodigal:2.60,similar to AA sequence:UniProtKB:Q9HI36;locus_tag=RSULL_01146;product=Secreted protein hcp
scaffold15|size246627	Prodigal:2.60	CDS	72418	73926	.	-	0	ID=RSULL_01147;inference=ab initio prediction:Prodigal:2.60,protein motif:TIGRFAMs:TIGR03355;locus_tag=RSULL_01147;product=type VI secretion protein%2C EvpB/ family
scaffold15|size246627	Prodigal:2.60	CDS	73930	74466	.	-	0	ID=RSULL_01148;inference=ab initio prediction:Prodigal:2.60,protein motif:TIGRFAMs:TIGR03358;locus_tag=RSULL_01148;product=type VI secretion protein%2C family
scaffold15|size246627	Prodigal:2.60	CDS	74463	75626	.	-	0	ID=RSULL_01149;inference=ab initio prediction:Prodigal:2.60,protein motif:TIGRFAMs:TIGR03363;locus_tag=RSULL_01149;product=type VI secretion-associated protein%2C ImpA family
scaffold15|size246627	Prodigal:2.60	CDS	75722	77815	.	-	0	ID=RSULL_01150;eC_number=2.7.11.1;gene=prkC;inference=ab initio prediction:Prodigal:2.60,similar to AA sequence:UniProtKB:Q81WH6;locus_tag=RSULL_01150;product=Serine/threonine-protein kinase PrkC
scaffold15|size246627	Prodigal:2.60	CDS	77978	80695	.	+	0	ID=RSULL_01151;gene=clpB_1;inference=ab initio prediction:Prodigal:2.60,similar to AA sequence:UniProtKB:Q7WSY8;locus_tag=RSULL_01151;product=Chaperone protein ClpB
scaffold15|size246627	Prodigal:2.60	CDS	80732	81487	.	-	0	ID=RSULL_01152;eC_number=1.97.1.12;gene=psaB;inference=ab initio prediction:Prodigal:2.60,similar to AA sequence:UniProtKB:Q7NFT5;locus_tag=RSULL_01152;product=Photosystem I P700 chlorophyll a apoprotein A2
scaffold15|size246627	Prodigal:2.60	CDS	81544	82374	.	+	0	ID=RSULL_01153;eC_number=3.1.3.16;gene=pstP;inference=ab initio prediction:Prodigal:2.60,similar to AA sequence:UniProtKB:P71588;locus_tag=RSULL_01153;product=PP2C-family Ser/Thr phosphatase
scaffold15|size246627	Prodigal:2.60	CDS	82371	83276	.	+	0	ID=RSULL_01154;inference=ab initio prediction:Prodigal:2.60;locus_tag=RSULL_01154;product=hypothetical protein
scaffold15|size246627	Prodigal:2.60	CDS	83273	85570	.	+	0	ID=RSULL_01155;inference=ab initio prediction:Prodigal:2.60,protein motif:TIGRFAMs:TIGR03348;locus_tag=RSULL_01155;product=type VI secretion protein IcmF
scaffold15|size246627	Aragorn:1.2	tRNA	86037	86112	.	-	0	ID=RSULL_01156;inference=COORDINATES:profile:Aragorn:1.2;locus_tag=RSULL_01156;product=tRNA-Val(tac)
scaffold15|size246627	Prodigal:2.60	CDS	86144	86380	.	-	0	ID=RSULL_01157;inference=ab initio prediction:Prodigal:2.60;locus_tag=RSULL_01157;product=hypothetical protein
scaffold15|size246627	Prodigal:2.60	CDS	86384	86989	.	+	0	ID=RSULL_01158;inference=ab initio prediction:Prodigal:2.60;locus_tag=RSULL_01158;product=hypothetical protein
scaffold15|size246627	Prodigal:2.60	CDS	87333	88064	.	-	0	ID=RSULL_01159;inference=ab initio prediction:Prodigal:2.60,protein motif:Cdd:COG3619;locus_tag=RSULL_01159;product=putative membrane protein
scaffold15|size246627	Prodigal:2.60	CDS	88419	88853	.	-	0	ID=RSULL_01160;inference=ab initio prediction:Prodigal:2.60,protein motif:Pfam:PF01850.15;locus_tag=RSULL_01160;product=PIN domain protein
scaffold15|size246627	Prodigal:2.60	CDS	88854	89462	.	-	0	ID=RSULL_01161;inference=ab initio prediction:Prodigal:2.60,protein motif:Cdd:COG2442;locus_tag=RSULL_01161;note=putative conserved protein;product=hypothetical protein
scaffold15|size246627	Prodigal:2.60	CDS	89858	90637	.	-	0	ID=RSULL_01162;gene=ompR_1;inference=ab initio prediction:Prodigal:2.60,similar to AA sequence:UniProtKB:P0AA16;locus_tag=RSULL_01162;product=Transcriptional regulatory protein OmpR
scaffold15|size246627	Prodigal:2.60	CDS	90764	91783	.	+	0	ID=RSULL_01163;eC_number=1.11.1.5;gene=ccp;inference=ab initio prediction:Prodigal:2.60,similar to AA sequence:UniProtKB:P55929;locus_tag=RSULL_01163;product=Cytochrome c551 peroxidase precursor
scaffold15|size246627	Prodigal:2.60	CDS	91780	94284	.	+	0	ID=RSULL_01164;eC_number=2.7.13.3;gene=virA_1;inference=ab initio prediction:Prodigal:2.60,similar to AA sequence:UniProtKB:P10799;locus_tag=RSULL_01164;product=Wide host range VirA protein
scaffold15|size246627	Prodigal:2.60	CDS	94418	94609	.	+	0	ID=RSULL_01165;inference=ab initio prediction:Prodigal:2.60;locus_tag=RSULL_01165;product=hypothetical protein
scaffold15|size246627	Prodigal:2.60	CDS	94689	95735	.	+	0	ID=RSULL_01166;gene=tcmN_1;inference=ab initio prediction:Prodigal:2.60,similar to AA sequence:UniProtKB:P16559;locus_tag=RSULL_01166;product=Multifunctional cyclase-dehydratase-3-O-methyl transferase TcmN
scaffold15|size246627	Prodigal:2.60	CDS	95766	96278	.	+	0	ID=RSULL_01167;inference=ab initio prediction:Prodigal:2.60,protein motif:Cdd:COG2010;locus_tag=RSULL_01167;product=Cytochrome c%2C mono- and diheme variants
scaffold15|size246627	Prodigal:2.60	CDS	96447	97322	.	+	0	ID=RSULL_01168;eC_number=2.1.1.163;gene=ubiE_3;inference=ab initio prediction:Prodigal:2.60,similar to AA sequence:UniProtKB:P67062;locus_tag=RSULL_01168;product=Demethylmenaquinone methyltransferase
scaffold15|size246627	Prodigal:2.60	CDS	97490	98347	.	-	0	ID=RSULL_01169;gene=rhaS_1;inference=ab initio prediction:Prodigal:2.60,similar to AA sequence:UniProtKB:P09377;locus_tag=RSULL_01169;product=L-rhamnose operon regulatory protein RhaS
scaffold15|size246627	Prodigal:2.60	CDS	98498	99400	.	+	0	ID=RSULL_01170;inference=ab initio prediction:Prodigal:2.60,protein motif:CLUSTERS:PRK11272;locus_tag=RSULL_01170;product=putative DMT superfamily transporter inner membrane protein
scaffold15|size246627	Prodigal:2.60	CDS	99462	101210	.	-	0	ID=RSULL_01171;inference=ab initio prediction:Prodigal:2.60,protein motif:TIGRFAMs:TIGR02521;locus_tag=RSULL_01171;product=type IV pilus biogenesis/stability protein PilW
scaffold15|size246627	Prodigal:2.60	CDS	101195	101902	.	-	0	ID=RSULL_01172;inference=ab initio prediction:Prodigal:2.60;locus_tag=RSULL_01172;product=hypothetical protein
scaffold15|size246627	Prodigal:2.60	CDS	101865	103352	.	-	0	ID=RSULL_01173;eC_number=3.1.6.6;gene=betC_1;inference=ab initio prediction:Prodigal:2.60,similar to AA sequence:UniProtKB:O69787;locus_tag=RSULL_01173;product=Choline-sulfatase
scaffold15|size246627	Prodigal:2.60	CDS	103416	104249	.	-	0	ID=RSULL_01174;eC_number=3.1.3.25;gene=suhB_2;inference=ab initio prediction:Prodigal:2.60,similar to AA sequence:UniProtKB:P0ADG4;locus_tag=RSULL_01174;product=Inositol-1-monophosphatase
scaffold15|size246627	Prodigal:2.60	CDS	104249	105208	.	-	0	ID=RSULL_01175;gene=rbsR_1;inference=ab initio prediction:Prodigal:2.60,similar to AA sequence:UniProtKB:P0ACQ0;locus_tag=RSULL_01175;product=Ribose operon repressor
scaffold15|size246627	Prodigal:2.60	CDS	105237	106016	.	-	0	ID=RSULL_01176;eC_number=3.1.4.46;gene=ugpQ_1;inference=ab initio prediction:Prodigal:2.60,similar to AA sequence:UniProtKB:P10908;locus_tag=RSULL_01176;product=Glycerophosphoryl diester phosphodiesterase
scaffold15|size246627	Prodigal:2.60	CDS	106016	107071	.	-	0	ID=RSULL_01177;eC_number=3.6.3.20;gene=ugpC_3;inference=ab initio prediction:Prodigal:2.60,similar to AA sequence:UniProtKB:Q8ZLF4;locus_tag=RSULL_01177;product=sn-glycerol-3-phosphate import ATP-binding protein UgpC
scaffold15|size246627	Prodigal:2.60	CDS	107071	107913	.	-	0	ID=RSULL_01178;gene=sugB_3;inference=ab initio prediction:Prodigal:2.60,similar to AA sequence:UniProtKB:O50453;locus_tag=RSULL_01178;product=Trehalose transport system permease protein SugB
scaffold15|size246627	Prodigal:2.60	CDS	107916	109217	.	-	0	ID=RSULL_01179;gene=malF_1;inference=ab initio prediction:Prodigal:2.60,similar to AA sequence:UniProtKB:P02916;locus_tag=RSULL_01179;product=Maltose transport system permease protein MalF
scaffold15|size246627	Prodigal:2.60	CDS	109273	110670	.	-	0	ID=RSULL_01180;inference=ab initio prediction:Prodigal:2.60,protein motif:CLUSTERS:PRK09474;locus_tag=RSULL_01180;product=maltose ABC transporter periplasmic protein
scaffold15|size246627	Prodigal:2.60	CDS	110984	111253	.	-	0	ID=RSULL_01181;inference=ab initio prediction:Prodigal:2.60;locus_tag=RSULL_01181;product=hypothetical protein
scaffold15|size246627	Prodigal:2.60	CDS	111374	111778	.	-	0	ID=RSULL_01182;inference=ab initio prediction:Prodigal:2.60;locus_tag=RSULL_01182;product=hypothetical protein
scaffold15|size246627	Prodigal:2.60	CDS	111838	113838	.	-	0	ID=RSULL_01183;gene=pbpG_1;inference=ab initio prediction:Prodigal:2.60,similar to AA sequence:UniProtKB:P70997;locus_tag=RSULL_01183;product=Penicillin-binding protein 2D
scaffold15|size246627	Prodigal:2.60	CDS	114334	115200	.	+	0	ID=RSULL_01184;inference=ab initio prediction:Prodigal:2.60;locus_tag=RSULL_01184;product=hypothetical protein
scaffold15|size246627	Prodigal:2.60	CDS	115376	115699	.	+	0	ID=RSULL_01185;inference=ab initio prediction:Prodigal:2.60;locus_tag=RSULL_01185;product=hypothetical protein
scaffold15|size246627	Prodigal:2.60	CDS	115739	116200	.	-	0	ID=RSULL_01186;inference=ab initio prediction:Prodigal:2.60;locus_tag=RSULL_01186;product=hypothetical protein
scaffold15|size246627	Prodigal:2.60	CDS	116416	117150	.	+	0	ID=RSULL_01187;eC_number=1.1.1.-;inference=ab initio prediction:Prodigal:2.60,similar to AA sequence:UniProtKB:Q8P3K4;locus_tag=RSULL_01187;product=2-keto-3-deoxy-L-fuconate dehydrogenase
scaffold15|size246627	Prodigal:2.60	CDS	117177	118454	.	+	0	ID=RSULL_01188;eC_number=4.2.1.68;inference=ab initio prediction:Prodigal:2.60,similar to AA sequence:UniProtKB:Q8P3K2;locus_tag=RSULL_01188;product=L-fuconate dehydratase
scaffold15|size246627	Prodigal:2.60	CDS	118459	119493	.	-	0	ID=RSULL_01189;inference=ab initio prediction:Prodigal:2.60,protein motif:Pfam:PF04280.9;locus_tag=RSULL_01189;product=Tim44-like domain protein
scaffold15|size246627	Prodigal:2.60	CDS	119577	120035	.	-	0	ID=RSULL_01190;eC_number=4.2.-.-;gene=ybaK_1;inference=ab initio prediction:Prodigal:2.60,similar to AA sequence:UniProtKB:P0AAR3;locus_tag=RSULL_01190;product=Cys-tRNA(Pro)/Cys-tRNA(Cys) deacylase YbaK
scaffold15|size246627	Prodigal:2.60	CDS	120195	121028	.	+	0	ID=RSULL_01191;inference=ab initio prediction:Prodigal:2.60,protein motif:Cdd:COG3618;locus_tag=RSULL_01191;product=putative metal-dependent hydrolase of the TIM-barrel fold protein
scaffold15|size246627	Prodigal:2.60	CDS	121171	122055	.	+	0	ID=RSULL_01192;gene=virF_1;inference=ab initio prediction:Prodigal:2.60,similar to AA sequence:UniProtKB:P0C2V5;locus_tag=RSULL_01192;product=Virulence regulon transcriptional activator VirF
scaffold15|size246627	Prodigal:2.60	CDS	122227	124413	.	+	0	ID=RSULL_01193;gene=fhuA_1;inference=ab initio prediction:Prodigal:2.60,similar to AA sequence:UniProtKB:P06971;locus_tag=RSULL_01193;product=Ferric hydroxamate uptake
scaffold15|size246627	Prodigal:2.60	CDS	124463	125287	.	+	0	ID=RSULL_01194;eC_number=3.6.3.34;gene=fhuC_1;inference=ab initio prediction:Prodigal:2.60,similar to AA sequence:UniProtKB:P07821;locus_tag=RSULL_01194;product=Iron(3+)-hydroxamate import ATP-binding protein FhuC
scaffold15|size246627	Prodigal:2.60	CDS	125320	126165	.	+	0	ID=RSULL_01195;gene=fhuD_1;inference=ab initio prediction:Prodigal:2.60,similar to AA sequence:UniProtKB:P07822;locus_tag=RSULL_01195;product=Iron(III)-hydroxamate-binding protein FhuD
scaffold15|size246627	Prodigal:2.60	CDS	126149	128140	.	+	0	ID=RSULL_01196;gene=fhuB_1;inference=ab initio prediction:Prodigal:2.60,similar to AA sequence:UniProtKB:O87656;locus_tag=RSULL_01196;product=Iron(III)-hydroxamate import system permease protein FhuB
scaffold15|size246627	Prodigal:2.60	CDS	128152	128577	.	-	0	ID=RSULL_01197;inference=ab initio prediction:Prodigal:2.60,protein motif:Pfam:PF12680.1;locus_tag=RSULL_01197;product=SnoaL-like domain protein
scaffold15|size246627	Prodigal:2.60	CDS	128666	129292	.	-	0	ID=RSULL_01198;eC_number=2.5.1.18;gene=gstB_2;inference=ab initio prediction:Prodigal:2.60,similar to AA sequence:UniProtKB:P15214;locus_tag=RSULL_01198;product=Glutathione S-transferase GST-6.0
scaffold15|size246627	Prodigal:2.60	CDS	129481	130389	.	+	0	ID=RSULL_01199;gene=cmpR_2;inference=ab initio prediction:Prodigal:2.60,similar to AA sequence:UniProtKB:Q55459;locus_tag=RSULL_01199;product=HTH-type transcriptional activator CmpR
scaffold15|size246627	Prodigal:2.60	CDS	130704	131324	.	-	0	ID=RSULL_01200;inference=ab initio prediction:Prodigal:2.60,protein motif:TIGRFAMs:TIGR03717;locus_tag=RSULL_01200;product=integral membrane protein%2C YjbE family
scaffold15|size246627	Prodigal:2.60	CDS	131468	131770	.	-	0	ID=RSULL_01201;inference=ab initio prediction:Prodigal:2.60;locus_tag=RSULL_01201;product=hypothetical protein
scaffold15|size246627	Prodigal:2.60	CDS	131923	132033	.	-	0	ID=RSULL_01202;inference=ab initio prediction:Prodigal:2.60,protein motif:TIGRFAMs:TIGR02106;locus_tag=RSULL_01202;product=cyd operon protein YbgT
scaffold15|size246627	Prodigal:2.60	CDS	132046	133197	.	-	0	ID=RSULL_01203;eC_number=1.10.3.-;gene=cydB;inference=ab initio prediction:Prodigal:2.60,similar to AA sequence:UniProtKB:P0ABK2;locus_tag=RSULL_01203;product=Cytochrome d ubiquinol oxidase subunit 2
scaffold15|size246627	Prodigal:2.60	CDS	133203	134783	.	-	0	ID=RSULL_01204;eC_number=1.10.3.-;gene=cydA;inference=ab initio prediction:Prodigal:2.60,similar to AA sequence:UniProtKB:P0ABJ9;locus_tag=RSULL_01204;product=Cytochrome d ubiquinol oxidase subunit 1
scaffold15|size246627	Prodigal:2.60	CDS	134860	136548	.	-	0	ID=RSULL_01205;inference=ab initio prediction:Prodigal:2.60,similar to AA sequence:UniProtKB:Q57538;locus_tag=RSULL_01205;product=putative ABC transporter ATP-binding protein
scaffold15|size246627	Prodigal:2.60	CDS	136545	138245	.	-	0	ID=RSULL_01206;gene=cydD;inference=ab initio prediction:Prodigal:2.60,similar to AA sequence:UniProtKB:P29018;locus_tag=RSULL_01206;product=ATP-binding/permease protein CydD
scaffold15|size246627	Prodigal:2.60	CDS	138250	138822	.	-	0	ID=RSULL_01207;inference=ab initio prediction:Prodigal:2.60,protein motif:Pfam:PF12802.1;locus_tag=RSULL_01207;product=MarR family protein
scaffold15|size246627	Prodigal:2.60	CDS	139393	139599	.	+	0	ID=RSULL_01208;inference=ab initio prediction:Prodigal:2.60;locus_tag=RSULL_01208;product=hypothetical protein
scaffold15|size246627	Prodigal:2.60	CDS	139587	140603	.	+	0	ID=RSULL_01209;inference=ab initio prediction:Prodigal:2.60;locus_tag=RSULL_01209;product=hypothetical protein
scaffold15|size246627	Prodigal:2.60	CDS	140707	140907	.	+	0	ID=RSULL_01210;inference=ab initio prediction:Prodigal:2.60;locus_tag=RSULL_01210;product=hypothetical protein
scaffold15|size246627	Prodigal:2.60	CDS	141165	141761	.	+	0	ID=RSULL_01211;inference=ab initio prediction:Prodigal:2.60;locus_tag=RSULL_01211;product=hypothetical protein
scaffold15|size246627	Prodigal:2.60	CDS	141776	142537	.	+	0	ID=RSULL_01212;inference=ab initio prediction:Prodigal:2.60;locus_tag=RSULL_01212;product=hypothetical protein
scaffold15|size246627	Prodigal:2.60	CDS	142743	143222	.	+	0	ID=RSULL_01213;inference=ab initio prediction:Prodigal:2.60;locus_tag=RSULL_01213;product=hypothetical protein
scaffold15|size246627	Prodigal:2.60	CDS	143252	144010	.	+	0	ID=RSULL_01214;inference=ab initio prediction:Prodigal:2.60,protein motif:CLUSTERS:PRK08284;locus_tag=RSULL_01214;product=precorrin 6A synthase
scaffold15|size246627	Prodigal:2.60	CDS	144069	145433	.	+	0	ID=RSULL_01215;eC_number=1.8.7.1;gene=sir_1;inference=ab initio prediction:Prodigal:2.60,similar to AA sequence:UniProtKB:P71753;locus_tag=RSULL_01215;product=Sulfite reductase [ferredoxin]
scaffold15|size246627	Prodigal:2.60	CDS	145436	146068	.	+	0	ID=RSULL_01216;eC_number=5.4.1.2;gene=cobH;inference=ab initio prediction:Prodigal:2.60,similar to AA sequence:UniProtKB:P21638;locus_tag=RSULL_01216;product=Precorrin-8X methylmutase
scaffold15|size246627	Prodigal:2.60	CDS	146065	146796	.	+	0	ID=RSULL_01217;eC_number=2.1.1.130;gene=cobI;inference=ab initio prediction:Prodigal:2.60,similar to AA sequence:UniProtKB:P21639;locus_tag=RSULL_01217;product=Precorrin-2 C(20)-methyltransferase
scaffold15|size246627	Prodigal:2.60	CDS	146793	147557	.	+	0	ID=RSULL_01218;eC_number=2.1.1.131;gene=cobJ;inference=ab initio prediction:Prodigal:2.60,similar to AA sequence:UniProtKB:P21640;locus_tag=RSULL_01218;product=Precorrin-3B C(17)-methyltransferase
scaffold15|size246627	Prodigal:2.60	CDS	147521	148291	.	-	0	ID=RSULL_01219;eC_number=1.3.1.54;gene=cobK;inference=ab initio prediction:Prodigal:2.60,similar to AA sequence:UniProtKB:P21920;locus_tag=RSULL_01219;product=Precorrin-6A reductase
scaffold15|size246627	Prodigal:2.60	CDS	148299	149522	.	+	0	ID=RSULL_01220;eC_number=2.1.1.132;gene=cobL;inference=ab initio prediction:Prodigal:2.60,similar to AA sequence:UniProtKB:P21921;locus_tag=RSULL_01220;product=Precorrin-6Y C(5%2C15)-methyltransferase [decarboxylating]
scaffold15|size246627	Prodigal:2.60	CDS	149526	150284	.	+	0	ID=RSULL_01221;eC_number=2.1.1.133;gene=cobM;inference=ab initio prediction:Prodigal:2.60,similar to AA sequence:UniProtKB:P21922;locus_tag=RSULL_01221;product=Precorrin-4 C(11)-methyltransferase
scaffold15|size246627	Prodigal:2.60	CDS	150315	151127	.	-	0	ID=RSULL_01222;inference=ab initio prediction:Prodigal:2.60,protein motif:Cdd:COG4130;locus_tag=RSULL_01222;product=putative sugar epimerase
scaffold15|size246627	Prodigal:2.60	CDS	151286	152314	.	-	0	ID=RSULL_01223;gene=degA_2;inference=ab initio prediction:Prodigal:2.60,similar to AA sequence:UniProtKB:P37947;locus_tag=RSULL_01223;product=Degradation activator
scaffold15|size246627	Prodigal:2.60	CDS	152460	153548	.	+	0	ID=RSULL_01224;inference=ab initio prediction:Prodigal:2.60,protein motif:Pfam:PF00487.18;locus_tag=RSULL_01224;product=Fatty acid desaturase
scaffold15|size246627	Prodigal:2.60	CDS	153573	153887	.	+	0	ID=RSULL_01225;gene=ndoA;inference=ab initio prediction:Prodigal:2.60,similar to AA sequence:UniProtKB:P0A185;locus_tag=RSULL_01225;product=Naphthalene 1%2C2-dioxygenase system ferredoxin subunit
scaffold15|size246627	Prodigal:2.60	CDS	153898	155124	.	+	0	ID=RSULL_01226;eC_number=1.18.1.-;gene=thcD_1;inference=ab initio prediction:Prodigal:2.60,similar to AA sequence:UniProtKB:P43494;locus_tag=RSULL_01226;product=Rhodocoxin reductase
scaffold15|size246627	Prodigal:2.60	CDS	155154	155966	.	+	0	ID=RSULL_01227;eC_number=2.1.2.11;gene=panB_1;inference=ab initio prediction:Prodigal:2.60,similar to AA sequence:UniProtKB:Q9X712;locus_tag=RSULL_01227;product=3-methyl-2-oxobutanoate hydroxymethyltransferase
scaffold15|size246627	Prodigal:2.60	CDS	155973	156680	.	-	0	ID=RSULL_01228;gene=yvoA_1;inference=ab initio prediction:Prodigal:2.60,similar to AA sequence:UniProtKB:O34817;locus_tag=RSULL_01228;product=HTH-type transcriptional repressor YvoA
scaffold15|size246627	Prodigal:2.60	CDS	156693	157478	.	-	0	ID=RSULL_01229;eC_number=3.6.3.-;gene=ssuB_1;inference=ab initio prediction:Prodigal:2.60,similar to AA sequence:UniProtKB:P97027;locus_tag=RSULL_01229;product=Aliphatic sulfonates import ATP-binding protein SsuB
scaffold15|size246627	Prodigal:2.60	CDS	157475	158248	.	-	0	ID=RSULL_01230;gene=ssuC_3;inference=ab initio prediction:Prodigal:2.60,similar to AA sequence:UniProtKB:P40401;locus_tag=RSULL_01230;product=Putative aliphatic sulfonates transport permease protein SsuC
scaffold15|size246627	Prodigal:2.60	CDS	158314	159261	.	-	0	ID=RSULL_01231;gene=ssuA_1;inference=ab initio prediction:Prodigal:2.60,similar to AA sequence:UniProtKB:P40400;locus_tag=RSULL_01231;product=Putative aliphatic sulfonates-binding protein precursor
scaffold15|size246627	Prodigal:2.60	CDS	159377	159961	.	-	0	ID=RSULL_01232;gene=ves;inference=ab initio prediction:Prodigal:2.60,similar to AA sequence:UniProtKB:P76214;locus_tag=RSULL_01232;product=Various environmental stresses-induced protein
scaffold15|size246627	Prodigal:2.60	CDS	160034	160291	.	+	0	ID=RSULL_01233;inference=ab initio prediction:Prodigal:2.60,protein motif:TIGRFAMs:TIGR01552;locus_tag=RSULL_01233;product=prevent-host-death family protein
scaffold15|size246627	Prodigal:2.60	CDS	160288	160671	.	+	0	ID=RSULL_01234;inference=ab initio prediction:Prodigal:2.60,protein motif:Pfam:PF01850.15;locus_tag=RSULL_01234;product=PIN domain protein
scaffold15|size246627	Prodigal:2.60	CDS	160686	162359	.	-	0	ID=RSULL_01235;eC_number=4.2.1.49;gene=hutU_1;inference=ab initio prediction:Prodigal:2.60,similar to AA sequence:UniProtKB:Q9HU83;locus_tag=RSULL_01235;product=Urocanate hydratase
scaffold15|size246627	Prodigal:2.60	CDS	162361	163896	.	-	0	ID=RSULL_01236;eC_number=4.3.1.3;gene=hutH_1;inference=ab initio prediction:Prodigal:2.60,similar to AA sequence:UniProtKB:O31197;locus_tag=RSULL_01236;product=Histidine ammonia-lyase
scaffold15|size246627	Prodigal:2.60	CDS	163893	165143	.	-	0	ID=RSULL_01237;eC_number=3.5.2.7;gene=hutI;inference=ab initio prediction:Prodigal:2.60,similar to AA sequence:UniProtKB:Q8U8Z6;locus_tag=RSULL_01237;product=Imidazolonepropionase
scaffold15|size246627	Prodigal:2.60	CDS	165263	166609	.	+	0	ID=RSULL_01238;eC_number=3.5.4.32;inference=ab initio prediction:Prodigal:2.60,similar to AA sequence:UniProtKB:Q9I6Z0;locus_tag=RSULL_01238;product=8-oxoguanine deaminase
scaffold15|size246627	Prodigal:2.60	CDS	166666	167379	.	+	0	ID=RSULL_01239;gene=yvoA_2;inference=ab initio prediction:Prodigal:2.60,similar to AA sequence:UniProtKB:O34817;locus_tag=RSULL_01239;product=HTH-type transcriptional repressor YvoA
scaffold15|size246627	Prodigal:2.60	CDS	167458	168576	.	+	0	ID=RSULL_01240;inference=ab initio prediction:Prodigal:2.60,protein motif:Pfam:PF11972.2;locus_tag=RSULL_01240;product=HTH DNA binding domain protein
scaffold15|size246627	Prodigal:2.60	CDS	168703	169419	.	-	0	ID=RSULL_01241;gene=ybhL_1;inference=ab initio prediction:Prodigal:2.60,similar to AA sequence:UniProtKB:P0AAC4;locus_tag=RSULL_01241;product=Inner membrane protein YbhL
scaffold15|size246627	Prodigal:2.60	CDS	169441	170208	.	-	0	ID=RSULL_01242;inference=ab initio prediction:Prodigal:2.60,protein motif:Cdd:COG5662;locus_tag=RSULL_01242;product=putative transmembrane transcriptional regulator (anti-sigma factor)
scaffold15|size246627	Prodigal:2.60	CDS	170195	170734	.	-	0	ID=RSULL_01243;gene=sigW_1;inference=ab initio prediction:Prodigal:2.60,similar to AA sequence:UniProtKB:Q45585;locus_tag=RSULL_01243;product=Sigma-W factor
scaffold15|size246627	Prodigal:2.60	CDS	170861	171100	.	+	0	ID=RSULL_01244;inference=ab initio prediction:Prodigal:2.60,protein motif:Pfam:PF07704.5;locus_tag=RSULL_01244;product=-like transcription factor
scaffold15|size246627	Prodigal:2.60	CDS	171100	171528	.	+	0	ID=RSULL_01245;inference=ab initio prediction:Prodigal:2.60,protein motif:Cdd:COG4113;locus_tag=RSULL_01245;product=putative nucleic acid-binding protein%2C contains PIN domain
scaffold15|size246627	Prodigal:2.60	CDS	171525	171920	.	-	0	ID=RSULL_01246;gene=hmrR_1;inference=ab initio prediction:Prodigal:2.60,similar to AA sequence:UniProtKB:Q9X5X4;locus_tag=RSULL_01246;product=Copper export regulator
scaffold15|size246627	Prodigal:2.60	CDS	171933	174443	.	-	0	ID=RSULL_01247;eC_number=3.6.3.4;gene=actP_1;inference=ab initio prediction:Prodigal:2.60,similar to AA sequence:UniProtKB:Q9X5V3;locus_tag=RSULL_01247;product=Copper-transporting P-type ATPase
scaffold15|size246627	Prodigal:2.60	CDS	174506	177034	.	-	0	ID=RSULL_01248;eC_number=5.4.99.15;gene=treY;inference=ab initio prediction:Prodigal:2.60,similar to AA sequence:UniProtKB:Q44315;locus_tag=RSULL_01248;product=Maltooligosyl trehalose synthase
scaffold15|size246627	Prodigal:2.60	CDS	177106	179187	.	-	0	ID=RSULL_01249;gene=pbpF_1;inference=ab initio prediction:Prodigal:2.60,similar to AA sequence:UniProtKB:P38050;locus_tag=RSULL_01249;product=Penicillin-binding protein F
scaffold15|size246627	Prodigal:2.60	CDS	179187	184655	.	-	0	ID=RSULL_01250;inference=ab initio prediction:Prodigal:2.60,protein motif:Pfam:PF07703.8;locus_tag=RSULL_01250;note=Alpha-2-macroglobulin family N-terminal region;product=hypothetical protein
scaffold15|size246627	Prodigal:2.60	CDS	184867	185688	.	+	0	ID=RSULL_01251;eC_number=3.1.1.10;inference=ab initio prediction:Prodigal:2.60,similar to AA sequence:UniProtKB:P07383;locus_tag=RSULL_01251;product=Tropinesterase
scaffold15|size246627	Prodigal:2.60	CDS	185779	187521	.	-	0	ID=RSULL_01252;eC_number=4.6.1.1;gene=cyaB_1;inference=ab initio prediction:Prodigal:2.60,similar to AA sequence:UniProtKB:P40138;locus_tag=RSULL_01252;product=Adenylate cyclase 2
scaffold15|size246627	Prodigal:2.60	CDS	187952	188392	.	+	0	ID=RSULL_01253;inference=ab initio prediction:Prodigal:2.60,protein motif:CLUSTERS:PRK13435;locus_tag=RSULL_01253;product=response regulator
scaffold15|size246627	Prodigal:2.60	CDS	188396	189091	.	-	0	ID=RSULL_01254;gene=ethR;inference=ab initio prediction:Prodigal:2.60,similar to AA sequence:UniProtKB:A0R666;locus_tag=RSULL_01254;product=HTH-type transcriptional regulator EthR
scaffold15|size246627	Prodigal:2.60	CDS	189303	190502	.	+	0	ID=RSULL_01255;gene=bcr_1;inference=ab initio prediction:Prodigal:2.60,similar to AA sequence:UniProtKB:P28246;locus_tag=RSULL_01255;product=Sulfonamide resistance protein
scaffold15|size246627	Prodigal:2.60	CDS	190542	191576	.	-	0	ID=RSULL_01256;gene=rafR_2;inference=ab initio prediction:Prodigal:2.60,similar to AA sequence:UniProtKB:P21867;locus_tag=RSULL_01256;product=Raffinose operon repressor
scaffold15|size246627	Prodigal:2.60	CDS	191724	191984	.	-	0	ID=RSULL_01257;inference=ab initio prediction:Prodigal:2.60;locus_tag=RSULL_01257;product=hypothetical protein
scaffold15|size246627	Prodigal:2.60	CDS	192107	192211	.	-	0	ID=RSULL_01258;inference=ab initio prediction:Prodigal:2.60;locus_tag=RSULL_01258;product=hypothetical protein
scaffold15|size246627	Prodigal:2.60	CDS	192463	193503	.	-	0	ID=RSULL_01259;gene=purR_1;inference=ab initio prediction:Prodigal:2.60,similar to AA sequence:UniProtKB:P0ACP7;locus_tag=RSULL_01259;product=Purine nucleotide synthesis repressor
scaffold15|size246627	Prodigal:2.60	CDS	193547	193756	.	-	0	ID=RSULL_01260;eC_number=3.6.3.30;gene=fbpC2_1;inference=ab initio prediction:Prodigal:2.60,similar to AA sequence:UniProtKB:P44513;locus_tag=RSULL_01260;product=Fe(3+) ions import ATP-binding protein FbpC 2
scaffold15|size246627	Prodigal:2.60	CDS	194052	195050	.	+	0	ID=RSULL_01261;eC_number=1.-.-.-;gene=ycjS_1;inference=ab initio prediction:Prodigal:2.60,similar to AA sequence:UniProtKB:P77503;locus_tag=RSULL_01261;product=putative oxidoreductase YcjS
scaffold15|size246627	Prodigal:2.60	CDS	195062	195964	.	+	0	ID=RSULL_01262;inference=ab initio prediction:Prodigal:2.60,protein motif:Pfam:PF01261.18;locus_tag=RSULL_01262;product=Xylose isomerase-like TIM barrel
scaffold15|size246627	Prodigal:2.60	CDS	196030	197262	.	+	0	ID=RSULL_01263;gene=cycB_2;inference=ab initio prediction:Prodigal:2.60,similar to AA sequence:UniProtKB:O07009;locus_tag=RSULL_01263;product=Cyclodextrin-binding protein precursor
scaffold15|size246627	Prodigal:2.60	CDS	197386	198288	.	+	0	ID=RSULL_01264;gene=ycjO_2;inference=ab initio prediction:Prodigal:2.60,similar to AA sequence:UniProtKB:P0AFR7;locus_tag=RSULL_01264;product=Inner membrane ABC transporter permease protein YcjO
scaffold15|size246627	Prodigal:2.60	CDS	198285	199112	.	+	0	ID=RSULL_01265;gene=ycjP_1;inference=ab initio prediction:Prodigal:2.60,similar to AA sequence:UniProtKB:P77716;locus_tag=RSULL_01265;product=Inner membrane ABC transporter permease protein YcjP
scaffold15|size246627	Prodigal:2.60	CDS	199109	200179	.	+	0	ID=RSULL_01266;eC_number=3.6.3.20;gene=ugpC_4;inference=ab initio prediction:Prodigal:2.60,similar to AA sequence:UniProtKB:P10907;locus_tag=RSULL_01266;product=sn-glycerol-3-phosphate import ATP-binding protein UgpC
scaffold15|size246627	Prodigal:2.60	CDS	200195	201226	.	-	0	ID=RSULL_01267;eC_number=1.1.1.-;gene=gpr_2;inference=ab initio prediction:Prodigal:2.60,similar to AA sequence:UniProtKB:Q46851;locus_tag=RSULL_01267;product=L-glyceraldehyde 3-phosphate reductase
scaffold15|size246627	Prodigal:2.60	CDS	201511	202383	.	+	0	ID=RSULL_01268;gene=gltC_3;inference=ab initio prediction:Prodigal:2.60,similar to AA sequence:UniProtKB:P20668;locus_tag=RSULL_01268;product=HTH-type transcriptional regulator GltC
scaffold15|size246627	Prodigal:2.60	CDS	202503	202703	.	+	0	ID=RSULL_01269;inference=ab initio prediction:Prodigal:2.60;locus_tag=RSULL_01269;product=hypothetical protein
scaffold15|size246627	Prodigal:2.60	CDS	202765	203235	.	-	0	ID=RSULL_01270;inference=ab initio prediction:Prodigal:2.60,protein motif:CLUSTERS:PRK10151;locus_tag=RSULL_01270;product=ribosomal-protein-L7/L12-serine acetyltransferase
scaffold15|size246627	Prodigal:2.60	CDS	203500	203724	.	-	0	ID=RSULL_01271;inference=ab initio prediction:Prodigal:2.60;locus_tag=RSULL_01271;product=hypothetical protein
scaffold15|size246627	Prodigal:2.60	CDS	204010	205155	.	+	0	ID=RSULL_01272;inference=ab initio prediction:Prodigal:2.60,protein motif:Cdd:COG4134;locus_tag=RSULL_01272;product=ABC-type uncharacterized transport system%2C periplasmic component
scaffold15|size246627	Prodigal:2.60	CDS	205155	206048	.	+	0	ID=RSULL_01273;gene=potB_1;inference=ab initio prediction:Prodigal:2.60,similar to AA sequence:UniProtKB:P0AFK4;locus_tag=RSULL_01273;product=Spermidine/putrescine transport system permease protein PotB
scaffold15|size246627	Prodigal:2.60	CDS	206045	206860	.	+	0	ID=RSULL_01274;gene=sugB_4;inference=ab initio prediction:Prodigal:2.60,similar to AA sequence:UniProtKB:O50453;locus_tag=RSULL_01274;product=Trehalose transport system permease protein SugB
scaffold15|size246627	Prodigal:2.60	CDS	206897	207976	.	+	0	ID=RSULL_01275;eC_number=3.6.3.31;gene=potA_4;inference=ab initio prediction:Prodigal:2.60,similar to AA sequence:UniProtKB:P69874;locus_tag=RSULL_01275;product=Spermidine/putrescine import ATP-binding protein PotA
scaffold15|size246627	Prodigal:2.60	CDS	207969	208817	.	+	0	ID=RSULL_01276;inference=ab initio prediction:Prodigal:2.60;locus_tag=RSULL_01276;product=hypothetical protein
scaffold15|size246627	Prodigal:2.60	CDS	208825	209649	.	-	0	ID=RSULL_01277;eC_number=3.1.3.25;gene=suhB_3;inference=ab initio prediction:Prodigal:2.60,similar to AA sequence:UniProtKB:P0ADG4;locus_tag=RSULL_01277;product=Inositol-1-monophosphatase
scaffold15|size246627	Prodigal:2.60	CDS	209831	211819	.	-	0	ID=RSULL_01278;inference=ab initio prediction:Prodigal:2.60,protein motif:Cdd:COG3211;locus_tag=RSULL_01278;product=putative phosphatase
scaffold15|size246627	Prodigal:2.60	CDS	211968	212243	.	-	0	ID=RSULL_01279;inference=ab initio prediction:Prodigal:2.60;locus_tag=RSULL_01279;product=hypothetical protein
scaffold15|size246627	Prodigal:2.60	CDS	212394	212714	.	+	0	ID=RSULL_01280;inference=ab initio prediction:Prodigal:2.60;locus_tag=RSULL_01280;product=hypothetical protein
scaffold15|size246627	Prodigal:2.60	CDS	212729	214471	.	+	0	ID=RSULL_01281;gene=prsD_1;inference=ab initio prediction:Prodigal:2.60,similar to AA sequence:UniProtKB:Q7ANN4;locus_tag=RSULL_01281;product=Type I secretion system ATP-binding protein PrsD
scaffold15|size246627	Prodigal:2.60	CDS	214468	215778	.	+	0	ID=RSULL_01282;gene=prsE_2;inference=ab initio prediction:Prodigal:2.60,similar to AA sequence:UniProtKB:Q7ANN5;locus_tag=RSULL_01282;product=Type I secretion system membrane fusion protein PrsE
scaffold15|size246627	Prodigal:2.60	CDS	215992	217425	.	+	0	ID=RSULL_01283;eC_number=3.2.1.-;gene=exsH_2;inference=ab initio prediction:Prodigal:2.60,similar to AA sequence:UniProtKB:O33680;locus_tag=RSULL_01283;product=Endo-1%2C3-1%2C4-beta-glycanase ExsH
scaffold15|size246627	Prodigal:2.60	CDS	217533	218549	.	+	0	ID=RSULL_01284;inference=ab initio prediction:Prodigal:2.60,protein motif:Cdd:COG3757;locus_tag=RSULL_01284;product=Lyzozyme M1 (1%2C4-beta-N-acetylmuramidase)
scaffold15|size246627	Prodigal:2.60	CDS	218573	220432	.	-	0	ID=RSULL_01285;eC_number=3.5.1.54;gene=atzF_1;inference=ab initio prediction:Prodigal:2.60,similar to AA sequence:UniProtKB:Q936X2;locus_tag=RSULL_01285;product=Allophanate hydrolase
scaffold15|size246627	Prodigal:2.60	CDS	220435	220779	.	-	0	ID=RSULL_01286;inference=ab initio prediction:Prodigal:2.60,protein motif:TIGRFAMs:TIGR02451;locus_tag=RSULL_01286;product=anti-sigma factor%2C putative%2C ChrR family
scaffold15|size246627	Prodigal:2.60	CDS	220772	221437	.	-	0	ID=RSULL_01287;eC_number=3.5.1.110;gene=rutB_2;inference=ab initio prediction:Prodigal:2.60,similar to AA sequence:UniProtKB:P75897;locus_tag=RSULL_01287;product=Peroxyureidoacrylate/ureidoacrylate amidohydrolase RutB
scaffold15|size246627	Prodigal:2.60	CDS	221437	222987	.	-	0	ID=RSULL_01288;eC_number=3.6.3.17;gene=mglA_1;inference=ab initio prediction:Prodigal:2.60,similar to AA sequence:UniProtKB:P23924;locus_tag=RSULL_01288;product=Galactose/methyl galactoside import ATP-binding protein MglA
scaffold15|size246627	Prodigal:2.60	CDS	223039	223758	.	-	0	ID=RSULL_01289;eC_number=3.5.1.110;gene=rutB_3;inference=ab initio prediction:Prodigal:2.60,similar to AA sequence:UniProtKB:P75897;locus_tag=RSULL_01289;product=Peroxyureidoacrylate/ureidoacrylate amidohydrolase RutB
scaffold15|size246627	Prodigal:2.60	CDS	223776	224702	.	-	0	ID=RSULL_01290;inference=ab initio prediction:Prodigal:2.60,protein motif:CLUSTERS:PRK11618;locus_tag=RSULL_01290;product=inner membrane ABC transporter permease protein YjfF
scaffold15|size246627	Prodigal:2.60	CDS	224702	225829	.	-	0	ID=RSULL_01291;inference=ab initio prediction:Prodigal:2.60,protein motif:CLUSTERS:PRK09478;locus_tag=RSULL_01291;product=beta-methylgalactoside transporter inner membrane component
scaffold15|size246627	Prodigal:2.60	CDS	225847	226974	.	-	0	ID=RSULL_01292;inference=ab initio prediction:Prodigal:2.60,similar to AA sequence:UniProtKB:Q2YKI6;locus_tag=RSULL_01292;product=Purine-binding protein precursor
scaffold15|size246627	Prodigal:2.60	CDS	227310	227993	.	+	0	ID=RSULL_01293;gene=ydfH_2;inference=ab initio prediction:Prodigal:2.60,similar to AA sequence:UniProtKB:P0ACM2;locus_tag=RSULL_01293;product=putative HTH-type transcriptional regulator YdfH
scaffold15|size246627	Prodigal:2.60	CDS	228055	228273	.	-	0	ID=RSULL_01294;inference=ab initio prediction:Prodigal:2.60;locus_tag=RSULL_01294;product=hypothetical protein
scaffold15|size246627	Prodigal:2.60	CDS	228563	230116	.	+	0	ID=RSULL_01295;inference=ab initio prediction:Prodigal:2.60,protein motif:Cdd:COG4584;locus_tag=RSULL_01295;product=Transposase
scaffold15|size246627	Prodigal:2.60	CDS	230130	230906	.	+	0	ID=RSULL_01296;inference=ab initio prediction:Prodigal:2.60,protein motif:CLUSTERS:PRK06526;locus_tag=RSULL_01296;product=transposase
scaffold15|size246627	Prodigal:2.60	CDS	231106	231468	.	-	0	ID=RSULL_01297;gene=ybaN;inference=ab initio prediction:Prodigal:2.60,similar to AA sequence:UniProtKB:P0AAR5;locus_tag=RSULL_01297;product=Inner membrane protein YbaN
scaffold15|size246627	Prodigal:2.60	CDS	231589	232044	.	-	0	ID=RSULL_01298;inference=ab initio prediction:Prodigal:2.60,protein motif:TIGRFAMs:TIGR03667;locus_tag=RSULL_01298;product=PPOX class probable F420-dependent enzyme%2C family
scaffold15|size246627	Prodigal:2.60	CDS	232105	232806	.	-	0	ID=RSULL_01299;eC_number=1.1.1.205;gene=guaB_2;inference=ab initio prediction:Prodigal:2.60,similar to AA sequence:UniProtKB:P65167;locus_tag=RSULL_01299;product=Inosine-5'-monophosphate dehydrogenase
scaffold15|size246627	Prodigal:2.60	CDS	233134	233352	.	-	0	ID=RSULL_01300;inference=ab initio prediction:Prodigal:2.60,protein motif:Pfam:PF02424.9;locus_tag=RSULL_01300;product=ApbE family protein
scaffold15|size246627	Prodigal:2.60	CDS	233839	234129	.	+	0	ID=RSULL_01301;inference=ab initio prediction:Prodigal:2.60;locus_tag=RSULL_01301;product=hypothetical protein
scaffold15|size246627	Prodigal:2.60	CDS	234157	234348	.	-	0	ID=RSULL_01302;gene=tatA_1;inference=ab initio prediction:Prodigal:2.60,similar to AA sequence:UniProtKB:P69428;locus_tag=RSULL_01302;product=Sec-independent protein translocase protein TatA
scaffold15|size246627	Prodigal:2.60	CDS	234644	234856	.	-	0	ID=RSULL_01303;eC_number=3.1.-.-;gene=yafQ;inference=ab initio prediction:Prodigal:2.60,similar to AA sequence:UniProtKB:Q47149;locus_tag=RSULL_01303;product=mRNA interferase YafQ
scaffold15|size246627	Prodigal:2.60	CDS	234992	235267	.	-	0	ID=RSULL_01304;gene=dinJ_1;inference=ab initio prediction:Prodigal:2.60,similar to AA sequence:UniProtKB:Q47150;locus_tag=RSULL_01304;product=Antitoxin DinJ
scaffold15|size246627	Prodigal:2.60	CDS	235485	236048	.	-	0	ID=RSULL_01305;inference=ab initio prediction:Prodigal:2.60,protein motif:Pfam:PF01810.12;locus_tag=RSULL_01305;product=LysE type translocator
scaffold15|size246627	Prodigal:2.60	CDS	236192	236410	.	+	0	ID=RSULL_01306;inference=ab initio prediction:Prodigal:2.60;locus_tag=RSULL_01306;product=hypothetical protein
scaffold15|size246627	Prodigal:2.60	CDS	236557	236844	.	+	0	ID=RSULL_01307;inference=ab initio prediction:Prodigal:2.60;locus_tag=RSULL_01307;product=hypothetical protein
scaffold15|size246627	Prodigal:2.60	CDS	236870	237277	.	-	0	ID=RSULL_01308;inference=ab initio prediction:Prodigal:2.60;locus_tag=RSULL_01308;product=hypothetical protein
scaffold15|size246627	Prodigal:2.60	CDS	237360	237677	.	-	0	ID=RSULL_01309;gene=yocK;inference=ab initio prediction:Prodigal:2.60,similar to AA sequence:UniProtKB:P80872;locus_tag=RSULL_01309;product=General stress protein 16O
scaffold15|size246627	Prodigal:2.60	CDS	237713	237952	.	-	0	ID=RSULL_01310;inference=ab initio prediction:Prodigal:2.60;locus_tag=RSULL_01310;product=hypothetical protein
scaffold15|size246627	Prodigal:2.60	CDS	237969	238421	.	-	0	ID=RSULL_01311;inference=ab initio prediction:Prodigal:2.60;locus_tag=RSULL_01311;product=hypothetical protein
scaffold15|size246627	Prodigal:2.60	CDS	238414	239352	.	-	0	ID=RSULL_01312;inference=ab initio prediction:Prodigal:2.60,protein motif:CLUSTERS:PRK15447;locus_tag=RSULL_01312;product=putative protease
scaffold15|size246627	Prodigal:2.60	CDS	239357	240334	.	-	0	ID=RSULL_01313;eC_number=3.4.-.-;gene=yhbU;inference=ab initio prediction:Prodigal:2.60,similar to AA sequence:UniProtKB:P45527;locus_tag=RSULL_01313;product=putative protease YhbU precursor
scaffold15|size246627	Prodigal:2.60	CDS	240325	240831	.	-	0	ID=RSULL_01314;inference=ab initio prediction:Prodigal:2.60,protein motif:Cdd:COG3154;locus_tag=RSULL_01314;product=Putative lipid carrier protein
scaffold15|size246627	Prodigal:2.60	CDS	240923	242437	.	+	0	ID=RSULL_01315;eC_number=4.1.1.-;gene=ubiD;inference=ab initio prediction:Prodigal:2.60,similar to AA sequence:UniProtKB:P0AAB4;locus_tag=RSULL_01315;product=3-octaprenyl-4-hydroxybenzoate carboxy-lyase
scaffold15|size246627	Prodigal:2.60	CDS	242427	243074	.	+	0	ID=RSULL_01316;eC_number=4.1.1.-;gene=bsdB;inference=ab initio prediction:Prodigal:2.60,similar to AA sequence:UniProtKB:P94404;locus_tag=RSULL_01316;product=Phenolic acid decarboxylase subunit B
scaffold15|size246627	Prodigal:2.60	CDS	243035	243715	.	-	0	ID=RSULL_01317;inference=ab initio prediction:Prodigal:2.60,protein motif:Cdd:COG4094;locus_tag=RSULL_01317;product=putative membrane protein
scaffold15|size246627	Prodigal:2.60	CDS	243920	244465	.	+	0	ID=RSULL_01318;gene=tpd;inference=ab initio prediction:Prodigal:2.60,similar to AA sequence:UniProtKB:P19478;locus_tag=RSULL_01318;product=Pathogen-specific membrane antigen
scaffold15|size246627	Prodigal:2.60	CDS	244506	244859	.	+	0	ID=RSULL_01319;inference=ab initio prediction:Prodigal:2.60;locus_tag=RSULL_01319;product=hypothetical protein
scaffold15|size246627	Prodigal:2.60	CDS	244856	245707	.	+	0	ID=RSULL_01320;gene=efeU;inference=ab initio prediction:Prodigal:2.60,similar to AA sequence:UniProtKB:Q8FJ36;locus_tag=RSULL_01320;product=Ferrous iron uptake protein
scaffold15|size246627	Prodigal:2.60	CDS	245713	246294	.	+	0	ID=RSULL_01321;inference=ab initio prediction:Prodigal:2.60,protein motif:Pfam:PF12801.1;locus_tag=RSULL_01321;product=4Fe-4S binding domain protein
scaffold160|size1131	Prodigal:2.60	CDS	167	859	.	-	0	ID=RSULL_01322;inference=ab initio prediction:Prodigal:2.60;locus_tag=RSULL_01322;product=hypothetical protein
scaffold162|size983	Prodigal:2.60	CDS	22	213	.	-	0	ID=RSULL_01323;inference=ab initio prediction:Prodigal:2.60;locus_tag=RSULL_01323;product=hypothetical protein
scaffold162|size983	Prodigal:2.60	CDS	269	733	.	+	0	ID=RSULL_01324;inference=ab initio prediction:Prodigal:2.60;locus_tag=RSULL_01324;product=hypothetical protein
scaffold164|size877	Prodigal:2.60	CDS	393	629	.	+	0	ID=RSULL_01325;inference=ab initio prediction:Prodigal:2.60;locus_tag=RSULL_01325;product=hypothetical protein
scaffold164|size877	Prodigal:2.60	CDS	687	845	.	-	0	ID=RSULL_01326;inference=ab initio prediction:Prodigal:2.60;locus_tag=RSULL_01326;product=hypothetical protein
scaffold165|size865	Aragorn:1.2	tRNA	101	176	.	+	0	ID=RSULL_01327;inference=COORDINATES:profile:Aragorn:1.2;locus_tag=RSULL_01327;product=tRNA-Ala(tgc)
scaffold166|size1234	barrnap:0.2	rRNA	258	389	.	-	.	ID=RSULL_01328;locus_tag=RSULL_01328;product=23S ribosomal RNA (partial)
scaffold166|size1234	Aragorn:1.2	tRNA	982	1057	.	-	0	ID=RSULL_01329;inference=COORDINATES:profile:Aragorn:1.2;locus_tag=RSULL_01329;product=tRNA-Ala(tgc)
scaffold168|size807	Prodigal:2.60	CDS	145	753	.	+	0	ID=RSULL_01330;inference=ab initio prediction:Prodigal:2.60,protein motif:Pfam:PF00884.17;locus_tag=RSULL_01330;product=Sulfatase
scaffold16|size152164	Prodigal:2.60	CDS	56	739	.	+	0	ID=RSULL_01331;gene=tuf;inference=ab initio prediction:Prodigal:2.60,similar to AA sequence:UniProtKB:Q89J82;locus_tag=RSULL_01331;product=Elongation factor Tu
scaffold16|size152164	Prodigal:2.60	CDS	1000	1308	.	+	0	ID=RSULL_01332;gene=rpsJ;inference=ab initio prediction:Prodigal:2.60,similar to AA sequence:UniProtKB:Q6N4T6;locus_tag=RSULL_01332;note=RRP-S10;product=hypothetical protein
scaffold16|size152164	Prodigal:2.60	CDS	1343	1984	.	+	0	ID=RSULL_01333;gene=rplC;inference=ab initio prediction:Prodigal:2.60,similar to AA sequence:UniProtKB:Q92QH0;locus_tag=RSULL_01333;product=50S ribosomal protein L3
scaffold16|size152164	Prodigal:2.60	CDS	1998	2618	.	+	0	ID=RSULL_01334;gene=rplD;inference=ab initio prediction:Prodigal:2.60,similar to AA sequence:UniProtKB:Q92QG9;locus_tag=RSULL_01334;product=50S ribosomal protein L4
scaffold16|size152164	Prodigal:2.60	CDS	2615	2908	.	+	0	ID=RSULL_01335;gene=rplW;inference=ab initio prediction:Prodigal:2.60,similar to AA sequence:UniProtKB:Q92QG8;locus_tag=RSULL_01335;product=50S ribosomal protein L23
scaffold16|size152164	Prodigal:2.60	CDS	2920	3756	.	+	0	ID=RSULL_01336;gene=rplB;inference=ab initio prediction:Prodigal:2.60,similar to AA sequence:UniProtKB:P60403;locus_tag=RSULL_01336;note=RRP-L2;product=hypothetical protein
scaffold16|size152164	Prodigal:2.60	CDS	3772	4050	.	+	0	ID=RSULL_01337;gene=rpsS;inference=ab initio prediction:Prodigal:2.60,similar to AA sequence:UniProtKB:Q6N4T8;locus_tag=RSULL_01337;note=RRP-S19;product=hypothetical protein
scaffold16|size152164	Prodigal:2.60	CDS	4053	4442	.	+	0	ID=RSULL_01338;gene=rplV;inference=ab initio prediction:Prodigal:2.60,similar to AA sequence:UniProtKB:Q6N4T9;locus_tag=RSULL_01338;note=RRP-L22;product=hypothetical protein
scaffold16|size152164	Prodigal:2.60	CDS	4442	5161	.	+	0	ID=RSULL_01339;gene=rpsC;inference=ab initio prediction:Prodigal:2.60,similar to AA sequence:UniProtKB:Q6N4U0;locus_tag=RSULL_01339;note=RRP-S3;product=hypothetical protein
scaffold16|size152164	Prodigal:2.60	CDS	5198	5611	.	+	0	ID=RSULL_01340;gene=rplP;inference=ab initio prediction:Prodigal:2.60,similar to AA sequence:UniProtKB:Q2K9K9;locus_tag=RSULL_01340;product=50S ribosomal protein L16
scaffold16|size152164	Prodigal:2.60	CDS	5622	5822	.	+	0	ID=RSULL_01341;gene=rpmC;inference=ab initio prediction:Prodigal:2.60,similar to AA sequence:UniProtKB:Q6N4U2;locus_tag=RSULL_01341;note=RRP-L29;product=hypothetical protein
scaffold16|size152164	Prodigal:2.60	CDS	5835	6074	.	+	0	ID=RSULL_01342;gene=rpsQ;inference=ab initio prediction:Prodigal:2.60,similar to AA sequence:UniProtKB:C3MAY9;locus_tag=RSULL_01342;product=30S ribosomal protein S17
scaffold16|size152164	Prodigal:2.60	CDS	6339	6707	.	+	0	ID=RSULL_01343;gene=rplN;inference=ab initio prediction:Prodigal:2.60,similar to AA sequence:UniProtKB:Q6N4U4;locus_tag=RSULL_01343;note=RRP-L14;product=hypothetical protein
scaffold16|size152164	Prodigal:2.60	CDS	6720	7028	.	+	0	ID=RSULL_01344;gene=rplX;inference=ab initio prediction:Prodigal:2.60,similar to AA sequence:UniProtKB:P60744;locus_tag=RSULL_01344;note=RRP-L24;product=hypothetical protein
scaffold16|size152164	Prodigal:2.60	CDS	7021	7578	.	+	0	ID=RSULL_01345;gene=rplE;inference=ab initio prediction:Prodigal:2.60,similar to AA sequence:UniProtKB:Q6N4U5;locus_tag=RSULL_01345;note=RRP-L5;product=hypothetical protein
scaffold16|size152164	Prodigal:2.60	CDS	7611	7916	.	+	0	ID=RSULL_01346;gene=rpsN;inference=ab initio prediction:Prodigal:2.60,similar to AA sequence:UniProtKB:Q6N4U6;locus_tag=RSULL_01346;note=RRP-S14;product=hypothetical protein
scaffold16|size152164	Prodigal:2.60	CDS	7929	8327	.	+	0	ID=RSULL_01347;gene=rpsH;inference=ab initio prediction:Prodigal:2.60,similar to AA sequence:UniProtKB:Q6N4U7;locus_tag=RSULL_01347;note=RRP-S8;product=hypothetical protein
scaffold16|size152164	Prodigal:2.60	CDS	8370	8903	.	+	0	ID=RSULL_01348;gene=rplF;inference=ab initio prediction:Prodigal:2.60,similar to AA sequence:UniProtKB:Q6N4U8;locus_tag=RSULL_01348;note=RRP-L6;product=hypothetical protein
scaffold16|size152164	Prodigal:2.60	CDS	8916	9278	.	+	0	ID=RSULL_01349;gene=rplR;inference=ab initio prediction:Prodigal:2.60,similar to AA sequence:UniProtKB:A6U875;locus_tag=RSULL_01349;product=50S ribosomal protein L18
scaffold16|size152164	Prodigal:2.60	CDS	9410	9979	.	+	0	ID=RSULL_01350;gene=rpsE;inference=ab initio prediction:Prodigal:2.60,similar to AA sequence:UniProtKB:Q92QF3;locus_tag=RSULL_01350;product=30S ribosomal protein S5
scaffold16|size152164	Prodigal:2.60	CDS	9994	10203	.	+	0	ID=RSULL_01351;gene=rpmD;inference=ab initio prediction:Prodigal:2.60,similar to AA sequence:UniProtKB:A7IPQ2;locus_tag=RSULL_01351;product=50S ribosomal protein L30
scaffold16|size152164	Prodigal:2.60	CDS	10220	10693	.	+	0	ID=RSULL_01352;gene=rplO;inference=ab initio prediction:Prodigal:2.60,similar to AA sequence:UniProtKB:Q92QF1;locus_tag=RSULL_01352;product=50S ribosomal protein L15
scaffold16|size152164	Prodigal:2.60	CDS	10929	12269	.	+	0	ID=RSULL_01353;inference=ab initio prediction:Prodigal:2.60,protein motif:CLUSTERS:PRK09204;locus_tag=RSULL_01353;product=preprotein translocase subunit SecY
scaffold16|size152164	Prodigal:2.60	CDS	12266	12916	.	+	0	ID=RSULL_01354;eC_number=2.7.4.3;gene=adk_1;inference=ab initio prediction:Prodigal:2.60,similar to AA sequence:UniProtKB:P10772;locus_tag=RSULL_01354;product=Adenylate kinase
scaffold16|size152164	Prodigal:2.60	CDS	13143	13511	.	+	0	ID=RSULL_01355;gene=rpsM;inference=ab initio prediction:Prodigal:2.60,similar to AA sequence:UniProtKB:Q6N4V5;locus_tag=RSULL_01355;note=RRP-S13;product=hypothetical protein
scaffold16|size152164	Prodigal:2.60	CDS	13639	14028	.	+	0	ID=RSULL_01356;gene=rpsK;inference=ab initio prediction:Prodigal:2.60,similar to AA sequence:UniProtKB:Q6N4V6;locus_tag=RSULL_01356;note=RRP-S11;product=hypothetical protein
scaffold16|size152164	Prodigal:2.60	CDS	14132	15142	.	+	0	ID=RSULL_01357;eC_number=2.7.7.6;gene=rpoA;inference=ab initio prediction:Prodigal:2.60,similar to AA sequence:UniProtKB:Q925Z2;locus_tag=RSULL_01357;product=DNA-directed RNA polymerase subunit alpha
scaffold16|size152164	Prodigal:2.60	CDS	15190	15612	.	+	0	ID=RSULL_01358;gene=rplQ;inference=ab initio prediction:Prodigal:2.60,similar to AA sequence:UniProtKB:A6U884;locus_tag=RSULL_01358;product=50S ribosomal protein L17
scaffold16|size152164	Prodigal:2.60	CDS	15912	16568	.	-	0	ID=RSULL_01359;gene=yedZ;inference=ab initio prediction:Prodigal:2.60,similar to AA sequence:UniProtKB:P76343;locus_tag=RSULL_01359;product=Flavocytochrome YedZ
scaffold16|size152164	Prodigal:2.60	CDS	16568	17515	.	-	0	ID=RSULL_01360;eC_number=1.8.-.-;gene=yedY;inference=ab initio prediction:Prodigal:2.60,similar to AA sequence:UniProtKB:P76342;locus_tag=RSULL_01360;product=Sulfoxide reductase catalytic subunit YedY precursor
scaffold16|size152164	Prodigal:2.60	CDS	17844	19682	.	+	0	ID=RSULL_01361;eC_number=4.2.1.9;gene=ilvD;inference=ab initio prediction:Prodigal:2.60,similar to AA sequence:UniProtKB:Q1MIB2;locus_tag=RSULL_01361;product=Dihydroxy-acid dehydratase
scaffold16|size152164	Prodigal:2.60	CDS	19818	20039	.	+	0	ID=RSULL_01362;inference=ab initio prediction:Prodigal:2.60,protein motif:CLUSTERS:PRK09974;locus_tag=RSULL_01362;product=putative regulator PrlF
scaffold16|size152164	Prodigal:2.60	CDS	20376	20726	.	-	0	ID=RSULL_01363;inference=ab initio prediction:Prodigal:2.60;locus_tag=RSULL_01363;product=hypothetical protein
scaffold16|size152164	Prodigal:2.60	CDS	20761	21135	.	-	0	ID=RSULL_01364;inference=ab initio prediction:Prodigal:2.60,protein motif:Cdd:COG3339;locus_tag=RSULL_01364;note=putative conserved protein;product=hypothetical protein
scaffold16|size152164	Prodigal:2.60	CDS	21254	22657	.	+	0	ID=RSULL_01365;eC_number=3.4.21.107;gene=degP;inference=ab initio prediction:Prodigal:2.60,similar to AA sequence:UniProtKB:P0C0V0;locus_tag=RSULL_01365;product=Periplasmic serine endoprotease DegP precursor
scaffold16|size152164	Prodigal:2.60	CDS	22654	23970	.	+	0	ID=RSULL_01366;gene=rarA;inference=ab initio prediction:Prodigal:2.60,similar to AA sequence:UniProtKB:P0AAZ4;locus_tag=RSULL_01366;product=Replication-associated recombination protein A
scaffold16|size152164	Prodigal:2.60	CDS	23989	24294	.	-	0	ID=RSULL_01367;inference=ab initio prediction:Prodigal:2.60;locus_tag=RSULL_01367;product=hypothetical protein
scaffold16|size152164	Prodigal:2.60	CDS	24434	24649	.	-	0	ID=RSULL_01368;inference=ab initio prediction:Prodigal:2.60;locus_tag=RSULL_01368;product=hypothetical protein
scaffold16|size152164	Prodigal:2.60	CDS	24875	25567	.	+	0	ID=RSULL_01369;gene=modA_2;inference=ab initio prediction:Prodigal:2.60,similar to AA sequence:UniProtKB:P37329;locus_tag=RSULL_01369;product=Molybdate-binding periplasmic protein precursor
scaffold16|size152164	Prodigal:2.60	CDS	25658	26656	.	-	0	ID=RSULL_01370;inference=ab initio prediction:Prodigal:2.60,protein motif:CLUSTERS:PRK06522;locus_tag=RSULL_01370;product=2-dehydropantoate 2-reductase
scaffold16|size152164	Prodigal:2.60	CDS	26739	26957	.	-	0	ID=RSULL_01371;inference=ab initio prediction:Prodigal:2.60;locus_tag=RSULL_01371;product=hypothetical protein
scaffold16|size152164	Prodigal:2.60	CDS	27142	28161	.	+	0	ID=RSULL_01372;gene=ftsZ_1;inference=ab initio prediction:Prodigal:2.60,similar to AA sequence:UniProtKB:P64170;locus_tag=RSULL_01372;product=Cell division protein FtsZ
scaffold16|size152164	Prodigal:2.60	CDS	28535	29161	.	+	0	ID=RSULL_01373;inference=ab initio prediction:Prodigal:2.60;locus_tag=RSULL_01373;product=hypothetical protein
scaffold16|size152164	Prodigal:2.60	CDS	28976	29569	.	-	0	ID=RSULL_01374;inference=ab initio prediction:Prodigal:2.60,protein motif:TIGRFAMs:TIGR01926;locus_tag=RSULL_01374;product=putative peroxidase-related enzyme
scaffold16|size152164	Prodigal:2.60	CDS	29716	32112	.	-	0	ID=RSULL_01375;eC_number=4.1.2.9;gene=xpkA;inference=ab initio prediction:Prodigal:2.60,similar to AA sequence:UniProtKB:Q937F6;locus_tag=RSULL_01375;product=Xylulose-5-phosphate phosphoketolase
scaffold16|size152164	Prodigal:2.60	CDS	32184	33368	.	-	0	ID=RSULL_01376;eC_number=2.7.2.1;gene=ackA_3;inference=ab initio prediction:Prodigal:2.60,similar to AA sequence:UniProtKB:P37877;locus_tag=RSULL_01376;product=Acetate kinase
scaffold16|size152164	Aragorn:1.2	tRNA	33853	33927	.	-	0	ID=RSULL_01377;inference=COORDINATES:profile:Aragorn:1.2;locus_tag=RSULL_01377;product=tRNA-Asn(gtt)
scaffold16|size152164	Prodigal:2.60	CDS	34045	34341	.	+	0	ID=RSULL_01378;inference=ab initio prediction:Prodigal:2.60;locus_tag=RSULL_01378;product=hypothetical protein
scaffold16|size152164	Aragorn:1.2	tRNA	34513	34586	.	+	0	ID=RSULL_01379;inference=COORDINATES:profile:Aragorn:1.2;locus_tag=RSULL_01379;product=tRNA-Cys(gca)
scaffold16|size152164	Prodigal:2.60	CDS	34680	34910	.	-	0	ID=RSULL_01380;inference=ab initio prediction:Prodigal:2.60;locus_tag=RSULL_01380;product=hypothetical protein
scaffold16|size152164	Prodigal:2.60	CDS	35167	36072	.	+	0	ID=RSULL_01381;inference=ab initio prediction:Prodigal:2.60;locus_tag=RSULL_01381;product=hypothetical protein
scaffold16|size152164	Prodigal:2.60	CDS	36122	36268	.	-	0	ID=RSULL_01382;inference=ab initio prediction:Prodigal:2.60;locus_tag=RSULL_01382;product=hypothetical protein
scaffold16|size152164	Prodigal:2.60	CDS	36437	37099	.	+	0	ID=RSULL_01383;eC_number=2.1.1.77;gene=pcm_2;inference=ab initio prediction:Prodigal:2.60,similar to AA sequence:UniProtKB:Q56308;locus_tag=RSULL_01383;product=Protein-L-isoaspartate O-methyltransferase
scaffold16|size152164	Prodigal:2.60	CDS	36973	37221	.	-	0	ID=RSULL_01384;inference=ab initio prediction:Prodigal:2.60;locus_tag=RSULL_01384;product=hypothetical protein
scaffold16|size152164	Prodigal:2.60	CDS	37329	38153	.	+	0	ID=RSULL_01385;inference=ab initio prediction:Prodigal:2.60;locus_tag=RSULL_01385;product=hypothetical protein
scaffold16|size152164	Prodigal:2.60	CDS	38272	41112	.	+	0	ID=RSULL_01386;eC_number=6.1.1.9;gene=valS;inference=ab initio prediction:Prodigal:2.60,similar to AA sequence:UniProtKB:P07118;locus_tag=RSULL_01386;product=Valine--tRNA ligase
scaffold16|size152164	Prodigal:2.60	CDS	41510	42844	.	+	0	ID=RSULL_01387;gene=fadL;inference=ab initio prediction:Prodigal:2.60,similar to AA sequence:UniProtKB:P10384;locus_tag=RSULL_01387;product=Outer membrane flp protein
scaffold16|size152164	Prodigal:2.60	CDS	43113	43568	.	+	0	ID=RSULL_01388;inference=ab initio prediction:Prodigal:2.60;locus_tag=RSULL_01388;product=hypothetical protein
scaffold16|size152164	Prodigal:2.60	CDS	43570	44370	.	+	0	ID=RSULL_01389;gene=podJ_1;inference=ab initio prediction:Prodigal:2.60,similar to AA sequence:UniProtKB:Q9ZG88;locus_tag=RSULL_01389;product=Polar organelle development protein
scaffold16|size152164	Prodigal:2.60	CDS	44390	45181	.	-	0	ID=RSULL_01390;eC_number=3.1.11.2;gene=xthA_1;inference=ab initio prediction:Prodigal:2.60,similar to AA sequence:UniProtKB:P09030;locus_tag=RSULL_01390;product=Exodeoxyribonuclease III
scaffold16|size152164	Prodigal:2.60	CDS	45301	45633	.	-	0	ID=RSULL_01391;gene=erpA;inference=ab initio prediction:Prodigal:2.60,similar to AA sequence:UniProtKB:P45344;locus_tag=RSULL_01391;product=Iron-sulfur cluster insertion protein ErpA
scaffold16|size152164	Prodigal:2.60	CDS	45855	47072	.	+	0	ID=RSULL_01392;eC_number=3.1.5.1;gene=dgt;inference=ab initio prediction:Prodigal:2.60,similar to AA sequence:UniProtKB:Q59827;locus_tag=RSULL_01392;product=Deoxyguanosinetriphosphate triphosphohydrolase
scaffold16|size152164	Prodigal:2.60	CDS	47126	48883	.	+	0	ID=RSULL_01393;eC_number=6.1.1.19;gene=argS;inference=ab initio prediction:Prodigal:2.60,similar to AA sequence:UniProtKB:Q92Q31;locus_tag=RSULL_01393;product=Arginine--tRNA ligase
scaffold16|size152164	Prodigal:2.60	CDS	48945	51953	.	+	0	ID=RSULL_01394;inference=ab initio prediction:Prodigal:2.60,protein motif:Pfam:PF05036.7;locus_tag=RSULL_01394;product=Sporulation related domain protein
scaffold16|size152164	Prodigal:2.60	CDS	52021	53085	.	+	0	ID=RSULL_01395;eC_number=3.2.1.52;gene=nagZ;inference=ab initio prediction:Prodigal:2.60,similar to AA sequence:UniProtKB:Q8ZQ06;locus_tag=RSULL_01395;product=Beta-hexosaminidase
scaffold16|size152164	Prodigal:2.60	CDS	53106	53963	.	+	0	ID=RSULL_01396;gene=scpA_1;inference=ab initio prediction:Prodigal:2.60,similar to AA sequence:UniProtKB:P35154;locus_tag=RSULL_01396;product=Segregation and condensation protein A
scaffold16|size152164	Prodigal:2.60	CDS	53963	54676	.	+	0	ID=RSULL_01397;gene=scpB;inference=ab initio prediction:Prodigal:2.60,similar to AA sequence:UniProtKB:Q83CP9;locus_tag=RSULL_01397;note=Segregation and condensation protein B homolog;product=hypothetical protein
scaffold16|size152164	Prodigal:2.60	CDS	54865	55056	.	+	0	ID=RSULL_01398;gene=tatA_2;inference=ab initio prediction:Prodigal:2.60,similar to AA sequence:UniProtKB:P69428;locus_tag=RSULL_01398;product=Sec-independent protein translocase protein TatA
scaffold16|size152164	Prodigal:2.60	CDS	55106	55732	.	+	0	ID=RSULL_01399;gene=tatB;inference=ab initio prediction:Prodigal:2.60,similar to AA sequence:UniProtKB:P69425;locus_tag=RSULL_01399;product=Sec-independent protein translocase protein TatB
scaffold16|size152164	Prodigal:2.60	CDS	55729	56556	.	+	0	ID=RSULL_01400;gene=tatC;inference=ab initio prediction:Prodigal:2.60,similar to AA sequence:UniProtKB:O67305;locus_tag=RSULL_01400;product=Sec-independent protein translocase protein TatC
scaffold16|size152164	Prodigal:2.60	CDS	56658	57941	.	+	0	ID=RSULL_01401;eC_number=6.1.1.11;gene=serS;inference=ab initio prediction:Prodigal:2.60,similar to AA sequence:UniProtKB:Q3KA84;locus_tag=RSULL_01401;product=Serine--tRNA ligase
scaffold16|size152164	Prodigal:2.60	CDS	57946	58713	.	+	0	ID=RSULL_01402;eC_number=3.1.3.5;gene=surE;inference=ab initio prediction:Prodigal:2.60,similar to AA sequence:UniProtKB:O67004;locus_tag=RSULL_01402;product=5'-nucleotidase SurE
scaffold16|size152164	Prodigal:2.60	CDS	58720	59373	.	+	0	ID=RSULL_01403;eC_number=2.1.1.77;gene=pcm_3;inference=ab initio prediction:Prodigal:2.60,similar to AA sequence:UniProtKB:P0A7A5;locus_tag=RSULL_01403;product=Protein-L-isoaspartate O-methyltransferase
scaffold16|size152164	Prodigal:2.60	CDS	59546	61138	.	+	0	ID=RSULL_01404;gene=nlpD;inference=ab initio prediction:Prodigal:2.60,similar to AA sequence:UniProtKB:P39700;locus_tag=RSULL_01404;product=Murein hydrolase activator NlpD precursor
scaffold16|size152164	Prodigal:2.60	CDS	61214	62086	.	-	0	ID=RSULL_01405;inference=ab initio prediction:Prodigal:2.60,protein motif:Cdd:COG2607;locus_tag=RSULL_01405;product=putative ATPase (AAA+ superfamily)
scaffold16|size152164	Prodigal:2.60	CDS	62297	62644	.	+	0	ID=RSULL_01406;inference=ab initio prediction:Prodigal:2.60,protein motif:CLUSTERS:PRK05585;locus_tag=RSULL_01406;product=preprotein translocase subunit YajC
scaffold16|size152164	Prodigal:2.60	CDS	62688	65219	.	+	0	ID=RSULL_01407;inference=ab initio prediction:Prodigal:2.60,protein motif:CLUSTERS:PRK14726;locus_tag=RSULL_01407;product=bifunctional preprotein translocase subunit SecD/SecF
scaffold16|size152164	Prodigal:2.60	CDS	65223	65609	.	+	0	ID=RSULL_01408;inference=ab initio prediction:Prodigal:2.60;locus_tag=RSULL_01408;product=hypothetical protein
scaffold16|size152164	Prodigal:2.60	CDS	65627	66463	.	+	0	ID=RSULL_01409;inference=ab initio prediction:Prodigal:2.60,protein motif:TIGRFAMs:TIGR03465;locus_tag=RSULL_01409;product=squalene synthase HpnD
scaffold16|size152164	Prodigal:2.60	CDS	66536	67006	.	+	0	ID=RSULL_01410;inference=ab initio prediction:Prodigal:2.60;locus_tag=RSULL_01410;product=hypothetical protein
scaffold16|size152164	Prodigal:2.60	CDS	67010	68443	.	-	0	ID=RSULL_01411;eC_number=2.1.1.74;gene=trmFO;inference=ab initio prediction:Prodigal:2.60,similar to AA sequence:UniProtKB:P39815;locus_tag=RSULL_01411;product=Methylenetetrahydrofolate--tRNA-(uracil-5-)-methyltransferase TrmFO
scaffold16|size152164	Prodigal:2.60	CDS	68504	70177	.	-	0	ID=RSULL_01412;inference=ab initio prediction:Prodigal:2.60,protein motif:TIGRFAMs:TIGR02552;locus_tag=RSULL_01412;product=type III secretion low calcium response chaperone LcrH/SycD
scaffold16|size152164	Prodigal:2.60	CDS	70307	70798	.	-	0	ID=RSULL_01413;inference=ab initio prediction:Prodigal:2.60;locus_tag=RSULL_01413;product=hypothetical protein
scaffold16|size152164	Prodigal:2.60	CDS	70885	72231	.	-	0	ID=RSULL_01414;gene=prsE_3;inference=ab initio prediction:Prodigal:2.60,similar to AA sequence:UniProtKB:Q7ANN5;locus_tag=RSULL_01414;product=Type I secretion system membrane fusion protein PrsE
scaffold16|size152164	Prodigal:2.60	CDS	72221	74485	.	-	0	ID=RSULL_01415;gene=prsD_2;inference=ab initio prediction:Prodigal:2.60,similar to AA sequence:UniProtKB:Q7ANN4;locus_tag=RSULL_01415;product=Type I secretion system ATP-binding protein PrsD
scaffold16|size152164	Prodigal:2.60	CDS	74509	76500	.	-	0	ID=RSULL_01416;inference=ab initio prediction:Prodigal:2.60;locus_tag=RSULL_01416;product=hypothetical protein
scaffold16|size152164	Prodigal:2.60	CDS	76641	77600	.	-	0	ID=RSULL_01417;inference=ab initio prediction:Prodigal:2.60;locus_tag=RSULL_01417;product=hypothetical protein
scaffold16|size152164	Prodigal:2.60	CDS	78470	79237	.	+	0	ID=RSULL_01418;gene=degU_3;inference=ab initio prediction:Prodigal:2.60,similar to AA sequence:UniProtKB:P13800;locus_tag=RSULL_01418;product=Protease production enhancer protein
scaffold16|size152164	Prodigal:2.60	CDS	79251	79571	.	-	0	ID=RSULL_01419;inference=ab initio prediction:Prodigal:2.60;locus_tag=RSULL_01419;product=hypothetical protein
scaffold16|size152164	Prodigal:2.60	CDS	79941	80960	.	+	0	ID=RSULL_01420;eC_number=5.1.3.2;inference=ab initio prediction:Prodigal:2.60,similar to AA sequence:UniProtKB:A0R5C5;locus_tag=RSULL_01420;product=UDP-glucose 4-epimerase
scaffold16|size152164	Prodigal:2.60	CDS	80962	81945	.	+	0	ID=RSULL_01421;eC_number=5.1.3.2;gene=galE_1;inference=ab initio prediction:Prodigal:2.60,similar to AA sequence:UniProtKB:Q7WTB1;locus_tag=RSULL_01421;product=UDP-glucose 4-epimerase
scaffold16|size152164	Prodigal:2.60	CDS	81942	83837	.	+	0	ID=RSULL_01422;inference=ab initio prediction:Prodigal:2.60,protein motif:CLUSTERS:PRK11498;locus_tag=RSULL_01422;product=cellulose synthase catalytic subunit
scaffold16|size152164	Prodigal:2.60	CDS	83884	84390	.	+	0	ID=RSULL_01423;inference=ab initio prediction:Prodigal:2.60;locus_tag=RSULL_01423;product=hypothetical protein
scaffold16|size152164	Prodigal:2.60	CDS	84402	85367	.	+	0	ID=RSULL_01424;eC_number=3.2.1.32;gene=txyA;inference=ab initio prediction:Prodigal:2.60,similar to AA sequence:UniProtKB:Q9LCB9;locus_tag=RSULL_01424;product=Beta-1%2C3-xylanase TXYA precursor
scaffold16|size152164	Prodigal:2.60	CDS	85495	86457	.	+	0	ID=RSULL_01425;inference=ab initio prediction:Prodigal:2.60;locus_tag=RSULL_01425;product=hypothetical protein
scaffold16|size152164	Prodigal:2.60	CDS	86615	86758	.	-	0	ID=RSULL_01426;inference=ab initio prediction:Prodigal:2.60,protein motif:Cdd:COG5457;locus_tag=RSULL_01426;note=putative conserved small protein;product=hypothetical protein
scaffold16|size152164	Prodigal:2.60	CDS	87055	87201	.	-	0	ID=RSULL_01427;inference=ab initio prediction:Prodigal:2.60,protein motif:Cdd:COG5457;locus_tag=RSULL_01427;note=putative conserved small protein;product=hypothetical protein
scaffold16|size152164	Prodigal:2.60	CDS	87672	87839	.	+	0	ID=RSULL_01428;inference=ab initio prediction:Prodigal:2.60;locus_tag=RSULL_01428;product=hypothetical protein
scaffold16|size152164	Prodigal:2.60	CDS	88067	89167	.	+	0	ID=RSULL_01429;inference=ab initio prediction:Prodigal:2.60,protein motif:Cdd:COG4929;locus_tag=RSULL_01429;product=putative membrane-anchored protein
scaffold16|size152164	Prodigal:2.60	CDS	89164	89754	.	+	0	ID=RSULL_01430;inference=ab initio prediction:Prodigal:2.60,protein motif:Cdd:COG4929;locus_tag=RSULL_01430;product=putative membrane-anchored protein
scaffold16|size152164	Aragorn:1.2	tRNA	89906	89990	.	+	0	ID=RSULL_01431;inference=COORDINATES:profile:Aragorn:1.2;locus_tag=RSULL_01431;product=tRNA-Leu(tag)
scaffold16|size152164	Prodigal:2.60	CDS	90179	91657	.	+	0	ID=RSULL_01432;eC_number=5.2.1.8;gene=tig;inference=ab initio prediction:Prodigal:2.60,similar to AA sequence:UniProtKB:Q92Q12;locus_tag=RSULL_01432;product=Trigger factor
scaffold16|size152164	Prodigal:2.60	CDS	91768	93207	.	-	0	ID=RSULL_01433;eC_number=1.6.1.1;gene=sthA;inference=ab initio prediction:Prodigal:2.60,similar to AA sequence:UniProtKB:P27306;locus_tag=RSULL_01433;product=Soluble pyridine nucleotide transhydrogenase
scaffold16|size152164	Prodigal:2.60	CDS	93277	93867	.	-	0	ID=RSULL_01434;inference=ab initio prediction:Prodigal:2.60,protein motif:Cdd:COG2365;locus_tag=RSULL_01434;product=Protein tyrosine/serine phosphatase
scaffold16|size152164	Prodigal:2.60	CDS	93949	94143	.	+	0	ID=RSULL_01435;inference=ab initio prediction:Prodigal:2.60;locus_tag=RSULL_01435;product=hypothetical protein
scaffold16|size152164	Prodigal:2.60	CDS	94140	94466	.	+	0	ID=RSULL_01436;inference=ab initio prediction:Prodigal:2.60;locus_tag=RSULL_01436;product=hypothetical protein
scaffold16|size152164	Prodigal:2.60	CDS	94456	95289	.	-	0	ID=RSULL_01437;eC_number=3.4.11.18;gene=map_1;inference=ab initio prediction:Prodigal:2.60,similar to AA sequence:UniProtKB:Q9ZCD3;locus_tag=RSULL_01437;product=Methionine aminopeptidase
scaffold16|size152164	Prodigal:2.60	CDS	95762	96232	.	+	0	ID=RSULL_01438;inference=ab initio prediction:Prodigal:2.60,protein motif:Pfam:PF01042.15;locus_tag=RSULL_01438;product=Endoribonuclease L-PSP
scaffold16|size152164	Prodigal:2.60	CDS	96229	97131	.	+	0	ID=RSULL_01439;inference=ab initio prediction:Prodigal:2.60,protein motif:TIGRFAMs:TIGR03903;locus_tag=RSULL_01439;product=TOMM system kinase/cyclase fusion protein
scaffold16|size152164	Prodigal:2.60	CDS	97221	98117	.	+	0	ID=RSULL_01440;gene=aacA-aphD;inference=ab initio prediction:Prodigal:2.60,similar to AA sequence:UniProtKB:P0A0C0;locus_tag=RSULL_01440;product=Bifunctional AAC/APH
scaffold16|size152164	Prodigal:2.60	CDS	98145	99143	.	-	0	ID=RSULL_01441;inference=ab initio prediction:Prodigal:2.60,protein motif:Cdd:COG4188;locus_tag=RSULL_01441;product=putative dienelactone hydrolase
scaffold16|size152164	Prodigal:2.60	CDS	99176	100423	.	-	0	ID=RSULL_01442;inference=ab initio prediction:Prodigal:2.60;locus_tag=RSULL_01442;product=hypothetical protein
scaffold16|size152164	Prodigal:2.60	CDS	100724	101746	.	+	0	ID=RSULL_01443;inference=ab initio prediction:Prodigal:2.60,protein motif:TIGRFAMs:TIGR02716;locus_tag=RSULL_01443;product=C-20 methyltransferase BchU
scaffold16|size152164	Prodigal:2.60	CDS	101777	103612	.	-	0	ID=RSULL_01444;eC_number=2.3.1.-;gene=phbC_2;inference=ab initio prediction:Prodigal:2.60,similar to AA sequence:UniProtKB:P23608;locus_tag=RSULL_01444;product=Poly-beta-hydroxybutyrate polymerase
scaffold16|size152164	Prodigal:2.60	CDS	103768	104184	.	+	0	ID=RSULL_01445;inference=ab initio prediction:Prodigal:2.60;locus_tag=RSULL_01445;product=hypothetical protein
scaffold16|size152164	Prodigal:2.60	CDS	104407	105624	.	+	0	ID=RSULL_01446;eC_number=2.6.1.2;gene=alaC;inference=ab initio prediction:Prodigal:2.60,similar to AA sequence:UniProtKB:P77434;locus_tag=RSULL_01446;product=Glutamate-pyruvate aminotransferase AlaC
scaffold16|size152164	Prodigal:2.60	CDS	105691	107013	.	+	0	ID=RSULL_01447;eC_number=1.1.1.3;gene=hom;inference=ab initio prediction:Prodigal:2.60,similar to AA sequence:UniProtKB:P08499;locus_tag=RSULL_01447;product=Homoserine dehydrogenase
scaffold16|size152164	Prodigal:2.60	CDS	107168	108991	.	+	0	ID=RSULL_01448;eC_number=3.1.-.-;gene=recJ;inference=ab initio prediction:Prodigal:2.60,similar to AA sequence:UniProtKB:P21893;locus_tag=RSULL_01448;product=Single-stranded-DNA-specific exonuclease RecJ
scaffold16|size152164	Prodigal:2.60	CDS	108993	109862	.	-	0	ID=RSULL_01449;eC_number=2.7.7.24;gene=rmlA1;inference=ab initio prediction:Prodigal:2.60,similar to AA sequence:UniProtKB:P37744;locus_tag=RSULL_01449;product=Glucose-1-phosphate thymidylyltransferase 1
scaffold16|size152164	Prodigal:2.60	CDS	109874	110761	.	-	0	ID=RSULL_01450;eC_number=1.1.1.133;gene=rfbD;inference=ab initio prediction:Prodigal:2.60,similar to AA sequence:UniProtKB:P37778;locus_tag=RSULL_01450;product=dTDP-4-dehydrorhamnose reductase
scaffold16|size152164	Prodigal:2.60	CDS	110764	111819	.	-	0	ID=RSULL_01451;eC_number=4.2.1.46;gene=rffG;inference=ab initio prediction:Prodigal:2.60,similar to AA sequence:UniProtKB:P27830;locus_tag=RSULL_01451;product=dTDP-glucose 4%2C6-dehydratase 2
scaffold16|size152164	Prodigal:2.60	CDS	111827	112405	.	-	0	ID=RSULL_01452;eC_number=5.1.3.13;gene=rfbC_1;inference=ab initio prediction:Prodigal:2.60,similar to AA sequence:UniProtKB:P26394;locus_tag=RSULL_01452;product=dTDP-4-dehydrorhamnose 3%2C5-epimerase
scaffold16|size152164	Prodigal:2.60	CDS	112430	114385	.	-	0	ID=RSULL_01453;inference=ab initio prediction:Prodigal:2.60;locus_tag=RSULL_01453;product=hypothetical protein
scaffold16|size152164	Prodigal:2.60	CDS	114587	115696	.	+	0	ID=RSULL_01454;eC_number=2.6.1.87;gene=arnB;inference=ab initio prediction:Prodigal:2.60,similar to AA sequence:UniProtKB:Q8ZNF3;locus_tag=RSULL_01454;product=UDP-4-amino-4-deoxy-L-arabinose--oxoglutarate aminotransferase
scaffold16|size152164	Prodigal:2.60	CDS	115921	117135	.	-	0	ID=RSULL_01455;eC_number=1.1.1.292;gene=afr_4;inference=ab initio prediction:Prodigal:2.60,similar to AA sequence:UniProtKB:Q2I8V6;locus_tag=RSULL_01455;product=1%2C5-anhydro-D-fructose reductase
scaffold16|size152164	Prodigal:2.60	CDS	117132	118325	.	-	0	ID=RSULL_01456;eC_number=6.3.5.5;gene=carB_1;inference=ab initio prediction:Prodigal:2.60,similar to AA sequence:UniProtKB:Q9ZB63;locus_tag=RSULL_01456;product=Carbamoyl-phosphate synthase arginine-specific large chain
scaffold16|size152164	Prodigal:2.60	CDS	118644	119477	.	+	0	ID=RSULL_01457;inference=ab initio prediction:Prodigal:2.60,protein motif:TIGRFAMs:TIGR01444;locus_tag=RSULL_01457;product=methyltransferase%2C FkbM family
scaffold16|size152164	Prodigal:2.60	CDS	119516	120505	.	-	0	ID=RSULL_01458;inference=ab initio prediction:Prodigal:2.60,protein motif:Pfam:PF00487.18;locus_tag=RSULL_01458;product=Fatty acid desaturase
scaffold16|size152164	Prodigal:2.60	CDS	120508	121269	.	-	0	ID=RSULL_01459;inference=ab initio prediction:Prodigal:2.60,protein motif:Pfam:PF01596.11;locus_tag=RSULL_01459;product=O-methyltransferase
scaffold16|size152164	Prodigal:2.60	CDS	121313	122185	.	-	0	ID=RSULL_01460;eC_number=2.4.1.293;gene=pglI_2;inference=ab initio prediction:Prodigal:2.60,similar to AA sequence:UniProtKB:Q0P9C6;locus_tag=RSULL_01460;product=GalNAc(5)-diNAcBac-PP-undecaprenol beta-1%2C3-glucosyltransferase
scaffold16|size152164	Aragorn:1.2	tRNA	122407	122481	.	-	0	ID=RSULL_01461;inference=COORDINATES:profile:Aragorn:1.2;locus_tag=RSULL_01461;product=tRNA-Glu(ttc)
scaffold16|size152164	Prodigal:2.60	CDS	122989	123756	.	+	0	ID=RSULL_01462;inference=ab initio prediction:Prodigal:2.60;locus_tag=RSULL_01462;product=hypothetical protein
scaffold16|size152164	Prodigal:2.60	CDS	123791	124603	.	-	0	ID=RSULL_01463;inference=ab initio prediction:Prodigal:2.60;locus_tag=RSULL_01463;product=hypothetical protein
scaffold16|size152164	Prodigal:2.60	CDS	124764	125381	.	-	0	ID=RSULL_01464;inference=ab initio prediction:Prodigal:2.60,protein motif:Pfam:PF03567.8;locus_tag=RSULL_01464;product=Sulfotransferase family protein
scaffold16|size152164	Prodigal:2.60	CDS	125520	126239	.	-	0	ID=RSULL_01465;inference=ab initio prediction:Prodigal:2.60,protein motif:TIGRFAMs:TIGR01444;locus_tag=RSULL_01465;product=methyltransferase%2C FkbM family
scaffold16|size152164	Prodigal:2.60	CDS	126329	127339	.	-	0	ID=RSULL_01466;inference=ab initio prediction:Prodigal:2.60,protein motif:Pfam:PF00852.13;locus_tag=RSULL_01466;product=Glycosyltransferase family 10 (fucosyltransferase)
scaffold16|size152164	Prodigal:2.60	CDS	127336	129090	.	-	0	ID=RSULL_01467;eC_number=3.6.3.-;inference=ab initio prediction:Prodigal:2.60,similar to AA sequence:UniProtKB:Q99T13;locus_tag=RSULL_01467;product=Putative multidrug export ATP-binding/permease protein
scaffold16|size152164	Prodigal:2.60	CDS	129144	130007	.	-	0	ID=RSULL_01468;inference=ab initio prediction:Prodigal:2.60,protein motif:Pfam:PF01531.10;locus_tag=RSULL_01468;product=Glycosyl transferase family 11
scaffold16|size152164	Prodigal:2.60	CDS	130012	130824	.	-	0	ID=RSULL_01469;eC_number=2.-.-.-;gene=lex1;inference=ab initio prediction:Prodigal:2.60,similar to AA sequence:UniProtKB:Q03974;locus_tag=RSULL_01469;product=Lipooligosaccharide biosynthesis protein lex-1
scaffold16|size152164	Prodigal:2.60	CDS	130958	131923	.	-	0	ID=RSULL_01470;eC_number=1.1.1.271;gene=fcl;inference=ab initio prediction:Prodigal:2.60,similar to AA sequence:UniProtKB:P32055;locus_tag=RSULL_01470;product=GDP-L-fucose synthase
scaffold16|size152164	Prodigal:2.60	CDS	131925	132995	.	-	0	ID=RSULL_01471;eC_number=4.2.1.47;gene=gmd;inference=ab initio prediction:Prodigal:2.60,similar to AA sequence:UniProtKB:P0AC88;locus_tag=RSULL_01471;product=GDP-mannose 4%2C6-dehydratase
scaffold16|size152164	Aragorn:1.2	tRNA	133190	133264	.	-	0	ID=RSULL_01472;inference=COORDINATES:profile:Aragorn:1.2;locus_tag=RSULL_01472;product=tRNA-Glu(ctc)
scaffold16|size152164	Aragorn:1.2	tRNA	133342	133416	.	-	0	ID=RSULL_01473;inference=COORDINATES:profile:Aragorn:1.2;locus_tag=RSULL_01473;product=tRNA-Glu(ttc)
scaffold16|size152164	Prodigal:2.60	CDS	133616	134689	.	-	0	ID=RSULL_01474;inference=ab initio prediction:Prodigal:2.60,protein motif:Pfam:PF08291.5;locus_tag=RSULL_01474;product=Peptidase M15
scaffold16|size152164	Prodigal:2.60	CDS	134844	135284	.	-	0	ID=RSULL_01475;eC_number=4.4.1.5;gene=gloA_1;inference=ab initio prediction:Prodigal:2.60,similar to AA sequence:UniProtKB:P44638;locus_tag=RSULL_01475;product=Lactoylglutathione lyase
scaffold16|size152164	Prodigal:2.60	CDS	135480	136058	.	+	0	ID=RSULL_01476;gene=cspA_3;inference=ab initio prediction:Prodigal:2.60,similar to AA sequence:UniProtKB:P0A9X9;locus_tag=RSULL_01476;note=CS7.4;product=hypothetical protein
scaffold16|size152164	Prodigal:2.60	CDS	136058	136543	.	+	0	ID=RSULL_01477;inference=ab initio prediction:Prodigal:2.60;locus_tag=RSULL_01477;product=hypothetical protein
scaffold16|size152164	Prodigal:2.60	CDS	136582	136779	.	-	0	ID=RSULL_01478;inference=ab initio prediction:Prodigal:2.60;locus_tag=RSULL_01478;product=hypothetical protein
scaffold16|size152164	Aragorn:1.2	tRNA	136835	136911	.	-	0	ID=RSULL_01479;inference=COORDINATES:profile:Aragorn:1.2;locus_tag=RSULL_01479;product=tRNA-Pro(tgg)
scaffold16|size152164	Prodigal:2.60	CDS	137155	137460	.	+	0	ID=RSULL_01480;inference=ab initio prediction:Prodigal:2.60,protein motif:Pfam:PF04800.6;locus_tag=RSULL_01480;note=ETC complex I subunit conserved region;product=hypothetical protein
scaffold16|size152164	Aragorn:1.2	tRNA	137508	137584	.	+	0	ID=RSULL_01481;inference=COORDINATES:profile:Aragorn:1.2;locus_tag=RSULL_01481;product=tRNA-Arg(tct)
scaffold16|size152164	Prodigal:2.60	CDS	137671	137904	.	-	0	ID=RSULL_01482;inference=ab initio prediction:Prodigal:2.60,protein motif:Cdd:COG3311;locus_tag=RSULL_01482;product=putative transcriptional regulator
scaffold16|size152164	Prodigal:2.60	CDS	138855	139169	.	+	0	ID=RSULL_01483;inference=ab initio prediction:Prodigal:2.60,protein motif:Cdd:COG1708;locus_tag=RSULL_01483;product=putative nucleotidyltransferases
scaffold16|size152164	Prodigal:2.60	CDS	139419	140444	.	-	0	ID=RSULL_01484;inference=ab initio prediction:Prodigal:2.60;locus_tag=RSULL_01484;product=hypothetical protein
scaffold16|size152164	Prodigal:2.60	CDS	140533	142047	.	-	0	ID=RSULL_01485;inference=ab initio prediction:Prodigal:2.60,protein motif:Cdd:COG5402;locus_tag=RSULL_01485;note=putative conserved protein;product=hypothetical protein
scaffold16|size152164	Prodigal:2.60	CDS	142191	143339	.	-	0	ID=RSULL_01486;inference=ab initio prediction:Prodigal:2.60;locus_tag=RSULL_01486;product=hypothetical protein
scaffold16|size152164	Prodigal:2.60	CDS	143341	143952	.	-	0	ID=RSULL_01487;inference=ab initio prediction:Prodigal:2.60;locus_tag=RSULL_01487;product=hypothetical protein
scaffold16|size152164	Prodigal:2.60	CDS	143969	144994	.	-	0	ID=RSULL_01488;inference=ab initio prediction:Prodigal:2.60,protein motif:Pfam:PF12710.1;locus_tag=RSULL_01488;product=haloacid dehalogenase-like hydrolase
scaffold16|size152164	Prodigal:2.60	CDS	144997	145959	.	-	0	ID=RSULL_01489;eC_number=2.7.11.1;gene=pkn1_1;inference=ab initio prediction:Prodigal:2.60,similar to AA sequence:UniProtKB:O84147;locus_tag=RSULL_01489;product=Serine/threonine-protein kinase pkn1
scaffold16|size152164	Prodigal:2.60	CDS	146018	147340	.	-	0	ID=RSULL_01490;inference=ab initio prediction:Prodigal:2.60;locus_tag=RSULL_01490;product=hypothetical protein
scaffold16|size152164	Prodigal:2.60	CDS	147337	148890	.	-	0	ID=RSULL_01491;inference=ab initio prediction:Prodigal:2.60,protein motif:Cdd:COG3914;locus_tag=RSULL_01491;product=putative O-linked N-acetylglucosamine transferase%2C SPINDLY family
scaffold16|size152164	Prodigal:2.60	CDS	148887	149876	.	-	0	ID=RSULL_01492;inference=ab initio prediction:Prodigal:2.60,protein motif:TIGRFAMs:TIGR03436;locus_tag=RSULL_01492;product=VWFA-related Acidobacterial domain protein
scaffold16|size152164	Prodigal:2.60	CDS	149863	150384	.	-	0	ID=RSULL_01493;inference=ab initio prediction:Prodigal:2.60;locus_tag=RSULL_01493;product=hypothetical protein
scaffold16|size152164	Prodigal:2.60	CDS	150384	151325	.	-	0	ID=RSULL_01494;inference=ab initio prediction:Prodigal:2.60,protein motif:Cdd:COG1721;locus_tag=RSULL_01494;note=putative conserved protein (some members contain a von Willebrand factor type A (vWA) domain);product=hypothetical protein
scaffold16|size152164	Prodigal:2.60	CDS	151336	152007	.	-	0	ID=RSULL_01495;inference=ab initio prediction:Prodigal:2.60,protein motif:TIGRFAMs:TIGR02031;locus_tag=RSULL_01495;product=magnesium chelatase ATPase subunit D
scaffold170|size1341	Prodigal:2.60	CDS	7	540	.	+	0	ID=RSULL_01496;inference=ab initio prediction:Prodigal:2.60;locus_tag=RSULL_01496;product=hypothetical protein
scaffold172|size764	Prodigal:2.60	CDS	3	179	.	+	0	ID=RSULL_01497;gene=groL_1;inference=ab initio prediction:Prodigal:2.60,similar to AA sequence:UniProtKB:P23033;locus_tag=RSULL_01497;note=TPN60;product=hypothetical protein
scaffold173|size748	Prodigal:2.60	CDS	366	572	.	+	0	ID=RSULL_01498;inference=ab initio prediction:Prodigal:2.60;locus_tag=RSULL_01498;product=hypothetical protein
scaffold174|size1034	Prodigal:2.60	CDS	296	601	.	-	0	ID=RSULL_01499;inference=ab initio prediction:Prodigal:2.60;locus_tag=RSULL_01499;product=hypothetical protein
scaffold174|size1034	Prodigal:2.60	CDS	676	987	.	+	0	ID=RSULL_01500;inference=ab initio prediction:Prodigal:2.60;locus_tag=RSULL_01500;product=hypothetical protein
scaffold175|size710	Prodigal:2.60	CDS	182	643	.	-	0	ID=RSULL_01501;inference=ab initio prediction:Prodigal:2.60;locus_tag=RSULL_01501;product=hypothetical protein
scaffold176|size707	Prodigal:2.60	CDS	157	378	.	+	0	ID=RSULL_01502;inference=ab initio prediction:Prodigal:2.60;locus_tag=RSULL_01502;product=hypothetical protein
scaffold176|size707	Prodigal:2.60	CDS	427	642	.	-	0	ID=RSULL_01503;inference=ab initio prediction:Prodigal:2.60,similar to AA sequence:UniProtKB:P00275;locus_tag=RSULL_01503;product=Thioredoxin C-1
scaffold177|size683	Prodigal:2.60	CDS	385	624	.	-	0	ID=RSULL_01504;inference=ab initio prediction:Prodigal:2.60,protein motif:CLUSTERS:PRK08322;locus_tag=RSULL_01504;product=acetolactate synthase
scaffold178|size678	Prodigal:2.60	CDS	518	625	.	-	0	ID=RSULL_01505;inference=ab initio prediction:Prodigal:2.60;locus_tag=RSULL_01505;product=hypothetical protein
scaffold17|size237428	Prodigal:2.60	CDS	10	219	.	+	0	ID=RSULL_01506;inference=ab initio prediction:Prodigal:2.60;locus_tag=RSULL_01506;product=hypothetical protein
scaffold17|size237428	Prodigal:2.60	CDS	368	1120	.	+	0	ID=RSULL_01507;inference=ab initio prediction:Prodigal:2.60,protein motif:Pfam:PF05368.7;locus_tag=RSULL_01507;product=NmrA-like family protein
scaffold17|size237428	Prodigal:2.60	CDS	1183	1608	.	+	0	ID=RSULL_01508;inference=ab initio prediction:Prodigal:2.60,protein motif:Pfam:PF07883.5;locus_tag=RSULL_01508;product=Cupin domain protein
scaffold17|size237428	Prodigal:2.60	CDS	1679	2347	.	+	0	ID=RSULL_01509;gene=ynaI_1;inference=ab initio prediction:Prodigal:2.60,similar to AA sequence:UniProtKB:P0AEB5;locus_tag=RSULL_01509;product=MscS family inner membrane protein YnaI
scaffold17|size237428	Prodigal:2.60	CDS	2319	2708	.	+	0	ID=RSULL_01510;inference=ab initio prediction:Prodigal:2.60;locus_tag=RSULL_01510;product=hypothetical protein
scaffold17|size237428	Prodigal:2.60	CDS	2872	3396	.	+	0	ID=RSULL_01511;inference=ab initio prediction:Prodigal:2.60;locus_tag=RSULL_01511;product=hypothetical protein
scaffold17|size237428	Prodigal:2.60	CDS	3311	4516	.	-	0	ID=RSULL_01512;eC_number=1.6.-.-;inference=ab initio prediction:Prodigal:2.60,similar to AA sequence:UniProtKB:O07220;locus_tag=RSULL_01512;product=NADH dehydrogenase-like proteinc/MT1860
scaffold17|size237428	Prodigal:2.60	CDS	4631	5461	.	-	0	ID=RSULL_01513;eC_number=1.11.1.10;gene=cpo_1;inference=ab initio prediction:Prodigal:2.60,similar to AA sequence:UniProtKB:P25026;locus_tag=RSULL_01513;product=Non-heme chloroperoxidase
scaffold17|size237428	Prodigal:2.60	CDS	5895	6845	.	-	0	ID=RSULL_01514;gene=soxS_1;inference=ab initio prediction:Prodigal:2.60,similar to AA sequence:UniProtKB:P0A9E2;locus_tag=RSULL_01514;product=Regulatory protein SoxS
scaffold17|size237428	Prodigal:2.60	CDS	7664	7867	.	+	0	ID=RSULL_01515;gene=luxR_3;inference=ab initio prediction:Prodigal:2.60,similar to AA sequence:UniProtKB:P12746;locus_tag=RSULL_01515;product=Transcriptional activator protein LuxR
scaffold17|size237428	Prodigal:2.60	CDS	8028	9098	.	+	0	ID=RSULL_01516;gene=nagC_1;inference=ab initio prediction:Prodigal:2.60,similar to AA sequence:UniProtKB:P0AF20;locus_tag=RSULL_01516;product=N-acetylglucosamine repressor
scaffold17|size237428	Prodigal:2.60	CDS	9156	10370	.	-	0	ID=RSULL_01517;gene=nagC_2;inference=ab initio prediction:Prodigal:2.60,similar to AA sequence:UniProtKB:P0AF20;locus_tag=RSULL_01517;product=N-acetylglucosamine repressor
scaffold17|size237428	Prodigal:2.60	CDS	10477	11205	.	-	0	ID=RSULL_01518;inference=ab initio prediction:Prodigal:2.60,protein motif:Cdd:COG0383;locus_tag=RSULL_01518;product=Alpha-mannosidase
scaffold17|size237428	Prodigal:2.60	CDS	11144	13576	.	-	0	ID=RSULL_01519;eC_number=3.2.1.170;gene=mngB;inference=ab initio prediction:Prodigal:2.60,similar to AA sequence:UniProtKB:P54746;locus_tag=RSULL_01519;product=Mannosylglycerate hydrolase
scaffold17|size237428	Prodigal:2.60	CDS	13605	14447	.	-	0	ID=RSULL_01520;gene=araQ_3;inference=ab initio prediction:Prodigal:2.60,similar to AA sequence:UniProtKB:P94530;locus_tag=RSULL_01520;product=L-arabinose transport system permease protein AraQ
scaffold17|size237428	Prodigal:2.60	CDS	14444	15376	.	-	0	ID=RSULL_01521;gene=lacF_2;inference=ab initio prediction:Prodigal:2.60,similar to AA sequence:UniProtKB:P29823;locus_tag=RSULL_01521;product=Lactose transport system permease protein LacF
scaffold17|size237428	Prodigal:2.60	CDS	15466	16767	.	-	0	ID=RSULL_01522;inference=ab initio prediction:Prodigal:2.60,protein motif:CLUSTERS:PRK09474;locus_tag=RSULL_01522;product=maltose ABC transporter periplasmic protein
scaffold17|size237428	Prodigal:2.60	CDS	17481	18356	.	-	0	ID=RSULL_01523;gene=btr_1;inference=ab initio prediction:Prodigal:2.60,similar to AA sequence:UniProtKB:P40408;locus_tag=RSULL_01523;product=Bacillibactin transport regulator
scaffold17|size237428	Prodigal:2.60	CDS	18569	20035	.	+	0	ID=RSULL_01524;eC_number=3.2.1.22;gene=melA_1;inference=ab initio prediction:Prodigal:2.60,similar to AA sequence:UniProtKB:P06720;locus_tag=RSULL_01524;product=Alpha-galactosidase
scaffold17|size237428	Prodigal:2.60	CDS	20154	22241	.	+	0	ID=RSULL_01525;inference=ab initio prediction:Prodigal:2.60,similar to AA sequence:UniProtKB:Q9RU24;locus_tag=RSULL_01525;product=putative ABC transporter-binding protein precursor
scaffold17|size237428	Prodigal:2.60	CDS	22358	23365	.	+	0	ID=RSULL_01526;gene=gsiC_2;inference=ab initio prediction:Prodigal:2.60,similar to AA sequence:UniProtKB:P75798;locus_tag=RSULL_01526;product=Glutathione transport system permease protein GsiC
scaffold17|size237428	Prodigal:2.60	CDS	23367	24500	.	+	0	ID=RSULL_01527;gene=oppC_1;inference=ab initio prediction:Prodigal:2.60,similar to AA sequence:UniProtKB:P08006;locus_tag=RSULL_01527;product=Oligopeptide transport system permease protein OppC
scaffold17|size237428	Prodigal:2.60	CDS	24511	26178	.	+	0	ID=RSULL_01528;eC_number=3.6.3.-;gene=gsiA_3;inference=ab initio prediction:Prodigal:2.60,similar to AA sequence:UniProtKB:P75796;locus_tag=RSULL_01528;product=Glutathione import ATP-binding protein GsiA
scaffold17|size237428	Prodigal:2.60	CDS	26201	27571	.	+	0	ID=RSULL_01529;eC_number=3.2.1.22;gene=melA_2;inference=ab initio prediction:Prodigal:2.60,similar to AA sequence:UniProtKB:P06720;locus_tag=RSULL_01529;product=Alpha-galactosidase
scaffold17|size237428	Prodigal:2.60	CDS	27776	27982	.	+	0	ID=RSULL_01530;gene=cspA_4;inference=ab initio prediction:Prodigal:2.60,similar to AA sequence:UniProtKB:Q9Z3S6;locus_tag=RSULL_01530;product=Cold shock protein CspA
scaffold17|size237428	Prodigal:2.60	CDS	28035	28376	.	-	0	ID=RSULL_01531;inference=ab initio prediction:Prodigal:2.60,protein motif:TIGRFAMs:TIGR02385;locus_tag=RSULL_01531;product=addiction module toxin%2C RelE/StbE family
scaffold17|size237428	Prodigal:2.60	CDS	28381	28848	.	-	0	ID=RSULL_01532;inference=ab initio prediction:Prodigal:2.60;locus_tag=RSULL_01532;product=hypothetical protein
scaffold17|size237428	Prodigal:2.60	CDS	28907	29167	.	-	0	ID=RSULL_01533;inference=ab initio prediction:Prodigal:2.60;locus_tag=RSULL_01533;product=hypothetical protein
scaffold17|size237428	Prodigal:2.60	CDS	29157	29408	.	-	0	ID=RSULL_01534;inference=ab initio prediction:Prodigal:2.60;locus_tag=RSULL_01534;product=hypothetical protein
scaffold17|size237428	Prodigal:2.60	CDS	29702	30427	.	-	0	ID=RSULL_01535;eC_number=4.1.1.3;gene=proA_1;inference=ab initio prediction:Prodigal:2.60,similar to AA sequence:UniProtKB:Q9AQI0;locus_tag=RSULL_01535;product=4-hydroxy-2-oxoglutarate aldolase
scaffold17|size237428	Prodigal:2.60	CDS	30446	32182	.	-	0	ID=RSULL_01536;eC_number=4.2.1.25;gene=araC_2;inference=ab initio prediction:Prodigal:2.60,similar to AA sequence:UniProtKB:Q1JUQ1;locus_tag=RSULL_01536;product=L-arabonate dehydratase
scaffold17|size237428	Prodigal:2.60	CDS	32221	33123	.	-	0	ID=RSULL_01537;eC_number=4.1.3.3;gene=nanA_1;inference=ab initio prediction:Prodigal:2.60,similar to AA sequence:UniProtKB:P0A6L4;locus_tag=RSULL_01537;product=N-acetylneuraminate lyase
scaffold17|size237428	Prodigal:2.60	CDS	33161	34660	.	-	0	ID=RSULL_01538;inference=ab initio prediction:Prodigal:2.60,protein motif:Pfam:PF01970.10;locus_tag=RSULL_01538;product=Tripartite tricarboxylate transporter TctA family protein
scaffold17|size237428	Prodigal:2.60	CDS	34703	35173	.	-	0	ID=RSULL_01539;inference=ab initio prediction:Prodigal:2.60,protein motif:Pfam:PF07331.5;locus_tag=RSULL_01539;product=Tripartite tricarboxylate transporter TctB family protein
scaffold17|size237428	Prodigal:2.60	CDS	35237	36217	.	-	0	ID=RSULL_01540;inference=ab initio prediction:Prodigal:2.60,protein motif:Cdd:COG0165;locus_tag=RSULL_01540;product=Argininosuccinate lyase
scaffold17|size237428	Prodigal:2.60	CDS	36451	37473	.	+	0	ID=RSULL_01541;gene=gntR_1;inference=ab initio prediction:Prodigal:2.60,similar to AA sequence:UniProtKB:P0ACP5;locus_tag=RSULL_01541;product=Gluconate utilization system GNT-I transcriptional repressor
scaffold17|size237428	Prodigal:2.60	CDS	38031	38984	.	+	0	ID=RSULL_01542;gene=rbsB_3;inference=ab initio prediction:Prodigal:2.60,similar to AA sequence:UniProtKB:P0A2C5;locus_tag=RSULL_01542;product=D-ribose-binding periplasmic protein precursor
scaffold17|size237428	Prodigal:2.60	CDS	39058	40170	.	+	0	ID=RSULL_01543;gene=rbsC_3;inference=ab initio prediction:Prodigal:2.60,similar to AA sequence:UniProtKB:P0AGI1;locus_tag=RSULL_01543;product=Ribose transport system permease protein RbsC
scaffold17|size237428	Prodigal:2.60	CDS	40170	40949	.	+	0	ID=RSULL_01544;eC_number=3.6.3.17;gene=araG;inference=ab initio prediction:Prodigal:2.60,similar to AA sequence:UniProtKB:P0AAF3;locus_tag=RSULL_01544;product=Arabinose import ATP-binding protein AraG
scaffold17|size237428	Prodigal:2.60	CDS	41143	42234	.	+	0	ID=RSULL_01545;eC_number=1.1.1.18;gene=iolG_1;inference=ab initio prediction:Prodigal:2.60,similar to AA sequence:UniProtKB:Q8ZK57;locus_tag=RSULL_01545;product=Inositol 2-dehydrogenase
scaffold17|size237428	Prodigal:2.60	CDS	42723	43793	.	-	0	ID=RSULL_01546;eC_number=1.-.-.-;gene=yjmD;inference=ab initio prediction:Prodigal:2.60,similar to AA sequence:UniProtKB:O35045;locus_tag=RSULL_01546;product=putative zinc-type alcohol dehydrogenase-like protein YjmD
scaffold17|size237428	Prodigal:2.60	CDS	43790	45010	.	-	0	ID=RSULL_01547;gene=ynfM_1;inference=ab initio prediction:Prodigal:2.60,similar to AA sequence:UniProtKB:P43531;locus_tag=RSULL_01547;product=Inner membrane transport protein YnfM
scaffold17|size237428	Prodigal:2.60	CDS	45012	45812	.	-	0	ID=RSULL_01548;eC_number=1.1.1.47;gene=ycdF_1;inference=ab initio prediction:Prodigal:2.60,similar to AA sequence:UniProtKB:P80869;locus_tag=RSULL_01548;product=Glucose 1-dehydrogenase 2
scaffold17|size237428	Prodigal:2.60	CDS	45837	46622	.	-	0	ID=RSULL_01549;eC_number=1.1.1.53;inference=ab initio prediction:Prodigal:2.60,similar to AA sequence:UniProtKB:P19992;locus_tag=RSULL_01549;product=3-alpha-(or 20-beta)-hydroxysteroid dehydrogenase
scaffold17|size237428	Prodigal:2.60	CDS	46627	47703	.	-	0	ID=RSULL_01550;eC_number=1.3.1.32;gene=tfdF_1;inference=ab initio prediction:Prodigal:2.60,similar to AA sequence:UniProtKB:Q93T12;locus_tag=RSULL_01550;product=Maleylacetate reductase
scaffold17|size237428	Prodigal:2.60	CDS	47708	47995	.	-	0	ID=RSULL_01551;inference=ab initio prediction:Prodigal:2.60,protein motif:CLUSTERS:PRK12863;locus_tag=RSULL_01551;product=YciI-like protein
scaffold17|size237428	Prodigal:2.60	CDS	47998	48330	.	-	0	ID=RSULL_01552;inference=ab initio prediction:Prodigal:2.60,protein motif:Pfam:PF07876.6;locus_tag=RSULL_01552;product=Stress responsive A/B Barrel Domain protein
scaffold17|size237428	Prodigal:2.60	CDS	48446	49378	.	+	0	ID=RSULL_01553;gene=dmlR_7;inference=ab initio prediction:Prodigal:2.60,similar to AA sequence:UniProtKB:P76250;locus_tag=RSULL_01553;product=D-malate degradation protein R
scaffold17|size237428	Prodigal:2.60	CDS	49511	50371	.	+	0	ID=RSULL_01554;eC_number=5.3.99.-;gene=iolI_1;inference=ab initio prediction:Prodigal:2.60,similar to AA sequence:UniProtKB:P42419;locus_tag=RSULL_01554;product=Inosose isomerase
scaffold17|size237428	Prodigal:2.60	CDS	50545	51384	.	+	0	ID=RSULL_01555;eC_number=1.13.11.37;gene=chqB_1;inference=ab initio prediction:Prodigal:2.60,similar to AA sequence:UniProtKB:Q5PXQ6;locus_tag=RSULL_01555;product=Hydroxyquinol 1%2C2-dioxygenase
scaffold17|size237428	Prodigal:2.60	CDS	51381	51722	.	+	0	ID=RSULL_01556;inference=ab initio prediction:Prodigal:2.60;locus_tag=RSULL_01556;product=hypothetical protein
scaffold17|size237428	Prodigal:2.60	CDS	51880	52860	.	-	0	ID=RSULL_01557;inference=ab initio prediction:Prodigal:2.60,protein motif:CLUSTERS:PRK00685;locus_tag=RSULL_01557;product=metal-dependent hydrolase
scaffold17|size237428	Prodigal:2.60	CDS	53017	53337	.	-	0	ID=RSULL_01558;eC_number=1.17.1.4;gene=xdhA_1;inference=ab initio prediction:Prodigal:2.60,similar to AA sequence:UniProtKB:Q46799;locus_tag=RSULL_01558;product=Xanthine dehydrogenase molybdenum-binding subunit
scaffold17|size237428	Prodigal:2.60	CDS	53530	54474	.	+	0	ID=RSULL_01559;gene=rhaS_2;inference=ab initio prediction:Prodigal:2.60,similar to AA sequence:UniProtKB:P09377;locus_tag=RSULL_01559;product=L-rhamnose operon regulatory protein RhaS
scaffold17|size237428	Prodigal:2.60	CDS	54708	55166	.	+	0	ID=RSULL_01560;eC_number=1.3.99.16;gene=iorA_1;inference=ab initio prediction:Prodigal:2.60,similar to AA sequence:UniProtKB:Q51697;locus_tag=RSULL_01560;product=Isoquinoline 1-oxidoreductase subunit alpha
scaffold17|size237428	Prodigal:2.60	CDS	55170	57389	.	+	0	ID=RSULL_01561;eC_number=1.3.99.16;gene=iorB_1;inference=ab initio prediction:Prodigal:2.60,similar to AA sequence:UniProtKB:Q51698;locus_tag=RSULL_01561;product=Isoquinoline 1-oxidoreductase subunit beta
scaffold17|size237428	Prodigal:2.60	CDS	57908	58159	.	+	0	ID=RSULL_01562;inference=ab initio prediction:Prodigal:2.60;locus_tag=RSULL_01562;product=hypothetical protein
scaffold17|size237428	Prodigal:2.60	CDS	58472	58681	.	-	0	ID=RSULL_01563;inference=ab initio prediction:Prodigal:2.60;locus_tag=RSULL_01563;product=hypothetical protein
scaffold17|size237428	Prodigal:2.60	CDS	58801	59052	.	+	0	ID=RSULL_01564;inference=ab initio prediction:Prodigal:2.60;locus_tag=RSULL_01564;product=hypothetical protein
scaffold17|size237428	Prodigal:2.60	CDS	59159	59932	.	+	0	ID=RSULL_01565;eC_number=2.7.7.-;inference=ab initio prediction:Prodigal:2.60,similar to AA sequence:UniProtKB:Q8E9K5;locus_tag=RSULL_01565;product=Adenosine monophosphate-protein transferase SoFic
scaffold17|size237428	Prodigal:2.60	CDS	60319	61116	.	-	0	ID=RSULL_01566;gene=ydcV_4;inference=ab initio prediction:Prodigal:2.60,similar to AA sequence:UniProtKB:P0AFR9;locus_tag=RSULL_01566;product=Inner membrane ABC transporter permease protein YdcV
scaffold17|size237428	Prodigal:2.60	CDS	61113	61967	.	-	0	ID=RSULL_01567;gene=potB_2;inference=ab initio prediction:Prodigal:2.60,similar to AA sequence:UniProtKB:P0AFK4;locus_tag=RSULL_01567;product=Spermidine/putrescine transport system permease protein PotB
scaffold17|size237428	Prodigal:2.60	CDS	61964	63001	.	-	0	ID=RSULL_01568;eC_number=3.6.3.25;gene=cysA_2;inference=ab initio prediction:Prodigal:2.60,similar to AA sequence:UniProtKB:P14788;locus_tag=RSULL_01568;product=Sulfate/thiosulfate import ATP-binding protein CysA
scaffold17|size237428	Prodigal:2.60	CDS	63109	64197	.	-	0	ID=RSULL_01569;gene=potD_3;inference=ab initio prediction:Prodigal:2.60,similar to AA sequence:UniProtKB:P0AFK9;locus_tag=RSULL_01569;product=Spermidine/putrescine-binding periplasmic protein precursor
scaffold17|size237428	Prodigal:2.60	CDS	64258	65319	.	-	0	ID=RSULL_01570;eC_number=3.5.3.7;gene=gbh;inference=ab initio prediction:Prodigal:2.60,similar to AA sequence:UniProtKB:Q8KZT5;locus_tag=RSULL_01570;product=Guanidinobutyrase
scaffold17|size237428	Prodigal:2.60	CDS	65485	66516	.	+	0	ID=RSULL_01571;gene=gcvA_2;inference=ab initio prediction:Prodigal:2.60,similar to AA sequence:UniProtKB:P0A9F6;locus_tag=RSULL_01571;product=Gcv operon activator
scaffold17|size237428	Prodigal:2.60	CDS	66541	67704	.	+	0	ID=RSULL_01572;eC_number=2.6.1.1;gene=aspC_1;inference=ab initio prediction:Prodigal:2.60,similar to AA sequence:UniProtKB:Q9X0Y2;locus_tag=RSULL_01572;product=Aspartate aminotransferase
scaffold17|size237428	Prodigal:2.60	CDS	67784	68719	.	+	0	ID=RSULL_01573;eC_number=4.2.2.-;gene=slt_1;inference=ab initio prediction:Prodigal:2.60,similar to AA sequence:UniProtKB:P0AGC3;locus_tag=RSULL_01573;product=Soluble lytic murein transglycosylase precursor
scaffold17|size237428	Prodigal:2.60	CDS	68729	69388	.	-	0	ID=RSULL_01574;eC_number=5.2.1.4;gene=nagL;inference=ab initio prediction:Prodigal:2.60,similar to AA sequence:UniProtKB:O86043;locus_tag=RSULL_01574;product=Maleylpyruvate isomerase
scaffold17|size237428	Prodigal:2.60	CDS	69397	70413	.	-	0	ID=RSULL_01575;eC_number=4.3.2.3;inference=ab initio prediction:Prodigal:2.60,similar to AA sequence:UniProtKB:Q39BA7;locus_tag=RSULL_01575;product=Ureidoglycolate lyase
scaffold17|size237428	Prodigal:2.60	CDS	70454	71809	.	-	0	ID=RSULL_01576;eC_number=1.13.11.5;gene=hmgA;inference=ab initio prediction:Prodigal:2.60,similar to AA sequence:UniProtKB:Q9X4F5;locus_tag=RSULL_01576;product=Homogentisate 1%2C2-dioxygenase
scaffold17|size237428	Prodigal:2.60	CDS	71832	72326	.	+	0	ID=RSULL_01577;inference=ab initio prediction:Prodigal:2.60,protein motif:CLUSTERS:PRK10870;locus_tag=RSULL_01577;product=transcriptional repressor MprA
scaffold17|size237428	Prodigal:2.60	CDS	72772	74118	.	-	0	ID=RSULL_01578;inference=ab initio prediction:Prodigal:2.60,protein motif:TIGRFAMs:TIGR00785;locus_tag=RSULL_01578;product=transporter%2C divalent anion:Na+ symporter (DASS) family
scaffold17|size237428	Prodigal:2.60	CDS	74215	75729	.	-	0	ID=RSULL_01579;eC_number=6.2.1.3;gene=lcfB_1;inference=ab initio prediction:Prodigal:2.60,similar to AA sequence:UniProtKB:O07610;locus_tag=RSULL_01579;product=Long-chain-fatty-acid--CoA ligase
scaffold17|size237428	Prodigal:2.60	CDS	75755	77149	.	-	0	ID=RSULL_01580;inference=ab initio prediction:Prodigal:2.60,protein motif:Pfam:PF05292.5;locus_tag=RSULL_01580;product=Malonyl-CoA decarboxylase (MCD)
scaffold17|size237428	Prodigal:2.60	CDS	77306	77956	.	+	0	ID=RSULL_01581;gene=csiR_2;inference=ab initio prediction:Prodigal:2.60,similar to AA sequence:UniProtKB:P37338;locus_tag=RSULL_01581;product=Carbon starvation induced regulator
scaffold17|size237428	Prodigal:2.60	CDS	78322	78828	.	-	0	ID=RSULL_01582;inference=ab initio prediction:Prodigal:2.60,protein motif:Cdd:COG4101;locus_tag=RSULL_01582;product=putative mannose-6-phosphate isomerase
scaffold17|size237428	Prodigal:2.60	CDS	78865	79413	.	-	0	ID=RSULL_01583;inference=ab initio prediction:Prodigal:2.60,protein motif:CLUSTERS:PRK09437;locus_tag=RSULL_01583;product=thioredoxin-dependent thiol peroxidase
scaffold17|size237428	Prodigal:2.60	CDS	79572	80426	.	-	0	ID=RSULL_01584;gene=ssuC_4;inference=ab initio prediction:Prodigal:2.60,similar to AA sequence:UniProtKB:P40401;locus_tag=RSULL_01584;product=Putative aliphatic sulfonates transport permease protein SsuC
scaffold17|size237428	Prodigal:2.60	CDS	80423	81211	.	-	0	ID=RSULL_01585;eC_number=3.6.3.36;gene=tauB_2;inference=ab initio prediction:Prodigal:2.60,similar to AA sequence:UniProtKB:Q47538;locus_tag=RSULL_01585;product=Taurine import ATP-binding protein TauB
scaffold17|size237428	Prodigal:2.60	CDS	81267	82280	.	-	0	ID=RSULL_01586;gene=tauA;inference=ab initio prediction:Prodigal:2.60,similar to AA sequence:UniProtKB:Q47537;locus_tag=RSULL_01586;product=Sulfate starvation-induced protein 1
scaffold17|size237428	Prodigal:2.60	CDS	82506	83858	.	+	0	ID=RSULL_01587;inference=ab initio prediction:Prodigal:2.60;locus_tag=RSULL_01587;product=hypothetical protein
scaffold17|size237428	Prodigal:2.60	CDS	84118	84456	.	-	0	ID=RSULL_01588;inference=ab initio prediction:Prodigal:2.60;locus_tag=RSULL_01588;product=hypothetical protein
scaffold17|size237428	Prodigal:2.60	CDS	84577	84882	.	-	0	ID=RSULL_01589;inference=ab initio prediction:Prodigal:2.60,protein motif:Pfam:PF05016.8;locus_tag=RSULL_01589;product=Plasmid stabilisation system protein
scaffold17|size237428	Prodigal:2.60	CDS	84879	85151	.	-	0	ID=RSULL_01590;inference=ab initio prediction:Prodigal:2.60,protein motif:Pfam:PF01402.15;locus_tag=RSULL_01590;product=Ribbon-helix-helix protein%2C copG family
scaffold17|size237428	Prodigal:2.60	CDS	85213	85737	.	+	0	ID=RSULL_01591;inference=ab initio prediction:Prodigal:2.60;locus_tag=RSULL_01591;product=hypothetical protein
scaffold17|size237428	Prodigal:2.60	CDS	86257	86502	.	+	0	ID=RSULL_01592;inference=ab initio prediction:Prodigal:2.60,protein motif:TIGRFAMs:TIGR01552;locus_tag=RSULL_01592;product=prevent-host-death family protein
scaffold17|size237428	Prodigal:2.60	CDS	86499	86927	.	+	0	ID=RSULL_01593;inference=ab initio prediction:Prodigal:2.60,protein motif:Cdd:COG5573;locus_tag=RSULL_01593;product=putative nucleic-acid-binding protein%2C contains PIN domain
scaffold17|size237428	Prodigal:2.60	CDS	87243	87731	.	-	0	ID=RSULL_01594;gene=lrp_1;inference=ab initio prediction:Prodigal:2.60,similar to AA sequence:UniProtKB:P0ACJ0;locus_tag=RSULL_01594;product=Leucine-responsive regulatory protein
scaffold17|size237428	Prodigal:2.60	CDS	87860	88972	.	+	0	ID=RSULL_01595;eC_number=1.13.11.27;gene=hpd_1;inference=ab initio prediction:Prodigal:2.60,similar to AA sequence:UniProtKB:P80064;locus_tag=RSULL_01595;product=4-hydroxyphenylpyruvate dioxygenase
scaffold17|size237428	Prodigal:2.60	CDS	89060	89659	.	-	0	ID=RSULL_01596;inference=ab initio prediction:Prodigal:2.60,protein motif:Pfam:PF04955.6;locus_tag=RSULL_01596;product=HupE / UreJ protein
scaffold17|size237428	Prodigal:2.60	CDS	89831	90847	.	-	0	ID=RSULL_01597;gene=rafR_3;inference=ab initio prediction:Prodigal:2.60,similar to AA sequence:UniProtKB:P21867;locus_tag=RSULL_01597;product=Raffinose operon repressor
scaffold17|size237428	Prodigal:2.60	CDS	91151	92416	.	+	0	ID=RSULL_01598;inference=ab initio prediction:Prodigal:2.60,similar to AA sequence:UniProtKB:Q9RUE8;locus_tag=RSULL_01598;product=putative ABC transporter-binding protein precursor
scaffold17|size237428	Prodigal:2.60	CDS	92487	93473	.	+	0	ID=RSULL_01599;gene=sugA_2;inference=ab initio prediction:Prodigal:2.60,similar to AA sequence:UniProtKB:O50452;locus_tag=RSULL_01599;product=Trehalose transport system permease protein SugA
scaffold17|size237428	Prodigal:2.60	CDS	93473	94303	.	+	0	ID=RSULL_01600;gene=sugB_5;inference=ab initio prediction:Prodigal:2.60,similar to AA sequence:UniProtKB:O50453;locus_tag=RSULL_01600;product=Trehalose transport system permease protein SugB
scaffold17|size237428	Prodigal:2.60	CDS	94316	95341	.	+	0	ID=RSULL_01601;eC_number=3.6.3.20;gene=ugpC_5;inference=ab initio prediction:Prodigal:2.60,similar to AA sequence:UniProtKB:P10907;locus_tag=RSULL_01601;product=sn-glycerol-3-phosphate import ATP-binding protein UgpC
scaffold17|size237428	Prodigal:2.60	CDS	95407	96192	.	+	0	ID=RSULL_01602;inference=ab initio prediction:Prodigal:2.60,protein motif:Cdd:COG4813;locus_tag=RSULL_01602;product=Trehalose utilization protein
scaffold17|size237428	Prodigal:2.60	CDS	96203	97318	.	+	0	ID=RSULL_01603;eC_number=1.1.1.292;gene=afr_5;inference=ab initio prediction:Prodigal:2.60,similar to AA sequence:UniProtKB:Q2I8V6;locus_tag=RSULL_01603;product=1%2C5-anhydro-D-fructose reductase
scaffold17|size237428	Prodigal:2.60	CDS	97465	98556	.	+	0	ID=RSULL_01604;eC_number=1.-.-.-;gene=ycjS_2;inference=ab initio prediction:Prodigal:2.60,similar to AA sequence:UniProtKB:P77503;locus_tag=RSULL_01604;product=putative oxidoreductase YcjS
scaffold17|size237428	Prodigal:2.60	CDS	98779	99051	.	-	0	ID=RSULL_01605;inference=ab initio prediction:Prodigal:2.60;locus_tag=RSULL_01605;product=hypothetical protein
scaffold17|size237428	Prodigal:2.60	CDS	99103	101001	.	-	0	ID=RSULL_01606;inference=ab initio prediction:Prodigal:2.60,similar to AA sequence:UniProtKB:Q9WYC4;locus_tag=RSULL_01606;product=putative ABC transporter ATP-binding protein
scaffold17|size237428	Prodigal:2.60	CDS	101024	102877	.	-	0	ID=RSULL_01607;eC_number=3.6.3.-;inference=ab initio prediction:Prodigal:2.60,similar to AA sequence:UniProtKB:Q99T13;locus_tag=RSULL_01607;product=Putative multidrug export ATP-binding/permease protein
scaffold17|size237428	Prodigal:2.60	CDS	103968	105374	.	+	0	ID=RSULL_01608;inference=ab initio prediction:Prodigal:2.60;locus_tag=RSULL_01608;product=hypothetical protein
scaffold17|size237428	Prodigal:2.60	CDS	105448	107148	.	+	0	ID=RSULL_01609;inference=ab initio prediction:Prodigal:2.60,similar to AA sequence:UniProtKB:Q881J7;locus_tag=RSULL_01609;product=Blue-light-activated protein
scaffold17|size237428	Prodigal:2.60	CDS	107064	107747	.	-	0	ID=RSULL_01610;inference=ab initio prediction:Prodigal:2.60,protein motif:Cdd:COG3346;locus_tag=RSULL_01610;note=putative conserved protein;product=hypothetical protein
scaffold17|size237428	Prodigal:2.60	CDS	107853	108254	.	-	0	ID=RSULL_01611;gene=cyoD;inference=ab initio prediction:Prodigal:2.60,similar to AA sequence:UniProtKB:P0ABJ6;locus_tag=RSULL_01611;product=Cytochrome o ubiquinol oxidase protein CyoD
scaffold17|size237428	Prodigal:2.60	CDS	108251	108871	.	-	0	ID=RSULL_01612;eC_number=1.10.3.-;gene=cyoC_1;inference=ab initio prediction:Prodigal:2.60,similar to AA sequence:UniProtKB:P0ABJ3;locus_tag=RSULL_01612;product=Cytochrome o ubiquinol oxidase subunit 3
scaffold17|size237428	Prodigal:2.60	CDS	108877	110880	.	-	0	ID=RSULL_01613;eC_number=1.10.3.-;gene=cyoB;inference=ab initio prediction:Prodigal:2.60,similar to AA sequence:UniProtKB:P0ABI8;locus_tag=RSULL_01613;product=Ubiquinol oxidase subunit 1
scaffold17|size237428	Prodigal:2.60	CDS	110926	112113	.	-	0	ID=RSULL_01614;eC_number=1.10.3.-;gene=cyoA;inference=ab initio prediction:Prodigal:2.60,similar to AA sequence:UniProtKB:P0ABJ1;locus_tag=RSULL_01614;product=Ubiquinol oxidase subunit 2 precursor
scaffold17|size237428	Prodigal:2.60	CDS	112486	113820	.	+	0	ID=RSULL_01615;gene=yhjE_1;inference=ab initio prediction:Prodigal:2.60,similar to AA sequence:UniProtKB:P37643;locus_tag=RSULL_01615;product=Inner membrane metabolite transport protein YhjE
scaffold17|size237428	Prodigal:2.60	CDS	113889	114359	.	-	0	ID=RSULL_01616;inference=ab initio prediction:Prodigal:2.60,similar to AA sequence:UniProtKB:Q98GN8;locus_tag=RSULL_01616;product=MlotiK1 channel
scaffold17|size237428	Prodigal:2.60	CDS	114467	117181	.	-	0	ID=RSULL_01617;inference=ab initio prediction:Prodigal:2.60,similar to AA sequence:UniProtKB:Q9WYC4;locus_tag=RSULL_01617;product=putative ABC transporter ATP-binding protein
scaffold17|size237428	Prodigal:2.60	CDS	117373	118506	.	-	0	ID=RSULL_01618;inference=ab initio prediction:Prodigal:2.60,protein motif:CLUSTERS:PRK00726;locus_tag=RSULL_01618;product=undecaprenyldiphospho-muramoylpentapeptide beta-N- acetylglucosaminyltransferase
scaffold17|size237428	Prodigal:2.60	CDS	118503	119750	.	-	0	ID=RSULL_01619;eC_number=2.4.1.57;gene=pimB_2;inference=ab initio prediction:Prodigal:2.60,similar to AA sequence:UniProtKB:A0R043;locus_tag=RSULL_01619;product=GDP-mannose-dependent alpha-(1-6)-phosphatidylinositol monomannoside mannosyltransferase
scaffold17|size237428	Prodigal:2.60	CDS	119762	120970	.	-	0	ID=RSULL_01620;inference=ab initio prediction:Prodigal:2.60,protein motif:Cdd:COG4671;locus_tag=RSULL_01620;product=putative glycosyl transferase
scaffold17|size237428	Prodigal:2.60	CDS	121064	122236	.	-	0	ID=RSULL_01621;gene=dppC_2;inference=ab initio prediction:Prodigal:2.60,similar to AA sequence:UniProtKB:P26904;locus_tag=RSULL_01621;product=Dipeptide transport system permease protein DppC
scaffold17|size237428	Prodigal:2.60	CDS	122236	123234	.	-	0	ID=RSULL_01622;gene=dppB_3;inference=ab initio prediction:Prodigal:2.60,similar to AA sequence:UniProtKB:P0AEF8;locus_tag=RSULL_01622;product=Dipeptide transport system permease protein DppB
scaffold17|size237428	Prodigal:2.60	CDS	123236	125146	.	-	0	ID=RSULL_01623;inference=ab initio prediction:Prodigal:2.60,similar to AA sequence:UniProtKB:Q9RU24;locus_tag=RSULL_01623;product=putative ABC transporter-binding protein precursor
scaffold17|size237428	Prodigal:2.60	CDS	125140	127035	.	-	0	ID=RSULL_01624;eC_number=3.6.3.-;gene=gsiA_4;inference=ab initio prediction:Prodigal:2.60,similar to AA sequence:UniProtKB:P75796;locus_tag=RSULL_01624;product=Glutathione import ATP-binding protein GsiA
scaffold17|size237428	Prodigal:2.60	CDS	127184	128527	.	-	0	ID=RSULL_01625;eC_number=4.6.1.1;gene=cyaA_4;inference=ab initio prediction:Prodigal:2.60,similar to AA sequence:UniProtKB:P40137;locus_tag=RSULL_01625;product=Adenylate cyclase 1
scaffold17|size237428	Prodigal:2.60	CDS	128976	130316	.	+	0	ID=RSULL_01626;eC_number=1.1.1.136;gene=wbpA;inference=ab initio prediction:Prodigal:2.60,similar to AA sequence:UniProtKB:G3XD94;locus_tag=RSULL_01626;product=UDP-N-acetyl-D-glucosamine 6-dehydrogenase
scaffold17|size237428	Prodigal:2.60	CDS	130306	131481	.	-	0	ID=RSULL_01627;inference=ab initio prediction:Prodigal:2.60;locus_tag=RSULL_01627;product=hypothetical protein
scaffold17|size237428	Prodigal:2.60	CDS	131605	132084	.	+	0	ID=RSULL_01628;inference=ab initio prediction:Prodigal:2.60,protein motif:Pfam:PF12692.1;locus_tag=RSULL_01628;product=S-adenosyl-L-methionine methyltransferase
scaffold17|size237428	Prodigal:2.60	CDS	132085	132963	.	-	0	ID=RSULL_01629;inference=ab initio prediction:Prodigal:2.60,protein motif:TIGRFAMs:TIGR01444;locus_tag=RSULL_01629;product=methyltransferase%2C FkbM family
scaffold17|size237428	Prodigal:2.60	CDS	132963	134681	.	-	0	ID=RSULL_01630;eC_number=4.6.1.1;gene=cyaA_5;inference=ab initio prediction:Prodigal:2.60,similar to AA sequence:UniProtKB:P40137;locus_tag=RSULL_01630;product=Adenylate cyclase 1
scaffold17|size237428	Prodigal:2.60	CDS	134984	136072	.	+	0	ID=RSULL_01631;eC_number=2.4.1.-;gene=kanE_1;inference=ab initio prediction:Prodigal:2.60,similar to AA sequence:UniProtKB:Q65CC7;locus_tag=RSULL_01631;product=Glycosyltransferase KanE
scaffold17|size237428	Prodigal:2.60	CDS	136069	136848	.	+	0	ID=RSULL_01632;inference=ab initio prediction:Prodigal:2.60,protein motif:Cdd:COG4671;locus_tag=RSULL_01632;product=putative glycosyl transferase
scaffold17|size237428	Prodigal:2.60	CDS	136830	137660	.	-	0	ID=RSULL_01633;inference=ab initio prediction:Prodigal:2.60,protein motif:CLUSTERS:PRK00055;locus_tag=RSULL_01633;product=ribonuclease Z
scaffold17|size237428	Prodigal:2.60	CDS	137771	138673	.	-	0	ID=RSULL_01634;eC_number=1.1.1.69;gene=gno_1;inference=ab initio prediction:Prodigal:2.60,similar to AA sequence:UniProtKB:P50199;locus_tag=RSULL_01634;product=Gluconate 5-dehydrogenase
scaffold17|size237428	Prodigal:2.60	CDS	138790	139293	.	+	0	ID=RSULL_01635;inference=ab initio prediction:Prodigal:2.60,protein motif:Cdd:COG3153;locus_tag=RSULL_01635;product=putative acetyltransferase
scaffold17|size237428	Prodigal:2.60	CDS	139308	140024	.	-	0	ID=RSULL_01636;gene=livF_3;inference=ab initio prediction:Prodigal:2.60,similar to AA sequence:UniProtKB:P22731;locus_tag=RSULL_01636;product=LIV-I protein F
scaffold17|size237428	Prodigal:2.60	CDS	140005	140769	.	-	0	ID=RSULL_01637;eC_number=3.6.3.-;gene=lptB_2;inference=ab initio prediction:Prodigal:2.60,similar to AA sequence:UniProtKB:P45073;locus_tag=RSULL_01637;product=Lipopolysaccharide export system ATP-binding protein LptB
scaffold17|size237428	Prodigal:2.60	CDS	140766	141773	.	-	0	ID=RSULL_01638;inference=ab initio prediction:Prodigal:2.60,protein motif:CLUSTERS:PRK11301;locus_tag=RSULL_01638;product=leucine/isoleucine/valine transporter permease subunit
scaffold17|size237428	Prodigal:2.60	CDS	141775	142638	.	-	0	ID=RSULL_01639;gene=livH_3;inference=ab initio prediction:Prodigal:2.60,similar to AA sequence:UniProtKB:P0AEX7;locus_tag=RSULL_01639;product=LIV-I protein H
scaffold17|size237428	Prodigal:2.60	CDS	142828	144000	.	-	0	ID=RSULL_01640;gene=braC_2;inference=ab initio prediction:Prodigal:2.60,similar to AA sequence:UniProtKB:P21175;locus_tag=RSULL_01640;product=Leucine-%2C isoleucine-%2C valine-%2C threonine-%2C and alanine-binding protein precursor
scaffold17|size237428	Prodigal:2.60	CDS	144163	145299	.	-	0	ID=RSULL_01641;eC_number=5.5.1.2;gene=pcaB_1;inference=ab initio prediction:Prodigal:2.60,similar to AA sequence:UniProtKB:Q59092;locus_tag=RSULL_01641;product=3-carboxy-cis%2Ccis-muconate cycloisomerase
scaffold17|size237428	Prodigal:2.60	CDS	145322	146491	.	-	0	ID=RSULL_01642;inference=ab initio prediction:Prodigal:2.60,protein motif:Pfam:PF01757.16;locus_tag=RSULL_01642;product=Acyltransferase family protein
scaffold17|size237428	Prodigal:2.60	CDS	146676	147287	.	-	0	ID=RSULL_01643;eC_number=1.13.11.3;gene=pcaG;inference=ab initio prediction:Prodigal:2.60,similar to AA sequence:UniProtKB:P20371;locus_tag=RSULL_01643;product=Protocatechuate 3%2C4-dioxygenase alpha chain
scaffold17|size237428	Prodigal:2.60	CDS	147290	148039	.	-	0	ID=RSULL_01644;eC_number=1.13.11.3;gene=pcaH;inference=ab initio prediction:Prodigal:2.60,similar to AA sequence:UniProtKB:P00437;locus_tag=RSULL_01644;product=Protocatechuate 3%2C4-dioxygenase beta chain
scaffold17|size237428	Prodigal:2.60	CDS	148049	148453	.	-	0	ID=RSULL_01645;inference=ab initio prediction:Prodigal:2.60,protein motif:TIGRFAMs:TIGR02425;locus_tag=RSULL_01645;product=4-carboxymuconolactone decarboxylase
scaffold17|size237428	Prodigal:2.60	CDS	148450	149259	.	-	0	ID=RSULL_01646;eC_number=3.1.1.24;gene=catD_1;inference=ab initio prediction:Prodigal:2.60,similar to AA sequence:UniProtKB:P00632;locus_tag=RSULL_01646;product=3-oxoadipate enol-lactonase 2
scaffold17|size237428	Prodigal:2.60	CDS	149352	150275	.	+	0	ID=RSULL_01647;gene=gbpR_1;inference=ab initio prediction:Prodigal:2.60,similar to AA sequence:UniProtKB:P52661;locus_tag=RSULL_01647;product=Galactose-binding protein regulator
scaffold17|size237428	Prodigal:2.60	CDS	150223	150834	.	-	0	ID=RSULL_01648;inference=ab initio prediction:Prodigal:2.60;locus_tag=RSULL_01648;product=hypothetical protein
scaffold17|size237428	Prodigal:2.60	CDS	151001	151267	.	+	0	ID=RSULL_01649;inference=ab initio prediction:Prodigal:2.60,protein motif:Cdd:COG5552;locus_tag=RSULL_01649;note=putative conserved protein;product=hypothetical protein
scaffold17|size237428	Prodigal:2.60	CDS	151983	152465	.	+	0	ID=RSULL_01650;inference=ab initio prediction:Prodigal:2.60;locus_tag=RSULL_01650;product=hypothetical protein
scaffold17|size237428	Prodigal:2.60	CDS	153011	153367	.	+	0	ID=RSULL_01651;inference=ab initio prediction:Prodigal:2.60;locus_tag=RSULL_01651;product=hypothetical protein
scaffold17|size237428	Prodigal:2.60	CDS	153527	154435	.	+	0	ID=RSULL_01652;inference=ab initio prediction:Prodigal:2.60;locus_tag=RSULL_01652;product=hypothetical protein
scaffold17|size237428	Prodigal:2.60	CDS	154727	155194	.	-	0	ID=RSULL_01653;inference=ab initio prediction:Prodigal:2.60,protein motif:Pfam:PF01527.14;locus_tag=RSULL_01653;product=Transposase
scaffold17|size237428	Prodigal:2.60	CDS	155377	155553	.	-	0	ID=RSULL_01654;inference=ab initio prediction:Prodigal:2.60;locus_tag=RSULL_01654;product=hypothetical protein
scaffold17|size237428	Prodigal:2.60	CDS	155589	157058	.	-	0	ID=RSULL_01655;gene=hsrA_1;inference=ab initio prediction:Prodigal:2.60,similar to AA sequence:UniProtKB:P31474;locus_tag=RSULL_01655;product=High-copy suppressor of rspA
scaffold17|size237428	Prodigal:2.60	CDS	157508	157933	.	+	0	ID=RSULL_01656;inference=ab initio prediction:Prodigal:2.60,protein motif:Cdd:COG3607;locus_tag=RSULL_01656;product=putative lactoylglutathione lyase
scaffold17|size237428	Prodigal:2.60	CDS	158020	158223	.	-	0	ID=RSULL_01657;inference=ab initio prediction:Prodigal:2.60;locus_tag=RSULL_01657;product=hypothetical protein
scaffold17|size237428	Prodigal:2.60	CDS	158274	158537	.	-	0	ID=RSULL_01658;inference=ab initio prediction:Prodigal:2.60;locus_tag=RSULL_01658;product=hypothetical protein
scaffold17|size237428	Prodigal:2.60	CDS	158539	158787	.	-	0	ID=RSULL_01659;inference=ab initio prediction:Prodigal:2.60;locus_tag=RSULL_01659;product=hypothetical protein
scaffold17|size237428	Prodigal:2.60	CDS	158747	159661	.	-	0	ID=RSULL_01660;inference=ab initio prediction:Prodigal:2.60,protein motif:Pfam:PF02485.15;locus_tag=RSULL_01660;product=Core-2/I-Branching enzyme
scaffold17|size237428	Prodigal:2.60	CDS	159901	161526	.	-	0	ID=RSULL_01661;gene=groL_2;inference=ab initio prediction:Prodigal:2.60,similar to AA sequence:UniProtKB:P23033;locus_tag=RSULL_01661;note=TPN60;product=hypothetical protein
scaffold17|size237428	Prodigal:2.60	CDS	161590	161886	.	-	0	ID=RSULL_01662;inference=ab initio prediction:Prodigal:2.60,protein motif:CLUSTERS:PRK00364;locus_tag=RSULL_01662;product=co-chaperonin GroES
scaffold17|size237428	Prodigal:2.60	CDS	162311	165556	.	+	0	ID=RSULL_01663;eC_number=2.4.99.16;gene=glgE1;inference=ab initio prediction:Prodigal:2.60,similar to AA sequence:UniProtKB:Q9L1K2;locus_tag=RSULL_01663;product=Alpha-1%2C4-glucan:maltose-1-phosphate maltosyltransferase 1
scaffold17|size237428	Prodigal:2.60	CDS	165572	168886	.	+	0	ID=RSULL_01664;eC_number=3.2.1.1;gene=treS_1;inference=ab initio prediction:Prodigal:2.60,similar to AA sequence:UniProtKB:A0R6E0;locus_tag=RSULL_01664;product=Trehalose synthase/amylase TreS
scaffold17|size237428	Prodigal:2.60	CDS	168883	171090	.	+	0	ID=RSULL_01665;eC_number=2.4.1.18;gene=glgB_1;inference=ab initio prediction:Prodigal:2.60,similar to AA sequence:UniProtKB:Q8GQC5;locus_tag=RSULL_01665;product=1%2C4-alpha-glucan branching enzyme GlgB
scaffold17|size237428	Prodigal:2.60	CDS	171168	173231	.	-	0	ID=RSULL_01666;gene=cph2_5;inference=ab initio prediction:Prodigal:2.60,similar to AA sequence:UniProtKB:Q55434;locus_tag=RSULL_01666;product=Bacteriophytochrome cph2
scaffold17|size237428	Prodigal:2.60	CDS	173952	174194	.	+	0	ID=RSULL_01667;inference=ab initio prediction:Prodigal:2.60;locus_tag=RSULL_01667;product=hypothetical protein
scaffold17|size237428	Prodigal:2.60	CDS	174209	174565	.	+	0	ID=RSULL_01668;inference=ab initio prediction:Prodigal:2.60,protein motif:Pfam:PF00036.26;locus_tag=RSULL_01668;product=EF hand
scaffold17|size237428	Prodigal:2.60	CDS	174698	176230	.	-	0	ID=RSULL_01669;inference=ab initio prediction:Prodigal:2.60,protein motif:Cdd:COG3436;locus_tag=RSULL_01669;product=Transposase
scaffold17|size237428	Prodigal:2.60	CDS	176304	176660	.	-	0	ID=RSULL_01670;inference=ab initio prediction:Prodigal:2.60,protein motif:Cdd:COG3436;locus_tag=RSULL_01670;product=Transposase
scaffold17|size237428	Prodigal:2.60	CDS	176657	177106	.	-	0	ID=RSULL_01671;inference=ab initio prediction:Prodigal:2.60,protein motif:CLUSTERS:PRK09413;locus_tag=RSULL_01671;product=IS2 repressor TnpA
scaffold17|size237428	Prodigal:2.60	CDS	177763	177996	.	-	0	ID=RSULL_01672;inference=ab initio prediction:Prodigal:2.60;locus_tag=RSULL_01672;product=hypothetical protein
scaffold17|size237428	Prodigal:2.60	CDS	178440	178628	.	+	0	ID=RSULL_01673;inference=ab initio prediction:Prodigal:2.60;locus_tag=RSULL_01673;product=hypothetical protein
scaffold17|size237428	Prodigal:2.60	CDS	178666	178902	.	+	0	ID=RSULL_01674;gene=rpsU_1;inference=ab initio prediction:Prodigal:2.60,similar to AA sequence:UniProtKB:Q6N274;locus_tag=RSULL_01674;note=RRP-S21;product=hypothetical protein
scaffold17|size237428	Prodigal:2.60	CDS	178964	179158	.	+	0	ID=RSULL_01675;inference=ab initio prediction:Prodigal:2.60;locus_tag=RSULL_01675;product=hypothetical protein
scaffold17|size237428	Prodigal:2.60	CDS	179257	179538	.	-	0	ID=RSULL_01676;inference=ab initio prediction:Prodigal:2.60;locus_tag=RSULL_01676;product=hypothetical protein
scaffold17|size237428	Prodigal:2.60	CDS	179759	181036	.	+	0	ID=RSULL_01677;inference=ab initio prediction:Prodigal:2.60,protein motif:TIGRFAMs:TIGR04047;locus_tag=RSULL_01677;product=glycosyltransferase%2C family
scaffold17|size237428	Prodigal:2.60	CDS	181045	182100	.	+	0	ID=RSULL_01678;inference=ab initio prediction:Prodigal:2.60,protein motif:Pfam:PF01370.15;locus_tag=RSULL_01678;product=NAD dependent epimerase/dehydratase family protein
scaffold17|size237428	Prodigal:2.60	CDS	182278	183411	.	+	0	ID=RSULL_01679;eC_number=3.2.1.14;gene=chiA1;inference=ab initio prediction:Prodigal:2.60,similar to AA sequence:UniProtKB:P20533;locus_tag=RSULL_01679;product=Chitinase A1 precursor
scaffold17|size237428	Prodigal:2.60	CDS	183508	185043	.	-	0	ID=RSULL_01680;gene=tuaB_3;inference=ab initio prediction:Prodigal:2.60,similar to AA sequence:UniProtKB:O32273;locus_tag=RSULL_01680;product=Teichuronic acid biosynthesis protein TuaB
scaffold17|size237428	Prodigal:2.60	CDS	185040	186338	.	-	0	ID=RSULL_01681;inference=ab initio prediction:Prodigal:2.60,protein motif:TIGRFAMs:TIGR01843;locus_tag=RSULL_01681;product=type I secretion membrane fusion protein%2C HlyD family
scaffold17|size237428	Prodigal:2.60	CDS	186464	188029	.	-	0	ID=RSULL_01682;eC_number=2.7.10.-;gene=ptk_2;inference=ab initio prediction:Prodigal:2.60,similar to AA sequence:UniProtKB:O52788;locus_tag=RSULL_01682;product=Tyrosine-protein kinase ptk
scaffold17|size237428	Prodigal:2.60	CDS	188082	189221	.	-	0	ID=RSULL_01683;inference=ab initio prediction:Prodigal:2.60,protein motif:Pfam:PF00534.14;locus_tag=RSULL_01683;product=Glycosyl transferases group 1
scaffold17|size237428	Prodigal:2.60	CDS	189234	190004	.	-	0	ID=RSULL_01684;eC_number=2.4.1.187;gene=tagA_2;inference=ab initio prediction:Prodigal:2.60,similar to AA sequence:UniProtKB:P27620;locus_tag=RSULL_01684;product=Putative N-acetylmannosaminyltransferase
scaffold17|size237428	Prodigal:2.60	CDS	190001	191161	.	-	0	ID=RSULL_01685;inference=ab initio prediction:Prodigal:2.60;locus_tag=RSULL_01685;product=hypothetical protein
scaffold17|size237428	Prodigal:2.60	CDS	191207	192388	.	-	0	ID=RSULL_01686;eC_number=5.1.3.14;gene=wecB;inference=ab initio prediction:Prodigal:2.60,similar to AA sequence:UniProtKB:P27828;locus_tag=RSULL_01686;product=UDP-N-acetylglucosamine 2-epimerase
scaffold17|size237428	Prodigal:2.60	CDS	193065	193859	.	-	0	ID=RSULL_01687;inference=ab initio prediction:Prodigal:2.60;locus_tag=RSULL_01687;product=hypothetical protein
scaffold17|size237428	Prodigal:2.60	CDS	194370	194573	.	-	0	ID=RSULL_01688;inference=ab initio prediction:Prodigal:2.60;locus_tag=RSULL_01688;product=hypothetical protein
scaffold17|size237428	Prodigal:2.60	CDS	194573	195766	.	-	0	ID=RSULL_01689;inference=ab initio prediction:Prodigal:2.60;locus_tag=RSULL_01689;product=hypothetical protein
scaffold17|size237428	Prodigal:2.60	CDS	195763	196746	.	-	0	ID=RSULL_01690;inference=ab initio prediction:Prodigal:2.60;locus_tag=RSULL_01690;product=hypothetical protein
scaffold17|size237428	Prodigal:2.60	CDS	197064	197318	.	-	0	ID=RSULL_01691;inference=ab initio prediction:Prodigal:2.60;locus_tag=RSULL_01691;product=hypothetical protein
scaffold17|size237428	Prodigal:2.60	CDS	198061	198765	.	+	0	ID=RSULL_01692;eC_number=2.7.8.31;gene=gumD;inference=ab initio prediction:Prodigal:2.60,similar to AA sequence:UniProtKB:Q56770;locus_tag=RSULL_01692;product=UDP-glucose:undecaprenyl-phosphate glucose-1-phosphate transferase
scaffold17|size237428	Prodigal:2.60	CDS	198870	199784	.	+	0	ID=RSULL_01693;eC_number=1.1.1.281;gene=rmd;inference=ab initio prediction:Prodigal:2.60,similar to AA sequence:UniProtKB:Q9HTB6;locus_tag=RSULL_01693;product=GDP-6-deoxy-D-mannose reductase
scaffold17|size237428	Prodigal:2.60	CDS	199791	200858	.	+	0	ID=RSULL_01694;eC_number=2.4.1.21;gene=glgA;inference=ab initio prediction:Prodigal:2.60,similar to AA sequence:UniProtKB:O05313;locus_tag=RSULL_01694;product=Capsular glucan synthase
scaffold17|size237428	Prodigal:2.60	CDS	201628	201939	.	+	0	ID=RSULL_01695;inference=ab initio prediction:Prodigal:2.60;locus_tag=RSULL_01695;product=hypothetical protein
scaffold17|size237428	Prodigal:2.60	CDS	201981	203216	.	+	0	ID=RSULL_01696;inference=ab initio prediction:Prodigal:2.60;locus_tag=RSULL_01696;product=hypothetical protein
scaffold17|size237428	Prodigal:2.60	CDS	203610	204053	.	-	0	ID=RSULL_01697;inference=ab initio prediction:Prodigal:2.60,protein motif:Pfam:PF00583.18;locus_tag=RSULL_01697;product=Acetyltransferase (GNAT) family protein
scaffold17|size237428	Prodigal:2.60	CDS	204103	205275	.	-	0	ID=RSULL_01698;eC_number=1.14.13.2;gene=pobA;inference=ab initio prediction:Prodigal:2.60,similar to AA sequence:UniProtKB:P00438;locus_tag=RSULL_01698;product=p-hydroxybenzoate hydroxylase
scaffold17|size237428	Prodigal:2.60	CDS	205387	206268	.	+	0	ID=RSULL_01699;gene=btr_2;inference=ab initio prediction:Prodigal:2.60,similar to AA sequence:UniProtKB:P40408;locus_tag=RSULL_01699;product=Bacillibactin transport regulator
scaffold17|size237428	Prodigal:2.60	CDS	206306	207061	.	-	0	ID=RSULL_01700;gene=pcaR;inference=ab initio prediction:Prodigal:2.60,similar to AA sequence:UniProtKB:Q52154;locus_tag=RSULL_01700;product=Pca regulon regulatory protein
scaffold17|size237428	Prodigal:2.60	CDS	207216	207923	.	+	0	ID=RSULL_01701;eC_number=2.8.3.6;gene=pcaI;inference=ab initio prediction:Prodigal:2.60,similar to AA sequence:UniProtKB:Q01103;locus_tag=RSULL_01701;product=3-oxoadipate CoA-transferase subunit A
scaffold17|size237428	Prodigal:2.60	CDS	207920	208624	.	+	0	ID=RSULL_01702;eC_number=2.8.3.6;gene=pcaJ;inference=ab initio prediction:Prodigal:2.60,similar to AA sequence:UniProtKB:Q59091;locus_tag=RSULL_01702;product=3-oxoadipate CoA-transferase subunit B
scaffold17|size237428	Prodigal:2.60	CDS	208635	209840	.	+	0	ID=RSULL_01703;eC_number=2.3.1.174;gene=pcaF;inference=ab initio prediction:Prodigal:2.60,similar to AA sequence:UniProtKB:Q8VPF1;locus_tag=RSULL_01703;product=Beta-ketoadipyl-CoA thiolase
scaffold17|size237428	Prodigal:2.60	CDS	209963	210757	.	+	0	ID=RSULL_01704;eC_number=1.-.-.-;gene=ydaD_1;inference=ab initio prediction:Prodigal:2.60,similar to AA sequence:UniProtKB:P80873;locus_tag=RSULL_01704;product=General stress protein 39
scaffold17|size237428	Prodigal:2.60	CDS	210835	212988	.	+	0	ID=RSULL_01705;eC_number=3.2.1.-;gene=glgX_1;inference=ab initio prediction:Prodigal:2.60,similar to AA sequence:UniProtKB:P15067;locus_tag=RSULL_01705;product=Glycogen debranching enzyme
scaffold17|size237428	Prodigal:2.60	CDS	213005	214048	.	+	0	ID=RSULL_01706;inference=ab initio prediction:Prodigal:2.60,protein motif:CLUSTERS:PHA3101;locus_tag=RSULL_01706;product=DNA topoisomerase type I
scaffold17|size237428	Prodigal:2.60	CDS	214099	214665	.	-	0	ID=RSULL_01707;eC_number=3.2.-.-;gene=yraA_2;inference=ab initio prediction:Prodigal:2.60,similar to AA sequence:UniProtKB:O06006;locus_tag=RSULL_01707;product=Putative cysteine protease YraA
scaffold17|size237428	Prodigal:2.60	CDS	214797	215288	.	+	0	ID=RSULL_01708;inference=ab initio prediction:Prodigal:2.60,protein motif:Cdd:COG4297;locus_tag=RSULL_01708;product=putative protein containing double-stranded beta helix domain protein
scaffold17|size237428	Prodigal:2.60	CDS	215513	215770	.	+	0	ID=RSULL_01709;inference=ab initio prediction:Prodigal:2.60;locus_tag=RSULL_01709;product=hypothetical protein
scaffold17|size237428	Prodigal:2.60	CDS	215763	216179	.	+	0	ID=RSULL_01710;inference=ab initio prediction:Prodigal:2.60;locus_tag=RSULL_01710;product=hypothetical protein
scaffold17|size237428	Prodigal:2.60	CDS	217020	217739	.	+	0	ID=RSULL_01711;inference=ab initio prediction:Prodigal:2.60,protein motif:Cdd:COG1708;locus_tag=RSULL_01711;product=putative nucleotidyltransferases
scaffold17|size237428	Prodigal:2.60	CDS	217973	218389	.	+	0	ID=RSULL_01712;inference=ab initio prediction:Prodigal:2.60;locus_tag=RSULL_01712;product=hypothetical protein
scaffold17|size237428	Prodigal:2.60	CDS	218481	218603	.	-	0	ID=RSULL_01713;inference=ab initio prediction:Prodigal:2.60;locus_tag=RSULL_01713;product=hypothetical protein
scaffold17|size237428	Prodigal:2.60	CDS	218808	219158	.	-	0	ID=RSULL_01714;inference=ab initio prediction:Prodigal:2.60;locus_tag=RSULL_01714;product=hypothetical protein
scaffold17|size237428	Prodigal:2.60	CDS	219151	219405	.	-	0	ID=RSULL_01715;inference=ab initio prediction:Prodigal:2.60;locus_tag=RSULL_01715;product=hypothetical protein
scaffold17|size237428	Prodigal:2.60	CDS	219500	219832	.	-	0	ID=RSULL_01716;inference=ab initio prediction:Prodigal:2.60,protein motif:Pfam:PF12680.1;locus_tag=RSULL_01716;product=SnoaL-like domain protein
scaffold17|size237428	Prodigal:2.60	CDS	219829	220293	.	-	0	ID=RSULL_01717;gene=cnrH;inference=ab initio prediction:Prodigal:2.60,similar to AA sequence:UniProtKB:P37978;locus_tag=RSULL_01717;product=RNA polymerase sigma factor CnrH
scaffold17|size237428	Prodigal:2.60	CDS	220392	221150	.	-	0	ID=RSULL_01718;inference=ab initio prediction:Prodigal:2.60,protein motif:CLUSTERS:PRK07231;locus_tag=RSULL_01718;product=3-ketoacyl-(acyl-carrier-protein) reductase
scaffold17|size237428	Prodigal:2.60	CDS	221321	221608	.	-	0	ID=RSULL_01719;inference=ab initio prediction:Prodigal:2.60;locus_tag=RSULL_01719;product=hypothetical protein
scaffold17|size237428	Prodigal:2.60	CDS	222404	222847	.	-	0	ID=RSULL_01720;inference=ab initio prediction:Prodigal:2.60;locus_tag=RSULL_01720;product=hypothetical protein
scaffold17|size237428	Prodigal:2.60	CDS	222913	223563	.	+	0	ID=RSULL_01721;inference=ab initio prediction:Prodigal:2.60;locus_tag=RSULL_01721;product=hypothetical protein
scaffold17|size237428	Prodigal:2.60	CDS	223977	224288	.	+	0	ID=RSULL_01722;inference=ab initio prediction:Prodigal:2.60;locus_tag=RSULL_01722;product=hypothetical protein
scaffold17|size237428	Prodigal:2.60	CDS	224434	227076	.	+	0	ID=RSULL_01723;eC_number=6.5.1.1;gene=ykoU;inference=ab initio prediction:Prodigal:2.60,similar to AA sequence:UniProtKB:O34398;locus_tag=RSULL_01723;product=putative ATP-dependent DNA ligase YkoU
scaffold17|size237428	Prodigal:2.60	CDS	227426	227647	.	-	0	ID=RSULL_01724;inference=ab initio prediction:Prodigal:2.60;locus_tag=RSULL_01724;product=hypothetical protein
scaffold17|size237428	Prodigal:2.60	CDS	227740	228249	.	-	0	ID=RSULL_01725;inference=ab initio prediction:Prodigal:2.60,similar to AA sequence:UniProtKB:P80485;locus_tag=RSULL_01725;note=T786P28D;product=hypothetical protein
scaffold17|size237428	Prodigal:2.60	CDS	228333	228815	.	-	0	ID=RSULL_01726;gene=ibpA_1;inference=ab initio prediction:Prodigal:2.60,similar to AA sequence:UniProtKB:P0C054;locus_tag=RSULL_01726;product=16 kDa heat shock protein A
scaffold17|size237428	Infernal:1.1	misc_RNA	228809	228899	.	-	0	ID=RSULL_01727;inference=COORDINATES:profile:Infernal:1.1;locus_tag=RSULL_01727;product=ROSE
scaffold17|size237428	Prodigal:2.60	CDS	229145	231037	.	+	0	ID=RSULL_01728;gene=htpG;inference=ab initio prediction:Prodigal:2.60,similar to AA sequence:UniProtKB:P58477;locus_tag=RSULL_01728;product=High temperature protein G
scaffold17|size237428	Prodigal:2.60	CDS	231343	231513	.	+	0	ID=RSULL_01729;inference=ab initio prediction:Prodigal:2.60;locus_tag=RSULL_01729;product=hypothetical protein
scaffold17|size237428	Prodigal:2.60	CDS	231696	231929	.	-	0	ID=RSULL_01730;inference=ab initio prediction:Prodigal:2.60;locus_tag=RSULL_01730;product=hypothetical protein
scaffold17|size237428	Prodigal:2.60	CDS	231940	232032	.	-	0	ID=RSULL_01731;inference=ab initio prediction:Prodigal:2.60;locus_tag=RSULL_01731;product=hypothetical protein
scaffold17|size237428	Prodigal:2.60	CDS	232561	233055	.	+	0	ID=RSULL_01732;inference=ab initio prediction:Prodigal:2.60,protein motif:Cdd:COG3153;locus_tag=RSULL_01732;product=putative acetyltransferase
scaffold17|size237428	Prodigal:2.60	CDS	233425	233550	.	+	0	ID=RSULL_01733;inference=ab initio prediction:Prodigal:2.60;locus_tag=RSULL_01733;product=hypothetical protein
scaffold17|size237428	Prodigal:2.60	CDS	234446	234688	.	-	0	ID=RSULL_01734;inference=ab initio prediction:Prodigal:2.60;locus_tag=RSULL_01734;product=hypothetical protein
scaffold17|size237428	Prodigal:2.60	CDS	235653	235898	.	+	0	ID=RSULL_01735;inference=ab initio prediction:Prodigal:2.60;locus_tag=RSULL_01735;product=hypothetical protein
scaffold17|size237428	Prodigal:2.60	CDS	236435	236863	.	+	0	ID=RSULL_01736;inference=ab initio prediction:Prodigal:2.60;locus_tag=RSULL_01736;product=hypothetical protein
scaffold180|size633	Prodigal:2.60	CDS	473	580	.	-	0	ID=RSULL_01737;inference=ab initio prediction:Prodigal:2.60;locus_tag=RSULL_01737;product=hypothetical protein
scaffold183|size867	Prodigal:2.60	CDS	230	646	.	-	0	ID=RSULL_01738;inference=ab initio prediction:Prodigal:2.60;locus_tag=RSULL_01738;product=hypothetical protein
scaffold187|size508	Prodigal:2.60	CDS	276	494	.	-	0	ID=RSULL_01739;inference=ab initio prediction:Prodigal:2.60;locus_tag=RSULL_01739;product=hypothetical protein
scaffold189|size486	Prodigal:2.60	CDS	62	256	.	+	0	ID=RSULL_01740;inference=ab initio prediction:Prodigal:2.60,similar to AA sequence:UniProtKB:P71571;locus_tag=RSULL_01740;product=Putative DNA ligase-like protein/MT0965
scaffold18|size101160	Prodigal:2.60	CDS	30	398	.	-	0	ID=RSULL_01741;gene=rpsP;inference=ab initio prediction:Prodigal:2.60,similar to AA sequence:UniProtKB:Q2K382;locus_tag=RSULL_01741;product=30S ribosomal protein S16
scaffold18|size101160	Prodigal:2.60	CDS	449	769	.	-	0	ID=RSULL_01742;gene=tyrA;inference=ab initio prediction:Prodigal:2.60,similar to AA sequence:UniProtKB:P07023;locus_tag=RSULL_01742;product=T-protein
scaffold18|size101160	Prodigal:2.60	CDS	786	2357	.	-	0	ID=RSULL_01743;gene=ffh;inference=ab initio prediction:Prodigal:2.60,similar to AA sequence:UniProtKB:P0AGD7;locus_tag=RSULL_01743;product=p48
scaffold18|size101160	Infernal:1.1	misc_RNA	2440	2491	.	-	0	ID=RSULL_01744;inference=COORDINATES:profile:Infernal:1.1;locus_tag=RSULL_01744;product=ffh
scaffold18|size101160	Prodigal:2.60	CDS	3108	5057	.	-	0	ID=RSULL_01745;gene=fusA_1;inference=ab initio prediction:Prodigal:2.60,similar to AA sequence:UniProtKB:P80868;locus_tag=RSULL_01745;product=Vegetative protein 19
scaffold18|size101160	Prodigal:2.60	CDS	5245	6150	.	+	0	ID=RSULL_01746;eC_number=5.1.1.7;gene=dapF;inference=ab initio prediction:Prodigal:2.60,similar to AA sequence:UniProtKB:B5ZTH4;locus_tag=RSULL_01746;product=Diaminopimelate epimerase
scaffold18|size101160	Prodigal:2.60	CDS	6147	7400	.	+	0	ID=RSULL_01747;eC_number=2.-.-.-;gene=mtaB;inference=ab initio prediction:Prodigal:2.60,similar to AA sequence:UniProtKB:P54462;locus_tag=RSULL_01747;product=Threonylcarbamoyladenosine tRNA methylthiotransferase MtaB
scaffold18|size101160	Prodigal:2.60	CDS	7436	8995	.	+	0	ID=RSULL_01748;gene=ftsY;inference=ab initio prediction:Prodigal:2.60,similar to AA sequence:UniProtKB:P10121;locus_tag=RSULL_01748;product=Signal recognition particle receptor FtsY
scaffold18|size101160	Prodigal:2.60	CDS	9059	9703	.	+	0	ID=RSULL_01749;gene=yciB;inference=ab initio prediction:Prodigal:2.60,similar to AA sequence:UniProtKB:P95745;locus_tag=RSULL_01749;product=Intracellular septation protein
scaffold18|size101160	Prodigal:2.60	CDS	9700	10287	.	+	0	ID=RSULL_01750;inference=ab initio prediction:Prodigal:2.60;locus_tag=RSULL_01750;product=hypothetical protein
scaffold18|size101160	Prodigal:2.60	CDS	10284	10889	.	-	0	ID=RSULL_01751;gene=cycY;inference=ab initio prediction:Prodigal:2.60,similar to AA sequence:UniProtKB:P30960;locus_tag=RSULL_01751;product=Cytochrome c biogenesis protein CycY
scaffold18|size101160	Prodigal:2.60	CDS	10886	11053	.	-	0	ID=RSULL_01752;inference=ab initio prediction:Prodigal:2.60,protein motif:TIGRFAMs:TIGR03141;locus_tag=RSULL_01752;product=heme exporter protein CcmD
[truncated: 9,373,937 more chars]
