# Supplementary material for: Draft Genome Sequence of the Nitrogen-Fixing Rhizobium sullae Type Strain IS123T Focusing on the Key Genes for Symbiosis with its Host Hedysarum coronarium L
Source: Front Microbiol. 2017 Jul 26;8:1348. doi: 10.3389/fmicb.2017.01348 (PMC5526965; doi:10.3389/fmicb.2017.01348)
Supplement: Supplementary file 6 [file DataSheet6.ZIP › R_sullae.tbl]

>Feature scaffold100|size14334
340	1503	CDS
			EC_number	3.6.1.63
			gene	phnM_1
			inference	ab initio prediction:Prodigal:2.60
			inference	similar to AA sequence:UniProtKB:P16689
			locus_tag	RSULL_00001
			product	Alpha-D-ribose 1-methylphosphonate 5-triphosphate diphosphatase
2171	1509	CDS
			EC_number	2.1.2.2
			gene	purN
			inference	ab initio prediction:Prodigal:2.60
			inference	similar to AA sequence:UniProtKB:P08179
			locus_tag	RSULL_00002
			product	Phosphoribosylglycinamide formyltransferase
2446	2168	CDS
			EC_number	6.3.3.1
			gene	purM_1
			inference	ab initio prediction:Prodigal:2.60
			inference	similar to AA sequence:UniProtKB:Q81ZH0
			locus_tag	RSULL_00003
			product	Phosphoribosylformylglycinamidine cyclo-ligase
3315	2557	CDS
			EC_number	6.3.3.1
			gene	purM_2
			inference	ab initio prediction:Prodigal:2.60
			inference	similar to AA sequence:UniProtKB:P08178
			locus_tag	RSULL_00004
			product	Phosphoribosylformylglycinamidine cyclo-ligase
3556	4677	CDS
			gene	tqsA_1
			inference	ab initio prediction:Prodigal:2.60
			inference	similar to AA sequence:UniProtKB:P0AFS5
			locus_tag	RSULL_00005
			product	Transport of quorum-sensing signal protein
4674	5372	CDS
			gene	dnaA_1
			inference	ab initio prediction:Prodigal:2.60
			inference	similar to AA sequence:UniProtKB:P68866
			locus_tag	RSULL_00006
			product	Chromosomal replication initiator protein DnaA
5427	7643	CDS
			EC_number	2.7.4.1
			gene	ppk
			inference	ab initio prediction:Prodigal:2.60
			inference	similar to AA sequence:UniProtKB:P0A7B1
			locus_tag	RSULL_00007
			product	Polyphosphate kinase
7656	9179	CDS
			EC_number	3.6.1.11
			gene	ppx_1
			inference	ab initio prediction:Prodigal:2.60
			inference	similar to AA sequence:UniProtKB:P0AFL6
			locus_tag	RSULL_00008
			product	Exopolyphosphatase
9359	10237	CDS
			EC_number	1.-.-.-
			gene	ydbC
			inference	ab initio prediction:Prodigal:2.60
			inference	similar to AA sequence:UniProtKB:P25906
			locus_tag	RSULL_00009
			product	Putative oxidoreductase YdbC
11702	10344	CDS
			inference	ab initio prediction:Prodigal:2.60
			locus_tag	RSULL_00010
			product	hypothetical protein
12821	11757	CDS
			EC_number	4.6.1.1
			gene	cyaA_1
			inference	ab initio prediction:Prodigal:2.60
			inference	similar to AA sequence:UniProtKB:P40137
			locus_tag	RSULL_00011
			product	Adenylate cyclase 1
14059	12914	CDS
			EC_number	3.1.13.5
			gene	rnd_1
			inference	ab initio prediction:Prodigal:2.60
			inference	similar to AA sequence:UniProtKB:P09155
			locus_tag	RSULL_00012
			product	Ribonuclease D
>Feature scaffold101|size11107
3385	281	CDS
			gene	acrB
			inference	ab initio prediction:Prodigal:2.60
			inference	similar to AA sequence:UniProtKB:P31224
			locus_tag	RSULL_00013
			product	Acriflavine resistance protein B
4653	3433	CDS
			gene	mdtE_1
			inference	ab initio prediction:Prodigal:2.60
			inference	similar to AA sequence:UniProtKB:P37636
			locus_tag	RSULL_00014
			product	Multidrug resistance protein MdtE precursor
5412	4810	CDS
			gene	bdcR
			inference	ab initio prediction:Prodigal:2.60
			inference	similar to AA sequence:UniProtKB:P39334
			locus_tag	RSULL_00015
			product	HTH-type transcriptional repressor BdcR
6470	5526	CDS
			EC_number	6.3.2.6
			gene	purC_1
			inference	ab initio prediction:Prodigal:2.60
			inference	similar to AA sequence:UniProtKB:A0R4I0
			locus_tag	RSULL_00016
			product	Phosphoribosylaminoimidazole-succinocarboxamide synthase
8291	6546	CDS
			gene	sdcS_1
			inference	ab initio prediction:Prodigal:2.60
			inference	similar to AA sequence:UniProtKB:Q7A4P8
			locus_tag	RSULL_00017
			product	Na(+)/dicarboxylate symporter
9095	8394	CDS
			inference	ab initio prediction:Prodigal:2.60
			inference	protein motif:CLUSTERS:PRK06031
			locus_tag	RSULL_00018
			product	phosphoribosyltransferase
9901	9095	CDS
			EC_number	5.4.99.22
			gene	rluB_1
			inference	ab initio prediction:Prodigal:2.60
			inference	similar to AA sequence:UniProtKB:P35159
			locus_tag	RSULL_00019
			product	Ribosomal large subunit pseudouridine synthase B
10285	10079	CDS
			inference	ab initio prediction:Prodigal:2.60
			locus_tag	RSULL_00020
			product	hypothetical protein
10774	10436	CDS
			inference	ab initio prediction:Prodigal:2.60
			locus_tag	RSULL_00021
			product	hypothetical protein
>Feature scaffold102|size10891
1931	96	CDS
			EC_number	3.6.3.-
			gene	gsiA_1
			inference	ab initio prediction:Prodigal:2.60
			inference	similar to AA sequence:UniProtKB:P75796
			locus_tag	RSULL_00022
			product	Glutathione import ATP-binding protein GsiA
3158	1962	CDS
			EC_number	2.9.1.1
			gene	selA_1
			inference	ab initio prediction:Prodigal:2.60
			inference	similar to AA sequence:UniProtKB:P0A821
			locus_tag	RSULL_00023
			product	L-seryl-tRNA(Sec) selenium transferase
3267	4100	CDS
			gene	allR
			inference	ab initio prediction:Prodigal:2.60
			inference	similar to AA sequence:UniProtKB:P0ACN4
			locus_tag	RSULL_00024
			product	Negative regulator of allantoin and glyoxylate utilization operons
4609	4112	CDS
			inference	ab initio prediction:Prodigal:2.60
			inference	protein motif:TIGRFAMs:TIGR00004
			locus_tag	RSULL_00025
			product	putative endoribonuclease L-PSP
5853	4645	CDS
			inference	ab initio prediction:Prodigal:2.60
			inference	protein motif:CLUSTERS:PRK09237
			locus_tag	RSULL_00026
			product	dihydroorotase
6723	5854	CDS
			gene	ddpC_1
			inference	ab initio prediction:Prodigal:2.60
			inference	similar to AA sequence:UniProtKB:P77463
			locus_tag	RSULL_00027
			product	putative D,D-dipeptide transport system permease protein DdpC
7727	6723	CDS
			gene	dppB_1
			inference	ab initio prediction:Prodigal:2.60
			inference	similar to AA sequence:UniProtKB:P0AEF8
			locus_tag	RSULL_00028
			product	Dipeptide transport system permease protein DppB
9268	7742	CDS
			gene	gsiB_1
			inference	ab initio prediction:Prodigal:2.60
			inference	similar to AA sequence:UniProtKB:P75797
			locus_tag	RSULL_00029
			product	Glutathione-binding protein GsiB precursor
10305	9430	CDS
			inference	ab initio prediction:Prodigal:2.60
			inference	protein motif:CLUSTERS:PRK09636
			locus_tag	RSULL_00030
			product	RNA polymerase sigma factor SigJ
10418	10876	CDS
			inference	ab initio prediction:Prodigal:2.60
			inference	protein motif:TIGRFAMs:TIGR00778
			locus_tag	RSULL_00031
			product	alkylhydroperoxidase AhpD family core domain protein
>Feature scaffold103|size10458
162	950	CDS
			inference	ab initio prediction:Prodigal:2.60
			locus_tag	RSULL_00032
			product	hypothetical protein
947	1411	CDS
			inference	ab initio prediction:Prodigal:2.60
			locus_tag	RSULL_00033
			product	hypothetical protein
2811	3458	CDS
			inference	ab initio prediction:Prodigal:2.60
			locus_tag	RSULL_00034
			product	hypothetical protein
5340	3478	CDS
			gene	tamA
			inference	ab initio prediction:Prodigal:2.60
			inference	similar to AA sequence:UniProtKB:D2TN56
			locus_tag	RSULL_00035
			product	Autotransporter assembly factor TamA
5819	5565	CDS
			inference	ab initio prediction:Prodigal:2.60
			locus_tag	RSULL_00036
			product	hypothetical protein
6089	6580	CDS
			EC_number	1.2.99.2
			gene	coxS
			inference	ab initio prediction:Prodigal:2.60
			inference	similar to AA sequence:UniProtKB:P19921
			locus_tag	RSULL_00037
			product	Carbon monoxide dehydrogenase small chain
6666	9011	CDS
			EC_number	1.2.99.2
			gene	cutL
			inference	ab initio prediction:Prodigal:2.60
			inference	similar to AA sequence:UniProtKB:P19913
			locus_tag	RSULL_00038
			product	Carbon monoxide dehydrogenase large chain
9024	9821	CDS
			EC_number	1.2.99.2
			gene	coxM_1
			inference	ab initio prediction:Prodigal:2.60
			inference	similar to AA sequence:UniProtKB:P19920
			locus_tag	RSULL_00039
			product	Carbon monoxide dehydrogenase medium chain
>Feature scaffold104|size9527
2128	587	CDS
			gene	rpoN2_1
			inference	ab initio prediction:Prodigal:2.60
			inference	similar to AA sequence:UniProtKB:P30333
			locus_tag	RSULL_00040
			product	RNA polymerase sigma-54 factor 2
3252	2848	CDS
			inference	ab initio prediction:Prodigal:2.60
			locus_tag	RSULL_00041
			product	hypothetical protein
3957	3370	CDS
			gene	hin_1
			inference	ab initio prediction:Prodigal:2.60
			inference	similar to AA sequence:UniProtKB:P03013
			locus_tag	RSULL_00042
			product	DNA-invertase hin
4524	4889	CDS
			inference	ab initio prediction:Prodigal:2.60
			locus_tag	RSULL_00043
			product	hypothetical protein
4882	5208	CDS
			inference	ab initio prediction:Prodigal:2.60
			locus_tag	RSULL_00044
			product	hypothetical protein
6126	5092	CDS
			inference	ab initio prediction:Prodigal:2.60
			inference	protein motif:Pfam:PF00092.22
			locus_tag	RSULL_00045
			product	von Willebrand factor type A domain protein
6538	6113	CDS
			inference	ab initio prediction:Prodigal:2.60
			locus_tag	RSULL_00046
			product	hypothetical protein
6564	7130	CDS
			inference	ab initio prediction:Prodigal:2.60
			locus_tag	RSULL_00047
			product	hypothetical protein
7366	7701	CDS
			inference	ab initio prediction:Prodigal:2.60
			inference	protein motif:CLUSTERS:PRK13850
			locus_tag	RSULL_00048
			product	type IV secretion system protein VirD4
>Feature scaffold105|size9506
91	429	CDS
			inference	ab initio prediction:Prodigal:2.60
			locus_tag	RSULL_00049
			product	hypothetical protein
696	460	CDS
			inference	ab initio prediction:Prodigal:2.60
			locus_tag	RSULL_00050
			product	hypothetical protein
1750	2577	CDS
			inference	ab initio prediction:Prodigal:2.60
			inference	protein motif:TIGRFAMs:TIGR02252
			locus_tag	RSULL_00051
			product	HAD hydrolase, REG-2-like, family IA
2598	3443	CDS
			inference	ab initio prediction:Prodigal:2.60
			locus_tag	RSULL_00052
			product	hypothetical protein
5417	4161	CDS
			inference	ab initio prediction:Prodigal:2.60
			inference	protein motif:CLUSTERS:PRK13869
			locus_tag	RSULL_00053
			product	plasmid-partitioning protein RepA
6905	5742	CDS
			inference	ab initio prediction:Prodigal:2.60
			locus_tag	RSULL_00054
			product	hypothetical protein
8175	7069	CDS
			EC_number	2.3.1.-
			gene	phbC_1
			inference	ab initio prediction:Prodigal:2.60
			inference	similar to AA sequence:UniProtKB:P23608
			locus_tag	RSULL_00055
			product	Poly-beta-hydroxybutyrate polymerase
8880	8179	CDS
			inference	ab initio prediction:Prodigal:2.60
			inference	protein motif:TIGRFAMs:TIGR01834
			locus_tag	RSULL_00056
			product	poly(R)-hydroxyalkanoic acid synthase, class III, PhaE subunit
9490	8888	CDS
			EC_number	1.1.1.202
			gene	dhaT_1
			inference	ab initio prediction:Prodigal:2.60
			inference	similar to AA sequence:UniProtKB:Q59477
			locus_tag	RSULL_00057
			product	1,3-propanediol dehydrogenase
>Feature scaffold106|size9363
438	121	CDS
			gene	fdxB
			inference	ab initio prediction:Prodigal:2.60
			inference	similar to AA sequence:UniProtKB:P20624
			locus_tag	RSULL_00058
			product	Ferredoxin III
665	435	CDS
			inference	ab initio prediction:Prodigal:2.60
			inference	protein motif:Cdd:COG5420
			locus_tag	RSULL_00059
			note	putative conserved small protein containing a coiled-coil domain
			product	hypothetical protein
1147	665	CDS
			inference	ab initio prediction:Prodigal:2.60
			inference	protein motif:TIGRFAMs:TIGR02935
			locus_tag	RSULL_00060
			product	putative nitrogen fixation protein
1648	1151	CDS
			inference	ab initio prediction:Prodigal:2.60
			inference	protein motif:TIGRFAMs:TIGR02663
			locus_tag	RSULL_00061
			product	nitrogen fixation protein NifX
2996	1614	CDS
			EC_number	1.18.6.1
			gene	nifK
			inference	ab initio prediction:Prodigal:2.60
			inference	similar to AA sequence:UniProtKB:P11347
			locus_tag	RSULL_00062
			product	Nitrogenase molybdenum-iron protein beta chain
4472	3006	CDS
			EC_number	1.18.6.1
			gene	nifD_1
			inference	ab initio prediction:Prodigal:2.60
			inference	similar to AA sequence:UniProtKB:P06121
			locus_tag	RSULL_00063
			product	Nitrogenase molybdenum-iron protein alpha chain
6069	4528	CDS
			EC_number	1.18.6.1
			gene	nifK1
			inference	ab initio prediction:Prodigal:2.60
			inference	similar to AA sequence:UniProtKB:P19067
			locus_tag	RSULL_00064
			product	Nitrogenase molybdenum-iron protein beta chain
7672	6170	CDS
			EC_number	1.18.6.1
			gene	nifD_2
			inference	ab initio prediction:Prodigal:2.60
			inference	similar to AA sequence:UniProtKB:P06121
			locus_tag	RSULL_00065
			product	Nitrogenase molybdenum-iron protein alpha chain
8675	7782	CDS
			EC_number	1.18.6.1
			gene	nifH_1
			inference	ab initio prediction:Prodigal:2.60
			inference	similar to AA sequence:UniProtKB:P22921
			locus_tag	RSULL_00066
			product	Nitrogenase iron protein
>Feature scaffold107|size9256
422	144	CDS
			inference	ab initio prediction:Prodigal:2.60
			locus_tag	RSULL_00067
			product	hypothetical protein
1461	1868	CDS
			inference	ab initio prediction:Prodigal:2.60
			locus_tag	RSULL_00068
			product	hypothetical protein
2522	2298	CDS
			inference	ab initio prediction:Prodigal:2.60
			locus_tag	RSULL_00069
			product	hypothetical protein
3693	2656	CDS
			inference	ab initio prediction:Prodigal:2.60
			locus_tag	RSULL_00070
			product	hypothetical protein
3789	4157	CDS
			inference	ab initio prediction:Prodigal:2.60
			inference	protein motif:Pfam:PF12680.1
			locus_tag	RSULL_00071
			product	SnoaL-like domain protein
4484	4308	CDS
			inference	ab initio prediction:Prodigal:2.60
			locus_tag	RSULL_00072
			product	hypothetical protein
5712	4519	CDS
			inference	ab initio prediction:Prodigal:2.60
			inference	protein motif:Cdd:COG4644
			locus_tag	RSULL_00073
			product	Transposase, TnpA family
5925	7001	CDS
			EC_number	1.14.13.-
			gene	3,6_1
			inference	ab initio prediction:Prodigal:2.60
			inference	similar to AA sequence:UniProtKB:D7UER1
			locus_tag	RSULL_00074
			product	3,6-diketocamphane 1,6 monooxygenase
7022	7618	CDS
			EC_number	3.5.1.110
			gene	rutB_1
			inference	ab initio prediction:Prodigal:2.60
			inference	similar to AA sequence:UniProtKB:P75897
			locus_tag	RSULL_00075
			product	Peroxyureidoacrylate/ureidoacrylate amidohydrolase RutB
7620	8687	CDS
			EC_number	2.4.2.18
			gene	trpD_1
			inference	ab initio prediction:Prodigal:2.60
			inference	similar to AA sequence:UniProtKB:Q8PD71
			locus_tag	RSULL_00076
			product	Anthranilate phosphoribosyltransferase
8671	9159	CDS
			EC_number	5.3.1.24
			gene	trpF_1
			inference	ab initio prediction:Prodigal:2.60
			inference	similar to AA sequence:UniProtKB:Q56320
			locus_tag	RSULL_00077
			product	N-(5'-phosphoribosyl)anthranilate isomerase
>Feature scaffold108|size9885
72	953	CDS
			inference	ab initio prediction:Prodigal:2.60
			inference	protein motif:Pfam:PF01385.13
			locus_tag	RSULL_00078
			product	putative transposase
1213	788	CDS
			inference	ab initio prediction:Prodigal:2.60
			locus_tag	RSULL_00079
			product	hypothetical protein
3258	1801	CDS
			gene	cobQ
			inference	ab initio prediction:Prodigal:2.60
			inference	similar to AA sequence:UniProtKB:P29932
			locus_tag	RSULL_00080
			product	Cobyric acid synthase
3859	4854	CDS
			inference	ab initio prediction:Prodigal:2.60
			inference	protein motif:Cdd:COG2113
			locus_tag	RSULL_00081
			product	ABC-type proline/glycine betaine transport systems, periplasmic components
4954	5304	CDS
			inference	ab initio prediction:Prodigal:2.60
			locus_tag	RSULL_00082
			product	hypothetical protein
5558	5310	CDS
			inference	ab initio prediction:Prodigal:2.60
			inference	protein motif:Cdd:COG5510
			locus_tag	RSULL_00083
			product	putative small secreted protein
6469	5570	CDS
			gene	gltC_1
			inference	ab initio prediction:Prodigal:2.60
			inference	similar to AA sequence:UniProtKB:P20668
			locus_tag	RSULL_00084
			product	HTH-type transcriptional regulator GltC
6579	6836	CDS
			inference	ab initio prediction:Prodigal:2.60
			locus_tag	RSULL_00085
			product	hypothetical protein
7735	6833	CDS
			inference	ab initio prediction:Prodigal:2.60
			inference	protein motif:Pfam:PF00582.20
			locus_tag	RSULL_00086
			product	Universal stress protein family protein
7972	8415	CDS
			inference	ab initio prediction:Prodigal:2.60
			locus_tag	RSULL_00087
			product	hypothetical protein
8626	8859	CDS
			inference	ab initio prediction:Prodigal:2.60
			locus_tag	RSULL_00088
			product	hypothetical protein
9403	9071	CDS
			inference	ab initio prediction:Prodigal:2.60
			locus_tag	RSULL_00089
			product	hypothetical protein
9484	9882	CDS
			inference	ab initio prediction:Prodigal:2.60
			locus_tag	RSULL_00090
			product	hypothetical protein
>Feature scaffold109|size8381
188	838	CDS
			inference	ab initio prediction:Prodigal:2.60
			locus_tag	RSULL_00091
			product	hypothetical protein
869	1648	CDS
			inference	ab initio prediction:Prodigal:2.60
			locus_tag	RSULL_00092
			product	hypothetical protein
1703	2134	CDS
			inference	ab initio prediction:Prodigal:2.60
			locus_tag	RSULL_00093
			product	hypothetical protein
3347	2655	CDS
			EC_number	1.1.1.205
			gene	guaB_1
			inference	ab initio prediction:Prodigal:2.60
			inference	similar to AA sequence:UniProtKB:P65167
			locus_tag	RSULL_00094
			product	Inosine-5'-monophosphate dehydrogenase
5446	3665	CDS
			EC_number	1.5.3.6
			inference	ab initio prediction:Prodigal:2.60
			inference	similar to AA sequence:UniProtKB:P08159
			locus_tag	RSULL_00095
			product	6-hydroxy-D-nicotine oxidase
6892	5459	CDS
			EC_number	1.14.99.41
			inference	ab initio prediction:Prodigal:2.60
			inference	similar to AA sequence:UniProtKB:P74334
			locus_tag	RSULL_00096
			product	8'-apo-beta-carotenal 15,15'-oxygenase
7050	7331	CDS
			inference	ab initio prediction:Prodigal:2.60
			locus_tag	RSULL_00097
			product	hypothetical protein
7466	7753	CDS
			inference	ab initio prediction:Prodigal:2.60
			locus_tag	RSULL_00098
			product	hypothetical protein
7824	8054	CDS
			inference	ab initio prediction:Prodigal:2.60
			locus_tag	RSULL_00099
			product	hypothetical protein
8109	8291	CDS
			inference	ab initio prediction:Prodigal:2.60
			locus_tag	RSULL_00100
			product	hypothetical protein
>Feature scaffold10|size141276
27	518	CDS
			inference	ab initio prediction:Prodigal:2.60
			inference	protein motif:TIGRFAMs:TIGR02021
			locus_tag	RSULL_00101
			product	magnesium protoporphyrin O-methyltransferase
734	1525	CDS
			gene	modA_1
			inference	ab initio prediction:Prodigal:2.60
			inference	similar to AA sequence:UniProtKB:P37329
			locus_tag	RSULL_00102
			product	Molybdate-binding periplasmic protein precursor
1576	2274	CDS
			gene	modB_1
			inference	ab initio prediction:Prodigal:2.60
			inference	similar to AA sequence:UniProtKB:P0AF01
			locus_tag	RSULL_00103
			product	Molybdenum transport system permease protein ModB
2271	3338	CDS
			EC_number	3.6.3.25
			gene	cysA_1
			inference	ab initio prediction:Prodigal:2.60
			inference	similar to AA sequence:UniProtKB:P14788
			locus_tag	RSULL_00104
			product	Sulfate/thiosulfate import ATP-binding protein CysA
3716	3339	CDS
			gene	mopA
			inference	ab initio prediction:Prodigal:2.60
			inference	similar to AA sequence:UniProtKB:Q08385
			locus_tag	RSULL_00105
			product	Molybdenum-pterin-binding protein MopA
3890	4363	CDS
			gene	rsfS
			inference	ab initio prediction:Prodigal:2.60
			inference	similar to AA sequence:UniProtKB:Q5NLX3
			locus_tag	RSULL_00106
			product	Ribosomal silencing factor RsfS
4480	4962	CDS
			EC_number	2.1.1.177
			gene	rlmH
			inference	ab initio prediction:Prodigal:2.60
			inference	similar to AA sequence:UniProtKB:P0C1V0
			locus_tag	RSULL_00107
			product	Ribosomal RNA large subunit methyltransferase H
5074	6516	CDS
			gene	envC
			inference	ab initio prediction:Prodigal:2.60
			inference	similar to AA sequence:UniProtKB:P37690
			locus_tag	RSULL_00108
			product	Septal ring factor
6506	7828	CDS
			EC_number	3.4.21.-
			inference	ab initio prediction:Prodigal:2.60
			inference	similar to AA sequence:UniProtKB:Q7A5M9
			locus_tag	RSULL_00109
			product	putative CtpA-like serine protease
7920	9101	CDS
			inference	ab initio prediction:Prodigal:2.60
			inference	protein motif:Pfam:PF04748.7
			locus_tag	RSULL_00110
			product	Divergent polysaccharide deacetylase
9112	9645	CDS
			EC_number	3.6.1.-
			gene	rppH
			inference	ab initio prediction:Prodigal:2.60
			inference	similar to AA sequence:UniProtKB:P35640
			locus_tag	RSULL_00111
			product	RNA pyrophosphohydrolase
10047	10799	CDS
			EC_number	2.1.1.77
			gene	pcm_1
			inference	ab initio prediction:Prodigal:2.60
			inference	similar to AA sequence:UniProtKB:P0A7A5
			locus_tag	RSULL_00112
			product	Protein-L-isoaspartate O-methyltransferase
10796	13342	CDS
			inference	ab initio prediction:Prodigal:2.60
			inference	protein motif:Cdd:COG4262
			locus_tag	RSULL_00113
			note	putative spermidine synthase with an N-terminal membrane domain
			product	hypothetical protein
13981	13496	CDS
			EC_number	1.16.3.1
			gene	bfr
			inference	ab initio prediction:Prodigal:2.60
			inference	similar to AA sequence:UniProtKB:Q59738
			locus_tag	RSULL_00114
			product	Bacterioferritin
14067	14471	CDS
			inference	ab initio prediction:Prodigal:2.60
			locus_tag	RSULL_00115
			product	hypothetical protein
15190	14834	CDS
			EC_number	3.1.-.-
			gene	chpB
			inference	ab initio prediction:Prodigal:2.60
			inference	similar to AA sequence:UniProtKB:P33647
			locus_tag	RSULL_00116
			product	mRNA interferase ChpB
15453	15190	CDS
			gene	pemI
			inference	ab initio prediction:Prodigal:2.60
			inference	similar to AA sequence:UniProtKB:P13975
			locus_tag	RSULL_00117
			product	Antitoxin PemI
19300	15839	CDS
			EC_number	2.7.7.7
			gene	dnaE2_1
			inference	ab initio prediction:Prodigal:2.60
			inference	similar to AA sequence:UniProtKB:B8H427
			locus_tag	RSULL_00118
			product	Error-prone DNA polymerase
20715	19297	CDS
			inference	ab initio prediction:Prodigal:2.60
			inference	protein motif:CLUSTERS:PRK02794
			locus_tag	RSULL_00119
			product	DNA polymerase IV
21700	20756	CDS
			inference	ab initio prediction:Prodigal:2.60
			inference	protein motif:Cdd:COG4544
			locus_tag	RSULL_00120
			note	putative conserved protein
			product	hypothetical protein
21865	22302	CDS
			inference	ab initio prediction:Prodigal:2.60
			inference	protein motif:Pfam:PF06262.5
			locus_tag	RSULL_00121
			product	Possibl zinc metallo-peptidase
22510	22304	CDS
			inference	ab initio prediction:Prodigal:2.60
			inference	protein motif:Cdd:COG5515
			locus_tag	RSULL_00122
			note	putative conserved small protein
			product	hypothetical protein
23430	22507	CDS
			EC_number	3.1.2.-
			gene	mcl2
			inference	ab initio prediction:Prodigal:2.60
			inference	similar to AA sequence:UniProtKB:D3JV05
			locus_tag	RSULL_00123
			product	(3S)-malyl-CoA thioesterase
23542	23772	CDS
			inference	ab initio prediction:Prodigal:2.60
			locus_tag	RSULL_00124
			product	hypothetical protein
23900	24319	CDS
			inference	ab initio prediction:Prodigal:2.60
			inference	protein motif:Cdd:COG3324
			locus_tag	RSULL_00125
			product	putative enzyme related to lactoylglutathione lyase
24456	25064	CDS
			EC_number	4.2.1.33
			gene	leuD
			inference	ab initio prediction:Prodigal:2.60
			inference	similar to AA sequence:UniProtKB:Q92LA1
			locus_tag	RSULL_00126
			product	3-isopropylmalate dehydratase small subunit
25251	26363	CDS
			EC_number	1.1.1.85
			gene	leuB
			inference	ab initio prediction:Prodigal:2.60
			inference	similar to AA sequence:UniProtKB:Q1MA50
			locus_tag	RSULL_00127
			product	3-isopropylmalate dehydrogenase
26475	27233	CDS
			inference	ab initio prediction:Prodigal:2.60
			inference	protein motif:CLUSTERS:PRK11837
			locus_tag	RSULL_00128
			product	undecaprenyl pyrophosphate phosphatase
28879	27374	CDS
			EC_number	2.7.1.17
			gene	xylB_1
			inference	ab initio prediction:Prodigal:2.60
			inference	similar to AA sequence:UniProtKB:P35850
			locus_tag	RSULL_00129
			product	Xylulose kinase
29981	28980	CDS
			gene	sorC
			inference	ab initio prediction:Prodigal:2.60
			inference	similar to AA sequence:UniProtKB:P37078
			locus_tag	RSULL_00130
			product	Sor operon activator
30166	31497	CDS
			EC_number	1.1.1.261
			gene	egsA
			inference	ab initio prediction:Prodigal:2.60
			inference	similar to AA sequence:UniProtKB:P94527
			locus_tag	RSULL_00131
			product	Glycerol-1-phosphate dehydrogenase [NAD(P)+]
31502	32308	CDS
			inference	ab initio prediction:Prodigal:2.60
			inference	protein motif:CLUSTERS:PRK01158
			locus_tag	RSULL_00132
			product	phosphoglycolate phosphatase
32305	32733	CDS
			inference	ab initio prediction:Prodigal:2.60
			inference	protein motif:CLUSTERS:PRK13369
			locus_tag	RSULL_00133
			product	glycerol-3-phosphate dehydrogenase
32872	33759	CDS
			gene	sugA_1
			inference	ab initio prediction:Prodigal:2.60
			inference	similar to AA sequence:UniProtKB:O50452
			locus_tag	RSULL_00134
			product	Trehalose transport system permease protein SugA
33761	34642	CDS
			gene	sugB_1
			inference	ab initio prediction:Prodigal:2.60
			inference	similar to AA sequence:UniProtKB:O50453
			locus_tag	RSULL_00135
			product	Trehalose transport system permease protein SugB
34726	36222	CDS
			inference	ab initio prediction:Prodigal:2.60
			inference	similar to AA sequence:UniProtKB:Q9RUE8
			locus_tag	RSULL_00136
			product	putative ABC transporter-binding protein precursor
36304	36972	CDS
			EC_number	1.1.1.-
			gene	ydfG_1
			inference	ab initio prediction:Prodigal:2.60
			inference	similar to AA sequence:UniProtKB:P39831
			locus_tag	RSULL_00137
			product	NADP-dependent 3-hydroxy acid dehydrogenase YdfG
37035	38099	CDS
			EC_number	3.6.3.20
			gene	ugpC_1
			inference	ab initio prediction:Prodigal:2.60
			inference	similar to AA sequence:UniProtKB:Q8ZLF4
			locus_tag	RSULL_00138
			product	sn-glycerol-3-phosphate import ATP-binding protein UgpC
38178	40226	CDS
			EC_number	1.2.1.62
			gene	tsaC1
			inference	ab initio prediction:Prodigal:2.60
			inference	similar to AA sequence:UniProtKB:P94681
			locus_tag	RSULL_00139
			product	4-formylbenzenesulfonate dehydrogenase TsaC1/TsaC2
40338	41366	CDS
			EC_number	1.1.1.94
			gene	gpsA_1
			inference	ab initio prediction:Prodigal:2.60
			inference	similar to AA sequence:UniProtKB:Q5XE03
			locus_tag	RSULL_00140
			product	Glycerol-3-phosphate dehydrogenase [NAD(P)+]
43467	41581	CDS
			gene	proP_1
			inference	ab initio prediction:Prodigal:2.60
			inference	similar to AA sequence:UniProtKB:P0C0L7
			locus_tag	RSULL_00141
			product	Proline porter II
43995	45029	CDS
			EC_number	1.2.1.11
			gene	asd2
			inference	ab initio prediction:Prodigal:2.60
			inference	similar to AA sequence:UniProtKB:P23247
			locus_tag	RSULL_00142
			product	Aspartate-semialdehyde dehydrogenase 2
45216	46037	CDS
			EC_number	4.2.2.-
			gene	mltB_1
			inference	ab initio prediction:Prodigal:2.60
			inference	similar to AA sequence:UniProtKB:P41052
			locus_tag	RSULL_00143
			product	Membrane-bound lytic murein transglycosylase B precursor
46697	46056	CDS
			EC_number	4.2.1.1
			gene	cynT_1
			inference	ab initio prediction:Prodigal:2.60
			inference	similar to AA sequence:UniProtKB:P0ABE9
			locus_tag	RSULL_00144
			product	Carbonic anhydrase 1
47649	46771	CDS
			EC_number	2.7.1.35
			gene	pdxY
			inference	ab initio prediction:Prodigal:2.60
			inference	similar to AA sequence:UniProtKB:Q7CIR8
			locus_tag	RSULL_00145
			product	Pyridoxamine kinase
47925	52706	CDS
			EC_number	1.4.1.2
			gene	gdhB
			inference	ab initio prediction:Prodigal:2.60
			inference	similar to AA sequence:UniProtKB:Q9HZE0
			locus_tag	RSULL_00146
			product	NAD-specific glutamate dehydrogenase
52738	54138	CDS
			inference	ab initio prediction:Prodigal:2.60
			inference	protein motif:Pfam:PF11700.2
			locus_tag	RSULL_00147
			product	Vacuole effluxer Atg22 like protein
55790	54174	CDS
			gene	purH
			inference	ab initio prediction:Prodigal:2.60
			inference	similar to AA sequence:UniProtKB:C3MAR5
			locus_tag	RSULL_00148
			product	Bifunctional purine biosynthesis protein PurH
57507	55888	CDS
			inference	ab initio prediction:Prodigal:2.60
			inference	protein motif:Pfam:PF07940.7
			locus_tag	RSULL_00149
			product	Heparinase II/III-like protein
57850	57632	CDS
			inference	ab initio prediction:Prodigal:2.60
			locus_tag	RSULL_00150
			product	hypothetical protein
59593	58214	CDS
			EC_number	2.1.1.176
			gene	rsmB_1
			inference	ab initio prediction:Prodigal:2.60
			inference	similar to AA sequence:UniProtKB:P36929
			locus_tag	RSULL_00151
			product	Ribosomal RNA small subunit methyltransferase B
60552	59590	CDS
			EC_number	3.4.24.-
			gene	htpX
			inference	ab initio prediction:Prodigal:2.60
			inference	similar to AA sequence:UniProtKB:P65815
			locus_tag	RSULL_00152
			note	Protease HtpX homolog
			product	hypothetical protein
60661	60885	CDS
			inference	ab initio prediction:Prodigal:2.60
			inference	protein motif:Cdd:COG5508
			locus_tag	RSULL_00153
			note	putative conserved small protein
			product	hypothetical protein
63068	61113	CDS
			EC_number	6.2.1.1
			gene	acsA_1
			inference	ab initio prediction:Prodigal:2.60
			inference	similar to AA sequence:UniProtKB:Q89WV5
			locus_tag	RSULL_00154
			product	Acetyl-coenzyme A synthetase
63301	64002	CDS
			inference	ab initio prediction:Prodigal:2.60
			locus_tag	RSULL_00155
			product	hypothetical protein
64982	64077	CDS
			gene	fliC_1
			inference	ab initio prediction:Prodigal:2.60
			inference	similar to AA sequence:UniProtKB:Q8YDM5
			locus_tag	RSULL_00156
			product	Flagellin
67067	65157	CDS
			EC_number	6.2.1.1
			gene	acsA_2
			inference	ab initio prediction:Prodigal:2.60
			inference	similar to AA sequence:UniProtKB:Q89WV5
			locus_tag	RSULL_00157
			product	Acetyl-coenzyme A synthetase
67810	67151	CDS
			inference	ab initio prediction:Prodigal:2.60
			inference	protein motif:TIGRFAMs:TIGR00044
			locus_tag	RSULL_00158
			product	pyridoxal phosphate enzyme, YggS family
68001	70631	CDS
			EC_number	6.1.1.4
			gene	leuS
			inference	ab initio prediction:Prodigal:2.60
			inference	similar to AA sequence:UniProtKB:Q9JXT2
			locus_tag	RSULL_00159
			product	Leucine--tRNA ligase
70621	71142	CDS
			inference	ab initio prediction:Prodigal:2.60
			locus_tag	RSULL_00160
			product	hypothetical protein
71153	72190	CDS
			inference	ab initio prediction:Prodigal:2.60
			inference	protein motif:CLUSTERS:PRK06585
			locus_tag	RSULL_00161
			product	DNA polymerase III subunit delta
73077	72193	CDS
			gene	parB_1
			inference	ab initio prediction:Prodigal:2.60
			inference	similar to AA sequence:UniProtKB:P0CAV8
			locus_tag	RSULL_00162
			product	Chromosome-partitioning protein ParB
73891	73097	CDS
			gene	soj_1
			inference	ab initio prediction:Prodigal:2.60
			inference	similar to AA sequence:UniProtKB:P37522
			locus_tag	RSULL_00163
			product	Sporulation initiation inhibitor protein soj
74528	73911	CDS
			EC_number	2.1.1.-
			gene	rsmG
			inference	ab initio prediction:Prodigal:2.60
			inference	similar to AA sequence:UniProtKB:Q97QD4
			locus_tag	RSULL_00164
			product	Ribosomal RNA small subunit methyltransferase G
76422	74548	CDS
			gene	mnmG
			inference	ab initio prediction:Prodigal:2.60
			inference	similar to AA sequence:UniProtKB:P0A6U3
			locus_tag	RSULL_00165
			product	Glucose-inhibited division protein A
77776	76460	CDS
			EC_number	3.6.-.-
			gene	mnmE
			inference	ab initio prediction:Prodigal:2.60
			inference	similar to AA sequence:UniProtKB:P25522
			locus_tag	RSULL_00166
			product	tRNA modification GTPase MnmE
79133	77868	CDS
			EC_number	3.6.4.-
			gene	rho
			inference	ab initio prediction:Prodigal:2.60
			inference	similar to AA sequence:UniProtKB:P0AG30
			locus_tag	RSULL_00167
			note	Transcription termination factor Rho
			product	hypothetical protein
79861	79322	CDS
			inference	ab initio prediction:Prodigal:2.60
			inference	protein motif:Cdd:COG1981
			locus_tag	RSULL_00168
			product	putative membrane protein
80872	79862	CDS
			EC_number	4.1.1.37
			gene	hemE
			inference	ab initio prediction:Prodigal:2.60
			inference	similar to AA sequence:UniProtKB:P32920
			locus_tag	RSULL_00169
			product	Uroporphyrinogen decarboxylase
81300	82121	CDS
			EC_number	2.7.11.32
			gene	yqfL
			inference	ab initio prediction:Prodigal:2.60
			inference	similar to AA sequence:UniProtKB:P54470
			locus_tag	RSULL_00170
			product	Putative pyruvate, phosphate dikinase regulatory protein
82156	82755	CDS
			gene	yceF
			inference	ab initio prediction:Prodigal:2.60
			inference	similar to AA sequence:UniProtKB:P0A729
			locus_tag	RSULL_00171
			product	Maf-like protein YceF
82748	83605	CDS
			EC_number	1.1.1.25
			gene	aroE_1
			inference	ab initio prediction:Prodigal:2.60
			inference	similar to AA sequence:UniProtKB:O67049
			locus_tag	RSULL_00172
			product	Shikimate dehydrogenase
83605	84216	CDS
			EC_number	2.7.1.24
			gene	coaE
			inference	ab initio prediction:Prodigal:2.60
			inference	similar to AA sequence:UniProtKB:O67792
			locus_tag	RSULL_00173
			product	Dephospho-CoA kinase
84209	84922	CDS
			EC_number	2.7.7.7
			gene	dnaQ_1
			inference	ab initio prediction:Prodigal:2.60
			inference	similar to AA sequence:UniProtKB:P03007
			locus_tag	RSULL_00174
			product	DNA polymerase III subunit epsilon
85451	84975	CDS
			gene	secB
			inference	ab initio prediction:Prodigal:2.60
			inference	similar to AA sequence:UniProtKB:Q92TE7
			locus_tag	RSULL_00175
			product	Protein-export protein SecB
86042	85533	CDS
			inference	ab initio prediction:Prodigal:2.60
			inference	protein motif:CLUSTERS:PRK11463
			locus_tag	RSULL_00176
			product	phage T7 F exclusion suppressor FxsA
86169	86870	CDS
			inference	ab initio prediction:Prodigal:2.60
			inference	protein motif:TIGRFAMs:TIGR00984
			locus_tag	RSULL_00177
			product	mitochondrial import inner membrane, translocase subunit
86867	87985	CDS
			EC_number	4.2.2.-
			gene	mltA
			inference	ab initio prediction:Prodigal:2.60
			inference	similar to AA sequence:UniProtKB:P0A935
			locus_tag	RSULL_00178
			product	Membrane-bound lytic murein transglycosylase A precursor
87985	88548	CDS
			EC_number	3.1.-.-
			gene	smrA
			inference	ab initio prediction:Prodigal:2.60
			inference	similar to AA sequence:UniProtKB:P76053
			locus_tag	RSULL_00179
			product	putative DNA endonuclease SmrA
88545	88922	CDS
			inference	ab initio prediction:Prodigal:2.60
			inference	protein motif:CLUSTERS:PRK08154
			locus_tag	RSULL_00180
			product	anaerobic benzoate catabolism transcriptional regulator
89057	91492	CDS
			EC_number	5.99.1.3
			gene	gyrB_1
			inference	ab initio prediction:Prodigal:2.60
			inference	similar to AA sequence:UniProtKB:P0AES6
			locus_tag	RSULL_00181
			product	DNA gyrase subunit B
92142	91549	CDS
			inference	ab initio prediction:Prodigal:2.60
			inference	protein motif:CLUSTERS:PRK05365
			locus_tag	RSULL_00182
			product	malonic semialdehyde reductase
92375	93217	CDS
			EC_number	4.3.2.3
			inference	ab initio prediction:Prodigal:2.60
			inference	similar to AA sequence:UniProtKB:Q39BA7
			locus_tag	RSULL_00183
			product	Ureidoglycolate lyase
93419	94690	CDS
			inference	ab initio prediction:Prodigal:2.60
			inference	protein motif:TIGRFAMs:TIGR01849
			locus_tag	RSULL_00184
			product	polyhydroxyalkanoate depolymerase, intracellular
94835	95269	CDS
			inference	ab initio prediction:Prodigal:2.60
			locus_tag	RSULL_00185
			product	hypothetical protein
95454	96128	CDS
			inference	ab initio prediction:Prodigal:2.60
			locus_tag	RSULL_00186
			product	hypothetical protein
96206	96874	CDS
			EC_number	5.3.1.24
			gene	trpF_2
			inference	ab initio prediction:Prodigal:2.60
			inference	similar to AA sequence:UniProtKB:Q56320
			locus_tag	RSULL_00187
			product	N-(5'-phosphoribosyl)anthranilate isomerase
96877	98097	CDS
			EC_number	4.2.1.20
			gene	trpB
			inference	ab initio prediction:Prodigal:2.60
			inference	similar to AA sequence:UniProtKB:Q2KE82
			locus_tag	RSULL_00188
			product	Tryptophan synthase beta chain
98103	98942	CDS
			EC_number	4.2.1.20
			gene	trpA
			inference	ab initio prediction:Prodigal:2.60
			inference	similar to AA sequence:UniProtKB:O67502
			locus_tag	RSULL_00189
			product	Tryptophan synthase alpha chain
98982	99884	CDS
			EC_number	6.4.1.2
			gene	accD
			inference	ab initio prediction:Prodigal:2.60
			inference	similar to AA sequence:UniProtKB:P0A9Q5
			locus_tag	RSULL_00190
			product	Acetyl-coenzyme A carboxylase carboxyl transferase subunit beta
99936	101264	CDS
			EC_number	6.3.2.17
			gene	fgs
			inference	ab initio prediction:Prodigal:2.60
			inference	similar to AA sequence:UniProtKB:P15925
			locus_tag	RSULL_00191
			product	Folylpolyglutamate synthase
101633	101313	CDS
			inference	ab initio prediction:Prodigal:2.60
			inference	similar to AA sequence:UniProtKB:P00275
			locus_tag	RSULL_00192
			product	Thioredoxin C-1
105260	101709	CDS
			EC_number	3.1.-.-
			gene	addA
			inference	ab initio prediction:Prodigal:2.60
			inference	similar to AA sequence:UniProtKB:P23478
			locus_tag	RSULL_00193
			product	ATP-dependent helicase/nuclease subunit A
108447	105253	CDS
			inference	ab initio prediction:Prodigal:2.60
			inference	protein motif:TIGRFAMs:TIGR02786
			locus_tag	RSULL_00194
			product	double-strand break repair protein AddB
109185	108451	CDS
			EC_number	2.7.7.9
			gene	gtaB_1
			inference	ab initio prediction:Prodigal:2.60
			inference	similar to AA sequence:UniProtKB:Q7A3J9
			locus_tag	RSULL_00195
			product	UTP--glucose-1-phosphate uridylyltransferase
110711	109209	CDS
			inference	ab initio prediction:Prodigal:2.60
			inference	protein motif:CLUSTERS:PRK10646
			locus_tag	RSULL_00196
			product	ADP-binding protein
113296	110708	CDS
			EC_number	2.7.13.3
			gene	divL
			inference	ab initio prediction:Prodigal:2.60
			inference	similar to AA sequence:UniProtKB:Q9RQQ9
			locus_tag	RSULL_00197
			product	Sensor protein DivL
114899	113499	CDS
			EC_number	3.3.1.1
			gene	ahcY
			inference	ab initio prediction:Prodigal:2.60
			inference	similar to AA sequence:UniProtKB:Q92TC1
			locus_tag	RSULL_00198
			product	Adenosylhomocysteinase
115363	115067	CDS
			gene	crh
			inference	ab initio prediction:Prodigal:2.60
			inference	similar to AA sequence:UniProtKB:O06976
			locus_tag	RSULL_00199
			product	Catabolite repression HPr
115761	115360	CDS
			gene	manX
			inference	ab initio prediction:Prodigal:2.60
			inference	similar to AA sequence:UniProtKB:P69797
			locus_tag	RSULL_00200
			product	EIIAB-Man
116363	115914	CDS
			EC_number	2.7.11.-
			gene	hprK
			inference	ab initio prediction:Prodigal:2.60
			inference	similar to AA sequence:UniProtKB:Q9RE09
			locus_tag	RSULL_00201
			product	HPr kinase/phosphorylase
118129	116363	CDS
			EC_number	2.7.13.3
			gene	yycG_1
			inference	ab initio prediction:Prodigal:2.60
			inference	similar to AA sequence:UniProtKB:Q45614
			locus_tag	RSULL_00202
			product	Sensor histidine kinase YycG
118983	118234	CDS
			gene	baeR
			inference	ab initio prediction:Prodigal:2.60
			inference	similar to AA sequence:UniProtKB:P69228
			locus_tag	RSULL_00203
			product	Transcriptional regulatory protein BaeR
119310	120920	CDS
			EC_number	4.1.1.49
			gene	pckA
			inference	ab initio prediction:Prodigal:2.60
			inference	similar to AA sequence:UniProtKB:Q9ZNH4
			locus_tag	RSULL_00204
			product	Phosphoenolpyruvate carboxykinase [ATP]
121017	121451	CDS
			EC_number	3.1.1.29
			gene	yaeJ
			inference	ab initio prediction:Prodigal:2.60
			inference	similar to AA sequence:UniProtKB:P40711
			locus_tag	RSULL_00205
			product	Peptidyl-tRNA hydrolase YaeJ
121453	122064	CDS
			EC_number	1.14.11.33
			gene	alkB
			inference	ab initio prediction:Prodigal:2.60
			inference	similar to AA sequence:UniProtKB:P05050
			locus_tag	RSULL_00206
			product	Alpha-ketoglutarate-dependent dioxygenase AlkB
123066	122071	CDS
			EC_number	2.7.1.33
			gene	coaA_1
			inference	ab initio prediction:Prodigal:2.60
			inference	similar to AA sequence:UniProtKB:B5XYG3
			locus_tag	RSULL_00207
			product	Pantothenate kinase
123386	123063	CDS
			EC_number	3.6.1.31
			gene	hisE
			inference	ab initio prediction:Prodigal:2.60
			inference	similar to AA sequence:UniProtKB:Q7P0E6
			locus_tag	RSULL_00208
			product	Phosphoribosyl-ATP pyrophosphatase
124189	123401	CDS
			EC_number	4.1.3.-
			gene	hisF
			inference	ab initio prediction:Prodigal:2.60
			inference	similar to AA sequence:UniProtKB:C3MBC1
			locus_tag	RSULL_00209
			product	Imidazole glycerol phosphate synthase subunit HisF
124935	124186	CDS
			EC_number	5.3.1.16
			gene	hisA
			inference	ab initio prediction:Prodigal:2.60
			inference	similar to AA sequence:UniProtKB:Q4KJS5
			locus_tag	RSULL_00210
			product	1-(5-phosphoribosyl)-5-[(5-phosphoribosylamino)methylideneamino] imidazole-4-carboxamide isomerase
125615	124965	CDS
			EC_number	2.4.2.-
			gene	hisH1
			inference	ab initio prediction:Prodigal:2.60
			inference	similar to AA sequence:UniProtKB:Q0P8U2
			locus_tag	RSULL_00211
			product	Imidazole glycerol phosphate synthase subunit HisH 1
126100	125615	CDS
			inference	ab initio prediction:Prodigal:2.60
			locus_tag	RSULL_00212
			product	hypothetical protein
126733	126125	CDS
			EC_number	4.2.1.19
			gene	hisB
			inference	ab initio prediction:Prodigal:2.60
			inference	similar to AA sequence:UniProtKB:Q92TB0
			locus_tag	RSULL_00213
			product	Imidazoleglycerol-phosphate dehydratase
126912	127439	CDS
			EC_number	3.4.25.2
			gene	hslV
			inference	ab initio prediction:Prodigal:2.60
			inference	similar to AA sequence:UniProtKB:P0A7B8
			locus_tag	RSULL_00214
			product	ATP-dependent protease subunit HslV
127426	127950	CDS
			EC_number	2.3.1.82
			gene	aacA4
			inference	ab initio prediction:Prodigal:2.60
			inference	similar to AA sequence:UniProtKB:P20092
			locus_tag	RSULL_00215
			product	Aminoglycoside N(6')-acetyltransferase type 1
127947	129254	CDS
			gene	hslU
			inference	ab initio prediction:Prodigal:2.60
			inference	similar to AA sequence:UniProtKB:C3MBC8
			locus_tag	RSULL_00216
			product	Unfoldase HslU
129450	130397	CDS
			inference	ab initio prediction:Prodigal:2.60
			locus_tag	RSULL_00217
			product	hypothetical protein
130443	131855	CDS
			EC_number	1.14.13.133
			gene	ptlI
			inference	ab initio prediction:Prodigal:2.60
			inference	similar to AA sequence:UniProtKB:Q82IY3
			locus_tag	RSULL_00218
			product	Pentalenene oxygenase
131948	134119	CDS
			EC_number	2.3.3.9
			gene	glcB
			inference	ab initio prediction:Prodigal:2.60
			inference	similar to AA sequence:UniProtKB:O05137
			locus_tag	RSULL_00219
			product	Malate synthase G
134874	134194	CDS
			EC_number	2.-.-.-
			gene	ycfS
			inference	ab initio prediction:Prodigal:2.60
			inference	similar to AA sequence:UniProtKB:P75954
			locus_tag	RSULL_00220
			product	putative L,D-transpeptidase YcfS precursor
135117	135548	CDS
			inference	ab initio prediction:Prodigal:2.60
			locus_tag	RSULL_00221
			product	hypothetical protein
136130	135555	CDS
			gene	regA
			inference	ab initio prediction:Prodigal:2.60
			inference	similar to AA sequence:UniProtKB:Q53228
			locus_tag	RSULL_00222
			product	Response regulator PrrA
137513	136203	CDS
			EC_number	2.7.13.3
			gene	regB
			inference	ab initio prediction:Prodigal:2.60
			inference	similar to AA sequence:UniProtKB:Q3J6C1
			locus_tag	RSULL_00223
			product	Sensor histidine kinase RegB
139989	137533	CDS
			EC_number	3.6.4.13
			gene	hrpB
			inference	ab initio prediction:Prodigal:2.60
			inference	similar to AA sequence:UniProtKB:P37024
			locus_tag	RSULL_00224
			product	ATP-dependent RNA helicase HrpB
140942	139995	CDS
			inference	ab initio prediction:Prodigal:2.60
			inference	protein motif:CLUSTERS:PRK06141
			locus_tag	RSULL_00225
			product	ornithine cyclodeaminase
>Feature scaffold110|size8262
55	1290	CDS
			inference	ab initio prediction:Prodigal:2.60
			inference	protein motif:Pfam:PF09587.4
			locus_tag	RSULL_00226
			product	Bacterial capsule synthesis protein PGA_cap
1434	2711	CDS
			EC_number	3.4.11.4
			gene	pepT_1
			inference	ab initio prediction:Prodigal:2.60
			inference	similar to AA sequence:UniProtKB:Q81WU4
			locus_tag	RSULL_00227
			product	Peptidase T
3667	4668	CDS
			gene	ybhF_1
			inference	ab initio prediction:Prodigal:2.60
			inference	similar to AA sequence:UniProtKB:P0A9U1
			locus_tag	RSULL_00228
			product	putative ABC transporter ATP-binding protein YbhF
4665	5465	CDS
			inference	ab initio prediction:Prodigal:2.60
			inference	protein motif:Cdd:COG4587
			locus_tag	RSULL_00229
			product	ABC-type uncharacterized transport system, permease component
5468	6271	CDS
			inference	ab initio prediction:Prodigal:2.60
			inference	protein motif:Cdd:COG4587
			locus_tag	RSULL_00230
			product	ABC-type uncharacterized transport system, permease component
6506	6709	CDS
			gene	cspA_1
			inference	ab initio prediction:Prodigal:2.60
			inference	similar to AA sequence:UniProtKB:Q9Z3S6
			locus_tag	RSULL_00231
			product	Cold shock protein CspA
6975	7235	CDS
			inference	ab initio prediction:Prodigal:2.60
			locus_tag	RSULL_00232
			product	hypothetical protein
8036	7455	CDS
			inference	ab initio prediction:Prodigal:2.60
			locus_tag	RSULL_00233
			product	hypothetical protein
>Feature scaffold111|size8142
359	685	CDS
			inference	ab initio prediction:Prodigal:2.60
			inference	protein motif:Cdd:COG5572
			locus_tag	RSULL_00234
			product	putative integral membrane protein
718	1644	CDS
			inference	ab initio prediction:Prodigal:2.60
			locus_tag	RSULL_00235
			product	hypothetical protein
1631	2431	CDS
			inference	ab initio prediction:Prodigal:2.60
			locus_tag	RSULL_00236
			product	hypothetical protein
2433	2951	CDS
			inference	ab initio prediction:Prodigal:2.60
			inference	protein motif:Pfam:PF07681.6
			locus_tag	RSULL_00237
			product	DoxX
4018	5331	CDS
			inference	ab initio prediction:Prodigal:2.60
			inference	protein motif:CLUSTERS:PRK03204
			locus_tag	RSULL_00238
			product	haloalkane dehalogenase
5473	6039	CDS
			inference	ab initio prediction:Prodigal:2.60
			inference	protein motif:Cdd:COG0431
			locus_tag	RSULL_00239
			product	putative flavoprotein
6127	6825	CDS
			EC_number	3.2.-.-
			gene	yraA_1
			inference	ab initio prediction:Prodigal:2.60
			inference	similar to AA sequence:UniProtKB:O06006
			locus_tag	RSULL_00240
			product	Putative cysteine protease YraA
6983	7693	CDS
			EC_number	1.1.1.100
			gene	fabG_1
			inference	ab initio prediction:Prodigal:2.60
			inference	similar to AA sequence:UniProtKB:Q9KQH7
			locus_tag	RSULL_00241
			product	3-oxoacyl-[acyl-carrier-protein] reductase FabG
7706	7945	CDS
			EC_number	5.3.2.-
			inference	ab initio prediction:Prodigal:2.60
			inference	similar to AA sequence:UniProtKB:O25581
			locus_tag	RSULL_00242
			product	putative tautomerase
>Feature scaffold112|size8091
916	1293	CDS
			inference	ab initio prediction:Prodigal:2.60
			inference	protein motif:CLUSTERS:PRK05277
			locus_tag	RSULL_00243
			product	chloride channel protein
1591	1803	CDS
			inference	ab initio prediction:Prodigal:2.60
			locus_tag	RSULL_00244
			product	hypothetical protein
1910	2170	CDS
			inference	ab initio prediction:Prodigal:2.60
			locus_tag	RSULL_00245
			product	hypothetical protein
3030	3515	CDS
			inference	ab initio prediction:Prodigal:2.60
			inference	protein motif:Pfam:PF01548.11
			locus_tag	RSULL_00246
			product	Transposase
3631	4083	CDS
			inference	ab initio prediction:Prodigal:2.60
			inference	protein motif:Pfam:PF02371.10
			locus_tag	RSULL_00247
			product	Transposase IS116/IS110/IS902 family protein
4852	3983	CDS
			gene	gltC_2
			inference	ab initio prediction:Prodigal:2.60
			inference	similar to AA sequence:UniProtKB:P20668
			locus_tag	RSULL_00248
			product	HTH-type transcriptional regulator GltC
4966	6087	CDS
			EC_number	1.1.1.292
			gene	afr_1
			inference	ab initio prediction:Prodigal:2.60
			inference	similar to AA sequence:UniProtKB:Q2I8V6
			locus_tag	RSULL_00249
			product	1,5-anhydro-D-fructose reductase
7639	6950	CDS
			gene	mcbR_1
			inference	ab initio prediction:Prodigal:2.60
			inference	similar to AA sequence:UniProtKB:P76114
			locus_tag	RSULL_00250
			product	HTH-type transcriptional regulator McbR
8058	7741	CDS
			inference	ab initio prediction:Prodigal:2.60
			locus_tag	RSULL_00251
			product	hypothetical protein
>Feature scaffold113|size7692
2356	302	CDS
			inference	ab initio prediction:Prodigal:2.60
			inference	protein motif:Cdd:COG2192
			locus_tag	RSULL_00252
			product	putative carbamoyl transferase, NodU family
3067	2624	CDS
			inference	ab initio prediction:Prodigal:2.60
			locus_tag	RSULL_00253
			product	hypothetical protein
3299	4168	CDS
			inference	ab initio prediction:Prodigal:2.60
			inference	protein motif:Cdd:COG3415
			locus_tag	RSULL_00254
			product	Transposase
4637	4263	CDS
			inference	ab initio prediction:Prodigal:2.60
			locus_tag	RSULL_00255
			product	hypothetical protein
5329	6192	CDS
			gene	xerD_1
			inference	ab initio prediction:Prodigal:2.60
			inference	similar to AA sequence:UniProtKB:P0A2P6
			locus_tag	RSULL_00256
			product	Tyrosine recombinase XerD
6296	7384	CDS
			inference	ab initio prediction:Prodigal:2.60
			inference	protein motif:Pfam:PF04986.7
			locus_tag	RSULL_00257
			product	Putative transposase
>Feature scaffold114|size7495
337	1386	CDS
			gene	cytR_1
			inference	ab initio prediction:Prodigal:2.60
			inference	similar to AA sequence:UniProtKB:P0ACN7
			locus_tag	RSULL_00258
			product	HTH-type transcriptional repressor CytR
1383	2405	CDS
			gene	potD_1
			inference	ab initio prediction:Prodigal:2.60
			inference	similar to AA sequence:UniProtKB:P0AFK9
			locus_tag	RSULL_00259
			product	Spermidine/putrescine-binding periplasmic protein precursor
2481	3308	CDS
			gene	potH_1
			inference	ab initio prediction:Prodigal:2.60
			inference	similar to AA sequence:UniProtKB:P31135
			locus_tag	RSULL_00260
			product	Putrescine transport system permease protein PotH
3305	4084	CDS
			gene	ydcV_1
			inference	ab initio prediction:Prodigal:2.60
			inference	similar to AA sequence:UniProtKB:P0AFR9
			locus_tag	RSULL_00261
			product	Inner membrane ABC transporter permease protein YdcV
4077	5099	CDS
			EC_number	3.6.3.31
			gene	potA_1
			inference	ab initio prediction:Prodigal:2.60
			inference	similar to AA sequence:UniProtKB:P69874
			locus_tag	RSULL_00262
			product	Spermidine/putrescine import ATP-binding protein PotA
5096	6025	CDS
			EC_number	3.2.2.8
			gene	rihB
			inference	ab initio prediction:Prodigal:2.60
			inference	similar to AA sequence:UniProtKB:P33022
			locus_tag	RSULL_00263
			product	Pyrimidine-specific ribonucleoside hydrolase RihB
6710	6006	CDS
			inference	ab initio prediction:Prodigal:2.60
			locus_tag	RSULL_00264
			product	hypothetical protein
>Feature scaffold115|size7281
287	493	CDS
			inference	ab initio prediction:Prodigal:2.60
			locus_tag	RSULL_00265
			product	hypothetical protein
1339	986	CDS
			gene	oppF_1
			inference	ab initio prediction:Prodigal:2.60
			inference	similar to AA sequence:UniProtKB:P24137
			locus_tag	RSULL_00266
			product	Stage 0 sporulation protein KE
1514	1921	CDS
			inference	ab initio prediction:Prodigal:2.60
			locus_tag	RSULL_00267
			product	hypothetical protein
3190	2318	CDS
			gene	php_1
			inference	ab initio prediction:Prodigal:2.60
			inference	similar to AA sequence:UniProtKB:P45548
			locus_tag	RSULL_00268
			note	Phosphotriesterase homology protein
			product	hypothetical protein
3512	4414	CDS
			gene	dmlR_1
			inference	ab initio prediction:Prodigal:2.60
			inference	similar to AA sequence:UniProtKB:P76250
			locus_tag	RSULL_00269
			product	D-malate degradation protein R
4564	5460	CDS
			inference	ab initio prediction:Prodigal:2.60
			inference	similar to AA sequence:UniProtKB:O53454
			locus_tag	RSULL_00270
			product	Cholesterol dehydrogenase
5527	6495	CDS
			EC_number	1.1.1.-
			gene	gpr_1
			inference	ab initio prediction:Prodigal:2.60
			inference	similar to AA sequence:UniProtKB:Q46851
			locus_tag	RSULL_00271
			product	L-glyceraldehyde 3-phosphate reductase
7232	6921	CDS
			EC_number	4.1.2.13
			gene	fda_1
			inference	ab initio prediction:Prodigal:2.60
			inference	similar to AA sequence:UniProtKB:Q8YNK2
			locus_tag	RSULL_00272
			product	Fructose-bisphosphate aldolase
>Feature scaffold116|size6976
528	193	CDS
			EC_number	3.1.3.7
			gene	cysQ_1
			inference	ab initio prediction:Prodigal:2.60
			inference	similar to AA sequence:UniProtKB:P26264
			locus_tag	RSULL_00273
			product	3'(2'),5'-bisphosphate nucleotidase CysQ
665	525	CDS
			inference	ab initio prediction:Prodigal:2.60
			inference	protein motif:TIGRFAMs:TIGR01331
			locus_tag	RSULL_00274
			product	3'(2'),5'-bisphosphate nucleotidase
2563	662	CDS
			gene	cysNC_1
			inference	ab initio prediction:Prodigal:2.60
			inference	similar to AA sequence:UniProtKB:Q10600
			locus_tag	RSULL_00275
			product	Bifunctional enzyme CysN/CysC
3462	2563	CDS
			EC_number	2.7.7.4
			gene	cysD_1
			inference	ab initio prediction:Prodigal:2.60
			inference	similar to AA sequence:UniProtKB:Q87WW0
			locus_tag	RSULL_00276
			product	Sulfate adenylyltransferase subunit 2
4575	3838	CDS
			EC_number	1.1.1.100
			gene	fabG_2 (nodG, 3-oxoacyl-[acyl-carrier protein] reductase (EC 1.1.1.100)
			inference	ab initio prediction:Prodigal:2.60
			inference	similar to AA sequence:UniProtKB:P50941
			locus_tag	RSULL_00277
			product	3-oxoacyl-[acyl-carrier-protein] reductase FabG
6239	5031	CDS
			EC_number	2.3.1.179
			gene	fabF_1 (nodE, 3-oxoacyl-[acyl-carrier-protein] synthase, KASII (EC 2.3.1.41)
			inference	ab initio prediction:Prodigal:2.60
			inference	similar to AA sequence:UniProtKB:Q8NXE1
			locus_tag	RSULL_00278
			product	3-oxoacyl-[acyl-carrier-protein] synthase 2
6520	6239	CDS
			gene	nodF
			inference	ab initio prediction:Prodigal:2.60
			inference	similar to AA sequence:UniProtKB:P04685
			locus_tag	RSULL_00279
			product	Host-specificity of nodulation protein A
>Feature scaffold117|size6963
638	1657	CDS
			inference	ab initio prediction:Prodigal:2.60
			inference	protein motif:CLUSTERS:PRK03598
			locus_tag	RSULL_00280
			product	putative efflux pump membrane fusion protein
1654	4371	CDS
			gene	ybhF_2
			inference	ab initio prediction:Prodigal:2.60
			inference	similar to AA sequence:UniProtKB:P0A9U1
			locus_tag	RSULL_00281
			product	putative ABC transporter ATP-binding protein YbhF
4373	5494	CDS
			gene	yhhJ
			inference	ab initio prediction:Prodigal:2.60
			inference	similar to AA sequence:UniProtKB:P0AGH1
			locus_tag	RSULL_00282
			product	Inner membrane transport permease YhhJ
5908	5759	CDS
			inference	ab initio prediction:Prodigal:2.60
			locus_tag	RSULL_00283
			product	hypothetical protein
6945	5905	CDS
			EC_number	3.6.3.5
			gene	zosA
			inference	ab initio prediction:Prodigal:2.60
			inference	similar to AA sequence:UniProtKB:O31688
			locus_tag	RSULL_00284
			product	Zinc-transporting ATPase
>Feature scaffold118|size6409
51	191	CDS
			inference	ab initio prediction:Prodigal:2.60
			locus_tag	RSULL_00285
			product	hypothetical protein
690	1181	CDS
			inference	ab initio prediction:Prodigal:2.60
			locus_tag	RSULL_00286
			product	hypothetical protein
1721	1921	CDS
			inference	ab initio prediction:Prodigal:2.60
			locus_tag	RSULL_00287
			product	hypothetical protein
2098	3492	CDS
			EC_number	3.1.1.2
			inference	ab initio prediction:Prodigal:2.60
			inference	similar to AA sequence:UniProtKB:P22862
			locus_tag	RSULL_00288
			product	Arylesterase
4685	4362	CDS
			inference	ab initio prediction:Prodigal:2.60
			locus_tag	RSULL_00289
			product	hypothetical protein
5541	5002	CDS
			gene	clcA
			inference	ab initio prediction:Prodigal:2.60
			inference	similar to AA sequence:UniProtKB:Q8ZRP8
			locus_tag	RSULL_00290
			product	H(+)/Cl(-) exchange transporter ClcA
6276	6172	CDS
			inference	ab initio prediction:Prodigal:2.60
			locus_tag	RSULL_00291
			product	hypothetical protein
>Feature scaffold119|size6426
416	2302	CDS
			gene	hilA_1
			inference	ab initio prediction:Prodigal:2.60
			inference	similar to AA sequence:UniProtKB:P43015
			locus_tag	RSULL_00292
			product	Transcriptional regulator HilA
2615	2875	CDS
			inference	ab initio prediction:Prodigal:2.60
			locus_tag	RSULL_00293
			product	hypothetical protein
3012	3620	CDS
			inference	ab initio prediction:Prodigal:2.60
			locus_tag	RSULL_00294
			product	hypothetical protein
3707	4210	CDS
			inference	ab initio prediction:Prodigal:2.60
			locus_tag	RSULL_00295
			product	hypothetical protein
4552	5172	CDS
			inference	ab initio prediction:Prodigal:2.60
			locus_tag	RSULL_00296
			product	hypothetical protein
5393	6355	CDS
			inference	ab initio prediction:Prodigal:2.60
			inference	protein motif:Cdd:COG3415
			locus_tag	RSULL_00297
			product	Transposase
>Feature scaffold11|size136045
1637	42	CDS
			gene	dppA_1
			inference	ab initio prediction:Prodigal:2.60
			inference	similar to AA sequence:UniProtKB:P23847
			locus_tag	RSULL_00298
			product	Dipeptide-binding protein
2456	1980	CDS
			gene	nsrR
			inference	ab initio prediction:Prodigal:2.60
			inference	similar to AA sequence:UniProtKB:P0AF63
			locus_tag	RSULL_00299
			product	HTH-type transcriptional repressor NsrR
4657	3161	CDS
			EC_number	1.2.1.27
			gene	mmsA
			inference	ab initio prediction:Prodigal:2.60
			inference	similar to AA sequence:UniProtKB:P28810
			locus_tag	RSULL_00300
			product	Methylmalonate-semialdehyde dehydrogenase [acylating]
4857	5189	CDS
			inference	ab initio prediction:Prodigal:2.60
			inference	protein motif:Pfam:PF03992.10
			locus_tag	RSULL_00301
			product	Antibiotic biosynthesis monooxygenase
5222	6103	CDS
			gene	gltR_1
			inference	ab initio prediction:Prodigal:2.60
			inference	similar to AA sequence:UniProtKB:P94501
			locus_tag	RSULL_00302
			product	HTH-type transcriptional regulator GltR
6264	6064	CDS
			inference	ab initio prediction:Prodigal:2.60
			locus_tag	RSULL_00303
			product	hypothetical protein
6724	6290	CDS
			inference	ab initio prediction:Prodigal:2.60
			locus_tag	RSULL_00304
			product	hypothetical protein
7105	6860	CDS
			inference	ab initio prediction:Prodigal:2.60
			inference	protein motif:Pfam:PF12844.1
			locus_tag	RSULL_00305
			product	Helix-turn-helix domain protein
7375	7299	tRNA
			inference	COORDINATES:profile:Aragorn:1.2
			locus_tag	RSULL_00306
			product	tRNA-His(gtg)
7955	7506	CDS
			inference	ab initio prediction:Prodigal:2.60
			inference	protein motif:TIGRFAMs:TIGR01985
			locus_tag	RSULL_00307
			product	phasin
8170	11706	CDS
			EC_number	2.7.13.3
			gene	pdhS
			inference	ab initio prediction:Prodigal:2.60
			inference	similar to AA sequence:UniProtKB:Q57BR6
			locus_tag	RSULL_00308
			product	Cell-division control histidine kinase PdhS
13884	11932	CDS
			EC_number	6.2.1.1
			gene	acsA_3
			inference	ab initio prediction:Prodigal:2.60
			inference	similar to AA sequence:UniProtKB:Q89WV5
			locus_tag	RSULL_00309
			product	Acetyl-coenzyme A synthetase
14083	15936	CDS
			inference	ab initio prediction:Prodigal:2.60
			inference	protein motif:Cdd:COG2982
			locus_tag	RSULL_00310
			product	putative protein involved in outer membrane biogenesis
16756	15938	CDS
			gene	ydcV_2
			inference	ab initio prediction:Prodigal:2.60
			inference	similar to AA sequence:UniProtKB:P0AFR9
			locus_tag	RSULL_00311
			product	Inner membrane ABC transporter permease protein YdcV
17671	16760	CDS
			gene	potH_2
			inference	ab initio prediction:Prodigal:2.60
			inference	similar to AA sequence:UniProtKB:P31135
			locus_tag	RSULL_00312
			product	Putrescine transport system permease protein PotH
18817	17675	CDS
			EC_number	3.6.3.31
			gene	potA_2
			inference	ab initio prediction:Prodigal:2.60
			inference	similar to AA sequence:UniProtKB:P69874
			locus_tag	RSULL_00313
			product	Spermidine/putrescine import ATP-binding protein PotA
20010	18913	CDS
			gene	potF_1
			inference	ab initio prediction:Prodigal:2.60
			inference	similar to AA sequence:UniProtKB:P31133
			locus_tag	RSULL_00314
			product	Putrescine-binding periplasmic protein precursor
21562	20150	CDS
			inference	ab initio prediction:Prodigal:2.60
			inference	protein motif:Cdd:COG3800
			locus_tag	RSULL_00315
			product	putative transcriptional regulator
21748	23037	CDS
			EC_number	4.1.3.1
			gene	icl
			inference	ab initio prediction:Prodigal:2.60
			inference	similar to AA sequence:UniProtKB:P0A5H3
			locus_tag	RSULL_00316
			product	Isocitrate lyase
23060	23296	CDS
			inference	ab initio prediction:Prodigal:2.60
			locus_tag	RSULL_00317
			product	hypothetical protein
23403	24494	CDS
			inference	ab initio prediction:Prodigal:2.60
			inference	protein motif:Cdd:COG2909
			locus_tag	RSULL_00318
			product	ATP-dependent transcriptional regulator
25366	24497	CDS
			inference	ab initio prediction:Prodigal:2.60
			inference	protein motif:CLUSTERS:PRK03635
			locus_tag	RSULL_00319
			product	chromosome replication initiation inhibitor protein
25455	25697	CDS
			inference	ab initio prediction:Prodigal:2.60
			locus_tag	RSULL_00320
			product	hypothetical protein
27514	25670	CDS
			gene	tsr_1
			inference	ab initio prediction:Prodigal:2.60
			inference	similar to AA sequence:UniProtKB:P02942
			locus_tag	RSULL_00321
			product	Serine chemoreceptor protein
30259	27728	CDS
			gene	trg_1
			inference	ab initio prediction:Prodigal:2.60
			inference	similar to AA sequence:UniProtKB:P05704
			locus_tag	RSULL_00322
			product	Ribose and galactose chemoreceptor protein
30700	30557	CDS
			inference	ab initio prediction:Prodigal:2.60
			locus_tag	RSULL_00323
			product	hypothetical protein
32032	30851	CDS
			inference	ab initio prediction:Prodigal:2.60
			inference	protein motif:CLUSTERS:PRK11259
			locus_tag	RSULL_00324
			product	N-methyltryptophan oxidase
32149	33594	CDS
			EC_number	6.3.1.11
			gene	puuA_1
			inference	ab initio prediction:Prodigal:2.60
			inference	similar to AA sequence:UniProtKB:P78061
			locus_tag	RSULL_00325
			product	Gamma-glutamylputrescine synthetase PuuA
33608	34906	CDS
			EC_number	1.4.3.-
			gene	puuB_1
			inference	ab initio prediction:Prodigal:2.60
			inference	similar to AA sequence:UniProtKB:P37906
			locus_tag	RSULL_00326
			product	Gamma-glutamylputrescine oxidoreductase
35042	36517	CDS
			EC_number	1.1.1.49
			gene	zwf_1
			inference	ab initio prediction:Prodigal:2.60
			inference	similar to AA sequence:UniProtKB:A0QP90
			locus_tag	RSULL_00327
			product	Glucose-6-phosphate 1-dehydrogenase
36529	37227	CDS
			EC_number	3.1.1.31
			gene	pgl_1
			inference	ab initio prediction:Prodigal:2.60
			inference	similar to AA sequence:UniProtKB:P74618
			locus_tag	RSULL_00328
			product	6-phosphogluconolactonase
37280	39100	CDS
			EC_number	4.2.1.12
			gene	edd
			inference	ab initio prediction:Prodigal:2.60
			inference	similar to AA sequence:UniProtKB:P0ADF6
			locus_tag	RSULL_00329
			product	Phosphogluconate dehydratase
39503	39150	CDS
			inference	ab initio prediction:Prodigal:2.60
			locus_tag	RSULL_00330
			product	hypothetical protein
40760	39672	CDS
			EC_number	3.6.3.19
			gene	malK_1
			inference	ab initio prediction:Prodigal:2.60
			inference	similar to AA sequence:UniProtKB:Q1R3Q1
			locus_tag	RSULL_00331
			product	Maltose/maltodextrin import ATP-binding protein MalK
42433	40781	CDS
			EC_number	3.2.1.10
			gene	malL_1
			inference	ab initio prediction:Prodigal:2.60
			inference	similar to AA sequence:UniProtKB:O06994
			locus_tag	RSULL_00332
			product	Oligo-1,6-glucosidase 1
43632	42469	CDS
			gene	araQ_1
			inference	ab initio prediction:Prodigal:2.60
			inference	similar to AA sequence:UniProtKB:P94530
			locus_tag	RSULL_00333
			product	L-arabinose transport system permease protein AraQ
44647	43634	CDS
			gene	lacF_1
			inference	ab initio prediction:Prodigal:2.60
			inference	similar to AA sequence:UniProtKB:P29823
			locus_tag	RSULL_00334
			product	Lactose transport system permease protein LacF
46175	44814	CDS
			inference	ab initio prediction:Prodigal:2.60
			inference	protein motif:Pfam:PF01547.19
			locus_tag	RSULL_00335
			product	Bacterial extracellular solute-binding protein
46450	47472	CDS
			gene	rafR_1
			inference	ab initio prediction:Prodigal:2.60
			inference	similar to AA sequence:UniProtKB:P21867
			locus_tag	RSULL_00336
			product	Raffinose operon repressor
48374	47475	CDS
			gene	folD_1
			inference	ab initio prediction:Prodigal:2.60
			inference	similar to AA sequence:UniProtKB:Q0PA35
			locus_tag	RSULL_00337
			product	Bifunctional protein FolD protein
50168	48495	CDS
			inference	ab initio prediction:Prodigal:2.60
			inference	protein motif:TIGRFAMs:TIGR03017
			locus_tag	RSULL_00338
			product	chain length determinant protein EpsF
51126	50287	CDS
			EC_number	2.4.1.187
			gene	tagA_1
			inference	ab initio prediction:Prodigal:2.60
			inference	similar to AA sequence:UniProtKB:P27620
			locus_tag	RSULL_00339
			product	Putative N-acetylmannosaminyltransferase
52325	51393	CDS
			gene	dmlR_2
			inference	ab initio prediction:Prodigal:2.60
			inference	similar to AA sequence:UniProtKB:P76250
			locus_tag	RSULL_00340
			product	D-malate degradation protein R
52349	53266	CDS
			gene	kefF_1
			inference	ab initio prediction:Prodigal:2.60
			inference	similar to AA sequence:UniProtKB:P0A754
			locus_tag	RSULL_00341
			product	Glutathione-regulated potassium-efflux system ancillary protein KefF
53756	53220	CDS
			inference	ab initio prediction:Prodigal:2.60
			locus_tag	RSULL_00342
			product	hypothetical protein
54121	53756	CDS
			inference	ab initio prediction:Prodigal:2.60
			locus_tag	RSULL_00343
			product	hypothetical protein
54696	54133	CDS
			inference	ab initio prediction:Prodigal:2.60
			inference	protein motif:CLUSTERS:PRK12790
			locus_tag	RSULL_00344
			product	chemotactic signal-response protein CheL
55141	54728	CDS
			inference	ab initio prediction:Prodigal:2.60
			locus_tag	RSULL_00345
			product	hypothetical protein
55899	55147	CDS
			inference	ab initio prediction:Prodigal:2.60
			inference	protein motif:CLUSTERS:PRK12780
			locus_tag	RSULL_00346
			product	flagellar biosynthesis protein FliR
57983	55896	CDS
			gene	flhA
			inference	ab initio prediction:Prodigal:2.60
			inference	similar to AA sequence:UniProtKB:Q8YDK9
			locus_tag	RSULL_00347
			product	Flagellar biosynthesis protein FlhA
58339	58073	CDS
			gene	fliQ_1
			inference	ab initio prediction:Prodigal:2.60
			inference	similar to AA sequence:UniProtKB:P74931
			locus_tag	RSULL_00348
			product	Flagellar biosynthetic protein FliQ
58839	58414	CDS
			gene	flgD
			inference	ab initio prediction:Prodigal:2.60
			inference	similar to AA sequence:UniProtKB:P0A1I9
			locus_tag	RSULL_00349
			product	Basal-body rod modification protein FlgD
59279	58830	CDS
			inference	ab initio prediction:Prodigal:2.60
			inference	protein motif:CLUSTERS:PRK00794
			locus_tag	RSULL_00350
			product	flagellar biosynthesis repressor FlbT
59623	59276	CDS
			inference	ab initio prediction:Prodigal:2.60
			inference	protein motif:CLUSTERS:PRK12793
			locus_tag	RSULL_00351
			product	flagellar biosynthesis regulatory protein FlaF
60706	59660	CDS
			inference	ab initio prediction:Prodigal:2.60
			inference	protein motif:CLUSTERS:PRK06008
			locus_tag	RSULL_00352
			product	flagellar hook-associated protein FlgL
62206	60710	CDS
			gene	flgK
			inference	ab initio prediction:Prodigal:2.60
			inference	similar to AA sequence:UniProtKB:P0A1J5
			locus_tag	RSULL_00353
			product	Flagellar hook-associated protein 1
63527	62226	CDS
			gene	flgE
			inference	ab initio prediction:Prodigal:2.60
			inference	similar to AA sequence:UniProtKB:Q8YDL6
			locus_tag	RSULL_00354
			product	Flagellar hook protein FlgE
64329	63658	CDS
			gene	ftcR
			inference	ab initio prediction:Prodigal:2.60
			inference	similar to AA sequence:UniProtKB:Q8YDL7
			locus_tag	RSULL_00355
			product	Flagellar transcriptional regulator FtcR
65177	64611	CDS
			inference	ab initio prediction:Prodigal:2.60
			inference	protein motif:Pfam:PF01464.14
			locus_tag	RSULL_00356
			product	Transglycosylase SLT domain protein
66564	65116	CDS
			inference	ab initio prediction:Prodigal:2.60
			inference	protein motif:Pfam:PF02120.10
			locus_tag	RSULL_00357
			product	Flagellar hook-length control protein FliK
67870	66566	CDS
			inference	ab initio prediction:Prodigal:2.60
			inference	protein motif:CLUSTERS:PRK12798
			locus_tag	RSULL_00358
			product	chemotaxis protein
69134	67875	CDS
			gene	motB
			inference	ab initio prediction:Prodigal:2.60
			inference	similar to AA sequence:UniProtKB:P0AF06
			locus_tag	RSULL_00359
			product	Chemotaxis protein MotB
69769	69131	CDS
			inference	ab initio prediction:Prodigal:2.60
			locus_tag	RSULL_00360
			product	hypothetical protein
70915	69962	CDS
			gene	fliC_2
			inference	ab initio prediction:Prodigal:2.60
			inference	similar to AA sequence:UniProtKB:Q8YDM5
			locus_tag	RSULL_00361
			product	Flagellin
72121	71216	CDS
			gene	fliC_3
			inference	ab initio prediction:Prodigal:2.60
			inference	similar to AA sequence:UniProtKB:Q8YDM5
			locus_tag	RSULL_00362
			product	Flagellin
73279	72368	CDS
			gene	fliC_4
			inference	ab initio prediction:Prodigal:2.60
			inference	similar to AA sequence:UniProtKB:Q8YDM5
			locus_tag	RSULL_00363
			product	Flagellin
74474	73566	CDS
			gene	fliC_5
			inference	ab initio prediction:Prodigal:2.60
			inference	similar to AA sequence:UniProtKB:Q8YDM5
			locus_tag	RSULL_00364
			product	Flagellin
74856	76787	CDS
			inference	ab initio prediction:Prodigal:2.60
			inference	protein motif:Cdd:COG3914
			locus_tag	RSULL_00365
			product	putative O-linked N-acetylglucosamine transferase, SPINDLY family
77618	76881	CDS
			gene	fliP_1
			inference	ab initio prediction:Prodigal:2.60
			inference	similar to AA sequence:UniProtKB:P54700
			locus_tag	RSULL_00366
			product	Flagellar biosynthetic protein FliP precursor
78136	77615	CDS
			inference	ab initio prediction:Prodigal:2.60
			inference	protein motif:Pfam:PF03748.8
			locus_tag	RSULL_00367
			product	Flagellar basal body-associated protein FliL
78865	78149	CDS
			gene	flgH
			inference	ab initio prediction:Prodigal:2.60
			inference	similar to AA sequence:UniProtKB:Q9PPM0
			locus_tag	RSULL_00368
			product	Basal body L-ring protein
79404	78862	CDS
			inference	ab initio prediction:Prodigal:2.60
			inference	protein motif:Cdd:COG3334
			locus_tag	RSULL_00369
			note	putative conserved protein
			product	hypothetical protein
80522	79401	CDS
			gene	flgI
			inference	ab initio prediction:Prodigal:2.60
			inference	similar to AA sequence:UniProtKB:Q9PMJ8
			locus_tag	RSULL_00370
			product	Basal body P-ring protein
81001	80519	CDS
			gene	flgA
			inference	ab initio prediction:Prodigal:2.60
			inference	similar to AA sequence:UniProtKB:P40131
			locus_tag	RSULL_00371
			product	Flagella basal body P-ring formation protein FlgA precursor
81808	81020	CDS
			gene	flgG_1
			inference	ab initio prediction:Prodigal:2.60
			inference	similar to AA sequence:UniProtKB:P0A1J3
			locus_tag	RSULL_00372
			product	Distal rod protein
82158	81829	CDS
			inference	ab initio prediction:Prodigal:2.60
			inference	protein motif:CLUSTERS:PRK00790
			locus_tag	RSULL_00373
			product	flagellar hook-basal body protein FliE
82574	82158	CDS
			gene	flgC
			inference	ab initio prediction:Prodigal:2.60
			inference	similar to AA sequence:UniProtKB:P0A1I7
			locus_tag	RSULL_00374
			product	Putative proximal rod protein
82971	82579	CDS
			inference	ab initio prediction:Prodigal:2.60
			inference	protein motif:CLUSTERS:PRK06003
			locus_tag	RSULL_00375
			product	flagellar basal body rod protein FlgB
83691	83131	CDS
			inference	ab initio prediction:Prodigal:2.60
			locus_tag	RSULL_00376
			product	hypothetical protein
85100	83694	CDS
			EC_number	3.6.3.14
			gene	fliI
			inference	ab initio prediction:Prodigal:2.60
			inference	similar to AA sequence:UniProtKB:P26465
			locus_tag	RSULL_00377
			product	Flagellum-specific ATP synthase
85851	85117	CDS
			gene	flgG_2
			inference	ab initio prediction:Prodigal:2.60
			inference	similar to AA sequence:UniProtKB:P0A1J3
			locus_tag	RSULL_00378
			product	Distal rod protein
86105	86977	CDS
			gene	motA
			inference	ab initio prediction:Prodigal:2.60
			inference	similar to AA sequence:UniProtKB:P09348
			locus_tag	RSULL_00379
			product	Chemotaxis protein MotA
87014	87925	CDS
			inference	ab initio prediction:Prodigal:2.60
			inference	protein motif:CLUSTERS:PRK06666
			locus_tag	RSULL_00380
			product	flagellar motor switch protein FliM
87990	88562	CDS
			gene	fliN
			inference	ab initio prediction:Prodigal:2.60
			inference	similar to AA sequence:UniProtKB:P15070
			locus_tag	RSULL_00381
			product	Flagellar motor switch protein FliN
88591	89631	CDS
			gene	fliG
			inference	ab initio prediction:Prodigal:2.60
			inference	similar to AA sequence:UniProtKB:Q9WY63
			locus_tag	RSULL_00382
			product	Flagellar motor switch protein FliG
89762	90841	CDS
			gene	flhB
			inference	ab initio prediction:Prodigal:2.60
			inference	similar to AA sequence:UniProtKB:P40727
			locus_tag	RSULL_00383
			product	Flagellar biosynthetic protein FlhB
90847	91287	CDS
			inference	ab initio prediction:Prodigal:2.60
			locus_tag	RSULL_00384
			product	hypothetical protein
92107	91358	CDS
			gene	luxR_1
			inference	ab initio prediction:Prodigal:2.60
			inference	similar to AA sequence:UniProtKB:P12746
			locus_tag	RSULL_00385
			product	Transcriptional activator protein LuxR
92857	92117	CDS
			gene	liaR
			inference	ab initio prediction:Prodigal:2.60
			inference	similar to AA sequence:UniProtKB:O32197
			locus_tag	RSULL_00386
			product	Transcriptional regulatory protein LiaR
95131	93440	CDS
			gene	fliF
			inference	ab initio prediction:Prodigal:2.60
			inference	similar to AA sequence:UniProtKB:Q8YDM4
			locus_tag	RSULL_00387
			product	Flagellar M-ring protein
95631	95242	CDS
			inference	ab initio prediction:Prodigal:2.60
			locus_tag	RSULL_00388
			product	hypothetical protein
96202	95648	CDS
			EC_number	3.5.1.44
			gene	cheD
			inference	ab initio prediction:Prodigal:2.60
			inference	similar to AA sequence:UniProtKB:Q9X005
			locus_tag	RSULL_00389
			product	Chemoreceptor glutamine deamidase CheD
96588	96199	CDS
			gene	cheY_1
			inference	ab initio prediction:Prodigal:2.60
			inference	similar to AA sequence:UniProtKB:P71403
			locus_tag	RSULL_00390
			note	Chemotaxis protein CheY homolog
			product	hypothetical protein
97631	96588	CDS
			EC_number	3.1.1.61
			gene	cheB
			inference	ab initio prediction:Prodigal:2.60
			inference	similar to AA sequence:UniProtKB:P07330
			locus_tag	RSULL_00391
			product	Chemotaxis response regulator protein-glutamate methylesterase
98539	97628	CDS
			EC_number	2.1.1.80
			gene	cheR
			inference	ab initio prediction:Prodigal:2.60
			inference	similar to AA sequence:UniProtKB:P07801
			locus_tag	RSULL_00392
			product	Chemotaxis protein methyltransferase
99003	98536	CDS
			gene	cheW_1
			inference	ab initio prediction:Prodigal:2.60
			inference	similar to AA sequence:UniProtKB:P0A964
			locus_tag	RSULL_00393
			product	Chemotaxis protein CheW
101295	99007	CDS
			EC_number	2.7.13.3
			gene	cheA
			inference	ab initio prediction:Prodigal:2.60
			inference	similar to AA sequence:UniProtKB:Q52880
			locus_tag	RSULL_00394
			product	Chemotaxis protein CheA
101677	101312	CDS
			gene	cheY_2
			inference	ab initio prediction:Prodigal:2.60
			inference	similar to AA sequence:UniProtKB:P71403
			locus_tag	RSULL_00395
			note	Chemotaxis protein CheY homolog
			product	hypothetical protein
101970	101674	CDS
			inference	ab initio prediction:Prodigal:2.60
			locus_tag	RSULL_00396
			product	hypothetical protein
103665	102034	CDS
			gene	tsr_2
			inference	ab initio prediction:Prodigal:2.60
			inference	similar to AA sequence:UniProtKB:P02942
			locus_tag	RSULL_00397
			product	Serine chemoreceptor protein
104100	104213	CDS
			inference	ab initio prediction:Prodigal:2.60
			locus_tag	RSULL_00398
			product	hypothetical protein
104308	105735	CDS
			inference	ab initio prediction:Prodigal:2.60
			inference	protein motif:Cdd:COG5305
			locus_tag	RSULL_00399
			product	putative membrane protein
105995	105732	CDS
			inference	ab initio prediction:Prodigal:2.60
			inference	protein motif:TIGRFAMs:TIGR03070
			locus_tag	RSULL_00400
			product	transcriptional regulator, y4mF family
106075	107877	CDS
			gene	ybaL_1
			inference	ab initio prediction:Prodigal:2.60
			inference	similar to AA sequence:UniProtKB:P39830
			locus_tag	RSULL_00401
			product	Inner membrane protein YbaL
107893	108312	CDS
			inference	ab initio prediction:Prodigal:2.60
			locus_tag	RSULL_00402
			product	hypothetical protein
108400	110955	CDS
			inference	ab initio prediction:Prodigal:2.60
			inference	protein motif:CLUSTERS:PRK14726
			locus_tag	RSULL_00403
			product	bifunctional preprotein translocase subunit SecD/SecF
111096	111752	CDS
			EC_number	2.7.13.3
			gene	cph1_1
			inference	ab initio prediction:Prodigal:2.60
			inference	similar to AA sequence:UniProtKB:Q55168
			locus_tag	RSULL_00404
			product	Phytochrome-like protein cph1
112196	111759	CDS
			inference	ab initio prediction:Prodigal:2.60
			inference	protein motif:Cdd:COG4565
			locus_tag	RSULL_00405
			product	Response regulator of citrate/malate metabolism
112906	112211	CDS
			gene	sdiA
			inference	ab initio prediction:Prodigal:2.60
			inference	similar to AA sequence:UniProtKB:P07026
			locus_tag	RSULL_00406
			product	Regulatory protein SdiA
113749	113369	CDS
			gene	prrA
			inference	ab initio prediction:Prodigal:2.60
			inference	similar to AA sequence:UniProtKB:P0A5Z6
			locus_tag	RSULL_00407
			product	Transcriptional regulatory protein PrrA
113939	116083	CDS
			EC_number	2.7.13.3
			gene	fixL_1
			inference	ab initio prediction:Prodigal:2.60
			inference	similar to AA sequence:UniProtKB:P10955
			locus_tag	RSULL_00408
			product	Sensor protein FixL
116070	116495	CDS
			gene	rcp1
			inference	ab initio prediction:Prodigal:2.60
			inference	similar to AA sequence:UniProtKB:Q55169
			locus_tag	RSULL_00409
			product	Response regulator rcp1
116499	118118	CDS
			EC_number	2.7.13.3
			gene	cph1_2
			inference	ab initio prediction:Prodigal:2.60
			inference	similar to AA sequence:UniProtKB:Q55168
			locus_tag	RSULL_00410
			product	Phytochrome-like protein cph1
118181	119758	CDS
			EC_number	1.13.11.-
			gene	mhqO_1
			inference	ab initio prediction:Prodigal:2.60
			inference	similar to AA sequence:UniProtKB:P96693
			locus_tag	RSULL_00411
			product	Putative ring-cleaving dioxygenase MhqO
120256	121188	CDS
			EC_number	2.4.-.-
			gene	epsH_1
			inference	ab initio prediction:Prodigal:2.60
			inference	similar to AA sequence:UniProtKB:P71057
			locus_tag	RSULL_00412
			product	Putative glycosyltransferase EpsH
121242	122732	CDS
			gene	tuaB_1
			inference	ab initio prediction:Prodigal:2.60
			inference	similar to AA sequence:UniProtKB:O32273
			locus_tag	RSULL_00413
			product	Teichuronic acid biosynthesis protein TuaB
122766	123788	CDS
			EC_number	2.-.-.-
			gene	epsO
			inference	ab initio prediction:Prodigal:2.60
			inference	similar to AA sequence:UniProtKB:P71065
			locus_tag	RSULL_00414
			product	Putative pyruvyl transferase EpsO
124779	123790	CDS
			inference	ab initio prediction:Prodigal:2.60
			inference	protein motif:TIGRFAMs:TIGR00950
			locus_tag	RSULL_00415
			product	carboxylate/amino acid/amine transporter
125237	124812	CDS
			inference	ab initio prediction:Prodigal:2.60
			inference	protein motif:Pfam:PF02566.13
			locus_tag	RSULL_00416
			product	OsmC-like protein
125356	126570	CDS
			inference	ab initio prediction:Prodigal:2.60
			inference	protein motif:CLUSTERS:PRK12770
			locus_tag	RSULL_00417
			product	putative glutamate synthase subunit beta
126618	126821	CDS
			inference	ab initio prediction:Prodigal:2.60
			inference	protein motif:Cdd:COG3549
			locus_tag	RSULL_00418
			product	Plasmid maintenance system killer protein
127079	127495	CDS
			inference	ab initio prediction:Prodigal:2.60
			locus_tag	RSULL_00419
			product	hypothetical protein
127952	127701	CDS
			inference	ab initio prediction:Prodigal:2.60
			locus_tag	RSULL_00420
			product	hypothetical protein
128388	128116	CDS
			inference	ab initio prediction:Prodigal:2.60
			locus_tag	RSULL_00421
			product	hypothetical protein
128514	128439	tRNA
			inference	COORDINATES:profile:Aragorn:1.2
			locus_tag	RSULL_00422
			product	tRNA-Phe(gaa)
128904	128695	CDS
			inference	ab initio prediction:Prodigal:2.60
			inference	protein motif:CLUSTERS:PRK01343
			locus_tag	RSULL_00423
			product	zinc-binding protein
129542	128922	CDS
			gene	yhdE
			inference	ab initio prediction:Prodigal:2.60
			inference	similar to AA sequence:UniProtKB:P25536
			locus_tag	RSULL_00424
			product	Maf-like protein YhdE
129807	129589	CDS
			gene	infA
			inference	ab initio prediction:Prodigal:2.60
			inference	similar to AA sequence:UniProtKB:Q2KCN5
			locus_tag	RSULL_00425
			product	Translation initiation factor IF-1
130403	129927	CDS
			EC_number	1.20.4.-
			gene	arsC_1
			inference	ab initio prediction:Prodigal:2.60
			inference	similar to AA sequence:UniProtKB:P45947
			locus_tag	RSULL_00426
			product	Arsenate reductase
130882	130409	CDS
			inference	ab initio prediction:Prodigal:2.60
			locus_tag	RSULL_00427
			product	hypothetical protein
132184	130886	CDS
			EC_number	1.1.1.23
			gene	hisD
			inference	ab initio prediction:Prodigal:2.60
			inference	similar to AA sequence:UniProtKB:Q4KI73
			locus_tag	RSULL_00428
			product	Histidinol dehydrogenase
132658	132221	CDS
			inference	ab initio prediction:Prodigal:2.60
			locus_tag	RSULL_00429
			product	hypothetical protein
134069	132777	CDS
			EC_number	2.5.1.7
			gene	murA
			inference	ab initio prediction:Prodigal:2.60
			inference	similar to AA sequence:UniProtKB:Q3KHZ4
			locus_tag	RSULL_00430
			product	UDP-N-acetylglucosamine 1-carboxyvinyltransferase
134369	134175	CDS
			inference	ab initio prediction:Prodigal:2.60
			locus_tag	RSULL_00431
			product	hypothetical protein
134522	134596	tRNA
			inference	COORDINATES:profile:Aragorn:1.2
			locus_tag	RSULL_00432
			product	tRNA-Thr(ggt)
134961	135692	CDS
			inference	ab initio prediction:Prodigal:2.60
			inference	protein motif:TIGRFAMs:TIGR02476
			locus_tag	RSULL_00433
			product	5,6-dimethylbenzimidazole synthase
>Feature scaffold120|size9371
161	60	CDS
			inference	ab initio prediction:Prodigal:2.60
			locus_tag	RSULL_00434
			product	hypothetical protein
218	757	CDS
			gene	bacA
			inference	ab initio prediction:Prodigal:2.60
			inference	similar to AA sequence:UniProtKB:Q50614
			locus_tag	RSULL_00435
			product	Vitamin B12 transport ATP-binding protein BacA
1973	984	CDS
			inference	ab initio prediction:Prodigal:2.60
			locus_tag	RSULL_00436
			product	hypothetical protein
3015	2041	CDS
			inference	ab initio prediction:Prodigal:2.60
			inference	protein motif:CLUSTERS:PRK10995
			locus_tag	RSULL_00437
			product	inner membrane protein
4407	3088	CDS
			inference	ab initio prediction:Prodigal:2.60
			locus_tag	RSULL_00438
			product	hypothetical protein
8402	4413	CDS
			inference	ab initio prediction:Prodigal:2.60
			inference	protein motif:Cdd:COG3459
			locus_tag	RSULL_00439
			product	Cellobiose phosphorylase
8862	8482	CDS
			inference	ab initio prediction:Prodigal:2.60
			inference	protein motif:CLUSTERS:PRK13462
			locus_tag	RSULL_00440
			product	acid phosphatase
9360	9145	CDS
			inference	ab initio prediction:Prodigal:2.60
			inference	protein motif:CLUSTERS:PRK05261
			locus_tag	RSULL_00441
			product	putative phosphoketolase
>Feature scaffold121|size5313
449	81	CDS
			inference	ab initio prediction:Prodigal:2.60
			locus_tag	RSULL_00442
			product	hypothetical protein
982	1356	CDS
			inference	ab initio prediction:Prodigal:2.60
			inference	protein motif:Cdd:COG3293
			locus_tag	RSULL_00443
			product	Transposase
1371	1739	CDS
			inference	ab initio prediction:Prodigal:2.60
			inference	protein motif:Cdd:COG3293
			locus_tag	RSULL_00444
			product	Transposase
2716	1928	CDS
			gene	yadH_1 (nodJ, ABC-type multidrug transport system, permease component)
			inference	ab initio prediction:Prodigal:2.60
			inference	similar to AA sequence:UniProtKB:P0AFN6
			locus_tag	RSULL_00445
			product	Inner membrane transport permease YadH
3742	2720	CDS
			EC_number	3.6.3.-
			gene	drrA_1
			inference	ab initio prediction:Prodigal:2.60
			inference	similar to AA sequence:UniProtKB:P32010
			locus_tag	RSULL_00446
			product	Daunorubicin/doxorubicin resistance ATP-binding protein DrrA
5074	3794	CDS
			EC_number	2.4.1.-
			gene	icaA_1
			inference	ab initio prediction:Prodigal:2.60
			inference	similar to AA sequence:UniProtKB:Q5HKQ0
			locus_tag	RSULL_00447
			product	Poly-beta-1,6-N-acetyl-D-glucosamine synthase
>Feature scaffold122|size5281
862	167	CDS
			gene	xerC_1
			inference	ab initio prediction:Prodigal:2.60
			inference	similar to AA sequence:UniProtKB:P39776
			locus_tag	RSULL_00448
			product	Tyrosine recombinase XerC
1476	925	CDS
			EC_number	2.3.1.79
			gene	maa_1
			inference	ab initio prediction:Prodigal:2.60
			inference	similar to AA sequence:UniProtKB:P77791
			locus_tag	RSULL_00449
			product	Maltose O-acetyltransferase
2557	1652	CDS
			gene	nodD2_1
			inference	ab initio prediction:Prodigal:2.60
			inference	similar to AA sequence:UniProtKB:P55700
			locus_tag	RSULL_00450
			product	Nodulation protein D 2
3475	3723	CDS
			inference	ab initio prediction:Prodigal:2.60
			locus_tag	RSULL_00451
			product	hypothetical protein
3872	4846	CDS
			gene	syrM1_1
			inference	ab initio prediction:Prodigal:2.60
			inference	similar to AA sequence:UniProtKB:P55619
			locus_tag	RSULL_00452
			note	Symbiotic regulator homolog 1
			product	hypothetical protein
>Feature scaffold123|size5483
1	417	CDS
			inference	ab initio prediction:Prodigal:2.60
			inference	protein motif:CLUSTERS:PRK13462
			locus_tag	RSULL_00453
			product	acid phosphatase
496	4407	CDS
			inference	ab initio prediction:Prodigal:2.60
			inference	protein motif:Cdd:COG3459
			locus_tag	RSULL_00454
			product	Cellobiose phosphorylase
>Feature scaffold124|size4870
15	245	CDS
			inference	ab initio prediction:Prodigal:2.60
			inference	protein motif:Cdd:COG2391
			locus_tag	RSULL_00455
			product	putative transporter component
692	414	CDS
			inference	ab initio prediction:Prodigal:2.60
			locus_tag	RSULL_00456
			product	hypothetical protein
1471	1644	CDS
			inference	ab initio prediction:Prodigal:2.60
			locus_tag	RSULL_00457
			product	hypothetical protein
2556	3125	CDS
			inference	ab initio prediction:Prodigal:2.60
			inference	protein motif:Pfam:PF05014.9
			locus_tag	RSULL_00458
			product	Nucleoside 2-deoxyribosyltransferase
3319	3669	CDS
			inference	ab initio prediction:Prodigal:2.60
			locus_tag	RSULL_00459
			product	hypothetical protein
3679	4182	CDS
			inference	ab initio prediction:Prodigal:2.60
			inference	protein motif:Cdd:COG5654
			locus_tag	RSULL_00460
			note	putative conserved protein
			product	hypothetical protein
>Feature scaffold125|size4749
317	1405	CDS
			EC_number	3.4.24.-
			gene	ftsH_1
			inference	ab initio prediction:Prodigal:2.60
			inference	similar to AA sequence:UniProtKB:Q88Z31
			locus_tag	RSULL_00461
			product	ATP-dependent zinc metalloprotease FtsH
1449	3824	CDS
			inference	ab initio prediction:Prodigal:2.60
			locus_tag	RSULL_00462
			product	hypothetical protein
3843	4382	CDS
			inference	ab initio prediction:Prodigal:2.60
			locus_tag	RSULL_00463
			product	hypothetical protein
>Feature scaffold126|size4330
100	225	CDS
			inference	ab initio prediction:Prodigal:2.60
			locus_tag	RSULL_00464
			product	hypothetical protein
532	1122	CDS
			EC_number	2.3.1.-
			gene	nodA_1
			inference	ab initio prediction:Prodigal:2.60
			inference	similar to AA sequence:UniProtKB:P02962
			locus_tag	RSULL_00465
			product	Nodulation protein A
2430	2230	CDS
			inference	ab initio prediction:Prodigal:2.60
			locus_tag	RSULL_00466
			product	hypothetical protein
2888	2697	CDS
			inference	ab initio prediction:Prodigal:2.60
			locus_tag	RSULL_00467
			product	hypothetical protein
3466	3083	CDS
			inference	ab initio prediction:Prodigal:2.60
			inference	protein motif:Cdd:COG3415
			locus_tag	RSULL_00468
			product	Transposase
3737	4144	CDS
			inference	ab initio prediction:Prodigal:2.60
			locus_tag	RSULL_00469
			product	hypothetical protein
>Feature scaffold127|size4187
603	160	CDS
			inference	ab initio prediction:Prodigal:2.60
			locus_tag	RSULL_00470
			product	hypothetical protein
2130	622	CDS
			EC_number	1.2.1.3
			gene	acoD
			inference	ab initio prediction:Prodigal:2.60
			inference	similar to AA sequence:UniProtKB:P46368
			locus_tag	RSULL_00471
			product	Acetaldehyde dehydrogenase 2
3241	2282	CDS
			gene	acoR
			inference	ab initio prediction:Prodigal:2.60
			inference	similar to AA sequence:UniProtKB:P28614
			locus_tag	RSULL_00472
			product	Acetoin catabolism regulatory protein
4111	3434	CDS
			inference	ab initio prediction:Prodigal:2.60
			locus_tag	RSULL_00473
			product	hypothetical protein
>Feature scaffold128|size4914
27	1490	CDS
			inference	ab initio prediction:Prodigal:2.60
			inference	protein motif:Cdd:COG4991
			locus_tag	RSULL_00474
			note	putative protein with a bacterial SH3 domain homologue
			product	hypothetical protein
1777	2757	CDS
			inference	ab initio prediction:Prodigal:2.60
			inference	protein motif:Cdd:COG4313
			locus_tag	RSULL_00475
			product	Protein involved in meta-pathway of phenol degradation
2816	4000	CDS
			inference	ab initio prediction:Prodigal:2.60
			locus_tag	RSULL_00476
			product	hypothetical protein
4370	4152	CDS
			inference	ab initio prediction:Prodigal:2.60
			locus_tag	RSULL_00477
			product	hypothetical protein
4899	4570	CDS
			inference	ab initio prediction:Prodigal:2.60
			locus_tag	RSULL_00478
			product	hypothetical protein
>Feature scaffold129|size6010
608	312	CDS
			inference	ab initio prediction:Prodigal:2.60
			inference	protein motif:TIGRFAMs:TIGR02385
			locus_tag	RSULL_00479
			product	addiction module toxin, RelE/StbE family
865	605	CDS
			inference	ab initio prediction:Prodigal:2.60
			inference	protein motif:TIGRFAMs:TIGR02606
			locus_tag	RSULL_00480
			product	putative addiction module antidote protein, family
2381	1554	CDS
			inference	ab initio prediction:Prodigal:2.60
			inference	protein motif:Pfam:PF00582.20
			locus_tag	RSULL_00481
			product	Universal stress protein family protein
2706	3542	CDS
			inference	ab initio prediction:Prodigal:2.60
			inference	protein motif:Pfam:PF00582.20
			locus_tag	RSULL_00482
			product	Universal stress protein family protein
3736	4161	CDS
			inference	ab initio prediction:Prodigal:2.60
			locus_tag	RSULL_00483
			product	hypothetical protein
4273	5007	CDS
			gene	fixK_1
			inference	ab initio prediction:Prodigal:2.60
			inference	similar to AA sequence:UniProtKB:P29286
			locus_tag	RSULL_00484
			product	Nitrogen fixation regulation protein FixK
5641	5105	CDS
			inference	ab initio prediction:Prodigal:2.60
			inference	protein motif:Cdd:COG3467
			locus_tag	RSULL_00485
			product	putative flavin-nucleotide-binding protein
5949	5638	CDS
			inference	ab initio prediction:Prodigal:2.60
			inference	similar to AA sequence:UniProtKB:Q03928
			locus_tag	RSULL_00486
			note	HSP 18
			product	hypothetical protein
>Feature scaffold12|size221406
3401	348	CDS
			inference	ab initio prediction:Prodigal:2.60
			inference	protein motif:TIGRFAMs:TIGR03660
			locus_tag	RSULL_00487
			product	T1SS-143 repeat domain protein
4464	3682	CDS
			inference	ab initio prediction:Prodigal:2.60
			inference	similar to AA sequence:UniProtKB:P0A5N8
			locus_tag	RSULL_00488
			product	27 kDa antigen Cfp30B
4977	4510	CDS
			inference	ab initio prediction:Prodigal:2.60
			locus_tag	RSULL_00489
			product	hypothetical protein
5735	5010	CDS
			inference	ab initio prediction:Prodigal:2.60
			locus_tag	RSULL_00490
			product	hypothetical protein
5826	6272	CDS
			gene	sarZ
			inference	ab initio prediction:Prodigal:2.60
			inference	similar to AA sequence:UniProtKB:Q5HDG9
			locus_tag	RSULL_00491
			product	Staphylococcal accessory regulator Z
7025	6273	CDS
			inference	ab initio prediction:Prodigal:2.60
			inference	protein motif:Pfam:PF08808.5
			locus_tag	RSULL_00492
			product	RES domain protein
7368	6985	CDS
			inference	ab initio prediction:Prodigal:2.60
			inference	protein motif:Cdd:COG5642
			locus_tag	RSULL_00493
			note	putative conserved protein
			product	hypothetical protein
8009	7587	CDS
			gene	ohrB_1
			inference	ab initio prediction:Prodigal:2.60
			inference	similar to AA sequence:UniProtKB:P80242
			locus_tag	RSULL_00494
			product	General stress protein 17o
8134	8601	CDS
			gene	ohrR_1
			inference	ab initio prediction:Prodigal:2.60
			inference	similar to AA sequence:UniProtKB:O34777
			locus_tag	RSULL_00495
			product	Organic hydroperoxide resistance transcriptional regulator
10045	8645	CDS
			gene	efpA_1
			inference	ab initio prediction:Prodigal:2.60
			inference	similar to AA sequence:UniProtKB:O05813
			locus_tag	RSULL_00496
			product	Efflux protein A
10163	11128	CDS
			gene	nodD2_2
			inference	ab initio prediction:Prodigal:2.60
			inference	similar to AA sequence:UniProtKB:P55700
			locus_tag	RSULL_00497
			product	Nodulation protein D 2
11280	12152	CDS
			inference	ab initio prediction:Prodigal:2.60
			inference	protein motif:TIGRFAMs:TIGR02869
			locus_tag	RSULL_00498
			product	spore cortex-lytic enzyme
12909	12196	CDS
			EC_number	2.-.-.-
			gene	erfK_1
			inference	ab initio prediction:Prodigal:2.60
			inference	similar to AA sequence:UniProtKB:P39176
			locus_tag	RSULL_00499
			product	putative L,D-transpeptidase ErfK/SrfK precursor
13919	13080	CDS
			EC_number	2.-.-.-
			gene	erfK_2
			inference	ab initio prediction:Prodigal:2.60
			inference	similar to AA sequence:UniProtKB:P39176
			locus_tag	RSULL_00500
			product	putative L,D-transpeptidase ErfK/SrfK precursor
14267	14028	CDS
			inference	ab initio prediction:Prodigal:2.60
			locus_tag	RSULL_00501
			product	hypothetical protein
15081	14392	CDS
			inference	ab initio prediction:Prodigal:2.60
			inference	protein motif:Cdd:COG0431
			locus_tag	RSULL_00502
			product	putative flavoprotein
16041	15190	CDS
			inference	ab initio prediction:Prodigal:2.60
			inference	protein motif:TIGRFAMs:TIGR01840
			locus_tag	RSULL_00503
			product	esterase, PHB depolymerase family
17855	16227	CDS
			inference	ab initio prediction:Prodigal:2.60
			inference	similar to AA sequence:UniProtKB:P71571
			locus_tag	RSULL_00504
			product	Putative DNA ligase-like protein/MT0965
19069	18056	CDS
			EC_number	3.1.-.-
			inference	ab initio prediction:Prodigal:2.60
			inference	similar to AA sequence:UniProtKB:Q5SLP1
			locus_tag	RSULL_00505
			product	Ribonuclease
19488	19174	CDS
			inference	ab initio prediction:Prodigal:2.60
			locus_tag	RSULL_00506
			product	hypothetical protein
19805	20185	CDS
			inference	ab initio prediction:Prodigal:2.60
			locus_tag	RSULL_00507
			product	hypothetical protein
20277	21599	CDS
			inference	ab initio prediction:Prodigal:2.60
			inference	protein motif:TIGRFAMs:TIGR03808
			locus_tag	RSULL_00508
			product	twin-arg-translocated uncharacterized repeat protein
21698	22357	CDS
			EC_number	1.8.4.-
			gene	yfcG_1
			inference	ab initio prediction:Prodigal:2.60
			inference	similar to AA sequence:UniProtKB:P77526
			locus_tag	RSULL_00509
			product	Disulfide-bond oxidoreductase YfcG
23246	22383	CDS
			EC_number	2.4.2.19
			gene	nadC
			inference	ab initio prediction:Prodigal:2.60
			inference	similar to AA sequence:UniProtKB:P39666
			locus_tag	RSULL_00510
			product	putative nicotinate-nucleotide pyrophosphorylase [carboxylating]
24786	23248	CDS
			EC_number	1.4.3.16
			gene	nadB
			inference	ab initio prediction:Prodigal:2.60
			inference	similar to AA sequence:UniProtKB:P10902
			locus_tag	RSULL_00511
			product	L-aspartate oxidase
25754	24783	CDS
			EC_number	2.5.1.72
			gene	nadA
			inference	ab initio prediction:Prodigal:2.60
			inference	similar to AA sequence:UniProtKB:P11458
			locus_tag	RSULL_00512
			product	Quinolinate synthase A
26726	25824	CDS
			inference	ab initio prediction:Prodigal:2.60
			inference	protein motif:Cdd:COG4111
			locus_tag	RSULL_00513
			note	putative conserved protein
			product	hypothetical protein
27726	26830	CDS
			gene	gcvA_1
			inference	ab initio prediction:Prodigal:2.60
			inference	similar to AA sequence:UniProtKB:P0A9F6
			locus_tag	RSULL_00514
			product	Gcv operon activator
27883	28059	CDS
			inference	ab initio prediction:Prodigal:2.60
			locus_tag	RSULL_00515
			product	hypothetical protein
28900	28280	CDS
			EC_number	2.5.1.18
			gene	gstB_1
			inference	ab initio prediction:Prodigal:2.60
			inference	similar to AA sequence:UniProtKB:P15214
			locus_tag	RSULL_00516
			product	Glutathione S-transferase GST-6.0
29356	29000	CDS
			inference	ab initio prediction:Prodigal:2.60
			locus_tag	RSULL_00517
			product	hypothetical protein
29477	30232	CDS
			gene	glpR_1
			inference	ab initio prediction:Prodigal:2.60
			inference	similar to AA sequence:UniProtKB:P0ACL0
			locus_tag	RSULL_00518
			product	Glycerol-3-phosphate regulon repressor
30944	30207	CDS
			inference	ab initio prediction:Prodigal:2.60
			locus_tag	RSULL_00519
			product	hypothetical protein
32092	31085	CDS
			inference	ab initio prediction:Prodigal:2.60
			inference	protein motif:Cdd:COG4448
			locus_tag	RSULL_00520
			product	L-asparaginase II
32126	32506	CDS
			inference	ab initio prediction:Prodigal:2.60
			locus_tag	RSULL_00521
			product	hypothetical protein
33123	32503	CDS
			inference	ab initio prediction:Prodigal:2.60
			inference	protein motif:TIGRFAMs:TIGR02702
			locus_tag	RSULL_00522
			product	iron-sulfur cluster biosynthesis transcriptional regulator SufR
33229	33795	CDS
			inference	ab initio prediction:Prodigal:2.60
			inference	similar to AA sequence:UniProtKB:O06151
			locus_tag	RSULL_00523
			product	putative multidrug-efflux transporter/MT1670
33795	34649	CDS
			inference	ab initio prediction:Prodigal:2.60
			inference	similar to AA sequence:UniProtKB:O06151
			locus_tag	RSULL_00524
			product	putative multidrug-efflux transporter/MT1670
35473	34700	CDS
			inference	ab initio prediction:Prodigal:2.60
			inference	protein motif:Pfam:PF08241.6
			locus_tag	RSULL_00525
			product	Methyltransferase domain protein
36633	35635	CDS
			EC_number	1.6.5.5
			gene	qorA_1
			inference	ab initio prediction:Prodigal:2.60
			inference	similar to AA sequence:UniProtKB:P28304
			locus_tag	RSULL_00526
			product	Quinone oxidoreductase 1
38516	36711	CDS
			gene	cph2_1
			inference	ab initio prediction:Prodigal:2.60
			inference	similar to AA sequence:UniProtKB:Q55434
			locus_tag	RSULL_00527
			product	Bacteriophytochrome cph2
38904	38662	CDS
			inference	ab initio prediction:Prodigal:2.60
			inference	protein motif:TIGRFAMs:TIGR02606
			locus_tag	RSULL_00528
			product	putative addiction module antidote protein, family
39639	39085	CDS
			inference	ab initio prediction:Prodigal:2.60
			inference	protein motif:CLUSTERS:PRK10209
			locus_tag	RSULL_00529
			product	acid-resistance membrane protein
39781	40368	CDS
			gene	kstR2_1
			inference	ab initio prediction:Prodigal:2.60
			inference	similar to AA sequence:UniProtKB:A0R4Z6
			locus_tag	RSULL_00530
			product	HTH-type transcriptional repressor KstR2
40496	42010	CDS
			EC_number	1.2.1.8
			gene	betB_1
			inference	ab initio prediction:Prodigal:2.60
			inference	similar to AA sequence:UniProtKB:B9JBA3
			locus_tag	RSULL_00531
			product	Betaine aldehyde dehydrogenase
42159	43808	CDS
			EC_number	1.1.99.1
			gene	betA
			inference	ab initio prediction:Prodigal:2.60
			inference	similar to AA sequence:UniProtKB:P17444
			locus_tag	RSULL_00532
			product	Choline dehydrogenase
44177	43812	CDS
			inference	ab initio prediction:Prodigal:2.60
			inference	protein motif:Pfam:PF01850.15
			locus_tag	RSULL_00533
			product	PIN domain protein
44386	44171	CDS
			inference	ab initio prediction:Prodigal:2.60
			inference	similar to AA sequence:UniProtKB:P95006
			locus_tag	RSULL_00534
			product	Putative antitoxin VapB19
45411	44446	CDS
			gene	ampR_1
			inference	ab initio prediction:Prodigal:2.60
			inference	similar to AA sequence:UniProtKB:P12529
			locus_tag	RSULL_00535
			product	HTH-type transcriptional activator AmpR
45617	46804	CDS
			EC_number	3.5.2.6
			gene	ampC
			inference	ab initio prediction:Prodigal:2.60
			inference	similar to AA sequence:UniProtKB:P85302
			locus_tag	RSULL_00536
			product	Beta-lactamase
47356	46880	CDS
			inference	ab initio prediction:Prodigal:2.60
			locus_tag	RSULL_00537
			product	hypothetical protein
47747	47361	CDS
			inference	ab initio prediction:Prodigal:2.60
			locus_tag	RSULL_00538
			product	hypothetical protein
48335	47886	CDS
			gene	cymR_1
			inference	ab initio prediction:Prodigal:2.60
			inference	similar to AA sequence:UniProtKB:O34527
			locus_tag	RSULL_00539
			product	Cysteine metabolism repressor
48760	49500	CDS
			EC_number	1.8.4.8
			gene	cysH
			inference	ab initio prediction:Prodigal:2.60
			inference	similar to AA sequence:UniProtKB:O05927
			locus_tag	RSULL_00540
			product	Phosphoadenosine phosphosulfate reductase
49560	50513	CDS
			EC_number	2.7.7.4
			gene	cysD_2 (nodQ Sulfate adenylyltransferase subunit 2 (EC 2.7.7.4))
			inference	ab initio prediction:Prodigal:2.60
			inference	similar to AA sequence:UniProtKB:P21156
			locus_tag	RSULL_00541
			product	Sulfate adenylyltransferase subunit 2
50515	51999	CDS
			EC_number	2.7.7.4
			gene	cysN (nodP Sulfate adenylyltransferase subunit 1 (EC 2.7.7.4))
			inference	ab initio prediction:Prodigal:2.60
			inference	similar to AA sequence:UniProtKB:P23845
			locus_tag	RSULL_00542
			product	Sulfate adenylyltransferase subunit 1
52213	52137	tRNA
			inference	COORDINATES:profile:Aragorn:1.2
			locus_tag	RSULL_00543
			product	tRNA-Pro(cgg)
52483	52884	CDS
			inference	ab initio prediction:Prodigal:2.60
			locus_tag	RSULL_00544
			product	hypothetical protein
53256	53182	tRNA
			inference	COORDINATES:profile:Aragorn:1.2
			locus_tag	RSULL_00545
			product	tRNA-Gln(ttg)
53416	53712	CDS
			inference	ab initio prediction:Prodigal:2.60
			inference	protein motif:Pfam:PF07883.5
			locus_tag	RSULL_00546
			product	Cupin domain protein
53716	54648	CDS
			inference	ab initio prediction:Prodigal:2.60
			inference	protein motif:TIGRFAMs:TIGR03413
			locus_tag	RSULL_00547
			product	hydroxyacylglutathione hydrolase
56172	55267	CDS
			inference	ab initio prediction:Prodigal:2.60
			locus_tag	RSULL_00548
			product	hypothetical protein
56394	56783	CDS
			inference	ab initio prediction:Prodigal:2.60
			locus_tag	RSULL_00549
			product	hypothetical protein
56871	57140	CDS
			inference	ab initio prediction:Prodigal:2.60
			locus_tag	RSULL_00550
			product	hypothetical protein
59800	57128	CDS
			EC_number	2.7.9.1
			gene	ppdK
			inference	ab initio prediction:Prodigal:2.60
			inference	similar to AA sequence:UniProtKB:P22983
			locus_tag	RSULL_00551
			product	Pyruvate, phosphate dikinase
63665	60204	CDS
			gene	smc
			inference	ab initio prediction:Prodigal:2.60
			inference	similar to AA sequence:UniProtKB:B8GZ28
			locus_tag	RSULL_00552
			product	Chromosome partition protein Smc
64625	63933	CDS
			gene	bdbD_1
			inference	ab initio prediction:Prodigal:2.60
			inference	similar to AA sequence:UniProtKB:O32218
			locus_tag	RSULL_00553
			product	Thiol-disulfide oxidoreductase D
65116	64847	CDS
			inference	ab initio prediction:Prodigal:2.60
			inference	protein motif:TIGRFAMs:TIGR02606
			locus_tag	RSULL_00554
			product	putative addiction module antidote protein, family
65711	65172	CDS
			inference	ab initio prediction:Prodigal:2.60
			inference	protein motif:Cdd:COG5512
			locus_tag	RSULL_00555
			product	Zn-ribbon-containing, possibly RNA-binding protein and truncated derivatives
65752	66846	CDS
			EC_number	3.2.2.-
			gene	mutY
			inference	ab initio prediction:Prodigal:2.60
			inference	similar to AA sequence:UniProtKB:P17802
			locus_tag	RSULL_00556
			product	A/G-specific adenine glycosylase
66849	67466	CDS
			EC_number	3.1.3.-
			gene	yihX
			inference	ab initio prediction:Prodigal:2.60
			inference	similar to AA sequence:UniProtKB:P0A8Y3
			locus_tag	RSULL_00557
			product	Alpha-D-glucose-1-phosphate phosphatase YihX
68721	67591	CDS
			EC_number	2.1.1.72
			gene	dpnA
			inference	ab initio prediction:Prodigal:2.60
			inference	similar to AA sequence:UniProtKB:P09358
			locus_tag	RSULL_00558
			product	Modification methylase DpnIIB
69358	69011	CDS
			inference	ab initio prediction:Prodigal:2.60
			inference	protein motif:Pfam:PF03992.10
			locus_tag	RSULL_00559
			product	Antibiotic biosynthesis monooxygenase
69684	69355	CDS
			inference	ab initio prediction:Prodigal:2.60
			inference	protein motif:Pfam:PF07978.7
			locus_tag	RSULL_00560
			note	NIPSNAP
			product	hypothetical protein
69756	70442	CDS
			inference	ab initio prediction:Prodigal:2.60
			inference	protein motif:Pfam:PF12840.1
			locus_tag	RSULL_00561
			product	Helix-turn-helix domain protein
70561	71250	CDS
			EC_number	3.1.3.-
			gene	yieH_1
			inference	ab initio prediction:Prodigal:2.60
			inference	similar to AA sequence:UniProtKB:P31467
			locus_tag	RSULL_00562
			product	6-phosphogluconate phosphatase
71915	71271	CDS
			inference	ab initio prediction:Prodigal:2.60
			locus_tag	RSULL_00563
			product	hypothetical protein
72126	73517	CDS
			EC_number	4.2.3.1
			gene	thrC
			inference	ab initio prediction:Prodigal:2.60
			inference	similar to AA sequence:UniProtKB:P23669
			locus_tag	RSULL_00564
			product	Threonine synthase
73543	74841	CDS
			EC_number	3.4.24.55
			gene	ptrA
			inference	ab initio prediction:Prodigal:2.60
			inference	similar to AA sequence:UniProtKB:P05458
			locus_tag	RSULL_00565
			product	Protease 3 precursor
74871	75485	CDS
			EC_number	2.3.1.-
			gene	ydaF
			inference	ab initio prediction:Prodigal:2.60
			inference	similar to AA sequence:UniProtKB:P96579
			locus_tag	RSULL_00566
			product	Putative ribosomal N-acetyltransferase YdaF
75482	78394	CDS
			EC_number	3.1.4.52
			gene	gmr_1
			inference	ab initio prediction:Prodigal:2.60
			inference	similar to AA sequence:UniProtKB:P77334
			locus_tag	RSULL_00567
			product	Cyclic di-GMP phosphodiesterase Gmr
79652	78567	CDS
			inference	ab initio prediction:Prodigal:2.60
			locus_tag	RSULL_00568
			product	hypothetical protein
80391	79786	CDS
			inference	ab initio prediction:Prodigal:2.60
			locus_tag	RSULL_00569
			product	hypothetical protein
80532	81374	CDS
			inference	ab initio prediction:Prodigal:2.60
			inference	protein motif:Cdd:COG4233
			locus_tag	RSULL_00570
			product	putative protein predicted to be involved in C-type cytochrome biogenesis
81437	81922	CDS
			EC_number	1.11.1.15
			inference	ab initio prediction:Prodigal:2.60
			inference	similar to AA sequence:UniProtKB:P44758
			locus_tag	RSULL_00571
			product	Hybrid peroxiredoxin hyPrx5
82613	82735	CDS
			inference	ab initio prediction:Prodigal:2.60
			locus_tag	RSULL_00572
			product	hypothetical protein
82732	83472	CDS
			EC_number	3.6.3.-
			gene	adcC_1
			inference	ab initio prediction:Prodigal:2.60
			inference	similar to AA sequence:UniProtKB:O34946
			locus_tag	RSULL_00573
			product	putative zinc transport system ATP-binding protein AdcC
83469	84341	CDS
			gene	mntB_1
			inference	ab initio prediction:Prodigal:2.60
			inference	similar to AA sequence:UniProtKB:Q55282
			locus_tag	RSULL_00574
			product	Manganese transport system membrane protein MntB
84358	85257	CDS
			inference	ab initio prediction:Prodigal:2.60
			inference	similar to AA sequence:UniProtKB:Q57449
			locus_tag	RSULL_00575
			product	putative periplasmic iron-binding protein precursor
85602	85294	CDS
			inference	ab initio prediction:Prodigal:2.60
			inference	protein motif:Pfam:PF07876.6
			locus_tag	RSULL_00576
			product	Stress responsive A/B Barrel Domain protein
85879	87078	CDS
			EC_number	1.2.1.2
			inference	ab initio prediction:Prodigal:2.60
			inference	similar to AA sequence:UniProtKB:P33160
			locus_tag	RSULL_00577
			product	Formate dehydrogenase
87850	87164	CDS
			gene	csiR_1
			inference	ab initio prediction:Prodigal:2.60
			inference	similar to AA sequence:UniProtKB:P37338
			locus_tag	RSULL_00578
			product	Carbon starvation induced regulator
88067	88837	CDS
			inference	ab initio prediction:Prodigal:2.60
			inference	protein motif:Cdd:COG3545
			locus_tag	RSULL_00579
			product	putative esterase of the alpha/beta hydrolase fold protein
89587	88862	CDS
			gene	glnQ_1
			inference	ab initio prediction:Prodigal:2.60
			inference	similar to AA sequence:UniProtKB:P27675
			locus_tag	RSULL_00580
			product	Glutamine transport ATP-binding protein GlnQ
90224	89565	CDS
			gene	yecS_1
			inference	ab initio prediction:Prodigal:2.60
			inference	similar to AA sequence:UniProtKB:P0AFT2
			locus_tag	RSULL_00581
			product	Inner membrane amino-acid ABC transporter permease protein YecS
90892	90221	CDS
			gene	yecS_2
			inference	ab initio prediction:Prodigal:2.60
			inference	similar to AA sequence:UniProtKB:P0AFT2
			locus_tag	RSULL_00582
			product	Inner membrane amino-acid ABC transporter permease protein YecS
91752	90967	CDS
			gene	fliY_1
			inference	ab initio prediction:Prodigal:2.60
			inference	similar to AA sequence:UniProtKB:P0AEM9
			locus_tag	RSULL_00583
			product	Sulfate starvation-induced protein 7
92503	91757	CDS
			gene	ydfH_1
			inference	ab initio prediction:Prodigal:2.60
			inference	similar to AA sequence:UniProtKB:P0ACM2
			locus_tag	RSULL_00584
			product	putative HTH-type transcriptional regulator YdfH
93476	92673	CDS
			inference	ab initio prediction:Prodigal:2.60
			inference	protein motif:Pfam:PF03372.17
			locus_tag	RSULL_00585
			product	Endonuclease/Exonuclease/phosphatase family protein
93939	93499	CDS
			EC_number	3.1.26.4
			gene	rnhA
			inference	ab initio prediction:Prodigal:2.60
			inference	similar to AA sequence:UniProtKB:P0A7Y4
			locus_tag	RSULL_00586
			product	Ribonuclease HI
94901	93936	CDS
			EC_number	2.7.1.39
			gene	thrB
			inference	ab initio prediction:Prodigal:2.60
			inference	similar to AA sequence:UniProtKB:Q8UHA8
			locus_tag	RSULL_00587
			product	Homoserine kinase
95969	94965	CDS
			EC_number	1.17.1.2
			gene	ispH
			inference	ab initio prediction:Prodigal:2.60
			inference	similar to AA sequence:UniProtKB:P62623
			locus_tag	RSULL_00588
			product	4-hydroxy-3-methylbut-2-enyl diphosphate reductase
96952	96200	CDS
			inference	ab initio prediction:Prodigal:2.60
			inference	protein motif:Cdd:COG3346
			locus_tag	RSULL_00589
			note	putative conserved protein
			product	hypothetical protein
97328	96945	CDS
			inference	ab initio prediction:Prodigal:2.60
			locus_tag	RSULL_00590
			product	hypothetical protein
97455	98096	CDS
			EC_number	2.7.1.-
			inference	ab initio prediction:Prodigal:2.60
			inference	similar to AA sequence:UniProtKB:Q56148
			locus_tag	RSULL_00591
			product	Chloramphenicol 3-O phosphotransferase
99033	98158	CDS
			EC_number	1.9.3.1
			gene	ctaE_1
			inference	ab initio prediction:Prodigal:2.60
			inference	similar to AA sequence:UniProtKB:P06030
			locus_tag	RSULL_00592
			product	Cytochrome c oxidase subunit 3
99702	99094	CDS
			gene	ctaG
			inference	ab initio prediction:Prodigal:2.60
			inference	similar to AA sequence:UniProtKB:Q92RG6
			locus_tag	RSULL_00593
			product	Cytochrome c oxidase assembly protein CtaG
99844	99707	CDS
			inference	ab initio prediction:Prodigal:2.60
			locus_tag	RSULL_00594
			product	hypothetical protein
100800	99844	CDS
			EC_number	2.5.1.-
			gene	ctaB
			inference	ab initio prediction:Prodigal:2.60
			inference	similar to AA sequence:UniProtKB:Q3J5F9
			locus_tag	RSULL_00595
			product	Protoheme IX farnesyltransferase
102565	100868	CDS
			EC_number	1.9.3.1
			gene	ctaD
			inference	ab initio prediction:Prodigal:2.60
			inference	similar to AA sequence:UniProtKB:P31833
			locus_tag	RSULL_00596
			product	Cytochrome c oxidase subunit 1
103471	102584	CDS
			EC_number	1.9.3.1
			gene	ctaC
			inference	ab initio prediction:Prodigal:2.60
			inference	similar to AA sequence:UniProtKB:P08306
			locus_tag	RSULL_00597
			product	Cytochrome c oxidase subunit 2 precursor
103816	104439	CDS
			inference	ab initio prediction:Prodigal:2.60
			inference	protein motif:Cdd:COG5342
			locus_tag	RSULL_00598
			product	Invasion protein B, involved in pathogenesis
104517	105932	CDS
			inference	ab initio prediction:Prodigal:2.60
			inference	protein motif:CLUSTERS:PRK10735
			locus_tag	RSULL_00599
			product	protease TldD
105949	106440	CDS
			inference	ab initio prediction:Prodigal:2.60
			inference	protein motif:CLUSTERS:PRK07757
			locus_tag	RSULL_00600
			product	acetyltransferase
106782	106483	CDS
			inference	ab initio prediction:Prodigal:2.60
			locus_tag	RSULL_00601
			product	hypothetical protein
108124	106856	CDS
			EC_number	3.4.16.4
			gene	dacF
			inference	ab initio prediction:Prodigal:2.60
			inference	similar to AA sequence:UniProtKB:P38422
			locus_tag	RSULL_00602
			product	D-alanyl-D-alanine carboxypeptidase DacF precursor
108345	109391	CDS
			inference	ab initio prediction:Prodigal:2.60
			inference	protein motif:CLUSTERS:PRK14581
			locus_tag	RSULL_00603
			product	outer membrane N-deacetylase
110017	109397	CDS
			EC_number	1.4.3.5
			gene	pdxH
			inference	ab initio prediction:Prodigal:2.60
			inference	similar to AA sequence:UniProtKB:P21159
			locus_tag	RSULL_00604
			product	Pyridoxine/pyridoxamine 5'-phosphate oxidase
110165	110542	CDS
			inference	ab initio prediction:Prodigal:2.60
			inference	protein motif:Cdd:COG4520
			locus_tag	RSULL_00605
			product	Surface antigen
111094	110597	CDS
			inference	ab initio prediction:Prodigal:2.60
			inference	protein motif:Pfam:PF07282.5
			locus_tag	RSULL_00606
			product	Putative transposase DNA-binding domain protein
111274	112521	CDS
			gene	dnaJ_1
			inference	ab initio prediction:Prodigal:2.60
			inference	similar to AA sequence:UniProtKB:O87778
			locus_tag	RSULL_00607
			product	Chaperone protein DnaJ
112644	113462	CDS
			EC_number	1.3.1.9
			gene	fabI_1
			inference	ab initio prediction:Prodigal:2.60
			inference	similar to AA sequence:UniProtKB:Q81GI3
			locus_tag	RSULL_00608
			product	Enoyl-[acyl-carrier-protein] reductase [NADH] FabI
113490	114080	CDS
			EC_number	3.1.3.-
			gene	gpgP
			inference	ab initio prediction:Prodigal:2.60
			inference	similar to AA sequence:UniProtKB:A1TC01
			locus_tag	RSULL_00609
			product	Glucosyl-3-phosphoglycerate phosphatase
114347	114087	CDS
			inference	ab initio prediction:Prodigal:2.60
			locus_tag	RSULL_00610
			product	hypothetical protein
114587	117772	CDS
			gene	cph2_2
			inference	ab initio prediction:Prodigal:2.60
			inference	similar to AA sequence:UniProtKB:Q55434
			locus_tag	RSULL_00611
			product	Bacteriophytochrome cph2
117918	119015	CDS
			EC_number	4.2.3.5
			gene	aroC
			inference	ab initio prediction:Prodigal:2.60
			inference	similar to AA sequence:UniProtKB:Q92RH3
			locus_tag	RSULL_00612
			product	Chorismate synthase
119027	120130	CDS
			gene	ribBA
			inference	ab initio prediction:Prodigal:2.60
			inference	similar to AA sequence:UniProtKB:A5U2B7
			locus_tag	RSULL_00613
			product	Riboflavin biosynthesis protein RibBA
120251	120138	CDS
			inference	ab initio prediction:Prodigal:2.60
			locus_tag	RSULL_00614
			product	hypothetical protein
121612	120416	CDS
			inference	ab initio prediction:Prodigal:2.60
			locus_tag	RSULL_00615
			product	hypothetical protein
121711	122385	CDS
			EC_number	3.6.3.-
			gene	bioM
			inference	ab initio prediction:Prodigal:2.60
			inference	similar to AA sequence:UniProtKB:Q2KBP5
			locus_tag	RSULL_00616
			product	Biotin transport ATP-binding protein BioM
122418	122993	CDS
			gene	bioN
			inference	ab initio prediction:Prodigal:2.60
			inference	similar to AA sequence:UniProtKB:Q2KBP6
			locus_tag	RSULL_00617
			product	Energy-coupling factor transporter transmembrane protein BioN
123018	123581	CDS
			gene	bioY
			inference	ab initio prediction:Prodigal:2.60
			inference	similar to AA sequence:UniProtKB:Q2KBP7
			locus_tag	RSULL_00618
			product	Biotin ECF transporter S component BioY
123998	123591	CDS
			inference	ab initio prediction:Prodigal:2.60
			locus_tag	RSULL_00619
			product	hypothetical protein
124160	125095	CDS
			EC_number	3.5.1.-
			gene	hdaH
			inference	ab initio prediction:Prodigal:2.60
			inference	similar to AA sequence:UniProtKB:Q70I53
			locus_tag	RSULL_00620
			product	Histone deacetylase-like amidohydrolase
125098	125349	CDS
			EC_number	3.1.11.6
			gene	xseB
			inference	ab initio prediction:Prodigal:2.60
			inference	similar to AA sequence:UniProtKB:P0A8G9
			locus_tag	RSULL_00621
			product	Exodeoxyribonuclease 7 small subunit
125703	125353	CDS
			inference	ab initio prediction:Prodigal:2.60
			inference	protein motif:Cdd:COG4190
			locus_tag	RSULL_00622
			product	putative transcriptional regulator
125990	125700	CDS
			inference	ab initio prediction:Prodigal:2.60
			locus_tag	RSULL_00623
			product	hypothetical protein
126104	127027	CDS
			EC_number	1.13.11.24
			gene	yhhW
			inference	ab initio prediction:Prodigal:2.60
			inference	similar to AA sequence:UniProtKB:P46852
			locus_tag	RSULL_00624
			product	Quercetin 2,3-dioxygenase
127130	129046	CDS
			EC_number	2.2.1.7
			gene	dxs_1
			inference	ab initio prediction:Prodigal:2.60
			inference	similar to AA sequence:UniProtKB:Q9KGU7
			locus_tag	RSULL_00625
			product	1-deoxy-D-xylulose-5-phosphate synthase
130747	129146	CDS
			gene	tsr_3
			inference	ab initio prediction:Prodigal:2.60
			inference	similar to AA sequence:UniProtKB:P02942
			locus_tag	RSULL_00626
			product	Serine chemoreceptor protein
130794	131054	CDS
			inference	ab initio prediction:Prodigal:2.60
			locus_tag	RSULL_00627
			product	hypothetical protein
131098	131253	CDS
			inference	ab initio prediction:Prodigal:2.60
			locus_tag	RSULL_00628
			product	hypothetical protein
131253	132197	CDS
			EC_number	2.1.1.226
			gene	tlyA
			inference	ab initio prediction:Prodigal:2.60
			inference	similar to AA sequence:UniProtKB:Q50760
			locus_tag	RSULL_00629
			product	16S/23S rRNA (cytidine-2'-O)-methyltransferase TlyA
132194	133444	CDS
			EC_number	2.1.1.190
			gene	rlmD
			inference	ab initio prediction:Prodigal:2.60
			inference	similar to AA sequence:UniProtKB:P55135
			locus_tag	RSULL_00630
			product	23S rRNA (uracil(1939)-C(5))-methyltransferase RlmD
135625	133532	CDS
			gene	tsr_4
			inference	ab initio prediction:Prodigal:2.60
			inference	similar to AA sequence:UniProtKB:P02942
			locus_tag	RSULL_00631
			product	Serine chemoreceptor protein
136584	135832	CDS
			EC_number	3.8.1.7
			gene	fcbB1
			inference	ab initio prediction:Prodigal:2.60
			inference	similar to AA sequence:UniProtKB:O85078
			locus_tag	RSULL_00632
			product	4-chlorobenzoyl coenzyme A dehalogenase-1
138401	136593	CDS
			EC_number	1.3.99.-
			gene	mmgC_1
			inference	ab initio prediction:Prodigal:2.60
			inference	similar to AA sequence:UniProtKB:P45857
			locus_tag	RSULL_00633
			product	Acyl-CoA dehydrogenase
138572	139567	CDS
			gene	zntB
			inference	ab initio prediction:Prodigal:2.60
			inference	similar to AA sequence:UniProtKB:Q9EYX5
			locus_tag	RSULL_00634
			product	Zinc transport protein ZntB
140134	139622	CDS
			inference	ab initio prediction:Prodigal:2.60
			inference	similar to AA sequence:UniProtKB:Q2YKY9
			locus_tag	RSULL_00635
			product	Lectin-like protein BA14k precursor
141534	140290	CDS
			EC_number	1.14.12.3
			gene	bedC1
			inference	ab initio prediction:Prodigal:2.60
			inference	similar to AA sequence:UniProtKB:Q07944
			locus_tag	RSULL_00636
			product	Benzene 1,2-dioxygenase subunit alpha
141702	141854	CDS
			inference	ab initio prediction:Prodigal:2.60
			locus_tag	RSULL_00637
			product	hypothetical protein
141917	142525	CDS
			inference	ab initio prediction:Prodigal:2.60
			locus_tag	RSULL_00638
			product	hypothetical protein
142630	143559	CDS
			gene	rimN
			inference	ab initio prediction:Prodigal:2.60
			inference	similar to AA sequence:UniProtKB:P45748
			locus_tag	RSULL_00639
			product	t(6)A37 threonylcarbamoyladenosine biosynthesis protein RimN
143579	145009	CDS
			EC_number	1.-.-.-
			inference	ab initio prediction:Prodigal:2.60
			inference	similar to AA sequence:UniProtKB:Q50685
			locus_tag	RSULL_00640
			product	putative FAD-linked oxidoreductase
147301	145022	CDS
			inference	ab initio prediction:Prodigal:2.60
			locus_tag	RSULL_00641
			product	hypothetical protein
147544	148116	CDS
			inference	ab initio prediction:Prodigal:2.60
			locus_tag	RSULL_00642
			product	hypothetical protein
149209	148250	CDS
			EC_number	2.5.1.-
			gene	ubiA
			inference	ab initio prediction:Prodigal:2.60
			inference	similar to AA sequence:UniProtKB:P0AGK1
			locus_tag	RSULL_00643
			product	4-hydroxybenzoate octaprenyltransferase
149752	149267	CDS
			inference	ab initio prediction:Prodigal:2.60
			inference	protein motif:Pfam:PF12692.1
			locus_tag	RSULL_00644
			product	S-adenosyl-L-methionine methyltransferase
150401	149820	CDS
			EC_number	3.1.3.3
			gene	pspA_1
			inference	ab initio prediction:Prodigal:2.60
			inference	similar to AA sequence:UniProtKB:D3DFG8
			locus_tag	RSULL_00645
			product	Phosphoserine phosphatase 1
151707	150448	CDS
			EC_number	2.1.1.79
			gene	cfa
			inference	ab initio prediction:Prodigal:2.60
			inference	similar to AA sequence:UniProtKB:P0A9H7
			locus_tag	RSULL_00646
			product	Cyclopropane-fatty-acyl-phospholipid synthase
154155	151846	CDS
			gene	ypfD
			inference	ab initio prediction:Prodigal:2.60
			inference	similar to AA sequence:UniProtKB:P38494
			locus_tag	RSULL_00647
			note	30S ribosomal protein S1 homolog
			product	hypothetical protein
154571	156883	CDS
			EC_number	6.1.1.14
			gene	glyS
			inference	ab initio prediction:Prodigal:2.60
			inference	similar to AA sequence:UniProtKB:P00961
			locus_tag	RSULL_00648
			product	Glycine--tRNA ligase beta subunit
156958	157338	CDS
			inference	ab initio prediction:Prodigal:2.60
			inference	protein motif:Cdd:COG3837
			locus_tag	RSULL_00649
			note	putative conserved protein, contains double-stranded beta-helix domain
			product	hypothetical protein
157295	157990	CDS
			inference	ab initio prediction:Prodigal:2.60
			inference	protein motif:Cdd:COG1683
			locus_tag	RSULL_00650
			note	putative conserved protein
			product	hypothetical protein
159877	158057	CDS
			gene	trg_2
			inference	ab initio prediction:Prodigal:2.60
			inference	similar to AA sequence:UniProtKB:P05704
			locus_tag	RSULL_00651
			product	Ribose and galactose chemoreceptor protein
160699	160235	CDS
			inference	ab initio prediction:Prodigal:2.60
			locus_tag	RSULL_00652
			product	hypothetical protein
162078	160807	CDS
			EC_number	6.3.4.13
			gene	purD
			inference	ab initio prediction:Prodigal:2.60
			inference	similar to AA sequence:UniProtKB:Q92RL0
			locus_tag	RSULL_00653
			product	Phosphoribosylamine--glycine ligase
164209	162275	CDS
			inference	ab initio prediction:Prodigal:2.60
			locus_tag	RSULL_00654
			product	hypothetical protein
165516	164254	CDS
			EC_number	2.5.1.19
			gene	aroA
			inference	ab initio prediction:Prodigal:2.60
			inference	similar to AA sequence:UniProtKB:Q9KRB0
			locus_tag	RSULL_00655
			product	3-phosphoshikimate 1-carboxyvinyltransferase
166160	165609	CDS
			inference	ab initio prediction:Prodigal:2.60
			inference	protein motif:Pfam:PF04011.6
			locus_tag	RSULL_00656
			product	LemA family protein
167452	166493	CDS
			EC_number	6.1.1.14
			gene	glyQ
			inference	ab initio prediction:Prodigal:2.60
			inference	similar to AA sequence:UniProtKB:P00960
			locus_tag	RSULL_00657
			product	Glycine--tRNA ligase alpha subunit
167739	167548	CDS
			inference	ab initio prediction:Prodigal:2.60
			locus_tag	RSULL_00658
			product	hypothetical protein
168618	167758	CDS
			EC_number	3.4.21.-
			gene	sppA_1
			inference	ab initio prediction:Prodigal:2.60
			inference	similar to AA sequence:UniProtKB:O34525
			locus_tag	RSULL_00659
			product	Putative signal peptide peptidase SppA
168782	170122	CDS
			gene	mntH_1
			inference	ab initio prediction:Prodigal:2.60
			inference	similar to AA sequence:UniProtKB:Q99UZ7
			locus_tag	RSULL_00660
			product	Divalent metal cation transporter MntH
170891	170100	CDS
			inference	ab initio prediction:Prodigal:2.60
			inference	protein motif:CLUSTERS:PRK09328
			locus_tag	RSULL_00661
			product	N5-glutamine S-adenosyl-L-methionine-dependent methyltransferase
171126	170899	CDS
			inference	ab initio prediction:Prodigal:2.60
			locus_tag	RSULL_00662
			product	hypothetical protein
171235	172251	CDS
			EC_number	2.5.1.90
			gene	ispB
			inference	ab initio prediction:Prodigal:2.60
			inference	similar to AA sequence:UniProtKB:P0AD57
			locus_tag	RSULL_00663
			product	Octaprenyl-diphosphate synthase
172384	174216	CDS
			inference	ab initio prediction:Prodigal:2.60
			inference	protein motif:CLUSTERS:PRK11189
			locus_tag	RSULL_00664
			product	lipoprotein NlpI
174223	175110	CDS
			EC_number	2.7.1.148
			gene	ispE
			inference	ab initio prediction:Prodigal:2.60
			inference	similar to AA sequence:UniProtKB:P83700
			locus_tag	RSULL_00665
			product	4-diphosphocytidyl-2-C-methyl-D-erythritol kinase
175110	175661	CDS
			gene	moaB
			inference	ab initio prediction:Prodigal:2.60
			inference	similar to AA sequence:UniProtKB:P0AEZ9
			locus_tag	RSULL_00666
			product	Molybdenum cofactor biosynthesis protein B
176020	175706	CDS
			inference	ab initio prediction:Prodigal:2.60
			locus_tag	RSULL_00667
			product	hypothetical protein
176775	176206	CDS
			inference	ab initio prediction:Prodigal:2.60
			inference	protein motif:CLUSTERS:PRK13915
			locus_tag	RSULL_00668
			product	putative glucosyl-3-phosphoglycerate synthase
176863	178020	CDS
			inference	ab initio prediction:Prodigal:2.60
			inference	protein motif:Cdd:COG2100
			locus_tag	RSULL_00669
			product	putative Fe-S oxidoreductase
178209	178901	CDS
			EC_number	3.1.26.4
			gene	rnhB
			inference	ab initio prediction:Prodigal:2.60
			inference	similar to AA sequence:UniProtKB:P10442
			locus_tag	RSULL_00670
			product	Ribonuclease HII
179493	179056	CDS
			inference	ab initio prediction:Prodigal:2.60
			locus_tag	RSULL_00671
			product	hypothetical protein
180439	179678	CDS
			inference	ab initio prediction:Prodigal:2.60
			inference	protein motif:Pfam:PF01636.17
			locus_tag	RSULL_00672
			product	Phosphotransferase enzyme family protein
181013	180522	CDS
			gene	atpF
			inference	ab initio prediction:Prodigal:2.60
			inference	similar to AA sequence:UniProtKB:O05333
			locus_tag	RSULL_00673
			product	F-type ATPase subunit b
181661	181017	CDS
			gene	atpF2
			inference	ab initio prediction:Prodigal:2.60
			inference	similar to AA sequence:UniProtKB:A6U6M6
			locus_tag	RSULL_00674
			product	F-type ATPase subunit b 2
181968	181741	CDS
			gene	atpE
			inference	ab initio prediction:Prodigal:2.60
			inference	similar to AA sequence:UniProtKB:O05331
			locus_tag	RSULL_00675
			product	Lipid-binding protein
182789	182037	CDS
			gene	atpB
			inference	ab initio prediction:Prodigal:2.60
			inference	similar to AA sequence:UniProtKB:O05330
			locus_tag	RSULL_00676
			product	F-ATPase subunit 6
183204	182860	CDS
			gene	atpI
			inference	ab initio prediction:Prodigal:2.60
			inference	similar to AA sequence:UniProtKB:O05329
			locus_tag	RSULL_00677
			product	ATP synthase protein I
184665	183487	CDS
			gene	sleB
			inference	ab initio prediction:Prodigal:2.60
			inference	similar to AA sequence:UniProtKB:P0A3V0
			locus_tag	RSULL_00678
			product	Germination-specific amidase
186712	184814	CDS
			inference	ab initio prediction:Prodigal:2.60
			inference	protein motif:CLUSTERS:PRK10745
			locus_tag	RSULL_00679
			product	potassium transport protein Kup
187707	186730	CDS
			gene	corA_1
			inference	ab initio prediction:Prodigal:2.60
			inference	similar to AA sequence:UniProtKB:P0A2R8
			locus_tag	RSULL_00680
			product	Magnesium transport protein CorA
189278	188118	CDS
			gene	minD_1
			inference	ab initio prediction:Prodigal:2.60
			inference	similar to AA sequence:UniProtKB:Q01464
			locus_tag	RSULL_00681
			product	Cell division inhibitor MinD
189830	190765	CDS
			inference	ab initio prediction:Prodigal:2.60
			inference	protein motif:Cdd:COG0413
			locus_tag	RSULL_00682
			product	Ketopantoate hydroxymethyltransferase
191431	190829	CDS
			gene	vjbR_1
			inference	ab initio prediction:Prodigal:2.60
			inference	similar to AA sequence:UniProtKB:Q8YAY5
			locus_tag	RSULL_00683
			product	HTH-type quorum sensing-dependent transcriptional regulator VjbR
192588	191794	CDS
			gene	kipR_1
			inference	ab initio prediction:Prodigal:2.60
			inference	similar to AA sequence:UniProtKB:P42968
			locus_tag	RSULL_00684
			product	Kip operon repressor protein
192686	193456	CDS
			EC_number	1.1.1.311
			gene	ped_1
			inference	ab initio prediction:Prodigal:2.60
			inference	similar to AA sequence:UniProtKB:Q5P5I4
			locus_tag	RSULL_00685
			product	(S)-1-Phenylethanol dehydrogenase
193456	194373	CDS
			inference	ab initio prediction:Prodigal:2.60
			inference	protein motif:Cdd:COG3734
			locus_tag	RSULL_00686
			product	2-keto-3-deoxy-galactonokinase
194384	195019	CDS
			EC_number	4.1.2.21
			gene	dgoA
			inference	ab initio prediction:Prodigal:2.60
			inference	similar to AA sequence:UniProtKB:Q6BF16
			locus_tag	RSULL_00687
			product	2-dehydro-3-deoxy-6-phosphogalactonate aldolase
195024	195911	CDS
			EC_number	3.1.1.15
			gene	araB_1
			inference	ab initio prediction:Prodigal:2.60
			inference	similar to AA sequence:UniProtKB:Q1JUP5
			locus_tag	RSULL_00688
			product	L-arabinolactonase
196155	196766	CDS
			inference	ab initio prediction:Prodigal:2.60
			inference	protein motif:Pfam:PF05239.10
			locus_tag	RSULL_00689
			product	PRC-barrel domain protein
198295	196934	CDS
			gene	cph2_3
			inference	ab initio prediction:Prodigal:2.60
			inference	similar to AA sequence:UniProtKB:Q55434
			locus_tag	RSULL_00690
			product	Bacteriophytochrome cph2
200136	198412	CDS
			gene	divK_1
			inference	ab initio prediction:Prodigal:2.60
			inference	similar to AA sequence:UniProtKB:Q7BBW0
			locus_tag	RSULL_00691
			product	Polar-differentiation response regulator DivK
200316	202157	CDS
			gene	mutL
			inference	ab initio prediction:Prodigal:2.60
			inference	similar to AA sequence:UniProtKB:Q5F8M6
			locus_tag	RSULL_00692
			product	DNA mismatch repair protein MutL
202222	202452	CDS
			inference	ab initio prediction:Prodigal:2.60
			locus_tag	RSULL_00693
			product	hypothetical protein
202589	202867	CDS
			inference	ab initio prediction:Prodigal:2.60
			locus_tag	RSULL_00694
			product	hypothetical protein
203913	202870	CDS
			EC_number	2.7.1.130
			gene	lpxK
			inference	ab initio prediction:Prodigal:2.60
			inference	similar to AA sequence:UniProtKB:P27300
			locus_tag	RSULL_00695
			product	Tetraacyldisaccharide 4'-kinase
204736	204017	CDS
			EC_number	3.1.3.18
			gene	gph_1
			inference	ab initio prediction:Prodigal:2.60
			inference	similar to AA sequence:UniProtKB:O67359
			locus_tag	RSULL_00696
			product	Phosphoglycolate phosphatase
206064	204745	CDS
			EC_number	2.4.99.12
			gene	waaA
			inference	ab initio prediction:Prodigal:2.60
			inference	similar to AA sequence:UniProtKB:P44806
			locus_tag	RSULL_00697
			product	3-deoxy-D-manno-octulosonic acid transferase
206485	206237	CDS
			inference	ab initio prediction:Prodigal:2.60
			locus_tag	RSULL_00698
			product	hypothetical protein
207356	206547	CDS
			EC_number	3.1.3.25
			gene	suhB_1
			inference	ab initio prediction:Prodigal:2.60
			inference	similar to AA sequence:UniProtKB:O33832
			locus_tag	RSULL_00699
			product	Inositol-1-monophosphatase
208732	207386	CDS
			inference	ab initio prediction:Prodigal:2.60
			inference	protein motif:CLUSTERS:PRK11040
			locus_tag	RSULL_00700
			product	peptidase PmbA
208852	210660	CDS
			gene	kefB
			inference	ab initio prediction:Prodigal:2.60
			inference	similar to AA sequence:UniProtKB:P45522
			locus_tag	RSULL_00701
			product	NEM-activable K(+)/H(+) antiporter
211538	210657	CDS
			gene	rssA_1
			inference	ab initio prediction:Prodigal:2.60
			inference	similar to AA sequence:UniProtKB:P0AFR0
			locus_tag	RSULL_00702
			product	NTE family protein RssA
212125	211565	CDS
			EC_number	2.1.1.171
			gene	rsmD
			inference	ab initio prediction:Prodigal:2.60
			inference	similar to AA sequence:UniProtKB:P0ADX9
			locus_tag	RSULL_00703
			product	Ribosomal RNA small subunit methyltransferase D
213995	212106	CDS
			EC_number	5.4.99.22
			gene	rluB_2
			inference	ab initio prediction:Prodigal:2.60
			inference	similar to AA sequence:UniProtKB:P45104
			locus_tag	RSULL_00704
			product	Ribosomal large subunit pseudouridine synthase B
214069	214524	CDS
			EC_number	3.5.4.33
			gene	tadA
			inference	ab initio prediction:Prodigal:2.60
			inference	similar to AA sequence:UniProtKB:P21335
			locus_tag	RSULL_00705
			product	tRNA-specific adenosine deaminase
214521	214637	CDS
			inference	ab initio prediction:Prodigal:2.60
			locus_tag	RSULL_00706
			product	hypothetical protein
214634	214825	CDS
			inference	ab initio prediction:Prodigal:2.60
			locus_tag	RSULL_00707
			product	hypothetical protein
215461	214838	CDS
			inference	ab initio prediction:Prodigal:2.60
			locus_tag	RSULL_00708
			product	hypothetical protein
218501	215601	CDS
			EC_number	6.1.1.5
			gene	ileS
			inference	ab initio prediction:Prodigal:2.60
			inference	similar to AA sequence:UniProtKB:P41972
			locus_tag	RSULL_00709
			product	Isoleucine--tRNA ligase
219728	218745	CDS
			gene	ribF
			inference	ab initio prediction:Prodigal:2.60
			inference	similar to AA sequence:UniProtKB:P0AG40
			locus_tag	RSULL_00710
			product	Riboflavin biosynthesis protein RibF
220591	219743	CDS
			EC_number	3.1.3.5
			gene	nagD
			inference	ab initio prediction:Prodigal:2.60
			inference	similar to AA sequence:UniProtKB:P0AF24
			locus_tag	RSULL_00711
			product	Ribonucleotide monophosphatase NagD
220942	221238	CDS
			inference	ab initio prediction:Prodigal:2.60
			inference	protein motif:CLUSTERS:PRK00364
			locus_tag	RSULL_00712
			product	co-chaperonin GroES
>Feature scaffold130|size3589
9	212	CDS
			inference	ab initio prediction:Prodigal:2.60
			inference	protein motif:CLUSTERS:PRK10651
			locus_tag	RSULL_00713
			product	transcriptional regulator NarL
380	1426	CDS
			EC_number	2.6.1.9
			gene	hisC_1
			inference	ab initio prediction:Prodigal:2.60
			inference	similar to AA sequence:UniProtKB:Q39YP6
			locus_tag	RSULL_00714
			product	Histidinol-phosphate aminotransferase
1592	2620	CDS
			EC_number	1.14.13.107
			gene	limB_1
			inference	ab initio prediction:Prodigal:2.60
			inference	similar to AA sequence:UniProtKB:Q9EUT9
			locus_tag	RSULL_00715
			product	Limonene 1,2-monooxygenase
>Feature scaffold131|size3451
1687	416	CDS
			inference	ab initio prediction:Prodigal:2.60
			locus_tag	RSULL_00716
			product	hypothetical protein
1948	1751	CDS
			inference	ab initio prediction:Prodigal:2.60
			locus_tag	RSULL_00717
			product	hypothetical protein
3397	2045	CDS
			inference	ab initio prediction:Prodigal:2.60
			locus_tag	RSULL_00718
			product	hypothetical protein
>Feature scaffold132|size3363
1267	278	CDS
			inference	ab initio prediction:Prodigal:2.60
			inference	protein motif:TIGRFAMs:TIGR03436
			locus_tag	RSULL_00719
			product	VWFA-related Acidobacterial domain protein
1775	1254	CDS
			inference	ab initio prediction:Prodigal:2.60
			locus_tag	RSULL_00720
			product	hypothetical protein
2716	1775	CDS
			inference	ab initio prediction:Prodigal:2.60
			inference	protein motif:Cdd:COG1721
			locus_tag	RSULL_00721
			note	putative conserved protein (some members contain a von Willebrand factor type A (vWA) domain)
			product	hypothetical protein
3335	2727	CDS
			inference	ab initio prediction:Prodigal:2.60
			inference	protein motif:TIGRFAMs:TIGR02031
			locus_tag	RSULL_00722
			product	magnesium chelatase ATPase subunit D
>Feature scaffold133|size3709
586	1023	CDS
			inference	ab initio prediction:Prodigal:2.60
			locus_tag	RSULL_00723
			product	hypothetical protein
2104	1091	CDS
			inference	ab initio prediction:Prodigal:2.60
			inference	similar to AA sequence:UniProtKB:Q5SMG8
			locus_tag	RSULL_00724
			product	Magnesium transporter MgtE
2507	2187	CDS
			inference	ab initio prediction:Prodigal:2.60
			inference	protein motif:Cdd:COG3658
			locus_tag	RSULL_00725
			product	Cytochrome b
3293	2883	CDS
			inference	ab initio prediction:Prodigal:2.60
			locus_tag	RSULL_00726
			product	hypothetical protein
>Feature scaffold134|size3125
193	594	CDS
			inference	ab initio prediction:Prodigal:2.60
			inference	protein motif:Cdd:COG2823
			locus_tag	RSULL_00727
			product	putative periplasmic or secreted lipoprotein
2379	1114	CDS
			inference	ab initio prediction:Prodigal:2.60
			locus_tag	RSULL_00728
			product	hypothetical protein
3060	2683	CDS
			inference	ab initio prediction:Prodigal:2.60
			locus_tag	RSULL_00729
			product	hypothetical protein
>Feature scaffold135|size2999
103	375	CDS
			EC_number	4.6.1.1
			gene	cyaA_2
			inference	ab initio prediction:Prodigal:2.60
			inference	similar to AA sequence:UniProtKB:P40137
			locus_tag	RSULL_00730
			product	Adenylate cyclase 1
950	597	CDS
			inference	ab initio prediction:Prodigal:2.60
			locus_tag	RSULL_00731
			product	hypothetical protein
1395	1009	CDS
			inference	ab initio prediction:Prodigal:2.60
			inference	protein motif:Cdd:COG3439
			locus_tag	RSULL_00732
			note	putative conserved protein
			product	hypothetical protein
1995	2354	CDS
			gene	cycB_1
			inference	ab initio prediction:Prodigal:2.60
			inference	similar to AA sequence:UniProtKB:P24059
			locus_tag	RSULL_00733
			product	Cytochrome c552
>Feature scaffold136|size2996
355	155	CDS
			inference	ab initio prediction:Prodigal:2.60
			locus_tag	RSULL_00734
			product	hypothetical protein
866	618	CDS
			inference	ab initio prediction:Prodigal:2.60
			locus_tag	RSULL_00735
			product	hypothetical protein
1072	1263	CDS
			inference	ab initio prediction:Prodigal:2.60
			locus_tag	RSULL_00736
			product	hypothetical protein
1538	1792	CDS
			inference	ab initio prediction:Prodigal:2.60
			locus_tag	RSULL_00737
			product	hypothetical protein
2165	1908	CDS
			inference	ab initio prediction:Prodigal:2.60
			locus_tag	RSULL_00738
			product	hypothetical protein
>Feature scaffold137|size4038
146	409	CDS
			inference	ab initio prediction:Prodigal:2.60
			locus_tag	RSULL_00739
			product	hypothetical protein
2269	1118	CDS
			inference	ab initio prediction:Prodigal:2.60
			inference	protein motif:Pfam:PF12695.1
			locus_tag	RSULL_00740
			product	Alpha/beta hydrolase family protein
3419	2361	CDS
			inference	ab initio prediction:Prodigal:2.60
			inference	protein motif:Cdd:COG4313
			locus_tag	RSULL_00741
			product	Protein involved in meta-pathway of phenol degradation
3884	3453	CDS
			inference	ab initio prediction:Prodigal:2.60
			locus_tag	RSULL_00742
			product	hypothetical protein
>Feature scaffold138|size2814
1168	404	CDS
			inference	ab initio prediction:Prodigal:2.60
			inference	protein motif:Pfam:PF00685.21
			locus_tag	RSULL_00743
			product	Sulfotransferase domain protein
2664	1354	CDS
			EC_number	2.4.1.-
			gene	icaA_2
			inference	ab initio prediction:Prodigal:2.60
			inference	similar to AA sequence:UniProtKB:Q5HKQ0
			locus_tag	RSULL_00744
			product	Poly-beta-1,6-N-acetyl-D-glucosamine synthase
>Feature scaffold139|size2693
1350	424	CDS
			gene	nodD2_3
			inference	ab initio prediction:Prodigal:2.60
			inference	similar to AA sequence:UniProtKB:P55700
			locus_tag	RSULL_00745
			product	Nodulation protein D 2
1606	2196	CDS
			EC_number	2.3.1.-
			gene	nodA_2
			inference	ab initio prediction:Prodigal:2.60
			inference	similar to AA sequence:UniProtKB:P02962
			locus_tag	RSULL_00746
			product	Nodulation protein A
2441	2265	CDS
			inference	ab initio prediction:Prodigal:2.60
			locus_tag	RSULL_00747
			product	hypothetical protein
>Feature scaffold13|size201393
1241	441	CDS
			EC_number	2.1.1.163
			gene	ubiE_1
			inference	ab initio prediction:Prodigal:2.60
			inference	similar to AA sequence:UniProtKB:P31113
			locus_tag	RSULL_00748
			product	Demethylmenaquinone methyltransferase
1589	3814	CDS
			gene	cph2_4
			inference	ab initio prediction:Prodigal:2.60
			inference	similar to AA sequence:UniProtKB:Q55434
			locus_tag	RSULL_00749
			product	Bacteriophytochrome cph2
4330	4058	CDS
			inference	ab initio prediction:Prodigal:2.60
			locus_tag	RSULL_00750
			product	hypothetical protein
5877	5104	CDS
			gene	lutR_1
			inference	ab initio prediction:Prodigal:2.60
			inference	similar to AA sequence:UniProtKB:O07007
			locus_tag	RSULL_00751
			product	L-lactate utilization operon repressor
7167	5887	CDS
			gene	siaT_1
			inference	ab initio prediction:Prodigal:2.60
			inference	similar to AA sequence:UniProtKB:P44543
			locus_tag	RSULL_00752
			product	Neu5Ac permease
7751	7173	CDS
			inference	ab initio prediction:Prodigal:2.60
			inference	protein motif:Cdd:COG3090
			locus_tag	RSULL_00753
			product	TRAP-type C4-dicarboxylate transport system, small permease component
8878	7901	CDS
			gene	yiaO_1
			inference	ab initio prediction:Prodigal:2.60
			inference	similar to AA sequence:UniProtKB:P37676
			locus_tag	RSULL_00754
			product	Extracytoplasmic solute receptor protein YiaO
9253	10272	CDS
			EC_number	1.-.-.-
			gene	ydgJ
			inference	ab initio prediction:Prodigal:2.60
			inference	similar to AA sequence:UniProtKB:P77376
			locus_tag	RSULL_00755
			product	putative oxidoreductase YdgJ
10387	10578	CDS
			inference	ab initio prediction:Prodigal:2.60
			locus_tag	RSULL_00756
			product	hypothetical protein
10970	10611	CDS
			inference	ab initio prediction:Prodigal:2.60
			locus_tag	RSULL_00757
			product	hypothetical protein
11189	11800	CDS
			inference	ab initio prediction:Prodigal:2.60
			locus_tag	RSULL_00758
			product	hypothetical protein
12440	11790	CDS
			gene	degU_1
			inference	ab initio prediction:Prodigal:2.60
			inference	similar to AA sequence:UniProtKB:P13800
			locus_tag	RSULL_00759
			product	Protease production enhancer protein
13966	12437	CDS
			EC_number	2.7.13.3
			gene	degS_1
			inference	ab initio prediction:Prodigal:2.60
			inference	similar to AA sequence:UniProtKB:P13799
			locus_tag	RSULL_00760
			product	Signal transduction histidine-protein kinase/phosphatase DegS
14107	14871	CDS
			inference	ab initio prediction:Prodigal:2.60
			locus_tag	RSULL_00761
			product	hypothetical protein
14991	16319	CDS
			gene	proP_2
			inference	ab initio prediction:Prodigal:2.60
			inference	similar to AA sequence:UniProtKB:P0C0L7
			locus_tag	RSULL_00762
			product	Proline porter II
16449	17075	CDS
			EC_number	2.7.1.25
			gene	cysC
			inference	ab initio prediction:Prodigal:2.60
			inference	similar to AA sequence:UniProtKB:P0A6J1
			locus_tag	RSULL_00763
			product	Adenylyl-sulfate kinase
17193	18014	CDS
			inference	ab initio prediction:Prodigal:2.60
			locus_tag	RSULL_00764
			product	hypothetical protein
20322	18121	CDS
			EC_number	1.11.1.21
			gene	katG
			inference	ab initio prediction:Prodigal:2.60
			inference	similar to AA sequence:UniProtKB:Q939D2
			locus_tag	RSULL_00765
			product	Catalase-peroxidase
22671	21274	CDS
			gene	efpA_2
			inference	ab initio prediction:Prodigal:2.60
			inference	similar to AA sequence:UniProtKB:O05813
			locus_tag	RSULL_00766
			product	Efflux protein A
22810	23241	CDS
			gene	yybR_1
			inference	ab initio prediction:Prodigal:2.60
			inference	similar to AA sequence:UniProtKB:P37486
			locus_tag	RSULL_00767
			product	putative HTH-type transcriptional regulator YybR
23256	24332	CDS
			EC_number	1.1.1.-
			gene	yjmC
			inference	ab initio prediction:Prodigal:2.60
			inference	similar to AA sequence:UniProtKB:O34736
			locus_tag	RSULL_00768
			product	putative oxidoreductase YjmC
24445	25191	CDS
			gene	lldR_1
			inference	ab initio prediction:Prodigal:2.60
			inference	similar to AA sequence:UniProtKB:P0ACL7
			locus_tag	RSULL_00769
			product	Putative L-lactate dehydrogenase operon regulatory protein
25215	26189	CDS
			gene	siaP
			inference	ab initio prediction:Prodigal:2.60
			inference	similar to AA sequence:UniProtKB:P44542
			locus_tag	RSULL_00770
			product	Neu5Ac-binding protein
26252	26824	CDS
			inference	ab initio prediction:Prodigal:2.60
			inference	protein motif:Cdd:COG3090
			locus_tag	RSULL_00771
			product	TRAP-type C4-dicarboxylate transport system, small permease component
26829	28235	CDS
			gene	siaT_2
			inference	ab initio prediction:Prodigal:2.60
			inference	similar to AA sequence:UniProtKB:P44543
			locus_tag	RSULL_00772
			product	Neu5Ac permease
28250	29281	CDS
			EC_number	1.1.1.264
			gene	idnD_1
			inference	ab initio prediction:Prodigal:2.60
			inference	similar to AA sequence:UniProtKB:P39346
			locus_tag	RSULL_00773
			product	L-idonate 5-dehydrogenase
29358	29462	CDS
			inference	ab initio prediction:Prodigal:2.60
			locus_tag	RSULL_00774
			product	hypothetical protein
29548	30015	CDS
			gene	cymR_2
			inference	ab initio prediction:Prodigal:2.60
			inference	similar to AA sequence:UniProtKB:O34527
			locus_tag	RSULL_00775
			product	Cysteine metabolism repressor
31096	30020	CDS
			inference	ab initio prediction:Prodigal:2.60
			inference	protein motif:TIGRFAMs:TIGR04022
			locus_tag	RSULL_00776
			product	sulfur acquisition oxidoreductase, SfnB family
31283	32059	CDS
			EC_number	3.1.3.16
			gene	pphA_1
			inference	ab initio prediction:Prodigal:2.60
			inference	similar to AA sequence:UniProtKB:Q8ZNY9
			locus_tag	RSULL_00777
			product	Serine/threonine-protein phosphatase 1
34408	32060	CDS
			EC_number	2.7.10.2
			gene	cpsD
			inference	ab initio prediction:Prodigal:2.60
			inference	similar to AA sequence:UniProtKB:Q54520
			locus_tag	RSULL_00778
			product	Tyrosine-protein kinase CpsD
35420	34413	CDS
			EC_number	2.4.-.-
			gene	epsJ_1
			inference	ab initio prediction:Prodigal:2.60
			inference	similar to AA sequence:UniProtKB:P71059
			locus_tag	RSULL_00779
			product	putative glycosyltransferase EpsJ
36328	35417	CDS
			inference	ab initio prediction:Prodigal:2.60
			inference	protein motif:CLUSTERS:PRK10073
			locus_tag	RSULL_00780
			product	putative glycosyl transferase
38541	36343	CDS
			inference	ab initio prediction:Prodigal:2.60
			inference	protein motif:CLUSTERS:PRK11204
			locus_tag	RSULL_00781
			product	N-glycosyltransferase
39414	38623	CDS
			EC_number	3.2.1.-
			gene	exoK_1
			inference	ab initio prediction:Prodigal:2.60
			inference	similar to AA sequence:UniProtKB:P33693
			locus_tag	RSULL_00782
			product	Endo-1,3-1,4-beta-glycanase ExoK precursor
40497	39418	CDS
			inference	ab initio prediction:Prodigal:2.60
			inference	protein motif:Cdd:COG3594
			locus_tag	RSULL_00783
			product	Fucose 4-O-acetylase
41062	42021	CDS
			EC_number	2.4.1.293
			gene	pglI_1
			inference	ab initio prediction:Prodigal:2.60
			inference	similar to AA sequence:UniProtKB:Q0P9C6
			locus_tag	RSULL_00784
			product	GalNAc(5)-diNAcBac-PP-undecaprenol beta-1,3-glucosyltransferase
43038	42028	CDS
			EC_number	2.4.-.-
			gene	epsH_2
			inference	ab initio prediction:Prodigal:2.60
			inference	similar to AA sequence:UniProtKB:P71057
			locus_tag	RSULL_00785
			product	Putative glycosyltransferase EpsH
43452	43165	CDS
			inference	ab initio prediction:Prodigal:2.60
			inference	protein motif:Pfam:PF11089.2
			locus_tag	RSULL_00786
			product	Exopolysaccharide production repressor
44223	44903	CDS
			EC_number	2.-.-.-
			gene	epsL_1
			inference	ab initio prediction:Prodigal:2.60
			inference	similar to AA sequence:UniProtKB:P71062
			locus_tag	RSULL_00787
			product	putative sugar transferase EpsL
44981	46246	CDS
			inference	ab initio prediction:Prodigal:2.60
			inference	protein motif:CLUSTERS:PRK15078
			locus_tag	RSULL_00788
			product	polysaccharide export protein Wza
46258	47523	CDS
			inference	ab initio prediction:Prodigal:2.60
			inference	protein motif:Cdd:COG3307
			locus_tag	RSULL_00789
			product	Lipid A core - O-antigen ligase
47569	48579	CDS
			inference	ab initio prediction:Prodigal:2.60
			inference	protein motif:CLUSTERS:PRK03854
			locus_tag	RSULL_00790
			product	glucans biosynthesis protein
51753	48580	CDS
			gene	bepE_1
			inference	ab initio prediction:Prodigal:2.60
			inference	similar to AA sequence:UniProtKB:Q8G2M6
			locus_tag	RSULL_00791
			product	Efflux pump membrane transporter BepE
52925	51750	CDS
			gene	bepF_1
			inference	ab initio prediction:Prodigal:2.60
			inference	similar to AA sequence:UniProtKB:Q8FWV8
			locus_tag	RSULL_00792
			product	Efflux pump periplasmic linker BepF
53991	53404	CDS
			inference	ab initio prediction:Prodigal:2.60
			inference	protein motif:CLUSTERS:PRK00802
			locus_tag	RSULL_00793
			product	3-methyladenine DNA glycosylase
54927	54043	CDS
			gene	dmlR_3
			inference	ab initio prediction:Prodigal:2.60
			inference	similar to AA sequence:UniProtKB:P76250
			locus_tag	RSULL_00794
			product	D-malate degradation protein R
55068	55808	CDS
			EC_number	1.1.1.100
			gene	fabG_3
			inference	ab initio prediction:Prodigal:2.60
			inference	similar to AA sequence:UniProtKB:P99093
			locus_tag	RSULL_00795
			product	3-oxoacyl-[acyl-carrier-protein] reductase FabG
56148	55837	CDS
			inference	ab initio prediction:Prodigal:2.60
			locus_tag	RSULL_00796
			product	hypothetical protein
56354	56764	CDS
			inference	ab initio prediction:Prodigal:2.60
			locus_tag	RSULL_00797
			product	hypothetical protein
57911	57000	CDS
			gene	dmlR_4
			inference	ab initio prediction:Prodigal:2.60
			inference	similar to AA sequence:UniProtKB:P76250
			locus_tag	RSULL_00798
			product	D-malate degradation protein R
58077	58889	CDS
			EC_number	3.1.1.1
			gene	nlhH_1
			inference	ab initio prediction:Prodigal:2.60
			inference	similar to AA sequence:UniProtKB:P71667
			locus_tag	RSULL_00799
			product	Carboxylesterase NlhH
58938	60125	CDS
			gene	bepF_2
			inference	ab initio prediction:Prodigal:2.60
			inference	similar to AA sequence:UniProtKB:Q8FWV8
			locus_tag	RSULL_00800
			product	Efflux pump periplasmic linker BepF
60359	63556	CDS
			gene	bepE_2
			inference	ab initio prediction:Prodigal:2.60
			inference	similar to AA sequence:UniProtKB:Q8G2M6
			locus_tag	RSULL_00801
			product	Efflux pump membrane transporter BepE
63711	65495	CDS
			EC_number	4.2.1.25
			gene	araC_1
			inference	ab initio prediction:Prodigal:2.60
			inference	similar to AA sequence:UniProtKB:Q1JUQ1
			locus_tag	RSULL_00802
			product	L-arabonate dehydratase
65626	67473	CDS
			EC_number	3.1.4.52
			gene	gmr_2
			inference	ab initio prediction:Prodigal:2.60
			inference	similar to AA sequence:UniProtKB:P77334
			locus_tag	RSULL_00803
			product	Cyclic di-GMP phosphodiesterase Gmr
68437	67421	CDS
			EC_number	4.2.1.46
			gene	rfbB_1
			inference	ab initio prediction:Prodigal:2.60
			inference	similar to AA sequence:UniProtKB:P26391
			locus_tag	RSULL_00804
			product	dTDP-glucose 4,6-dehydratase
69756	68440	CDS
			EC_number	1.1.1.22
			gene	ywqF
			inference	ab initio prediction:Prodigal:2.60
			inference	similar to AA sequence:UniProtKB:P96718
			locus_tag	RSULL_00805
			product	UDP-glucose 6-dehydrogenase YwqF
71278	69851	CDS
			gene	algA_1
			inference	ab initio prediction:Prodigal:2.60
			inference	similar to AA sequence:UniProtKB:P07874
			locus_tag	RSULL_00806
			product	Alginate biosynthesis protein AlgA
72746	71307	CDS
			EC_number	5.4.2.10
			gene	glmM_1
			inference	ab initio prediction:Prodigal:2.60
			inference	similar to AA sequence:UniProtKB:Q81VN7
			locus_tag	RSULL_00807
			product	Phosphoglucosamine mutase
72969	73670	CDS
			EC_number	3.2.2.27
			gene	ung
			inference	ab initio prediction:Prodigal:2.60
			inference	similar to AA sequence:UniProtKB:Q83CW4
			locus_tag	RSULL_00808
			product	Uracil-DNA glycosylase
73715	74743	CDS
			EC_number	1.13.11.-
			gene	mhqO_2
			inference	ab initio prediction:Prodigal:2.60
			inference	similar to AA sequence:UniProtKB:P96693
			locus_tag	RSULL_00809
			product	Putative ring-cleaving dioxygenase MhqO
74755	75363	CDS
			EC_number	3.1.-.-
			gene	mhqD_1
			inference	ab initio prediction:Prodigal:2.60
			inference	similar to AA sequence:UniProtKB:O34842
			locus_tag	RSULL_00810
			product	Putative hydrolase MhqD
76245	75364	CDS
			inference	ab initio prediction:Prodigal:2.60
			locus_tag	RSULL_00811
			product	hypothetical protein
76608	77453	CDS
			inference	ab initio prediction:Prodigal:2.60
			inference	protein motif:Cdd:COG3153
			locus_tag	RSULL_00812
			product	putative acetyltransferase
78367	77450	CDS
			inference	ab initio prediction:Prodigal:2.60
			inference	protein motif:TIGRFAMs:TIGR00950
			locus_tag	RSULL_00813
			product	carboxylate/amino acid/amine transporter
78563	79861	CDS
			EC_number	6.3.4.4
			gene	purA
			inference	ab initio prediction:Prodigal:2.60
			inference	similar to AA sequence:UniProtKB:B3PY13
			locus_tag	RSULL_00814
			product	Adenylosuccinate synthetase
79923	82295	CDS
			inference	ab initio prediction:Prodigal:2.60
			locus_tag	RSULL_00815
			product	hypothetical protein
83152	82475	CDS
			EC_number	2.5.1.18
			inference	ab initio prediction:Prodigal:2.60
			inference	similar to AA sequence:UniProtKB:P82998
			locus_tag	RSULL_00816
			product	Glutathione S-transferase
84149	83241	CDS
			gene	rpoH_1
			inference	ab initio prediction:Prodigal:2.60
			inference	similar to AA sequence:UniProtKB:P0CAW9
			locus_tag	RSULL_00817
			product	RNA polymerase sigma-32 factor
85347	84322	CDS
			EC_number	5.4.99.23
			gene	rluD
			inference	ab initio prediction:Prodigal:2.60
			inference	similar to AA sequence:UniProtKB:P65836
			locus_tag	RSULL_00818
			product	Ribosomal large subunit pseudouridine synthase D
85385	85759	CDS
			inference	ab initio prediction:Prodigal:2.60
			locus_tag	RSULL_00819
			product	hypothetical protein
85765	86586	CDS
			EC_number	2.1.1.185
			gene	rlmB_1
			inference	ab initio prediction:Prodigal:2.60
			inference	similar to AA sequence:UniProtKB:P63177
			locus_tag	RSULL_00820
			product	23S rRNA (guanosine-2'-O-)-methyltransferase RlmB
87742	86588	CDS
			inference	ab initio prediction:Prodigal:2.60
			inference	protein motif:TIGRFAMs:TIGR02168
			locus_tag	RSULL_00821
			product	chromosome segregation protein SMC
88436	87864	CDS
			inference	ab initio prediction:Prodigal:2.60
			locus_tag	RSULL_00822
			product	hypothetical protein
88651	89298	CDS
			inference	ab initio prediction:Prodigal:2.60
			locus_tag	RSULL_00823
			product	hypothetical protein
89415	89777	CDS
			gene	cheY_3
			inference	ab initio prediction:Prodigal:2.60
			inference	similar to AA sequence:UniProtKB:P0AE67
			locus_tag	RSULL_00824
			product	Chemotaxis protein CheY
90599	89898	CDS
			gene	ctrA
			inference	ab initio prediction:Prodigal:2.60
			inference	similar to AA sequence:UniProtKB:Q8FZ93
			locus_tag	RSULL_00825
			product	Cell cycle response regulator CtrA
91040	91390	CDS
			inference	ab initio prediction:Prodigal:2.60
			inference	protein motif:TIGRFAMs:TIGR02473
			locus_tag	RSULL_00826
			product	flagellar export protein FliJ
91766	91488	CDS
			inference	ab initio prediction:Prodigal:2.60
			locus_tag	RSULL_00827
			product	hypothetical protein
91874	92341	CDS
			inference	ab initio prediction:Prodigal:2.60
			inference	protein motif:CLUSTERS:PRK15103
			locus_tag	RSULL_00828
			product	paraquat-inducible membrane protein A
92640	92365	CDS
			inference	ab initio prediction:Prodigal:2.60
			locus_tag	RSULL_00829
			product	hypothetical protein
93030	93776	CDS
			gene	luxR_2
			inference	ab initio prediction:Prodigal:2.60
			inference	similar to AA sequence:UniProtKB:P12746
			locus_tag	RSULL_00830
			product	Transcriptional activator protein LuxR
94356	93799	CDS
			inference	ab initio prediction:Prodigal:2.60
			locus_tag	RSULL_00831
			product	hypothetical protein
95270	94452	CDS
			EC_number	3.1.3.7
			gene	cysQ_2
			inference	ab initio prediction:Prodigal:2.60
			inference	similar to AA sequence:UniProtKB:P22255
			locus_tag	RSULL_00832
			product	3'(2'),5'-bisphosphate nucleotidase CysQ
95734	96636	CDS
			gene	livH_1
			inference	ab initio prediction:Prodigal:2.60
			inference	similar to AA sequence:UniProtKB:P0AEX7
			locus_tag	RSULL_00833
			product	LIV-I protein H
96641	98032	CDS
			inference	ab initio prediction:Prodigal:2.60
			inference	protein motif:CLUSTERS:PRK11301
			locus_tag	RSULL_00834
			product	leucine/isoleucine/valine transporter permease subunit
98032	98910	CDS
			EC_number	3.6.3.-
			gene	yxeO
			inference	ab initio prediction:Prodigal:2.60
			inference	similar to AA sequence:UniProtKB:P54954
			locus_tag	RSULL_00835
			product	putative amino-acid import ATP-binding protein YxeO
98910	99638	CDS
			gene	livF_1
			inference	ab initio prediction:Prodigal:2.60
			inference	similar to AA sequence:UniProtKB:P22731
			locus_tag	RSULL_00836
			product	LIV-I protein F
99663	100016	CDS
			inference	ab initio prediction:Prodigal:2.60
			locus_tag	RSULL_00837
			product	hypothetical protein
100137	101258	CDS
			gene	braC_1
			inference	ab initio prediction:Prodigal:2.60
			inference	similar to AA sequence:UniProtKB:P21175
			locus_tag	RSULL_00838
			product	Leucine-, isoleucine-, valine-, threonine-, and alanine-binding protein precursor
101394	102362	CDS
			EC_number	1.1.1.29
			inference	ab initio prediction:Prodigal:2.60
			inference	similar to AA sequence:UniProtKB:P36234
			locus_tag	RSULL_00839
			product	Glycerate dehydrogenase
103576	102389	CDS
			EC_number	2.1.-.-
			gene	mdoC
			inference	ab initio prediction:Prodigal:2.60
			inference	similar to AA sequence:UniProtKB:P75920
			locus_tag	RSULL_00840
			product	Glucans biosynthesis protein C
104111	103632	CDS
			inference	ab initio prediction:Prodigal:2.60
			inference	protein motif:Cdd:COG3393
			locus_tag	RSULL_00841
			product	putative acetyltransferase
105080	104163	CDS
			gene	czcR
			inference	ab initio prediction:Prodigal:2.60
			inference	similar to AA sequence:UniProtKB:Q44006
			locus_tag	RSULL_00842
			product	Transcriptional activator protein CzcR
108459	105073	CDS
			EC_number	2.7.13.3
			gene	arcB
			inference	ab initio prediction:Prodigal:2.60
			inference	similar to AA sequence:UniProtKB:P0AEC3
			locus_tag	RSULL_00843
			product	Aerobic respiration control sensor protein ArcB
108640	110526	CDS
			EC_number	3.1.3.2
			gene	phoC
			inference	ab initio prediction:Prodigal:2.60
			inference	similar to AA sequence:UniProtKB:P28581
			locus_tag	RSULL_00844
			product	Major phosphate-irrepressible acid phosphatase precursor
110843	112135	CDS
			gene	amiC_1
			inference	ab initio prediction:Prodigal:2.60
			inference	similar to AA sequence:UniProtKB:P27017
			locus_tag	RSULL_00845
			product	Aliphatic amidase expression-regulating protein
112255	113874	CDS
			gene	livH_2
			inference	ab initio prediction:Prodigal:2.60
			inference	similar to AA sequence:UniProtKB:P0AEX7
			locus_tag	RSULL_00846
			product	LIV-I protein H
113871	115034	CDS
			inference	ab initio prediction:Prodigal:2.60
			inference	protein motif:CLUSTERS:PRK11301
			locus_tag	RSULL_00847
			product	leucine/isoleucine/valine transporter permease subunit
115041	115796	CDS
			EC_number	3.6.3.-
			gene	lptB_1
			inference	ab initio prediction:Prodigal:2.60
			inference	similar to AA sequence:UniProtKB:P45073
			locus_tag	RSULL_00848
			product	Lipopolysaccharide export system ATP-binding protein LptB
115913	116608	CDS
			gene	livF_2
			inference	ab initio prediction:Prodigal:2.60
			inference	similar to AA sequence:UniProtKB:P22731
			locus_tag	RSULL_00849
			product	LIV-I protein F
116771	117592	CDS
			gene	ureD
			inference	ab initio prediction:Prodigal:2.60
			inference	similar to AA sequence:UniProtKB:P17089
			locus_tag	RSULL_00850
			product	Urease accessory protein UreD
117614	117916	CDS
			EC_number	3.5.1.5
			gene	ureA
			inference	ab initio prediction:Prodigal:2.60
			inference	similar to AA sequence:UniProtKB:Q8RPY7
			locus_tag	RSULL_00851
			product	Urease subunit gamma
117927	118181	CDS
			inference	ab initio prediction:Prodigal:2.60
			locus_tag	RSULL_00852
			product	hypothetical protein
118193	118498	CDS
			EC_number	3.5.1.5
			gene	ureB1
			inference	ab initio prediction:Prodigal:2.60
			inference	similar to AA sequence:UniProtKB:Q8G2P9
			locus_tag	RSULL_00853
			product	Urease subunit beta 1
118520	118933	CDS
			inference	ab initio prediction:Prodigal:2.60
			locus_tag	RSULL_00854
			product	hypothetical protein
118945	119568	CDS
			inference	ab initio prediction:Prodigal:2.60
			locus_tag	RSULL_00855
			product	hypothetical protein
119572	121284	CDS
			EC_number	3.5.1.5
			gene	ureC1
			inference	ab initio prediction:Prodigal:2.60
			inference	similar to AA sequence:UniProtKB:Q2YPD5
			locus_tag	RSULL_00856
			product	Urease subunit alpha 1
121314	121988	CDS
			inference	ab initio prediction:Prodigal:2.60
			locus_tag	RSULL_00857
			product	hypothetical protein
122341	123207	CDS
			EC_number	2.7.7.65
			gene	adrA
			inference	ab initio prediction:Prodigal:2.60
			inference	similar to AA sequence:UniProtKB:P0AAP1
			locus_tag	RSULL_00858
			product	putative diguanylate cyclase AdrA
123287	123766	CDS
			gene	ureE1
			inference	ab initio prediction:Prodigal:2.60
			inference	similar to AA sequence:UniProtKB:Q8G2P7
			locus_tag	RSULL_00859
			product	Urease accessory protein UreE 1
123773	124444	CDS
			gene	ureF
			inference	ab initio prediction:Prodigal:2.60
			inference	similar to AA sequence:UniProtKB:P17091
			locus_tag	RSULL_00860
			product	Urease accessory protein UreF
124519	125130	CDS
			gene	ureG
			inference	ab initio prediction:Prodigal:2.60
			inference	similar to AA sequence:UniProtKB:Q03287
			locus_tag	RSULL_00861
			product	Urease accessory protein UreG
125567	125172	CDS
			inference	ab initio prediction:Prodigal:2.60
			locus_tag	RSULL_00862
			product	hypothetical protein
129317	126012	CDS
			gene	mdtB_1
			inference	ab initio prediction:Prodigal:2.60
			inference	similar to AA sequence:UniProtKB:Q0TG15
			locus_tag	RSULL_00863
			product	Multidrug transporter MdtB
130516	129329	CDS
			gene	macA_1
			inference	ab initio prediction:Prodigal:2.60
			inference	similar to AA sequence:UniProtKB:P75830
			locus_tag	RSULL_00864
			product	Macrolide-specific efflux protein MacA precursor
131911	130940	CDS
			inference	ab initio prediction:Prodigal:2.60
			inference	similar to AA sequence:UniProtKB:P44658
			locus_tag	RSULL_00865
			product	Putative thiamine biosynthesis protein
133094	131967	CDS
			gene	ssuC_1
			inference	ab initio prediction:Prodigal:2.60
			inference	similar to AA sequence:UniProtKB:P40401
			locus_tag	RSULL_00866
			product	Putative aliphatic sulfonates transport permease protein SsuC
133975	133091	CDS
			gene	ssuC_2
			inference	ab initio prediction:Prodigal:2.60
			inference	similar to AA sequence:UniProtKB:P40401
			locus_tag	RSULL_00867
			product	Putative aliphatic sulfonates transport permease protein SsuC
134983	134201	CDS
			EC_number	3.6.3.36
			gene	tauB_1
			inference	ab initio prediction:Prodigal:2.60
			inference	similar to AA sequence:UniProtKB:Q47538
			locus_tag	RSULL_00868
			product	Taurine import ATP-binding protein TauB
135083	135496	CDS
			inference	ab initio prediction:Prodigal:2.60
			inference	protein motif:Cdd:COG4101
			locus_tag	RSULL_00869
			product	putative mannose-6-phosphate isomerase
135894	135499	CDS
			inference	ab initio prediction:Prodigal:2.60
			locus_tag	RSULL_00870
			product	hypothetical protein
137350	135896	CDS
			EC_number	3.5.2.2
			gene	dht
			inference	ab initio prediction:Prodigal:2.60
			inference	similar to AA sequence:UniProtKB:Q59699
			locus_tag	RSULL_00871
			product	D-hydantoinase/dihydropyrimidinase
137625	137347	CDS
			inference	ab initio prediction:Prodigal:2.60
			locus_tag	RSULL_00872
			product	hypothetical protein
138878	137625	CDS
			EC_number	3.5.1.87
			gene	amaB_1
			inference	ab initio prediction:Prodigal:2.60
			inference	similar to AA sequence:UniProtKB:Q53389
			locus_tag	RSULL_00873
			product	N-carbamoyl-L-amino acid hydrolase
139171	139815	CDS
			gene	rutR_1
			inference	ab initio prediction:Prodigal:2.60
			inference	similar to AA sequence:UniProtKB:P0ACU2
			locus_tag	RSULL_00874
			product	Rut operon repressor
141340	139784	CDS
			EC_number	2.7.13.3
			gene	bphP
			inference	ab initio prediction:Prodigal:2.60
			inference	similar to AA sequence:UniProtKB:Q9HWR3
			locus_tag	RSULL_00875
			product	Bacteriophytochrome
142367	141468	CDS
			gene	dmlR_5
			inference	ab initio prediction:Prodigal:2.60
			inference	similar to AA sequence:UniProtKB:P76250
			locus_tag	RSULL_00876
			product	D-malate degradation protein R
142471	143484	CDS
			EC_number	2.3.1.41
			gene	ppsC
			inference	ab initio prediction:Prodigal:2.60
			inference	similar to AA sequence:UniProtKB:P96202
			locus_tag	RSULL_00877
			product	Beta-ketoacyl-acyl-carrier-protein synthase I
144583	143531	CDS
			gene	corA_2
			inference	ab initio prediction:Prodigal:2.60
			inference	similar to AA sequence:UniProtKB:Q9WZ31
			locus_tag	RSULL_00878
			product	Magnesium transport protein CorA
145110	144694	CDS
			inference	ab initio prediction:Prodigal:2.60
			inference	protein motif:CLUSTERS:PRK05597
			locus_tag	RSULL_00879
			product	molybdopterin biosynthesis protein MoeB
145181	146170	CDS
			gene	cdhR_1
			inference	ab initio prediction:Prodigal:2.60
			inference	similar to AA sequence:UniProtKB:Q9HTH5
			locus_tag	RSULL_00880
			product	Carnitine catabolism transcriptional activator
146287	146427	CDS
			inference	ab initio prediction:Prodigal:2.60
			locus_tag	RSULL_00881
			product	hypothetical protein
147683	146370	CDS
			EC_number	1.3.1.1
			gene	preA
			inference	ab initio prediction:Prodigal:2.60
			inference	similar to AA sequence:UniProtKB:P25889
			locus_tag	RSULL_00882
			product	NAD-dependent dihydropyrimidine dehydrogenase subunit PreA
149057	147696	CDS
			EC_number	1.3.1.1
			gene	preT
			inference	ab initio prediction:Prodigal:2.60
			inference	similar to AA sequence:UniProtKB:P76440
			locus_tag	RSULL_00883
			product	NAD-dependent dihydropyrimidine dehydrogenase subunit PreT
150538	149453	CDS
			EC_number	2.7.13.3
			inference	ab initio prediction:Prodigal:2.60
			inference	similar to AA sequence:UniProtKB:Q8YC53
			locus_tag	RSULL_00884
			product	Blue-light-activated histidine kinase
151439	150645	CDS
			gene	pdtaR_1
			inference	ab initio prediction:Prodigal:2.60
			inference	similar to AA sequence:UniProtKB:O06143
			locus_tag	RSULL_00885
			product	putative transcriptional regulatory protein pdtaR
151721	151927	CDS
			inference	ab initio prediction:Prodigal:2.60
			locus_tag	RSULL_00886
			product	hypothetical protein
151938	152492	CDS
			gene	sigC_1
			inference	ab initio prediction:Prodigal:2.60
			inference	similar to AA sequence:UniProtKB:P66809
			locus_tag	RSULL_00887
			product	putative RNA polymerase sigma-C factor
152964	152560	CDS
			inference	ab initio prediction:Prodigal:2.60
			locus_tag	RSULL_00888
			product	hypothetical protein
153321	152974	CDS
			inference	ab initio prediction:Prodigal:2.60
			locus_tag	RSULL_00889
			product	hypothetical protein
154263	153469	CDS
			EC_number	3.6.3.-
			gene	hmuV
			inference	ab initio prediction:Prodigal:2.60
			inference	similar to AA sequence:UniProtKB:O70014
			locus_tag	RSULL_00890
			product	Hemin import ATP-binding protein HmuV
155391	154276	CDS
			gene	hmuU_1
			inference	ab initio prediction:Prodigal:2.60
			inference	similar to AA sequence:UniProtKB:Q56992
			locus_tag	RSULL_00891
			product	Hemin transport system permease protein HmuU
156319	155393	CDS
			gene	hmuT
			inference	ab initio prediction:Prodigal:2.60
			inference	similar to AA sequence:UniProtKB:Q56991
			locus_tag	RSULL_00892
			product	Hemin-binding periplasmic protein HmuT precursor
157383	156331	CDS
			gene	hemS
			inference	ab initio prediction:Prodigal:2.60
			inference	similar to AA sequence:UniProtKB:P31517
			locus_tag	RSULL_00893
			product	Hemin transport protein HemS
157653	157393	CDS
			inference	ab initio prediction:Prodigal:2.60
			inference	protein motif:Cdd:COG4256
			locus_tag	RSULL_00894
			product	Hemin uptake protein
157717	158160	CDS
			inference	ab initio prediction:Prodigal:2.60
			locus_tag	RSULL_00895
			product	hypothetical protein
158223	159479	CDS
			inference	ab initio prediction:Prodigal:2.60
			inference	protein motif:TIGRFAMs:TIGR01352
			locus_tag	RSULL_00896
			note	TonB family C-terminal domain
			product	hypothetical protein
159587	160000	CDS
			inference	ab initio prediction:Prodigal:2.60
			locus_tag	RSULL_00897
			product	hypothetical protein
159997	160263	CDS
			inference	ab initio prediction:Prodigal:2.60
			locus_tag	RSULL_00898
			product	hypothetical protein
160274	160588	CDS
			inference	ab initio prediction:Prodigal:2.60
			inference	protein motif:CLUSTERS:PRK13315
			locus_tag	RSULL_00899
			product	heme-degrading monooxygenase IsdG
160585	160950	CDS
			gene	ble
			inference	ab initio prediction:Prodigal:2.60
			inference	similar to AA sequence:UniProtKB:Q7DJ53
			locus_tag	RSULL_00900
			product	Bleomycin-binding protein
161309	160953	CDS
			inference	ab initio prediction:Prodigal:2.60
			locus_tag	RSULL_00901
			product	hypothetical protein
161707	161318	CDS
			gene	glbO
			inference	ab initio prediction:Prodigal:2.60
			inference	similar to AA sequence:UniProtKB:P0A595
			locus_tag	RSULL_00902
			product	Truncated hemoglobin
161863	161753	CDS
			inference	ab initio prediction:Prodigal:2.60
			locus_tag	RSULL_00903
			product	hypothetical protein
161952	162425	CDS
			inference	ab initio prediction:Prodigal:2.60
			inference	protein motif:TIGRFAMs:TIGR03384
			locus_tag	RSULL_00904
			product	transcriptional repressor BetI
162444	162785	CDS
			gene	emrE
			inference	ab initio prediction:Prodigal:2.60
			inference	similar to AA sequence:UniProtKB:P23895
			locus_tag	RSULL_00905
			product	Methyl viologen resistance protein C
162975	164018	CDS
			EC_number	1.1.1.292
			gene	afr_2
			inference	ab initio prediction:Prodigal:2.60
			inference	similar to AA sequence:UniProtKB:Q2I8V6
			locus_tag	RSULL_00906
			product	1,5-anhydro-D-fructose reductase
165263	164073	CDS
			EC_number	2.4.1.57
			gene	pimB_1
			inference	ab initio prediction:Prodigal:2.60
			inference	similar to AA sequence:UniProtKB:O53522
			locus_tag	RSULL_00907
			product	GDP-mannose-dependent alpha-(1-6)-phosphatidylinositol monomannoside mannosyltransferase
165567	166901	CDS
			gene	prsE_1
			inference	ab initio prediction:Prodigal:2.60
			inference	similar to AA sequence:UniProtKB:Q7ANN5
			locus_tag	RSULL_00908
			product	Type I secretion system membrane fusion protein PrsE
166934	170194	CDS
			EC_number	2.7.10.-
			gene	ptk_1
			inference	ab initio prediction:Prodigal:2.60
			inference	similar to AA sequence:UniProtKB:O52788
			locus_tag	RSULL_00909
			product	Tyrosine-protein kinase ptk
170199	171500	CDS
			EC_number	2.4.1.11
			inference	ab initio prediction:Prodigal:2.60
			inference	similar to AA sequence:UniProtKB:O53279
			locus_tag	RSULL_00910
			product	Glycogen synthase
171709	172401	CDS
			EC_number	2.7.8.31
			gene	wcaJ_1
			inference	ab initio prediction:Prodigal:2.60
			inference	similar to AA sequence:UniProtKB:P71241
			locus_tag	RSULL_00911
			product	UDP-glucose:undecaprenyl-phosphate glucose-1-phosphate transferase
172398	172622	CDS
			inference	ab initio prediction:Prodigal:2.60
			locus_tag	RSULL_00912
			product	hypothetical protein
172858	174375	CDS
			gene	tuaB_2
			inference	ab initio prediction:Prodigal:2.60
			inference	similar to AA sequence:UniProtKB:O32273
			locus_tag	RSULL_00913
			product	Teichuronic acid biosynthesis protein TuaB
174388	175212	CDS
			inference	ab initio prediction:Prodigal:2.60
			locus_tag	RSULL_00914
			product	hypothetical protein
176970	175255	CDS
			EC_number	1.1.3.-
			gene	livQ_1
			inference	ab initio prediction:Prodigal:2.60
			inference	similar to AA sequence:UniProtKB:Q2MF66
			locus_tag	RSULL_00915
			product	6'''-hydroxyparomomycin C oxidase
177233	178414	CDS
			EC_number	2.6.1.100
			gene	btrR_1
			inference	ab initio prediction:Prodigal:2.60
			inference	similar to AA sequence:UniProtKB:Q8G8Y2
			locus_tag	RSULL_00916
			product	L-glutamine:2-deoxy-scyllo-inosose aminotransferase
178404	179195	CDS
			EC_number	2.7.8.-
			gene	sfp_1
			inference	ab initio prediction:Prodigal:2.60
			inference	similar to AA sequence:UniProtKB:P39135
			locus_tag	RSULL_00917
			product	4'-phosphopantetheinyl transferase sfp
180714	179116	CDS
			inference	ab initio prediction:Prodigal:2.60
			locus_tag	RSULL_00918
			product	hypothetical protein
183543	180763	CDS
			gene	lgrD
			inference	ab initio prediction:Prodigal:2.60
			inference	similar to AA sequence:UniProtKB:Q70LM4
			locus_tag	RSULL_00919
			product	Linear gramicidin synthase subunit D
191654	183540	CDS
			EC_number	2.3.1.41
			gene	ppsE_1
			inference	ab initio prediction:Prodigal:2.60
			inference	similar to AA sequence:UniProtKB:Q7TXL6
			locus_tag	RSULL_00920
			product	Beta-ketoacyl-acyl-carrier-protein synthase I
193567	191651	CDS
			gene	lgrB
			inference	ab initio prediction:Prodigal:2.60
			inference	similar to AA sequence:UniProtKB:Q70LM6
			locus_tag	RSULL_00921
			product	Linear gramicidin synthase subunit B
194689	193826	CDS
			EC_number	3.2.1.-
			gene	exsH_1
			inference	ab initio prediction:Prodigal:2.60
			inference	similar to AA sequence:UniProtKB:O33680
			locus_tag	RSULL_00922
			product	Endo-1,3-1,4-beta-glycanase ExsH
194833	196260	CDS
			inference	ab initio prediction:Prodigal:2.60
			locus_tag	RSULL_00923
			product	hypothetical protein
196257	197513	CDS
			inference	ab initio prediction:Prodigal:2.60
			inference	protein motif:TIGRFAMs:TIGR03609
			locus_tag	RSULL_00924
			product	polysaccharide pyruvyl transferase CsaB
197737	198468	CDS
			gene	fixK_2
			inference	ab initio prediction:Prodigal:2.60
			inference	similar to AA sequence:UniProtKB:P29286
			locus_tag	RSULL_00925
			product	Nitrogen fixation regulation protein FixK
198849	199616	CDS
			gene	degU_2
			inference	ab initio prediction:Prodigal:2.60
			inference	similar to AA sequence:UniProtKB:P13800
			locus_tag	RSULL_00926
			product	Protease production enhancer protein
201388	200276	CDS
			gene	ttgF
			inference	ab initio prediction:Prodigal:2.60
			inference	similar to AA sequence:UniProtKB:Q9KWV3
			locus_tag	RSULL_00927
			product	Toluene efflux pump outer membrane protein TtgF precursor
>Feature scaffold140|size3942
59	787	CDS
			inference	ab initio prediction:Prodigal:2.60
			locus_tag	RSULL_00928
			product	hypothetical protein
2345	1470	CDS
			gene	dppC_1
			inference	ab initio prediction:Prodigal:2.60
			inference	similar to AA sequence:UniProtKB:P0AEG1
			locus_tag	RSULL_00929
			product	Dipeptide transport system permease protein DppC
3335	2352	CDS
			gene	dppB_2
			inference	ab initio prediction:Prodigal:2.60
			inference	similar to AA sequence:UniProtKB:P0AEF8
			locus_tag	RSULL_00930
			product	Dipeptide transport system permease protein DppB
3938	3342	CDS
			gene	hbpA_1
			inference	ab initio prediction:Prodigal:2.60
			inference	similar to AA sequence:UniProtKB:P33950
			locus_tag	RSULL_00931
			product	Hemin-binding lipoprotein
>Feature scaffold141|size2471
2	505	CDS
			inference	ab initio prediction:Prodigal:2.60
			inference	similar to AA sequence:UniProtKB:Q881J7
			locus_tag	RSULL_00932
			product	Blue-light-activated protein
1563	730	CDS
			inference	ab initio prediction:Prodigal:2.60
			inference	protein motif:Pfam:PF00582.20
			locus_tag	RSULL_00933
			product	Universal stress protein family protein
2359	2108	CDS
			inference	ab initio prediction:Prodigal:2.60
			locus_tag	RSULL_00934
			product	hypothetical protein
>Feature scaffold142|size2605
512	1357	CDS
			inference	ab initio prediction:Prodigal:2.60
			inference	protein motif:CLUSTERS:PRK10995
			locus_tag	RSULL_00935
			product	inner membrane protein
1559	2035	CDS
			inference	ab initio prediction:Prodigal:2.60
			locus_tag	RSULL_00936
			product	hypothetical protein
2494	2165	CDS
			inference	ab initio prediction:Prodigal:2.60
			inference	protein motif:TIGRFAMs:TIGR00954
			locus_tag	RSULL_00937
			product	peroxysomal long chain fatty acyl transporter
>Feature scaffold143|size2210
2030	1848	CDS
			inference	ab initio prediction:Prodigal:2.60
			locus_tag	RSULL_00938
			product	hypothetical protein
>Feature scaffold144|size2182
131	991	CDS
			inference	ab initio prediction:Prodigal:2.60
			inference	protein motif:Pfam:PF01925.13
			locus_tag	RSULL_00939
			product	Sulfite exporter TauE/SafE
1567	1292	CDS
			inference	ab initio prediction:Prodigal:2.60
			locus_tag	RSULL_00940
			product	hypothetical protein
>Feature scaffold145|size2153
939	1592	CDS
			inference	ab initio prediction:Prodigal:2.60
			locus_tag	RSULL_00941
			product	hypothetical protein
1982	1815	CDS
			inference	ab initio prediction:Prodigal:2.60
			locus_tag	RSULL_00942
			product	hypothetical protein
>Feature scaffold146|size2034
621	1253	CDS
			inference	ab initio prediction:Prodigal:2.60
			inference	protein motif:Pfam:PF02371.10
			locus_tag	RSULL_00943
			product	Transposase IS116/IS110/IS902 family protein
1999	1190	CDS
			inference	ab initio prediction:Prodigal:2.60
			inference	protein motif:Cdd:COG5160
			locus_tag	RSULL_00944
			product	Protease, Ulp1 family
>Feature scaffold147|size2678
120	701	CDS
			inference	ab initio prediction:Prodigal:2.60
			locus_tag	RSULL_00945
			product	hypothetical protein
1266	1006	CDS
			inference	ab initio prediction:Prodigal:2.60
			locus_tag	RSULL_00946
			product	hypothetical protein
1413	1544	CDS
			inference	ab initio prediction:Prodigal:2.60
			locus_tag	RSULL_00947
			product	hypothetical protein
1734	1531	CDS
			gene	cspA_2
			inference	ab initio prediction:Prodigal:2.60
			inference	similar to AA sequence:UniProtKB:Q9Z3S6
			locus_tag	RSULL_00948
			product	Cold shock protein CspA
2644	2030	CDS
			EC_number	3.4.11.4
			gene	pepT_2
			inference	ab initio prediction:Prodigal:2.60
			inference	similar to AA sequence:UniProtKB:Q81WU4
			locus_tag	RSULL_00949
			product	Peptidase T
>Feature scaffold148|size1872
391	1224	CDS
			inference	ab initio prediction:Prodigal:2.60
			inference	protein motif:Pfam:PF00582.20
			locus_tag	RSULL_00950
			product	Universal stress protein family protein
1871	1347	CDS
			inference	ab initio prediction:Prodigal:2.60
			inference	similar to AA sequence:UniProtKB:Q881J7
			locus_tag	RSULL_00951
			product	Blue-light-activated protein
>Feature scaffold149|size1833
19	459	CDS
			EC_number	1.1.1.1
			gene	adhA
			inference	ab initio prediction:Prodigal:2.60
			inference	similar to AA sequence:UniProtKB:P20368
			locus_tag	RSULL_00952
			product	Alcohol dehydrogenase 1
701	1528	CDS
			inference	ab initio prediction:Prodigal:2.60
			inference	protein motif:Pfam:PF00582.20
			locus_tag	RSULL_00953
			product	Universal stress protein family protein
>Feature scaffold14|size114796
1602	799	CDS
			inference	ab initio prediction:Prodigal:2.60
			locus_tag	RSULL_00954
			product	hypothetical protein
2435	1647	CDS
			inference	ab initio prediction:Prodigal:2.60
			locus_tag	RSULL_00955
			product	hypothetical protein
3830	2517	CDS
			inference	ab initio prediction:Prodigal:2.60
			locus_tag	RSULL_00956
			product	hypothetical protein
4101	3883	CDS
			inference	ab initio prediction:Prodigal:2.60
			locus_tag	RSULL_00957
			product	hypothetical protein
4904	4098	CDS
			inference	ab initio prediction:Prodigal:2.60
			locus_tag	RSULL_00958
			product	hypothetical protein
6835	5030	CDS
			inference	ab initio prediction:Prodigal:2.60
			inference	protein motif:Cdd:COG3914
			locus_tag	RSULL_00959
			product	putative O-linked N-acetylglucosamine transferase, SPINDLY family
7195	8631	CDS
			inference	ab initio prediction:Prodigal:2.60
			inference	protein motif:Cdd:COG5402
			locus_tag	RSULL_00960
			note	putative conserved protein
			product	hypothetical protein
8698	10215	CDS
			inference	ab initio prediction:Prodigal:2.60
			locus_tag	RSULL_00961
			product	hypothetical protein
10575	10841	CDS
			inference	ab initio prediction:Prodigal:2.60
			locus_tag	RSULL_00962
			product	hypothetical protein
10901	11329	CDS
			inference	ab initio prediction:Prodigal:2.60
			inference	protein motif:Pfam:PF00839.11
			locus_tag	RSULL_00963
			product	Cysteine rich repeat
11333	11929	CDS
			gene	oprF
			inference	ab initio prediction:Prodigal:2.60
			inference	similar to AA sequence:UniProtKB:P37726
			locus_tag	RSULL_00964
			product	Root adhesin
11961	12140	CDS
			inference	ab initio prediction:Prodigal:2.60
			locus_tag	RSULL_00965
			product	hypothetical protein
12224	12715	CDS
			inference	ab initio prediction:Prodigal:2.60
			locus_tag	RSULL_00966
			product	hypothetical protein
12755	12910	CDS
			inference	ab initio prediction:Prodigal:2.60
			locus_tag	RSULL_00967
			product	hypothetical protein
12948	13058	CDS
			inference	ab initio prediction:Prodigal:2.60
			locus_tag	RSULL_00968
			product	hypothetical protein
13116	14153	CDS
			gene	degA_1
			inference	ab initio prediction:Prodigal:2.60
			inference	similar to AA sequence:UniProtKB:P37947
			locus_tag	RSULL_00969
			product	Degradation activator
15218	14160	CDS
			gene	araQ_2
			inference	ab initio prediction:Prodigal:2.60
			inference	similar to AA sequence:UniProtKB:P94530
			locus_tag	RSULL_00970
			product	L-arabinose transport system permease protein AraQ
16215	15220	CDS
			gene	araP_1
			inference	ab initio prediction:Prodigal:2.60
			inference	similar to AA sequence:UniProtKB:P94529
			locus_tag	RSULL_00971
			product	L-arabinose transport system permease protein AraP
17323	16217	CDS
			EC_number	3.6.3.20
			gene	ugpC_2
			inference	ab initio prediction:Prodigal:2.60
			inference	similar to AA sequence:UniProtKB:P10907
			locus_tag	RSULL_00972
			product	sn-glycerol-3-phosphate import ATP-binding protein UgpC
18675	17311	CDS
			EC_number	3.2.1.15
			gene	pgl_2
			inference	ab initio prediction:Prodigal:2.60
			inference	similar to AA sequence:UniProtKB:P27644
			locus_tag	RSULL_00973
			product	Polygalacturonase
19766	18672	CDS
			EC_number	3.2.1.172
			gene	yesR_1
			inference	ab initio prediction:Prodigal:2.60
			inference	similar to AA sequence:UniProtKB:O31521
			locus_tag	RSULL_00974
			product	Unsaturated rhamnogalacturonyl hydrolase YesR
22291	19781	CDS
			inference	ab initio prediction:Prodigal:2.60
			locus_tag	RSULL_00975
			product	hypothetical protein
22484	23767	CDS
			inference	ab initio prediction:Prodigal:2.60
			inference	protein motif:Cdd:COG2182
			locus_tag	RSULL_00976
			product	Maltose-binding periplasmic proteins/domains
24274	24185	CDS
			inference	ab initio prediction:Prodigal:2.60
			locus_tag	RSULL_00977
			product	hypothetical protein
25949	25053	CDS
			EC_number	2.4.2.28
			gene	mtnP
			inference	ab initio prediction:Prodigal:2.60
			inference	similar to AA sequence:UniProtKB:A0QR54
			locus_tag	RSULL_00978
			product	S-methyl-5'-thioadenosine phosphorylase
26760	25960	CDS
			gene	ydcV_3
			inference	ab initio prediction:Prodigal:2.60
			inference	similar to AA sequence:UniProtKB:P0AFR9
			locus_tag	RSULL_00979
			product	Inner membrane ABC transporter permease protein YdcV
27622	26753	CDS
			gene	potH_3
			inference	ab initio prediction:Prodigal:2.60
			inference	similar to AA sequence:UniProtKB:P31135
			locus_tag	RSULL_00980
			product	Putrescine transport system permease protein PotH
28668	27619	CDS
			EC_number	3.6.3.31
			gene	potA_3
			inference	ab initio prediction:Prodigal:2.60
			inference	similar to AA sequence:UniProtKB:Q7A679
			locus_tag	RSULL_00981
			product	Spermidine/putrescine import ATP-binding protein PotA
29731	28691	CDS
			gene	potD_2
			inference	ab initio prediction:Prodigal:2.60
			inference	similar to AA sequence:UniProtKB:P0AFK9
			locus_tag	RSULL_00982
			product	Spermidine/putrescine-binding periplasmic protein precursor
29930	30949	CDS
			gene	cytR_2
			inference	ab initio prediction:Prodigal:2.60
			inference	similar to AA sequence:UniProtKB:P0ACN7
			locus_tag	RSULL_00983
			product	HTH-type transcriptional repressor CytR
32195	31050	CDS
			EC_number	1.14.13.114
			gene	nicC
			inference	ab initio prediction:Prodigal:2.60
			inference	similar to AA sequence:UniProtKB:Q88FY2
			locus_tag	RSULL_00984
			product	6-hydroxynicotinate 3-monooxygenase precursor
35719	32309	CDS
			EC_number	1.17.2.1
			gene	nicB_1
			inference	ab initio prediction:Prodigal:2.60
			inference	similar to AA sequence:UniProtKB:Q88FX8
			locus_tag	RSULL_00985
			product	Nicotinate dehydrogenase subunit B
36200	35712	CDS
			EC_number	1.17.2.1
			gene	nicA_1
			inference	ab initio prediction:Prodigal:2.60
			inference	similar to AA sequence:UniProtKB:Q88FX9
			locus_tag	RSULL_00986
			product	Nicotinate dehydrogenase subunit A
36477	36905	CDS
			gene	nicR
			inference	ab initio prediction:Prodigal:2.60
			inference	similar to AA sequence:UniProtKB:Q88FY0
			locus_tag	RSULL_00987
			product	Nicotinate degradation protein R
36983	37672	CDS
			gene	nicS_1
			inference	ab initio prediction:Prodigal:2.60
			inference	similar to AA sequence:UniProtKB:Q88FX7
			locus_tag	RSULL_00988
			product	Nicotinate degradation protein S
37786	38535	CDS
			EC_number	5.2.1.1
			gene	maiA_1
			inference	ab initio prediction:Prodigal:2.60
			inference	similar to AA sequence:UniProtKB:Q88FY4
			locus_tag	RSULL_00989
			product	Maleate isomerase
38551	39333	CDS
			EC_number	3.5.1.106
			gene	nicD
			inference	ab initio prediction:Prodigal:2.60
			inference	similar to AA sequence:UniProtKB:Q88FY3
			locus_tag	RSULL_00990
			product	N-formylmaleamate deformylase
39361	40392	CDS
			EC_number	1.13.11.9
			gene	nicX
			inference	ab initio prediction:Prodigal:2.60
			inference	similar to AA sequence:UniProtKB:Q88FY1
			locus_tag	RSULL_00991
			product	2,5-dihydroxypyridine 5,6-dioxygenase
40423	41043	CDS
			EC_number	3.5.1.107
			gene	nicF_1
			inference	ab initio prediction:Prodigal:2.60
			inference	similar to AA sequence:UniProtKB:Q88FY5
			locus_tag	RSULL_00992
			product	Maleamate amidohydrolase
43114	41198	CDS
			inference	ab initio prediction:Prodigal:2.60
			locus_tag	RSULL_00993
			product	hypothetical protein
43692	43111	CDS
			inference	ab initio prediction:Prodigal:2.60
			locus_tag	RSULL_00994
			product	hypothetical protein
43926	44144	CDS
			inference	ab initio prediction:Prodigal:2.60
			inference	protein motif:Pfam:PF00536.24
			locus_tag	RSULL_00995
			product	SAM domain (Sterile alpha motif)
44916	44707	CDS
			inference	ab initio prediction:Prodigal:2.60
			locus_tag	RSULL_00996
			product	hypothetical protein
46437	44932	CDS
			inference	ab initio prediction:Prodigal:2.60
			locus_tag	RSULL_00997
			product	hypothetical protein
46840	50046	CDS
			EC_number	4.6.1.1
			gene	cyaA_3
			inference	ab initio prediction:Prodigal:2.60
			inference	similar to AA sequence:UniProtKB:P40137
			locus_tag	RSULL_00998
			product	Adenylate cyclase 1
50898	50389	CDS
			inference	ab initio prediction:Prodigal:2.60
			inference	protein motif:Cdd:COG4186
			locus_tag	RSULL_00999
			product	putative phosphoesterase or phosphohydrolase
50967	51134	CDS
			inference	ab initio prediction:Prodigal:2.60
			locus_tag	RSULL_01000
			product	hypothetical protein
51266	52627	CDS
			inference	ab initio prediction:Prodigal:2.60
			inference	protein motif:Pfam:PF01957.12
			locus_tag	RSULL_01001
			note	NfeD-like C-terminal, partner-binding
			product	hypothetical protein
52657	53442	CDS
			gene	hflK_1
			inference	ab initio prediction:Prodigal:2.60
			inference	similar to AA sequence:UniProtKB:P0ABC7
			locus_tag	RSULL_01002
			product	Modulator of FtsH protease HflK
53446	54570	CDS
			inference	ab initio prediction:Prodigal:2.60
			inference	similar to AA sequence:UniProtKB:O06187
			locus_tag	RSULL_01003
			product	Putative zinc metalloproteasec/MT2700
56509	54644	CDS
			inference	ab initio prediction:Prodigal:2.60
			locus_tag	RSULL_01004
			product	hypothetical protein
57540	56506	CDS
			EC_number	1.1.1.292
			gene	afr_3
			inference	ab initio prediction:Prodigal:2.60
			inference	similar to AA sequence:UniProtKB:Q2I8V6
			locus_tag	RSULL_01005
			product	1,5-anhydro-D-fructose reductase
58607	57543	CDS
			gene	rbsC_1
			inference	ab initio prediction:Prodigal:2.60
			inference	similar to AA sequence:UniProtKB:P0AGI1
			locus_tag	RSULL_01006
			product	Ribose transport system permease protein RbsC
60151	58607	CDS
			EC_number	3.6.3.17
			gene	rbsA_1
			inference	ab initio prediction:Prodigal:2.60
			inference	similar to AA sequence:UniProtKB:P04983
			locus_tag	RSULL_01007
			product	Ribose import ATP-binding protein RbsA
60790	60155	CDS
			inference	ab initio prediction:Prodigal:2.60
			inference	protein motif:Cdd:COG5618
			locus_tag	RSULL_01008
			product	putative periplasmic lipoprotein
61809	60868	CDS
			gene	rbsB_1
			inference	ab initio prediction:Prodigal:2.60
			inference	similar to AA sequence:UniProtKB:P0A2C5
			locus_tag	RSULL_01009
			product	D-ribose-binding periplasmic protein precursor
62713	61886	CDS
			inference	ab initio prediction:Prodigal:2.60
			inference	protein motif:CLUSTERS:PRK08655
			locus_tag	RSULL_01010
			product	prephenate dehydrogenase
62863	62771	CDS
			inference	ab initio prediction:Prodigal:2.60
			locus_tag	RSULL_01011
			product	hypothetical protein
64199	62865	CDS
			inference	ab initio prediction:Prodigal:2.60
			locus_tag	RSULL_01012
			product	hypothetical protein
65461	64205	CDS
			inference	ab initio prediction:Prodigal:2.60
			inference	similar to AA sequence:UniProtKB:Q8KBL4
			locus_tag	RSULL_01013
			product	Ribulose bisphosphate carboxylase-like protein
65636	66340	CDS
			gene	lutR_2
			inference	ab initio prediction:Prodigal:2.60
			inference	similar to AA sequence:UniProtKB:O07007
			locus_tag	RSULL_01014
			product	L-lactate utilization operon repressor
66606	66956	CDS
			inference	ab initio prediction:Prodigal:2.60
			locus_tag	RSULL_01015
			product	hypothetical protein
67035	67286	CDS
			inference	ab initio prediction:Prodigal:2.60
			locus_tag	RSULL_01016
			product	hypothetical protein
67402	67611	CDS
			inference	ab initio prediction:Prodigal:2.60
			locus_tag	RSULL_01017
			product	hypothetical protein
68394	67705	CDS
			gene	yfiR_1
			inference	ab initio prediction:Prodigal:2.60
			inference	similar to AA sequence:UniProtKB:O31560
			locus_tag	RSULL_01018
			product	putative HTH-type transcriptional regulator YfiR
68548	69555	CDS
			gene	macA_2
			inference	ab initio prediction:Prodigal:2.60
			inference	similar to AA sequence:UniProtKB:P75830
			locus_tag	RSULL_01019
			product	Macrolide-specific efflux protein MacA precursor
69563	70804	CDS
			gene	lolE_1
			inference	ab initio prediction:Prodigal:2.60
			inference	similar to AA sequence:UniProtKB:P75958
			locus_tag	RSULL_01020
			product	Lipoprotein-releasing system transmembrane protein LolE
70801	71496	CDS
			EC_number	3.6.3.-
			gene	lolD_1
			inference	ab initio prediction:Prodigal:2.60
			inference	similar to AA sequence:UniProtKB:O66646
			locus_tag	RSULL_01021
			product	Lipoprotein-releasing system ATP-binding protein LolD
71680	72822	CDS
			inference	ab initio prediction:Prodigal:2.60
			inference	protein motif:TIGRFAMs:TIGR00787
			locus_tag	RSULL_01022
			product	TRAP transporter solute receptor, DctP family
72898	73566	CDS
			inference	ab initio prediction:Prodigal:2.60
			inference	protein motif:Cdd:COG4665
			locus_tag	RSULL_01023
			product	TRAP-type mannitol/chloroaromatic compound transport system, small permease component
73563	75305	CDS
			gene	siaT_3
			inference	ab initio prediction:Prodigal:2.60
			inference	similar to AA sequence:UniProtKB:P44543
			locus_tag	RSULL_01024
			product	Neu5Ac permease
75727	75368	CDS
			inference	ab initio prediction:Prodigal:2.60
			inference	protein motif:Pfam:PF03779.8
			locus_tag	RSULL_01025
			product	SPW repeat
75982	76266	CDS
			EC_number	3.6.1.7
			gene	yccX
			inference	ab initio prediction:Prodigal:2.60
			inference	similar to AA sequence:UniProtKB:P0AB65
			locus_tag	RSULL_01026
			product	Acylphosphatase
76607	76410	CDS
			inference	ab initio prediction:Prodigal:2.60
			locus_tag	RSULL_01027
			product	hypothetical protein
77107	77544	CDS
			inference	ab initio prediction:Prodigal:2.60
			inference	protein motif:CLUSTERS:PRK09706
			locus_tag	RSULL_01028
			product	transcriptional repressor DicA
77554	79398	CDS
			inference	ab initio prediction:Prodigal:2.60
			inference	protein motif:TIGRFAMs:TIGR02917
			locus_tag	RSULL_01029
			product	putative PEP-CTERM system TPR-repeat lipoprotein
79423	79647	CDS
			inference	ab initio prediction:Prodigal:2.60
			locus_tag	RSULL_01030
			product	hypothetical protein
79888	80853	CDS
			inference	ab initio prediction:Prodigal:2.60
			inference	protein motif:TIGRFAMs:TIGR03266
			locus_tag	RSULL_01031
			product	putative methanogenesis marker protein 1
80850	81548	CDS
			inference	ab initio prediction:Prodigal:2.60
			inference	protein motif:Cdd:COG3482
			locus_tag	RSULL_01032
			note	putative conserved protein
			product	hypothetical protein
81654	81911	CDS
			inference	ab initio prediction:Prodigal:2.60
			locus_tag	RSULL_01033
			product	hypothetical protein
83515	83069	CDS
			inference	ab initio prediction:Prodigal:2.60
			inference	protein motif:TIGRFAMs:TIGR01575
			locus_tag	RSULL_01034
			product	ribosomal-protein-alanine acetyltransferase
84819	83839	CDS
			EC_number	2.7.1.-
			gene	ydjH_1
			inference	ab initio prediction:Prodigal:2.60
			inference	similar to AA sequence:UniProtKB:P77493
			locus_tag	RSULL_01035
			product	putative sugar kinase YdjH
85641	84820	CDS
			gene	sugB_2
			inference	ab initio prediction:Prodigal:2.60
			inference	similar to AA sequence:UniProtKB:O50453
			locus_tag	RSULL_01036
			product	Trehalose transport system permease protein SugB
86576	85641	CDS
			gene	ycjO_1
			inference	ab initio prediction:Prodigal:2.60
			inference	similar to AA sequence:UniProtKB:P0AFR7
			locus_tag	RSULL_01037
			product	Inner membrane ABC transporter permease protein YcjO
87907	86576	CDS
			inference	ab initio prediction:Prodigal:2.60
			inference	similar to AA sequence:UniProtKB:Q9RUE8
			locus_tag	RSULL_01038
			product	putative ABC transporter-binding protein precursor
88621	87962	CDS
			gene	yjjM_1
			inference	ab initio prediction:Prodigal:2.60
			inference	similar to AA sequence:UniProtKB:P39399
			locus_tag	RSULL_01039
			product	putative HTH-type transcriptional regulator YjjM
89526	88645	CDS
			EC_number	4.3.3.7
			gene	dapA_1
			inference	ab initio prediction:Prodigal:2.60
			inference	similar to AA sequence:UniProtKB:Q92R55
			locus_tag	RSULL_01040
			product	4-hydroxy-tetrahydrodipicolinate synthase
89900	89667	CDS
			inference	ab initio prediction:Prodigal:2.60
			inference	protein motif:Cdd:COG5457
			locus_tag	RSULL_01041
			note	putative conserved small protein
			product	hypothetical protein
89992	90870	CDS
			gene	cmpR_1
			inference	ab initio prediction:Prodigal:2.60
			inference	similar to AA sequence:UniProtKB:Q9F1R2
			locus_tag	RSULL_01042
			product	HTH-type transcriptional activator CmpR
91190	91951	CDS
			inference	ab initio prediction:Prodigal:2.60
			inference	protein motif:TIGRFAMs:TIGR02172
			locus_tag	RSULL_01043
			note	fibrobacter succinogenes paralogous family
			product	hypothetical protein
92992	92378	CDS
			EC_number	2.1.1.-
			gene	ycgJ_1
			inference	ab initio prediction:Prodigal:2.60
			inference	similar to AA sequence:UniProtKB:O31474
			locus_tag	RSULL_01044
			product	putative methyltransferase YcgJ
93428	94864	CDS
			inference	ab initio prediction:Prodigal:2.60
			locus_tag	RSULL_01045
			product	hypothetical protein
95410	96675	CDS
			gene	yhaO
			inference	ab initio prediction:Prodigal:2.60
			inference	similar to AA sequence:UniProtKB:O07522
			locus_tag	RSULL_01046
			product	putative metallophosphoesterase YhaO
96676	100176	CDS
			inference	ab initio prediction:Prodigal:2.60
			inference	protein motif:Cdd:COG4717
			locus_tag	RSULL_01047
			note	putative conserved protein
			product	hypothetical protein
101203	101415	CDS
			inference	ab initio prediction:Prodigal:2.60
			locus_tag	RSULL_01048
			product	hypothetical protein
102342	101500	CDS
			inference	ab initio prediction:Prodigal:2.60
			locus_tag	RSULL_01049
			product	hypothetical protein
102906	102478	CDS
			inference	ab initio prediction:Prodigal:2.60
			inference	protein motif:Pfam:PF08327.5
			locus_tag	RSULL_01050
			note	Activator of Hsp90 ATPase homolog 1-like protein
			product	hypothetical protein
103234	102899	CDS
			gene	sdpR_1
			inference	ab initio prediction:Prodigal:2.60
			inference	similar to AA sequence:UniProtKB:O32242
			locus_tag	RSULL_01051
			product	Transcriptional repressor SdpR
104490	103618	CDS
			EC_number	1.1.1.-
			gene	lvr_1
			inference	ab initio prediction:Prodigal:2.60
			inference	similar to AA sequence:UniProtKB:Q9LBG2
			locus_tag	RSULL_01052
			product	Levodione reductase
104601	105509	CDS
			gene	dmlR_6
			inference	ab initio prediction:Prodigal:2.60
			inference	similar to AA sequence:UniProtKB:P76250
			locus_tag	RSULL_01053
			product	D-malate degradation protein R
106619	106023	CDS
			gene	acnR
			inference	ab initio prediction:Prodigal:2.60
			inference	similar to AA sequence:UniProtKB:Q8NQ97
			locus_tag	RSULL_01054
			product	HTH-type transcriptional repressor AcnR
106785	107183	CDS
			gene	yjgH
			inference	ab initio prediction:Prodigal:2.60
			inference	similar to AA sequence:UniProtKB:P39332
			locus_tag	RSULL_01055
			product	RutC family protein YjgH
108231	107515	CDS
			inference	ab initio prediction:Prodigal:2.60
			locus_tag	RSULL_01056
			product	hypothetical protein
108890	108633	CDS
			inference	ab initio prediction:Prodigal:2.60
			inference	protein motif:Pfam:PF05433.9
			locus_tag	RSULL_01057
			product	Glycine zipper 2TM domain protein
109681	110988	CDS
			EC_number	2.7.11.1
			gene	hipA_1
			inference	ab initio prediction:Prodigal:2.60
			inference	similar to AA sequence:UniProtKB:P23874
			locus_tag	RSULL_01058
			product	Serine/threonine-protein kinase HipA
112115	111336	CDS
			EC_number	2.1.1.-
			gene	ycgJ_2
			inference	ab initio prediction:Prodigal:2.60
			inference	similar to AA sequence:UniProtKB:O31474
			locus_tag	RSULL_01059
			product	putative methyltransferase YcgJ
112750	112079	CDS
			inference	ab initio prediction:Prodigal:2.60
			locus_tag	RSULL_01060
			product	hypothetical protein
113026	112802	CDS
			inference	ab initio prediction:Prodigal:2.60
			locus_tag	RSULL_01061
			product	hypothetical protein
114544	113831	CDS
			inference	ab initio prediction:Prodigal:2.60
			inference	protein motif:Cdd:COG1708
			locus_tag	RSULL_01062
			product	putative nucleotidyltransferases
>Feature scaffold150|size3758
780	1019	CDS
			inference	ab initio prediction:Prodigal:2.60
			locus_tag	RSULL_01063
			product	hypothetical protein
1042	1686	CDS
			EC_number	2.7.2.1
			gene	ackA_1
			inference	ab initio prediction:Prodigal:2.60
			inference	similar to AA sequence:UniProtKB:P37877
			locus_tag	RSULL_01064
			product	Acetate kinase
1683	2369	CDS
			EC_number	2.7.2.1
			gene	ackA_2
			inference	ab initio prediction:Prodigal:2.60
			inference	similar to AA sequence:UniProtKB:Q9WYB1
			locus_tag	RSULL_01065
			product	Acetate kinase
>Feature scaffold151|size1767
1149	28	CDS
			gene	appA_1
			inference	ab initio prediction:Prodigal:2.60
			inference	similar to AA sequence:UniProtKB:P42061
			locus_tag	RSULL_01066
			product	Oligopeptide-binding protein AppA precursor
>Feature scaffold152|size1611
702	547	CDS
			gene	nodD2_4
			inference	ab initio prediction:Prodigal:2.60
			inference	similar to AA sequence:UniProtKB:P55700
			locus_tag	RSULL_01067
			product	Nodulation protein D 2
1458	1138	CDS
			inference	ab initio prediction:Prodigal:2.60
			locus_tag	RSULL_01068
			product	hypothetical protein
>Feature scaffold153|size1564
18	491	CDS
			inference	ab initio prediction:Prodigal:2.60
			inference	protein motif:Pfam:PF01527.14
			locus_tag	RSULL_01069
			product	Transposase
794	1390	CDS
			inference	ab initio prediction:Prodigal:2.60
			locus_tag	RSULL_01070
			product	hypothetical protein
>Feature scaffold154|size1553
629	198	CDS
			inference	ab initio prediction:Prodigal:2.60
			locus_tag	RSULL_01071
			product	hypothetical protein
1317	850	CDS
			inference	ab initio prediction:Prodigal:2.60
			inference	protein motif:Cdd:COG3791
			locus_tag	RSULL_01072
			note	putative conserved protein
			product	hypothetical protein
>Feature scaffold155|size1544
243	599	CDS
			inference	ab initio prediction:Prodigal:2.60
			locus_tag	RSULL_01073
			product	hypothetical protein
1053	808	CDS
			inference	ab initio prediction:Prodigal:2.60
			locus_tag	RSULL_01074
			product	hypothetical protein
>Feature scaffold156|size1522
828	496	CDS
			inference	ab initio prediction:Prodigal:2.60
			locus_tag	RSULL_01075
			product	hypothetical protein
>Feature scaffold157|size1326
138	308	CDS
			inference	ab initio prediction:Prodigal:2.60
			locus_tag	RSULL_01076
			product	hypothetical protein
>Feature scaffold158|size1293
219	1076	CDS
			inference	ab initio prediction:Prodigal:2.60
			inference	protein motif:Cdd:COG4552
			locus_tag	RSULL_01077
			product	putative acetyltransferase involved in intracellular survival
>Feature scaffold159|size1184
516	364	CDS
			inference	ab initio prediction:Prodigal:2.60
			locus_tag	RSULL_01078
			product	hypothetical protein
1150	677	CDS
			inference	ab initio prediction:Prodigal:2.60
			inference	protein motif:Pfam:PF07282.5
			locus_tag	RSULL_01079
			product	Putative transposase DNA-binding domain protein
>Feature scaffold15|size246627
42	452	CDS
			inference	ab initio prediction:Prodigal:2.60
			inference	protein motif:Pfam:PF07282.5
			locus_tag	RSULL_01080
			product	Putative transposase DNA-binding domain protein
648	1013	CDS
			EC_number	1.6.5.-
			gene	ndhC_1
			inference	ab initio prediction:Prodigal:2.60
			inference	similar to AA sequence:UniProtKB:P19045
			locus_tag	RSULL_01081
			product	NAD(P)H-quinone oxidoreductase subunit 3
1001	1504	CDS
			EC_number	1.6.99.5
			gene	nqo6
			inference	ab initio prediction:Prodigal:2.60
			inference	similar to AA sequence:UniProtKB:Q56218
			locus_tag	RSULL_01082
			product	NADH-quinone oxidoreductase subunit 6
1501	2037	CDS
			EC_number	1.6.99.5
			gene	nuoC1_1
			inference	ab initio prediction:Prodigal:2.60
			inference	similar to AA sequence:UniProtKB:O68854
			locus_tag	RSULL_01083
			product	NADH-quinone oxidoreductase subunit C 1
2067	3281	CDS
			EC_number	1.6.99.5
			gene	nqo4
			inference	ab initio prediction:Prodigal:2.60
			inference	similar to AA sequence:UniProtKB:Q56220
			locus_tag	RSULL_01084
			product	NADH-quinone oxidoreductase subunit 4
3296	3808	CDS
			EC_number	1.6.99.5
			gene	nqo2_1
			inference	ab initio prediction:Prodigal:2.60
			inference	similar to AA sequence:UniProtKB:Q56221
			locus_tag	RSULL_01085
			product	NADH-quinone oxidoreductase subunit 2
3813	5078	CDS
			EC_number	1.6.99.5
			gene	nqo1_1
			inference	ab initio prediction:Prodigal:2.60
			inference	similar to AA sequence:UniProtKB:Q56222
			locus_tag	RSULL_01086
			product	NADH-quinone oxidoreductase subunit 1
5063	7687	CDS
			EC_number	1.2.1.2
			inference	ab initio prediction:Prodigal:2.60
			inference	similar to AA sequence:UniProtKB:Q99RW4
			locus_tag	RSULL_01087
			product	Putative formate dehydrogenase
8196	7756	CDS
			inference	ab initio prediction:Prodigal:2.60
			inference	protein motif:CLUSTERS:PRK14869
			locus_tag	RSULL_01088
			product	putative manganese-dependent inorganic pyrophosphatase
8811	8242	CDS
			EC_number	1.6.99.5
			gene	nuoI_1
			inference	ab initio prediction:Prodigal:2.60
			inference	similar to AA sequence:UniProtKB:Q8RQ74
			locus_tag	RSULL_01089
			product	NADH-quinone oxidoreductase subunit I
9825	8839	CDS
			EC_number	1.6.99.5
			gene	nuoH_1
			inference	ab initio prediction:Prodigal:2.60
			inference	similar to AA sequence:UniProtKB:P0AFD4
			locus_tag	RSULL_01090
			product	NADH-quinone oxidoreductase subunit H
10010	10471	CDS
			inference	ab initio prediction:Prodigal:2.60
			inference	protein motif:CLUSTERS:PRK10421
			locus_tag	RSULL_01091
			product	DNA-binding transcriptional repressor LldR
10711	12042	CDS
			gene	corC_1
			inference	ab initio prediction:Prodigal:2.60
			inference	similar to AA sequence:UniProtKB:P0AE78
			locus_tag	RSULL_01092
			product	Magnesium and cobalt efflux protein CorC
12651	13685	CDS
			inference	ab initio prediction:Prodigal:2.60
			locus_tag	RSULL_01093
			product	hypothetical protein
13689	14390	CDS
			gene	lutR_3
			inference	ab initio prediction:Prodigal:2.60
			inference	similar to AA sequence:UniProtKB:O07007
			locus_tag	RSULL_01094
			product	L-lactate utilization operon repressor
15624	14506	CDS
			EC_number	1.1.1.1
			gene	adhB_1
			inference	ab initio prediction:Prodigal:2.60
			inference	similar to AA sequence:UniProtKB:P0DJA2
			locus_tag	RSULL_01095
			product	Alcohol dehydrogenase 2
16586	15624	CDS
			EC_number	1.1.1.262
			gene	pdxA2_1
			inference	ab initio prediction:Prodigal:2.60
			inference	similar to AA sequence:UniProtKB:P58718
			locus_tag	RSULL_01096
			product	4-hydroxythreonine-4-phosphate dehydrogenase 2
17779	16583	CDS
			inference	ab initio prediction:Prodigal:2.60
			inference	protein motif:Cdd:COG4692
			locus_tag	RSULL_01097
			product	putative neuraminidase (sialidase)
18135	18314	CDS
			inference	ab initio prediction:Prodigal:2.60
			locus_tag	RSULL_01098
			product	hypothetical protein
18311	19810	CDS
			gene	dppA_2
			inference	ab initio prediction:Prodigal:2.60
			inference	similar to AA sequence:UniProtKB:P23847
			locus_tag	RSULL_01099
			product	Dipeptide-binding protein
19898	20812	CDS
			gene	gsiC_1
			inference	ab initio prediction:Prodigal:2.60
			inference	similar to AA sequence:UniProtKB:P75798
			locus_tag	RSULL_01100
			product	Glutathione transport system permease protein GsiC
20823	21746	CDS
			gene	ddpC_2
			inference	ab initio prediction:Prodigal:2.60
			inference	similar to AA sequence:UniProtKB:P77463
			locus_tag	RSULL_01101
			product	putative D,D-dipeptide transport system permease protein DdpC
21739	23358	CDS
			EC_number	3.6.3.-
			gene	gsiA_2
			inference	ab initio prediction:Prodigal:2.60
			inference	similar to AA sequence:UniProtKB:P75796
			locus_tag	RSULL_01102
			product	Glutathione import ATP-binding protein GsiA
23384	24274	CDS
			EC_number	4.3.3.7
			gene	dapA_2
			inference	ab initio prediction:Prodigal:2.60
			inference	similar to AA sequence:UniProtKB:P63945
			locus_tag	RSULL_01103
			product	4-hydroxy-tetrahydrodipicolinate synthase
24674	25402	CDS
			inference	ab initio prediction:Prodigal:2.60
			inference	protein motif:TIGRFAMs:TIGR03566
			locus_tag	RSULL_01104
			product	FMN reductase
25814	25332	CDS
			EC_number	1.5.1.-
			inference	ab initio prediction:Prodigal:2.60
			inference	similar to AA sequence:UniProtKB:A4IT49
			locus_tag	RSULL_01105
			product	NAD(P)H-dependent FAD/FMN reductase
26477	27136	CDS
			EC_number	1.11.1.15
			gene	tsaA_1
			inference	ab initio prediction:Prodigal:2.60
			inference	similar to AA sequence:UniProtKB:P21762
			locus_tag	RSULL_01106
			product	putative peroxiredoxin
28176	27340	CDS
			EC_number	4.2.1.17
			gene	paaF_1
			inference	ab initio prediction:Prodigal:2.60
			inference	similar to AA sequence:UniProtKB:P76082
			locus_tag	RSULL_01107
			product	2,3-dehydroadipyl-CoA hydratase
28263	28847	CDS
			gene	kstR2_2
			inference	ab initio prediction:Prodigal:2.60
			inference	similar to AA sequence:UniProtKB:A0R4Z6
			locus_tag	RSULL_01108
			product	HTH-type transcriptional repressor KstR2
29177	29419	CDS
			inference	ab initio prediction:Prodigal:2.60
			inference	protein motif:Pfam:PF07704.5
			locus_tag	RSULL_01109
			product	-like transcription factor
29419	29532	CDS
			inference	ab initio prediction:Prodigal:2.60
			locus_tag	RSULL_01110
			product	hypothetical protein
29532	29822	CDS
			inference	ab initio prediction:Prodigal:2.60
			inference	protein motif:Pfam:PF01850.15
			locus_tag	RSULL_01111
			product	PIN domain protein
30640	29888	CDS
			gene	yusV_1
			inference	ab initio prediction:Prodigal:2.60
			inference	similar to AA sequence:UniProtKB:O32188
			locus_tag	RSULL_01112
			product	putative siderophore transport system ATP-binding protein YusV
31701	30634	CDS
			gene	hmuU_2
			inference	ab initio prediction:Prodigal:2.60
			inference	similar to AA sequence:UniProtKB:Q56992
			locus_tag	RSULL_01113
			product	Hemin transport system permease protein HmuU
32837	31701	CDS
			inference	ab initio prediction:Prodigal:2.60
			inference	protein motif:CLUSTERS:PRK14048
			locus_tag	RSULL_01114
			product	ferrichrome/ferrioxamine B periplasmic transporter
33755	32931	CDS
			gene	btuF
			inference	ab initio prediction:Prodigal:2.60
			inference	similar to AA sequence:UniProtKB:P37028
			locus_tag	RSULL_01115
			product	Vitamin B12-binding protein precursor
34061	33816	CDS
			inference	ab initio prediction:Prodigal:2.60
			locus_tag	RSULL_01116
			product	hypothetical protein
34163	34978	CDS
			EC_number	2.1.1.163
			gene	ubiE_2
			inference	ab initio prediction:Prodigal:2.60
			inference	similar to AA sequence:UniProtKB:P0A887
			locus_tag	RSULL_01117
			product	Ubiquinone/menaquinone biosynthesis methyltransferase ubiE
35115	36050	CDS
			gene	gltR_2
			inference	ab initio prediction:Prodigal:2.60
			inference	similar to AA sequence:UniProtKB:P94501
			locus_tag	RSULL_01118
			product	HTH-type transcriptional regulator GltR
36738	36001	CDS
			EC_number	1.1.1.100
			gene	fabG_4
			inference	ab initio prediction:Prodigal:2.60
			inference	similar to AA sequence:UniProtKB:O67610
			locus_tag	RSULL_01119
			product	3-oxoacyl-[acyl-carrier-protein] reductase FabG
37174	38166	CDS
			gene	feaR_1
			inference	ab initio prediction:Prodigal:2.60
			inference	similar to AA sequence:UniProtKB:Q47129
			locus_tag	RSULL_01120
			product	Transcriptional activator FeaR
39072	38431	CDS
			inference	ab initio prediction:Prodigal:2.60
			inference	protein motif:Pfam:PF12695.1
			locus_tag	RSULL_01121
			product	Alpha/beta hydrolase family protein
39275	40357	CDS
			gene	rbsB_2
			inference	ab initio prediction:Prodigal:2.60
			inference	similar to AA sequence:UniProtKB:P44737
			locus_tag	RSULL_01122
			product	D-ribose-binding periplasmic protein precursor
40446	42701	CDS
			gene	rbsC_2
			inference	ab initio prediction:Prodigal:2.60
			inference	similar to AA sequence:UniProtKB:P0AGI1
			locus_tag	RSULL_01123
			product	Ribose transport system permease protein RbsC
42694	43476	CDS
			EC_number	3.6.3.17
			gene	rbsA_2
			inference	ab initio prediction:Prodigal:2.60
			inference	similar to AA sequence:UniProtKB:P04983
			locus_tag	RSULL_01124
			product	Ribose import ATP-binding protein RbsA
45750	43744	CDS
			gene	yddA_1
			inference	ab initio prediction:Prodigal:2.60
			inference	similar to AA sequence:UniProtKB:P31826
			locus_tag	RSULL_01125
			note	CDS102
			product	hypothetical protein
46234	46560	CDS
			inference	ab initio prediction:Prodigal:2.60
			inference	protein motif:Cdd:COG4274
			locus_tag	RSULL_01126
			note	putative conserved protein
			product	hypothetical protein
47461	49734	CDS
			inference	ab initio prediction:Prodigal:2.60
			inference	protein motif:CLUSTERS:PRK00726
			locus_tag	RSULL_01127
			product	undecaprenyldiphospho-muramoylpentapeptide beta-N- acetylglucosaminyltransferase
50208	49621	CDS
			inference	ab initio prediction:Prodigal:2.60
			locus_tag	RSULL_01128
			product	hypothetical protein
52625	50220	CDS
			EC_number	3.5.2.6
			gene	hcpC
			inference	ab initio prediction:Prodigal:2.60
			inference	similar to AA sequence:UniProtKB:O25728
			locus_tag	RSULL_01129
			product	Putative beta-lactamase HcpC precursor
52645	54951	CDS
			inference	ab initio prediction:Prodigal:2.60
			inference	protein motif:TIGRFAMs:TIGR03361
			locus_tag	RSULL_01130
			product	type VI secretion system Vgr family protein
54963	55388	CDS
			inference	ab initio prediction:Prodigal:2.60
			locus_tag	RSULL_01131
			product	hypothetical protein
55388	55735	CDS
			inference	ab initio prediction:Prodigal:2.60
			locus_tag	RSULL_01132
			product	hypothetical protein
56626	55763	CDS
			inference	ab initio prediction:Prodigal:2.60
			locus_tag	RSULL_01133
			product	hypothetical protein
57708	56668	CDS
			inference	ab initio prediction:Prodigal:2.60
			locus_tag	RSULL_01134
			product	hypothetical protein
58730	57708	CDS
			inference	ab initio prediction:Prodigal:2.60
			inference	protein motif:CLUSTERS:PRK06147
			locus_tag	RSULL_01135
			product	3-oxoacyl-(acyl carrier protein) synthase
59827	58727	CDS
			inference	ab initio prediction:Prodigal:2.60
			locus_tag	RSULL_01136
			product	hypothetical protein
60372	59827	CDS
			inference	ab initio prediction:Prodigal:2.60
			inference	protein motif:TIGRFAMs:TIGR03373
			locus_tag	RSULL_01137
			product	type VI secretion-associated protein, family
63884	60354	CDS
			inference	ab initio prediction:Prodigal:2.60
			inference	protein motif:TIGRFAMs:TIGR03348
			locus_tag	RSULL_01138
			product	type VI secretion protein IcmF
65208	63886	CDS
			inference	ab initio prediction:Prodigal:2.60
			inference	similar to AA sequence:UniProtKB:Q6RYW5
			locus_tag	RSULL_01139
			product	Outer membrane protein OmpAb
66547	65213	CDS
			inference	ab initio prediction:Prodigal:2.60
			inference	protein motif:TIGRFAMs:TIGR03353
			locus_tag	RSULL_01140
			product	type VI secretion protein, family
67025	66564	CDS
			inference	ab initio prediction:Prodigal:2.60
			inference	protein motif:TIGRFAMs:TIGR03352
			locus_tag	RSULL_01141
			product	type VI secretion lipoprotein, family
68293	67025	CDS
			inference	ab initio prediction:Prodigal:2.60
			inference	protein motif:TIGRFAMs:TIGR03354
			locus_tag	RSULL_01142
			product	type VI secretion system FHA domain protein
69354	68290	CDS
			inference	ab initio prediction:Prodigal:2.60
			inference	protein motif:TIGRFAMs:TIGR03347
			locus_tag	RSULL_01143
			product	type VI secretion protein, family
71192	69318	CDS
			inference	ab initio prediction:Prodigal:2.60
			inference	protein motif:TIGRFAMs:TIGR03359
			locus_tag	RSULL_01144
			product	type VI secretion protein, family
71959	71195	CDS
			inference	ab initio prediction:Prodigal:2.60
			inference	protein motif:TIGRFAMs:TIGR03357
			locus_tag	RSULL_01145
			product	type VI secretion system lysozyme-like protein
72389	71940	CDS
			gene	hcpA
			inference	ab initio prediction:Prodigal:2.60
			inference	similar to AA sequence:UniProtKB:Q9HI36
			locus_tag	RSULL_01146
			product	Secreted protein hcp
73926	72418	CDS
			inference	ab initio prediction:Prodigal:2.60
			inference	protein motif:TIGRFAMs:TIGR03355
			locus_tag	RSULL_01147
			product	type VI secretion protein, EvpB/ family
74466	73930	CDS
			inference	ab initio prediction:Prodigal:2.60
			inference	protein motif:TIGRFAMs:TIGR03358
			locus_tag	RSULL_01148
			product	type VI secretion protein, family
75626	74463	CDS
			inference	ab initio prediction:Prodigal:2.60
			inference	protein motif:TIGRFAMs:TIGR03363
			locus_tag	RSULL_01149
			product	type VI secretion-associated protein, ImpA family
77815	75722	CDS
			EC_number	2.7.11.1
			gene	prkC
			inference	ab initio prediction:Prodigal:2.60
			inference	similar to AA sequence:UniProtKB:Q81WH6
			locus_tag	RSULL_01150
			product	Serine/threonine-protein kinase PrkC
77978	80695	CDS
			gene	clpB_1
			inference	ab initio prediction:Prodigal:2.60
			inference	similar to AA sequence:UniProtKB:Q7WSY8
			locus_tag	RSULL_01151
			product	Chaperone protein ClpB
81487	80732	CDS
			EC_number	1.97.1.12
			gene	psaB
			inference	ab initio prediction:Prodigal:2.60
			inference	similar to AA sequence:UniProtKB:Q7NFT5
			locus_tag	RSULL_01152
			product	Photosystem I P700 chlorophyll a apoprotein A2
81544	82374	CDS
			EC_number	3.1.3.16
			gene	pstP
			inference	ab initio prediction:Prodigal:2.60
			inference	similar to AA sequence:UniProtKB:P71588
			locus_tag	RSULL_01153
			product	PP2C-family Ser/Thr phosphatase
82371	83276	CDS
			inference	ab initio prediction:Prodigal:2.60
			locus_tag	RSULL_01154
			product	hypothetical protein
83273	85570	CDS
			inference	ab initio prediction:Prodigal:2.60
			inference	protein motif:TIGRFAMs:TIGR03348
			locus_tag	RSULL_01155
			product	type VI secretion protein IcmF
86112	86037	tRNA
			inference	COORDINATES:profile:Aragorn:1.2
			locus_tag	RSULL_01156
			product	tRNA-Val(tac)
86380	86144	CDS
			inference	ab initio prediction:Prodigal:2.60
			locus_tag	RSULL_01157
			product	hypothetical protein
86384	86989	CDS
			inference	ab initio prediction:Prodigal:2.60
			locus_tag	RSULL_01158
			product	hypothetical protein
88064	87333	CDS
			inference	ab initio prediction:Prodigal:2.60
			inference	protein motif:Cdd:COG3619
			locus_tag	RSULL_01159
			product	putative membrane protein
88853	88419	CDS
			inference	ab initio prediction:Prodigal:2.60
			inference	protein motif:Pfam:PF01850.15
			locus_tag	RSULL_01160
			product	PIN domain protein
89462	88854	CDS
			inference	ab initio prediction:Prodigal:2.60
			inference	protein motif:Cdd:COG2442
			locus_tag	RSULL_01161
			note	putative conserved protein
			product	hypothetical protein
90637	89858	CDS
			gene	ompR_1
			inference	ab initio prediction:Prodigal:2.60
			inference	similar to AA sequence:UniProtKB:P0AA16
			locus_tag	RSULL_01162
			product	Transcriptional regulatory protein OmpR
90764	91783	CDS
			EC_number	1.11.1.5
			gene	ccp
			inference	ab initio prediction:Prodigal:2.60
			inference	similar to AA sequence:UniProtKB:P55929
			locus_tag	RSULL_01163
			product	Cytochrome c551 peroxidase precursor
91780	94284	CDS
			EC_number	2.7.13.3
			gene	virA_1
			inference	ab initio prediction:Prodigal:2.60
			inference	similar to AA sequence:UniProtKB:P10799
			locus_tag	RSULL_01164
			product	Wide host range VirA protein
94418	94609	CDS
			inference	ab initio prediction:Prodigal:2.60
			locus_tag	RSULL_01165
			product	hypothetical protein
94689	95735	CDS
			gene	tcmN_1
			inference	ab initio prediction:Prodigal:2.60
			inference	similar to AA sequence:UniProtKB:P16559
			locus_tag	RSULL_01166
			product	Multifunctional cyclase-dehydratase-3-O-methyl transferase TcmN
95766	96278	CDS
			inference	ab initio prediction:Prodigal:2.60
			inference	protein motif:Cdd:COG2010
			locus_tag	RSULL_01167
			product	Cytochrome c, mono- and diheme variants
96447	97322	CDS
			EC_number	2.1.1.163
			gene	ubiE_3
			inference	ab initio prediction:Prodigal:2.60
			inference	similar to AA sequence:UniProtKB:P67062
			locus_tag	RSULL_01168
			product	Demethylmenaquinone methyltransferase
98347	97490	CDS
			gene	rhaS_1
			inference	ab initio prediction:Prodigal:2.60
			inference	similar to AA sequence:UniProtKB:P09377
			locus_tag	RSULL_01169
			product	L-rhamnose operon regulatory protein RhaS
98498	99400	CDS
			inference	ab initio prediction:Prodigal:2.60
			inference	protein motif:CLUSTERS:PRK11272
			locus_tag	RSULL_01170
			product	putative DMT superfamily transporter inner membrane protein
101210	99462	CDS
			inference	ab initio prediction:Prodigal:2.60
			inference	protein motif:TIGRFAMs:TIGR02521
			locus_tag	RSULL_01171
			product	type IV pilus biogenesis/stability protein PilW
101902	101195	CDS
			inference	ab initio prediction:Prodigal:2.60
			locus_tag	RSULL_01172
			product	hypothetical protein
103352	101865	CDS
			EC_number	3.1.6.6
			gene	betC_1
			inference	ab initio prediction:Prodigal:2.60
			inference	similar to AA sequence:UniProtKB:O69787
			locus_tag	RSULL_01173
			product	Choline-sulfatase
104249	103416	CDS
			EC_number	3.1.3.25
			gene	suhB_2
			inference	ab initio prediction:Prodigal:2.60
			inference	similar to AA sequence:UniProtKB:P0ADG4
			locus_tag	RSULL_01174
			product	Inositol-1-monophosphatase
105208	104249	CDS
			gene	rbsR_1
			inference	ab initio prediction:Prodigal:2.60
			inference	similar to AA sequence:UniProtKB:P0ACQ0
			locus_tag	RSULL_01175
			product	Ribose operon repressor
106016	105237	CDS
			EC_number	3.1.4.46
			gene	ugpQ_1
			inference	ab initio prediction:Prodigal:2.60
			inference	similar to AA sequence:UniProtKB:P10908
			locus_tag	RSULL_01176
			product	Glycerophosphoryl diester phosphodiesterase
107071	106016	CDS
			EC_number	3.6.3.20
			gene	ugpC_3
			inference	ab initio prediction:Prodigal:2.60
			inference	similar to AA sequence:UniProtKB:Q8ZLF4
			locus_tag	RSULL_01177
			product	sn-glycerol-3-phosphate import ATP-binding protein UgpC
107913	107071	CDS
			gene	sugB_3
			inference	ab initio prediction:Prodigal:2.60
			inference	similar to AA sequence:UniProtKB:O50453
			locus_tag	RSULL_01178
			product	Trehalose transport system permease protein SugB
109217	107916	CDS
			gene	malF_1
			inference	ab initio prediction:Prodigal:2.60
			inference	similar to AA sequence:UniProtKB:P02916
			locus_tag	RSULL_01179
			product	Maltose transport system permease protein MalF
110670	109273	CDS
			inference	ab initio prediction:Prodigal:2.60
			inference	protein motif:CLUSTERS:PRK09474
			locus_tag	RSULL_01180
			product	maltose ABC transporter periplasmic protein
111253	110984	CDS
			inference	ab initio prediction:Prodigal:2.60
			locus_tag	RSULL_01181
			product	hypothetical protein
111778	111374	CDS
			inference	ab initio prediction:Prodigal:2.60
			locus_tag	RSULL_01182
			product	hypothetical protein
113838	111838	CDS
			gene	pbpG_1
			inference	ab initio prediction:Prodigal:2.60
			inference	similar to AA sequence:UniProtKB:P70997
			locus_tag	RSULL_01183
			product	Penicillin-binding protein 2D
114334	115200	CDS
			inference	ab initio prediction:Prodigal:2.60
			locus_tag	RSULL_01184
			product	hypothetical protein
115376	115699	CDS
			inference	ab initio prediction:Prodigal:2.60
			locus_tag	RSULL_01185
			product	hypothetical protein
116200	115739	CDS
			inference	ab initio prediction:Prodigal:2.60
			locus_tag	RSULL_01186
			product	hypothetical protein
116416	117150	CDS
			EC_number	1.1.1.-
			inference	ab initio prediction:Prodigal:2.60
			inference	similar to AA sequence:UniProtKB:Q8P3K4
			locus_tag	RSULL_01187
			product	2-keto-3-deoxy-L-fuconate dehydrogenase
117177	118454	CDS
			EC_number	4.2.1.68
			inference	ab initio prediction:Prodigal:2.60
			inference	similar to AA sequence:UniProtKB:Q8P3K2
			locus_tag	RSULL_01188
			product	L-fuconate dehydratase
119493	118459	CDS
			inference	ab initio prediction:Prodigal:2.60
			inference	protein motif:Pfam:PF04280.9
			locus_tag	RSULL_01189
			product	Tim44-like domain protein
120035	119577	CDS
			EC_number	4.2.-.-
			gene	ybaK_1
			inference	ab initio prediction:Prodigal:2.60
			inference	similar to AA sequence:UniProtKB:P0AAR3
			locus_tag	RSULL_01190
			product	Cys-tRNA(Pro)/Cys-tRNA(Cys) deacylase YbaK
120195	121028	CDS
			inference	ab initio prediction:Prodigal:2.60
			inference	protein motif:Cdd:COG3618
			locus_tag	RSULL_01191
			product	putative metal-dependent hydrolase of the TIM-barrel fold protein
121171	122055	CDS
			gene	virF_1
			inference	ab initio prediction:Prodigal:2.60
			inference	similar to AA sequence:UniProtKB:P0C2V5
			locus_tag	RSULL_01192
			product	Virulence regulon transcriptional activator VirF
122227	124413	CDS
			gene	fhuA_1
			inference	ab initio prediction:Prodigal:2.60
			inference	similar to AA sequence:UniProtKB:P06971
			locus_tag	RSULL_01193
			product	Ferric hydroxamate uptake
124463	125287	CDS
			EC_number	3.6.3.34
			gene	fhuC_1
			inference	ab initio prediction:Prodigal:2.60
			inference	similar to AA sequence:UniProtKB:P07821
			locus_tag	RSULL_01194
			product	Iron(3+)-hydroxamate import ATP-binding protein FhuC
125320	126165	CDS
			gene	fhuD_1
			inference	ab initio prediction:Prodigal:2.60
			inference	similar to AA sequence:UniProtKB:P07822
			locus_tag	RSULL_01195
			product	Iron(III)-hydroxamate-binding protein FhuD
126149	128140	CDS
			gene	fhuB_1
			inference	ab initio prediction:Prodigal:2.60
			inference	similar to AA sequence:UniProtKB:O87656
			locus_tag	RSULL_01196
			product	Iron(III)-hydroxamate import system permease protein FhuB
128577	128152	CDS
			inference	ab initio prediction:Prodigal:2.60
			inference	protein motif:Pfam:PF12680.1
			locus_tag	RSULL_01197
			product	SnoaL-like domain protein
129292	128666	CDS
			EC_number	2.5.1.18
			gene	gstB_2
			inference	ab initio prediction:Prodigal:2.60
			inference	similar to AA sequence:UniProtKB:P15214
			locus_tag	RSULL_01198
			product	Glutathione S-transferase GST-6.0
129481	130389	CDS
			gene	cmpR_2
			inference	ab initio prediction:Prodigal:2.60
			inference	similar to AA sequence:UniProtKB:Q55459
			locus_tag	RSULL_01199
			product	HTH-type transcriptional activator CmpR
131324	130704	CDS
			inference	ab initio prediction:Prodigal:2.60
			inference	protein motif:TIGRFAMs:TIGR03717
			locus_tag	RSULL_01200
			product	integral membrane protein, YjbE family
131770	131468	CDS
			inference	ab initio prediction:Prodigal:2.60
			locus_tag	RSULL_01201
			product	hypothetical protein
132033	131923	CDS
			inference	ab initio prediction:Prodigal:2.60
			inference	protein motif:TIGRFAMs:TIGR02106
			locus_tag	RSULL_01202
			product	cyd operon protein YbgT
133197	132046	CDS
			EC_number	1.10.3.-
			gene	cydB
			inference	ab initio prediction:Prodigal:2.60
			inference	similar to AA sequence:UniProtKB:P0ABK2
			locus_tag	RSULL_01203
			product	Cytochrome d ubiquinol oxidase subunit 2
134783	133203	CDS
			EC_number	1.10.3.-
			gene	cydA
			inference	ab initio prediction:Prodigal:2.60
			inference	similar to AA sequence:UniProtKB:P0ABJ9
			locus_tag	RSULL_01204
			product	Cytochrome d ubiquinol oxidase subunit 1
136548	134860	CDS
			inference	ab initio prediction:Prodigal:2.60
			inference	similar to AA sequence:UniProtKB:Q57538
			locus_tag	RSULL_01205
			product	putative ABC transporter ATP-binding protein
138245	136545	CDS
			gene	cydD
			inference	ab initio prediction:Prodigal:2.60
			inference	similar to AA sequence:UniProtKB:P29018
			locus_tag	RSULL_01206
			product	ATP-binding/permease protein CydD
138822	138250	CDS
			inference	ab initio prediction:Prodigal:2.60
			inference	protein motif:Pfam:PF12802.1
			locus_tag	RSULL_01207
			product	MarR family protein
139393	139599	CDS
			inference	ab initio prediction:Prodigal:2.60
			locus_tag	RSULL_01208
			product	hypothetical protein
139587	140603	CDS
			inference	ab initio prediction:Prodigal:2.60
			locus_tag	RSULL_01209
			product	hypothetical protein
140707	140907	CDS
			inference	ab initio prediction:Prodigal:2.60
			locus_tag	RSULL_01210
			product	hypothetical protein
141165	141761	CDS
			inference	ab initio prediction:Prodigal:2.60
			locus_tag	RSULL_01211
			product	hypothetical protein
141776	142537	CDS
			inference	ab initio prediction:Prodigal:2.60
			locus_tag	RSULL_01212
			product	hypothetical protein
142743	143222	CDS
			inference	ab initio prediction:Prodigal:2.60
			locus_tag	RSULL_01213
			product	hypothetical protein
143252	144010	CDS
			inference	ab initio prediction:Prodigal:2.60
			inference	protein motif:CLUSTERS:PRK08284
			locus_tag	RSULL_01214
			product	precorrin 6A synthase
144069	145433	CDS
			EC_number	1.8.7.1
			gene	sir_1
			inference	ab initio prediction:Prodigal:2.60
			inference	similar to AA sequence:UniProtKB:P71753
			locus_tag	RSULL_01215
			product	Sulfite reductase [ferredoxin]
145436	146068	CDS
			EC_number	5.4.1.2
			gene	cobH
			inference	ab initio prediction:Prodigal:2.60
			inference	similar to AA sequence:UniProtKB:P21638
			locus_tag	RSULL_01216
			product	Precorrin-8X methylmutase
146065	146796	CDS
			EC_number	2.1.1.130
			gene	cobI
			inference	ab initio prediction:Prodigal:2.60
			inference	similar to AA sequence:UniProtKB:P21639
			locus_tag	RSULL_01217
			product	Precorrin-2 C(20)-methyltransferase
146793	147557	CDS
			EC_number	2.1.1.131
			gene	cobJ
			inference	ab initio prediction:Prodigal:2.60
			inference	similar to AA sequence:UniProtKB:P21640
			locus_tag	RSULL_01218
			product	Precorrin-3B C(17)-methyltransferase
148291	147521	CDS
			EC_number	1.3.1.54
			gene	cobK
			inference	ab initio prediction:Prodigal:2.60
			inference	similar to AA sequence:UniProtKB:P21920
			locus_tag	RSULL_01219
			product	Precorrin-6A reductase
148299	149522	CDS
			EC_number	2.1.1.132
			gene	cobL
			inference	ab initio prediction:Prodigal:2.60
			inference	similar to AA sequence:UniProtKB:P21921
			locus_tag	RSULL_01220
			product	Precorrin-6Y C(5,15)-methyltransferase [decarboxylating]
149526	150284	CDS
			EC_number	2.1.1.133
			gene	cobM
			inference	ab initio prediction:Prodigal:2.60
			inference	similar to AA sequence:UniProtKB:P21922
			locus_tag	RSULL_01221
			product	Precorrin-4 C(11)-methyltransferase
151127	150315	CDS
			inference	ab initio prediction:Prodigal:2.60
			inference	protein motif:Cdd:COG4130
			locus_tag	RSULL_01222
			product	putative sugar epimerase
152314	151286	CDS
			gene	degA_2
			inference	ab initio prediction:Prodigal:2.60
			inference	similar to AA sequence:UniProtKB:P37947
			locus_tag	RSULL_01223
			product	Degradation activator
152460	153548	CDS
			inference	ab initio prediction:Prodigal:2.60
			inference	protein motif:Pfam:PF00487.18
			locus_tag	RSULL_01224
			product	Fatty acid desaturase
153573	153887	CDS
			gene	ndoA
			inference	ab initio prediction:Prodigal:2.60
			inference	similar to AA sequence:UniProtKB:P0A185
			locus_tag	RSULL_01225
			product	Naphthalene 1,2-dioxygenase system ferredoxin subunit
153898	155124	CDS
			EC_number	1.18.1.-
			gene	thcD_1
			inference	ab initio prediction:Prodigal:2.60
			inference	similar to AA sequence:UniProtKB:P43494
			locus_tag	RSULL_01226
			product	Rhodocoxin reductase
155154	155966	CDS
			EC_number	2.1.2.11
			gene	panB_1
			inference	ab initio prediction:Prodigal:2.60
			inference	similar to AA sequence:UniProtKB:Q9X712
			locus_tag	RSULL_01227
			product	3-methyl-2-oxobutanoate hydroxymethyltransferase
156680	155973	CDS
			gene	yvoA_1
			inference	ab initio prediction:Prodigal:2.60
			inference	similar to AA sequence:UniProtKB:O34817
			locus_tag	RSULL_01228
			product	HTH-type transcriptional repressor YvoA
157478	156693	CDS
			EC_number	3.6.3.-
			gene	ssuB_1
			inference	ab initio prediction:Prodigal:2.60
			inference	similar to AA sequence:UniProtKB:P97027
			locus_tag	RSULL_01229
			product	Aliphatic sulfonates import ATP-binding protein SsuB
158248	157475	CDS
			gene	ssuC_3
			inference	ab initio prediction:Prodigal:2.60
			inference	similar to AA sequence:UniProtKB:P40401
			locus_tag	RSULL_01230
			product	Putative aliphatic sulfonates transport permease protein SsuC
159261	158314	CDS
			gene	ssuA_1
			inference	ab initio prediction:Prodigal:2.60
			inference	similar to AA sequence:UniProtKB:P40400
			locus_tag	RSULL_01231
			product	Putative aliphatic sulfonates-binding protein precursor
159961	159377	CDS
			gene	ves
			inference	ab initio prediction:Prodigal:2.60
			inference	similar to AA sequence:UniProtKB:P76214
			locus_tag	RSULL_01232
			product	Various environmental stresses-induced protein
160034	160291	CDS
			inference	ab initio prediction:Prodigal:2.60
			inference	protein motif:TIGRFAMs:TIGR01552
			locus_tag	RSULL_01233
			product	prevent-host-death family protein
160288	160671	CDS
			inference	ab initio prediction:Prodigal:2.60
			inference	protein motif:Pfam:PF01850.15
			locus_tag	RSULL_01234
			product	PIN domain protein
162359	160686	CDS
			EC_number	4.2.1.49
			gene	hutU_1
			inference	ab initio prediction:Prodigal:2.60
			inference	similar to AA sequence:UniProtKB:Q9HU83
			locus_tag	RSULL_01235
			product	Urocanate hydratase
163896	162361	CDS
			EC_number	4.3.1.3
			gene	hutH_1
			inference	ab initio prediction:Prodigal:2.60
			inference	similar to AA sequence:UniProtKB:O31197
			locus_tag	RSULL_01236
			product	Histidine ammonia-lyase
165143	163893	CDS
			EC_number	3.5.2.7
			gene	hutI
			inference	ab initio prediction:Prodigal:2.60
			inference	similar to AA sequence:UniProtKB:Q8U8Z6
			locus_tag	RSULL_01237
			product	Imidazolonepropionase
165263	166609	CDS
			EC_number	3.5.4.32
			inference	ab initio prediction:Prodigal:2.60
			inference	similar to AA sequence:UniProtKB:Q9I6Z0
			locus_tag	RSULL_01238
			product	8-oxoguanine deaminase
166666	167379	CDS
			gene	yvoA_2
			inference	ab initio prediction:Prodigal:2.60
			inference	similar to AA sequence:UniProtKB:O34817
			locus_tag	RSULL_01239
			product	HTH-type transcriptional repressor YvoA
167458	168576	CDS
			inference	ab initio prediction:Prodigal:2.60
			inference	protein motif:Pfam:PF11972.2
			locus_tag	RSULL_01240
			product	HTH DNA binding domain protein
169419	168703	CDS
			gene	ybhL_1
			inference	ab initio prediction:Prodigal:2.60
			inference	similar to AA sequence:UniProtKB:P0AAC4
			locus_tag	RSULL_01241
			product	Inner membrane protein YbhL
170208	169441	CDS
			inference	ab initio prediction:Prodigal:2.60
			inference	protein motif:Cdd:COG5662
			locus_tag	RSULL_01242
			product	putative transmembrane transcriptional regulator (anti-sigma factor)
170734	170195	CDS
			gene	sigW_1
			inference	ab initio prediction:Prodigal:2.60
			inference	similar to AA sequence:UniProtKB:Q45585
			locus_tag	RSULL_01243
			product	Sigma-W factor
170861	171100	CDS
			inference	ab initio prediction:Prodigal:2.60
			inference	protein motif:Pfam:PF07704.5
			locus_tag	RSULL_01244
			product	-like transcription factor
171100	171528	CDS
			inference	ab initio prediction:Prodigal:2.60
			inference	protein motif:Cdd:COG4113
			locus_tag	RSULL_01245
			product	putative nucleic acid-binding protein, contains PIN domain
171920	171525	CDS
			gene	hmrR_1
			inference	ab initio prediction:Prodigal:2.60
			inference	similar to AA sequence:UniProtKB:Q9X5X4
			locus_tag	RSULL_01246
			product	Copper export regulator
174443	171933	CDS
			EC_number	3.6.3.4
			gene	actP_1
			inference	ab initio prediction:Prodigal:2.60
			inference	similar to AA sequence:UniProtKB:Q9X5V3
			locus_tag	RSULL_01247
			product	Copper-transporting P-type ATPase
177034	174506	CDS
			EC_number	5.4.99.15
			gene	treY
			inference	ab initio prediction:Prodigal:2.60
			inference	similar to AA sequence:UniProtKB:Q44315
			locus_tag	RSULL_01248
			product	Maltooligosyl trehalose synthase
179187	177106	CDS
			gene	pbpF_1
			inference	ab initio prediction:Prodigal:2.60
			inference	similar to AA sequence:UniProtKB:P38050
			locus_tag	RSULL_01249
			product	Penicillin-binding protein F
184655	179187	CDS
			inference	ab initio prediction:Prodigal:2.60
			inference	protein motif:Pfam:PF07703.8
			locus_tag	RSULL_01250
			note	Alpha-2-macroglobulin family N-terminal region
			product	hypothetical protein
184867	185688	CDS
			EC_number	3.1.1.10
			inference	ab initio prediction:Prodigal:2.60
			inference	similar to AA sequence:UniProtKB:P07383
			locus_tag	RSULL_01251
			product	Tropinesterase
187521	185779	CDS
			EC_number	4.6.1.1
			gene	cyaB_1
			inference	ab initio prediction:Prodigal:2.60
			inference	similar to AA sequence:UniProtKB:P40138
			locus_tag	RSULL_01252
			product	Adenylate cyclase 2
187952	188392	CDS
			inference	ab initio prediction:Prodigal:2.60
			inference	protein motif:CLUSTERS:PRK13435
			locus_tag	RSULL_01253
			product	response regulator
189091	188396	CDS
			gene	ethR
			inference	ab initio prediction:Prodigal:2.60
			inference	similar to AA sequence:UniProtKB:A0R666
			locus_tag	RSULL_01254
			product	HTH-type transcriptional regulator EthR
189303	190502	CDS
			gene	bcr_1
			inference	ab initio prediction:Prodigal:2.60
			inference	similar to AA sequence:UniProtKB:P28246
			locus_tag	RSULL_01255
			product	Sulfonamide resistance protein
191576	190542	CDS
			gene	rafR_2
			inference	ab initio prediction:Prodigal:2.60
			inference	similar to AA sequence:UniProtKB:P21867
			locus_tag	RSULL_01256
			product	Raffinose operon repressor
191984	191724	CDS
			inference	ab initio prediction:Prodigal:2.60
			locus_tag	RSULL_01257
			product	hypothetical protein
192211	192107	CDS
			inference	ab initio prediction:Prodigal:2.60
			locus_tag	RSULL_01258
			product	hypothetical protein
193503	192463	CDS
			gene	purR_1
			inference	ab initio prediction:Prodigal:2.60
			inference	similar to AA sequence:UniProtKB:P0ACP7
			locus_tag	RSULL_01259
			product	Purine nucleotide synthesis repressor
193756	193547	CDS
			EC_number	3.6.3.30
			gene	fbpC2_1
			inference	ab initio prediction:Prodigal:2.60
			inference	similar to AA sequence:UniProtKB:P44513
			locus_tag	RSULL_01260
			product	Fe(3+) ions import ATP-binding protein FbpC 2
194052	195050	CDS
			EC_number	1.-.-.-
			gene	ycjS_1
			inference	ab initio prediction:Prodigal:2.60
			inference	similar to AA sequence:UniProtKB:P77503
			locus_tag	RSULL_01261
			product	putative oxidoreductase YcjS
195062	195964	CDS
			inference	ab initio prediction:Prodigal:2.60
			inference	protein motif:Pfam:PF01261.18
			locus_tag	RSULL_01262
			product	Xylose isomerase-like TIM barrel
196030	197262	CDS
			gene	cycB_2
			inference	ab initio prediction:Prodigal:2.60
			inference	similar to AA sequence:UniProtKB:O07009
			locus_tag	RSULL_01263
			product	Cyclodextrin-binding protein precursor
197386	198288	CDS
			gene	ycjO_2
			inference	ab initio prediction:Prodigal:2.60
			inference	similar to AA sequence:UniProtKB:P0AFR7
			locus_tag	RSULL_01264
			product	Inner membrane ABC transporter permease protein YcjO
198285	199112	CDS
			gene	ycjP_1
			inference	ab initio prediction:Prodigal:2.60
			inference	similar to AA sequence:UniProtKB:P77716
			locus_tag	RSULL_01265
			product	Inner membrane ABC transporter permease protein YcjP
199109	200179	CDS
			EC_number	3.6.3.20
			gene	ugpC_4
			inference	ab initio prediction:Prodigal:2.60
			inference	similar to AA sequence:UniProtKB:P10907
			locus_tag	RSULL_01266
			product	sn-glycerol-3-phosphate import ATP-binding protein UgpC
201226	200195	CDS
			EC_number	1.1.1.-
			gene	gpr_2
			inference	ab initio prediction:Prodigal:2.60
			inference	similar to AA sequence:UniProtKB:Q46851
			locus_tag	RSULL_01267
			product	L-glyceraldehyde 3-phosphate reductase
201511	202383	CDS
			gene	gltC_3
			inference	ab initio prediction:Prodigal:2.60
			inference	similar to AA sequence:UniProtKB:P20668
			locus_tag	RSULL_01268
			product	HTH-type transcriptional regulator GltC
202503	202703	CDS
			inference	ab initio prediction:Prodigal:2.60
			locus_tag	RSULL_01269
			product	hypothetical protein
203235	202765	CDS
			inference	ab initio prediction:Prodigal:2.60
			inference	protein motif:CLUSTERS:PRK10151
			locus_tag	RSULL_01270
			product	ribosomal-protein-L7/L12-serine acetyltransferase
203724	203500	CDS
			inference	ab initio prediction:Prodigal:2.60
			locus_tag	RSULL_01271
			product	hypothetical protein
204010	205155	CDS
			inference	ab initio prediction:Prodigal:2.60
			inference	protein motif:Cdd:COG4134
			locus_tag	RSULL_01272
			product	ABC-type uncharacterized transport system, periplasmic component
205155	206048	CDS
			gene	potB_1
			inference	ab initio prediction:Prodigal:2.60
			inference	similar to AA sequence:UniProtKB:P0AFK4
			locus_tag	RSULL_01273
			product	Spermidine/putrescine transport system permease protein PotB
206045	206860	CDS
			gene	sugB_4
			inference	ab initio prediction:Prodigal:2.60
			inference	similar to AA sequence:UniProtKB:O50453
			locus_tag	RSULL_01274
			product	Trehalose transport system permease protein SugB
206897	207976	CDS
			EC_number	3.6.3.31
			gene	potA_4
			inference	ab initio prediction:Prodigal:2.60
			inference	similar to AA sequence:UniProtKB:P69874
			locus_tag	RSULL_01275
			product	Spermidine/putrescine import ATP-binding protein PotA
207969	208817	CDS
			inference	ab initio prediction:Prodigal:2.60
			locus_tag	RSULL_01276
			product	hypothetical protein
209649	208825	CDS
			EC_number	3.1.3.25
			gene	suhB_3
			inference	ab initio prediction:Prodigal:2.60
			inference	similar to AA sequence:UniProtKB:P0ADG4
			locus_tag	RSULL_01277
			product	Inositol-1-monophosphatase
211819	209831	CDS
			inference	ab initio prediction:Prodigal:2.60
			inference	protein motif:Cdd:COG3211
			locus_tag	RSULL_01278
			product	putative phosphatase
212243	211968	CDS
			inference	ab initio prediction:Prodigal:2.60
			locus_tag	RSULL_01279
			product	hypothetical protein
212394	212714	CDS
			inference	ab initio prediction:Prodigal:2.60
			locus_tag	RSULL_01280
			product	hypothetical protein
212729	214471	CDS
			gene	prsD_1
			inference	ab initio prediction:Prodigal:2.60
			inference	similar to AA sequence:UniProtKB:Q7ANN4
			locus_tag	RSULL_01281
			product	Type I secretion system ATP-binding protein PrsD
214468	215778	CDS
			gene	prsE_2
			inference	ab initio prediction:Prodigal:2.60
			inference	similar to AA sequence:UniProtKB:Q7ANN5
			locus_tag	RSULL_01282
			product	Type I secretion system membrane fusion protein PrsE
215992	217425	CDS
			EC_number	3.2.1.-
			gene	exsH_2
			inference	ab initio prediction:Prodigal:2.60
			inference	similar to AA sequence:UniProtKB:O33680
			locus_tag	RSULL_01283
			product	Endo-1,3-1,4-beta-glycanase ExsH
217533	218549	CDS
			inference	ab initio prediction:Prodigal:2.60
			inference	protein motif:Cdd:COG3757
			locus_tag	RSULL_01284
			product	Lyzozyme M1 (1,4-beta-N-acetylmuramidase)
220432	218573	CDS
			EC_number	3.5.1.54
			gene	atzF_1
			inference	ab initio prediction:Prodigal:2.60
			inference	similar to AA sequence:UniProtKB:Q936X2
			locus_tag	RSULL_01285
			product	Allophanate hydrolase
220779	220435	CDS
			inference	ab initio prediction:Prodigal:2.60
			inference	protein motif:TIGRFAMs:TIGR02451
			locus_tag	RSULL_01286
			product	anti-sigma factor, putative, ChrR family
221437	220772	CDS
			EC_number	3.5.1.110
			gene	rutB_2
			inference	ab initio prediction:Prodigal:2.60
			inference	similar to AA sequence:UniProtKB:P75897
			locus_tag	RSULL_01287
			product	Peroxyureidoacrylate/ureidoacrylate amidohydrolase RutB
222987	221437	CDS
			EC_number	3.6.3.17
			gene	mglA_1
			inference	ab initio prediction:Prodigal:2.60
			inference	similar to AA sequence:UniProtKB:P23924
			locus_tag	RSULL_01288
			product	Galactose/methyl galactoside import ATP-binding protein MglA
223758	223039	CDS
			EC_number	3.5.1.110
			gene	rutB_3
			inference	ab initio prediction:Prodigal:2.60
			inference	similar to AA sequence:UniProtKB:P75897
			locus_tag	RSULL_01289
			product	Peroxyureidoacrylate/ureidoacrylate amidohydrolase RutB
224702	223776	CDS
			inference	ab initio prediction:Prodigal:2.60
			inference	protein motif:CLUSTERS:PRK11618
			locus_tag	RSULL_01290
			product	inner membrane ABC transporter permease protein YjfF
225829	224702	CDS
			inference	ab initio prediction:Prodigal:2.60
			inference	protein motif:CLUSTERS:PRK09478
			locus_tag	RSULL_01291
			product	beta-methylgalactoside transporter inner membrane component
226974	225847	CDS
			inference	ab initio prediction:Prodigal:2.60
			inference	similar to AA sequence:UniProtKB:Q2YKI6
			locus_tag	RSULL_01292
			product	Purine-binding protein precursor
227310	227993	CDS
			gene	ydfH_2
			inference	ab initio prediction:Prodigal:2.60
			inference	similar to AA sequence:UniProtKB:P0ACM2
			locus_tag	RSULL_01293
			product	putative HTH-type transcriptional regulator YdfH
228273	228055	CDS
			inference	ab initio prediction:Prodigal:2.60
			locus_tag	RSULL_01294
			product	hypothetical protein
228563	230116	CDS
			inference	ab initio prediction:Prodigal:2.60
			inference	protein motif:Cdd:COG4584
			locus_tag	RSULL_01295
			product	Transposase
230130	230906	CDS
			inference	ab initio prediction:Prodigal:2.60
			inference	protein motif:CLUSTERS:PRK06526
			locus_tag	RSULL_01296
			product	transposase
231468	231106	CDS
			gene	ybaN
			inference	ab initio prediction:Prodigal:2.60
			inference	similar to AA sequence:UniProtKB:P0AAR5
			locus_tag	RSULL_01297
			product	Inner membrane protein YbaN
232044	231589	CDS
			inference	ab initio prediction:Prodigal:2.60
			inference	protein motif:TIGRFAMs:TIGR03667
			locus_tag	RSULL_01298
			product	PPOX class probable F420-dependent enzyme, family
232806	232105	CDS
			EC_number	1.1.1.205
			gene	guaB_2
			inference	ab initio prediction:Prodigal:2.60
			inference	similar to AA sequence:UniProtKB:P65167
			locus_tag	RSULL_01299
			product	Inosine-5'-monophosphate dehydrogenase
233352	233134	CDS
			inference	ab initio prediction:Prodigal:2.60
			inference	protein motif:Pfam:PF02424.9
			locus_tag	RSULL_01300
			product	ApbE family protein
233839	234129	CDS
			inference	ab initio prediction:Prodigal:2.60
			locus_tag	RSULL_01301
			product	hypothetical protein
234348	234157	CDS
			gene	tatA_1
			inference	ab initio prediction:Prodigal:2.60
			inference	similar to AA sequence:UniProtKB:P69428
			locus_tag	RSULL_01302
			product	Sec-independent protein translocase protein TatA
234856	234644	CDS
			EC_number	3.1.-.-
			gene	yafQ
			inference	ab initio prediction:Prodigal:2.60
			inference	similar to AA sequence:UniProtKB:Q47149
			locus_tag	RSULL_01303
			product	mRNA interferase YafQ
235267	234992	CDS
			gene	dinJ_1
			inference	ab initio prediction:Prodigal:2.60
			inference	similar to AA sequence:UniProtKB:Q47150
			locus_tag	RSULL_01304
			product	Antitoxin DinJ
236048	235485	CDS
			inference	ab initio prediction:Prodigal:2.60
			inference	protein motif:Pfam:PF01810.12
			locus_tag	RSULL_01305
			product	LysE type translocator
236192	236410	CDS
			inference	ab initio prediction:Prodigal:2.60
			locus_tag	RSULL_01306
			product	hypothetical protein
236557	236844	CDS
			inference	ab initio prediction:Prodigal:2.60
			locus_tag	RSULL_01307
			product	hypothetical protein
237277	236870	CDS
			inference	ab initio prediction:Prodigal:2.60
			locus_tag	RSULL_01308
			product	hypothetical protein
237677	237360	CDS
			gene	yocK
			inference	ab initio prediction:Prodigal:2.60
			inference	similar to AA sequence:UniProtKB:P80872
			locus_tag	RSULL_01309
			product	General stress protein 16O
237952	237713	CDS
			inference	ab initio prediction:Prodigal:2.60
			locus_tag	RSULL_01310
			product	hypothetical protein
238421	237969	CDS
			inference	ab initio prediction:Prodigal:2.60
			locus_tag	RSULL_01311
			product	hypothetical protein
239352	238414	CDS
			inference	ab initio prediction:Prodigal:2.60
			inference	protein motif:CLUSTERS:PRK15447
			locus_tag	RSULL_01312
			product	putative protease
240334	239357	CDS
			EC_number	3.4.-.-
			gene	yhbU
			inference	ab initio prediction:Prodigal:2.60
			inference	similar to AA sequence:UniProtKB:P45527
			locus_tag	RSULL_01313
			product	putative protease YhbU precursor
240831	240325	CDS
			inference	ab initio prediction:Prodigal:2.60
			inference	protein motif:Cdd:COG3154
			locus_tag	RSULL_01314
			product	Putative lipid carrier protein
240923	242437	CDS
			EC_number	4.1.1.-
			gene	ubiD
			inference	ab initio prediction:Prodigal:2.60
			inference	similar to AA sequence:UniProtKB:P0AAB4
			locus_tag	RSULL_01315
			product	3-octaprenyl-4-hydroxybenzoate carboxy-lyase
242427	243074	CDS
			EC_number	4.1.1.-
			gene	bsdB
			inference	ab initio prediction:Prodigal:2.60
			inference	similar to AA sequence:UniProtKB:P94404
			locus_tag	RSULL_01316
			product	Phenolic acid decarboxylase subunit B
243715	243035	CDS
			inference	ab initio prediction:Prodigal:2.60
			inference	protein motif:Cdd:COG4094
			locus_tag	RSULL_01317
			product	putative membrane protein
243920	244465	CDS
			gene	tpd
			inference	ab initio prediction:Prodigal:2.60
			inference	similar to AA sequence:UniProtKB:P19478
			locus_tag	RSULL_01318
			product	Pathogen-specific membrane antigen
244506	244859	CDS
			inference	ab initio prediction:Prodigal:2.60
			locus_tag	RSULL_01319
			product	hypothetical protein
244856	245707	CDS
			gene	efeU
			inference	ab initio prediction:Prodigal:2.60
			inference	similar to AA sequence:UniProtKB:Q8FJ36
			locus_tag	RSULL_01320
			product	Ferrous iron uptake protein
245713	246294	CDS
			inference	ab initio prediction:Prodigal:2.60
			inference	protein motif:Pfam:PF12801.1
			locus_tag	RSULL_01321
			product	4Fe-4S binding domain protein
>Feature scaffold160|size1131
859	167	CDS
			inference	ab initio prediction:Prodigal:2.60
			locus_tag	RSULL_01322
			product	hypothetical protein
>Feature scaffold161|size1081
>Feature scaffold162|size983
213	22	CDS
			inference	ab initio prediction:Prodigal:2.60
			locus_tag	RSULL_01323
			product	hypothetical protein
269	733	CDS
			inference	ab initio prediction:Prodigal:2.60
			locus_tag	RSULL_01324
			product	hypothetical protein
>Feature scaffold163|size965
>Feature scaffold164|size877
393	629	CDS
			inference	ab initio prediction:Prodigal:2.60
			locus_tag	RSULL_01325
			product	hypothetical protein
845	687	CDS
			inference	ab initio prediction:Prodigal:2.60
			locus_tag	RSULL_01326
			product	hypothetical protein
>Feature scaffold165|size865
101	176	tRNA
			inference	COORDINATES:profile:Aragorn:1.2
			locus_tag	RSULL_01327
			product	tRNA-Ala(tgc)
>Feature scaffold166|size1234
389	258	rRNA
			locus_tag	RSULL_01328
			product	23S ribosomal RNA (partial)
1057	982	tRNA
			inference	COORDINATES:profile:Aragorn:1.2
			locus_tag	RSULL_01329
			product	tRNA-Ala(tgc)
>Feature scaffold167|size822
>Feature scaffold168|size807
145	753	CDS
			inference	ab initio prediction:Prodigal:2.60
			inference	protein motif:Pfam:PF00884.17
			locus_tag	RSULL_01330
			product	Sulfatase
>Feature scaffold169|size800
>Feature scaffold16|size152164
56	739	CDS
			gene	tuf
			inference	ab initio prediction:Prodigal:2.60
			inference	similar to AA sequence:UniProtKB:Q89J82
			locus_tag	RSULL_01331
			product	Elongation factor Tu
1000	1308	CDS
			gene	rpsJ
			inference	ab initio prediction:Prodigal:2.60
			inference	similar to AA sequence:UniProtKB:Q6N4T6
			locus_tag	RSULL_01332
			note	RRP-S10
			product	hypothetical protein
1343	1984	CDS
			gene	rplC
			inference	ab initio prediction:Prodigal:2.60
			inference	similar to AA sequence:UniProtKB:Q92QH0
			locus_tag	RSULL_01333
			product	50S ribosomal protein L3
1998	2618	CDS
			gene	rplD
			inference	ab initio prediction:Prodigal:2.60
			inference	similar to AA sequence:UniProtKB:Q92QG9
			locus_tag	RSULL_01334
			product	50S ribosomal protein L4
2615	2908	CDS
			gene	rplW
			inference	ab initio prediction:Prodigal:2.60
			inference	similar to AA sequence:UniProtKB:Q92QG8
			locus_tag	RSULL_01335
			product	50S ribosomal protein L23
2920	3756	CDS
			gene	rplB
			inference	ab initio prediction:Prodigal:2.60
			inference	similar to AA sequence:UniProtKB:P60403
			locus_tag	RSULL_01336
			note	RRP-L2
			product	hypothetical protein
3772	4050	CDS
			gene	rpsS
			inference	ab initio prediction:Prodigal:2.60
			inference	similar to AA sequence:UniProtKB:Q6N4T8
			locus_tag	RSULL_01337
			note	RRP-S19
			product	hypothetical protein
4053	4442	CDS
			gene	rplV
			inference	ab initio prediction:Prodigal:2.60
			inference	similar to AA sequence:UniProtKB:Q6N4T9
			locus_tag	RSULL_01338
			note	RRP-L22
			product	hypothetical protein
4442	5161	CDS
			gene	rpsC
			inference	ab initio prediction:Prodigal:2.60
			inference	similar to AA sequence:UniProtKB:Q6N4U0
			locus_tag	RSULL_01339
			note	RRP-S3
			product	hypothetical protein
5198	5611	CDS
			gene	rplP
			inference	ab initio prediction:Prodigal:2.60
			inference	similar to AA sequence:UniProtKB:Q2K9K9
			locus_tag	RSULL_01340
			product	50S ribosomal protein L16
5622	5822	CDS
			gene	rpmC
			inference	ab initio prediction:Prodigal:2.60
			inference	similar to AA sequence:UniProtKB:Q6N4U2
			locus_tag	RSULL_01341
			note	RRP-L29
			product	hypothetical protein
5835	6074	CDS
			gene	rpsQ
			inference	ab initio prediction:Prodigal:2.60
			inference	similar to AA sequence:UniProtKB:C3MAY9
			locus_tag	RSULL_01342
			product	30S ribosomal protein S17
6339	6707	CDS
			gene	rplN
			inference	ab initio prediction:Prodigal:2.60
			inference	similar to AA sequence:UniProtKB:Q6N4U4
			locus_tag	RSULL_01343
			note	RRP-L14
			product	hypothetical protein
6720	7028	CDS
			gene	rplX
			inference	ab initio prediction:Prodigal:2.60
			inference	similar to AA sequence:UniProtKB:P60744
			locus_tag	RSULL_01344
			note	RRP-L24
			product	hypothetical protein
7021	7578	CDS
			gene	rplE
			inference	ab initio prediction:Prodigal:2.60
			inference	similar to AA sequence:UniProtKB:Q6N4U5
			locus_tag	RSULL_01345
			note	RRP-L5
			product	hypothetical protein
7611	7916	CDS
			gene	rpsN
			inference	ab initio prediction:Prodigal:2.60
			inference	similar to AA sequence:UniProtKB:Q6N4U6
			locus_tag	RSULL_01346
			note	RRP-S14
			product	hypothetical protein
7929	8327	CDS
			gene	rpsH
			inference	ab initio prediction:Prodigal:2.60
			inference	similar to AA sequence:UniProtKB:Q6N4U7
			locus_tag	RSULL_01347
			note	RRP-S8
			product	hypothetical protein
8370	8903	CDS
			gene	rplF
			inference	ab initio prediction:Prodigal:2.60
			inference	similar to AA sequence:UniProtKB:Q6N4U8
			locus_tag	RSULL_01348
			note	RRP-L6
			product	hypothetical protein
8916	9278	CDS
			gene	rplR
			inference	ab initio prediction:Prodigal:2.60
			inference	similar to AA sequence:UniProtKB:A6U875
			locus_tag	RSULL_01349
			product	50S ribosomal protein L18
9410	9979	CDS
			gene	rpsE
			inference	ab initio prediction:Prodigal:2.60
			inference	similar to AA sequence:UniProtKB:Q92QF3
			locus_tag	RSULL_01350
			product	30S ribosomal protein S5
9994	10203	CDS
			gene	rpmD
			inference	ab initio prediction:Prodigal:2.60
			inference	similar to AA sequence:UniProtKB:A7IPQ2
			locus_tag	RSULL_01351
			product	50S ribosomal protein L30
10220	10693	CDS
			gene	rplO
			inference	ab initio prediction:Prodigal:2.60
			inference	similar to AA sequence:UniProtKB:Q92QF1
			locus_tag	RSULL_01352
			product	50S ribosomal protein L15
10929	12269	CDS
			inference	ab initio prediction:Prodigal:2.60
			inference	protein motif:CLUSTERS:PRK09204
			locus_tag	RSULL_01353
			product	preprotein translocase subunit SecY
12266	12916	CDS
			EC_number	2.7.4.3
			gene	adk_1
			inference	ab initio prediction:Prodigal:2.60
			inference	similar to AA sequence:UniProtKB:P10772
			locus_tag	RSULL_01354
			product	Adenylate kinase
13143	13511	CDS
			gene	rpsM
			inference	ab initio prediction:Prodigal:2.60
			inference	similar to AA sequence:UniProtKB:Q6N4V5
			locus_tag	RSULL_01355
			note	RRP-S13
			product	hypothetical protein
13639	14028	CDS
			gene	rpsK
			inference	ab initio prediction:Prodigal:2.60
			inference	similar to AA sequence:UniProtKB:Q6N4V6
			locus_tag	RSULL_01356
			note	RRP-S11
			product	hypothetical protein
14132	15142	CDS
			EC_number	2.7.7.6
			gene	rpoA
			inference	ab initio prediction:Prodigal:2.60
			inference	similar to AA sequence:UniProtKB:Q925Z2
			locus_tag	RSULL_01357
			product	DNA-directed RNA polymerase subunit alpha
15190	15612	CDS
			gene	rplQ
			inference	ab initio prediction:Prodigal:2.60
			inference	similar to AA sequence:UniProtKB:A6U884
			locus_tag	RSULL_01358
			product	50S ribosomal protein L17
16568	15912	CDS
			gene	yedZ
			inference	ab initio prediction:Prodigal:2.60
			inference	similar to AA sequence:UniProtKB:P76343
			locus_tag	RSULL_01359
			product	Flavocytochrome YedZ
17515	16568	CDS
			EC_number	1.8.-.-
			gene	yedY
			inference	ab initio prediction:Prodigal:2.60
			inference	similar to AA sequence:UniProtKB:P76342
			locus_tag	RSULL_01360
			product	Sulfoxide reductase catalytic subunit YedY precursor
17844	19682	CDS
			EC_number	4.2.1.9
			gene	ilvD
			inference	ab initio prediction:Prodigal:2.60
			inference	similar to AA sequence:UniProtKB:Q1MIB2
			locus_tag	RSULL_01361
			product	Dihydroxy-acid dehydratase
19818	20039	CDS
			inference	ab initio prediction:Prodigal:2.60
			inference	protein motif:CLUSTERS:PRK09974
			locus_tag	RSULL_01362
			product	putative regulator PrlF
20726	20376	CDS
			inference	ab initio prediction:Prodigal:2.60
			locus_tag	RSULL_01363
			product	hypothetical protein
21135	20761	CDS
			inference	ab initio prediction:Prodigal:2.60
			inference	protein motif:Cdd:COG3339
			locus_tag	RSULL_01364
			note	putative conserved protein
			product	hypothetical protein
21254	22657	CDS
			EC_number	3.4.21.107
			gene	degP
			inference	ab initio prediction:Prodigal:2.60
			inference	similar to AA sequence:UniProtKB:P0C0V0
			locus_tag	RSULL_01365
			product	Periplasmic serine endoprotease DegP precursor
22654	23970	CDS
			gene	rarA
			inference	ab initio prediction:Prodigal:2.60
			inference	similar to AA sequence:UniProtKB:P0AAZ4
			locus_tag	RSULL_01366
			product	Replication-associated recombination protein A
24294	23989	CDS
			inference	ab initio prediction:Prodigal:2.60
			locus_tag	RSULL_01367
			product	hypothetical protein
24649	24434	CDS
			inference	ab initio prediction:Prodigal:2.60
			locus_tag	RSULL_01368
			product	hypothetical protein
24875	25567	CDS
			gene	modA_2
			inference	ab initio prediction:Prodigal:2.60
			inference	similar to AA sequence:UniProtKB:P37329
			locus_tag	RSULL_01369
			product	Molybdate-binding periplasmic protein precursor
26656	25658	CDS
			inference	ab initio prediction:Prodigal:2.60
			inference	protein motif:CLUSTERS:PRK06522
			locus_tag	RSULL_01370
			product	2-dehydropantoate 2-reductase
26957	26739	CDS
			inference	ab initio prediction:Prodigal:2.60
			locus_tag	RSULL_01371
			product	hypothetical protein
27142	28161	CDS
			gene	ftsZ_1
			inference	ab initio prediction:Prodigal:2.60
			inference	similar to AA sequence:UniProtKB:P64170
			locus_tag	RSULL_01372
			product	Cell division protein FtsZ
28535	29161	CDS
			inference	ab initio prediction:Prodigal:2.60
			locus_tag	RSULL_01373
			product	hypothetical protein
29569	28976	CDS
			inference	ab initio prediction:Prodigal:2.60
			inference	protein motif:TIGRFAMs:TIGR01926
			locus_tag	RSULL_01374
			product	putative peroxidase-related enzyme
32112	29716	CDS
			EC_number	4.1.2.9
			gene	xpkA
			inference	ab initio prediction:Prodigal:2.60
			inference	similar to AA sequence:UniProtKB:Q937F6
			locus_tag	RSULL_01375
			product	Xylulose-5-phosphate phosphoketolase
33368	32184	CDS
			EC_number	2.7.2.1
			gene	ackA_3
			inference	ab initio prediction:Prodigal:2.60
			inference	similar to AA sequence:UniProtKB:P37877
			locus_tag	RSULL_01376
			product	Acetate kinase
33927	33853	tRNA
			inference	COORDINATES:profile:Aragorn:1.2
			locus_tag	RSULL_01377
			product	tRNA-Asn(gtt)
34045	34341	CDS
			inference	ab initio prediction:Prodigal:2.60
			locus_tag	RSULL_01378
			product	hypothetical protein
34513	34586	tRNA
			inference	COORDINATES:profile:Aragorn:1.2
			locus_tag	RSULL_01379
			product	tRNA-Cys(gca)
34910	34680	CDS
			inference	ab initio prediction:Prodigal:2.60
			locus_tag	RSULL_01380
			product	hypothetical protein
35167	36072	CDS
			inference	ab initio prediction:Prodigal:2.60
			locus_tag	RSULL_01381
			product	hypothetical protein
36268	36122	CDS
			inference	ab initio prediction:Prodigal:2.60
			locus_tag	RSULL_01382
			product	hypothetical protein
36437	37099	CDS
			EC_number	2.1.1.77
			gene	pcm_2
			inference	ab initio prediction:Prodigal:2.60
			inference	similar to AA sequence:UniProtKB:Q56308
			locus_tag	RSULL_01383
			product	Protein-L-isoaspartate O-methyltransferase
37221	36973	CDS
			inference	ab initio prediction:Prodigal:2.60
			locus_tag	RSULL_01384
			product	hypothetical protein
37329	38153	CDS
			inference	ab initio prediction:Prodigal:2.60
			locus_tag	RSULL_01385
			product	hypothetical protein
38272	41112	CDS
			EC_number	6.1.1.9
			gene	valS
			inference	ab initio prediction:Prodigal:2.60
			inference	similar to AA sequence:UniProtKB:P07118
			locus_tag	RSULL_01386
			product	Valine--tRNA ligase
41510	42844	CDS
			gene	fadL
			inference	ab initio prediction:Prodigal:2.60
			inference	similar to AA sequence:UniProtKB:P10384
			locus_tag	RSULL_01387
			product	Outer membrane flp protein
43113	43568	CDS
			inference	ab initio prediction:Prodigal:2.60
			locus_tag	RSULL_01388
			product	hypothetical protein
43570	44370	CDS
			gene	podJ_1
			inference	ab initio prediction:Prodigal:2.60
			inference	similar to AA sequence:UniProtKB:Q9ZG88
			locus_tag	RSULL_01389
			product	Polar organelle development protein
45181	44390	CDS
			EC_number	3.1.11.2
			gene	xthA_1
			inference	ab initio prediction:Prodigal:2.60
			inference	similar to AA sequence:UniProtKB:P09030
			locus_tag	RSULL_01390
			product	Exodeoxyribonuclease III
45633	45301	CDS
			gene	erpA
			inference	ab initio prediction:Prodigal:2.60
			inference	similar to AA sequence:UniProtKB:P45344
			locus_tag	RSULL_01391
			product	Iron-sulfur cluster insertion protein ErpA
45855	47072	CDS
			EC_number	3.1.5.1
			gene	dgt
			inference	ab initio prediction:Prodigal:2.60
			inference	similar to AA sequence:UniProtKB:Q59827
			locus_tag	RSULL_01392
			product	Deoxyguanosinetriphosphate triphosphohydrolase
47126	48883	CDS
			EC_number	6.1.1.19
			gene	argS
			inference	ab initio prediction:Prodigal:2.60
			inference	similar to AA sequence:UniProtKB:Q92Q31
			locus_tag	RSULL_01393
			product	Arginine--tRNA ligase
48945	51953	CDS
			inference	ab initio prediction:Prodigal:2.60
			inference	protein motif:Pfam:PF05036.7
			locus_tag	RSULL_01394
			product	Sporulation related domain protein
52021	53085	CDS
			EC_number	3.2.1.52
			gene	nagZ
			inference	ab initio prediction:Prodigal:2.60
			inference	similar to AA sequence:UniProtKB:Q8ZQ06
			locus_tag	RSULL_01395
			product	Beta-hexosaminidase
53106	53963	CDS
			gene	scpA_1
			inference	ab initio prediction:Prodigal:2.60
			inference	similar to AA sequence:UniProtKB:P35154
			locus_tag	RSULL_01396
			product	Segregation and condensation protein A
53963	54676	CDS
			gene	scpB
			inference	ab initio prediction:Prodigal:2.60
			inference	similar to AA sequence:UniProtKB:Q83CP9
			locus_tag	RSULL_01397
			note	Segregation and condensation protein B homolog
			product	hypothetical protein
54865	55056	CDS
			gene	tatA_2
			inference	ab initio prediction:Prodigal:2.60
			inference	similar to AA sequence:UniProtKB:P69428
			locus_tag	RSULL_01398
			product	Sec-independent protein translocase protein TatA
55106	55732	CDS
			gene	tatB
			inference	ab initio prediction:Prodigal:2.60
			inference	similar to AA sequence:UniProtKB:P69425
			locus_tag	RSULL_01399
			product	Sec-independent protein translocase protein TatB
55729	56556	CDS
			gene	tatC
			inference	ab initio prediction:Prodigal:2.60
			inference	similar to AA sequence:UniProtKB:O67305
			locus_tag	RSULL_01400
			product	Sec-independent protein translocase protein TatC
56658	57941	CDS
			EC_number	6.1.1.11
			gene	serS
			inference	ab initio prediction:Prodigal:2.60
			inference	similar to AA sequence:UniProtKB:Q3KA84
			locus_tag	RSULL_01401
			product	Serine--tRNA ligase
57946	58713	CDS
			EC_number	3.1.3.5
			gene	surE
			inference	ab initio prediction:Prodigal:2.60
			inference	similar to AA sequence:UniProtKB:O67004
			locus_tag	RSULL_01402
			product	5'-nucleotidase SurE
58720	59373	CDS
			EC_number	2.1.1.77
			gene	pcm_3
			inference	ab initio prediction:Prodigal:2.60
			inference	similar to AA sequence:UniProtKB:P0A7A5
			locus_tag	RSULL_01403
			product	Protein-L-isoaspartate O-methyltransferase
59546	61138	CDS
			gene	nlpD
			inference	ab initio prediction:Prodigal:2.60
			inference	similar to AA sequence:UniProtKB:P39700
			locus_tag	RSULL_01404
			product	Murein hydrolase activator NlpD precursor
62086	61214	CDS
			inference	ab initio prediction:Prodigal:2.60
			inference	protein motif:Cdd:COG2607
			locus_tag	RSULL_01405
			product	putative ATPase (AAA+ superfamily)
62297	62644	CDS
			inference	ab initio prediction:Prodigal:2.60
			inference	protein motif:CLUSTERS:PRK05585
			locus_tag	RSULL_01406
			product	preprotein translocase subunit YajC
62688	65219	CDS
			inference	ab initio prediction:Prodigal:2.60
			inference	protein motif:CLUSTERS:PRK14726
			locus_tag	RSULL_01407
			product	bifunctional preprotein translocase subunit SecD/SecF
65223	65609	CDS
			inference	ab initio prediction:Prodigal:2.60
			locus_tag	RSULL_01408
			product	hypothetical protein
65627	66463	CDS
			inference	ab initio prediction:Prodigal:2.60
			inference	protein motif:TIGRFAMs:TIGR03465
			locus_tag	RSULL_01409
			product	squalene synthase HpnD
66536	67006	CDS
			inference	ab initio prediction:Prodigal:2.60
			locus_tag	RSULL_01410
			product	hypothetical protein
68443	67010	CDS
			EC_number	2.1.1.74
			gene	trmFO
			inference	ab initio prediction:Prodigal:2.60
			inference	similar to AA sequence:UniProtKB:P39815
			locus_tag	RSULL_01411
			product	Methylenetetrahydrofolate--tRNA-(uracil-5-)-methyltransferase TrmFO
70177	68504	CDS
			inference	ab initio prediction:Prodigal:2.60
			inference	protein motif:TIGRFAMs:TIGR02552
			locus_tag	RSULL_01412
			product	type III secretion low calcium response chaperone LcrH/SycD
70798	70307	CDS
			inference	ab initio prediction:Prodigal:2.60
			locus_tag	RSULL_01413
			product	hypothetical protein
72231	70885	CDS
			gene	prsE_3
			inference	ab initio prediction:Prodigal:2.60
			inference	similar to AA sequence:UniProtKB:Q7ANN5
			locus_tag	RSULL_01414
			product	Type I secretion system membrane fusion protein PrsE
74485	72221	CDS
			gene	prsD_2
			inference	ab initio prediction:Prodigal:2.60
			inference	similar to AA sequence:UniProtKB:Q7ANN4
			locus_tag	RSULL_01415
			product	Type I secretion system ATP-binding protein PrsD
76500	74509	CDS
			inference	ab initio prediction:Prodigal:2.60
			locus_tag	RSULL_01416
			product	hypothetical protein
77600	76641	CDS
			inference	ab initio prediction:Prodigal:2.60
			locus_tag	RSULL_01417
			product	hypothetical protein
78470	79237	CDS
			gene	degU_3
			inference	ab initio prediction:Prodigal:2.60
			inference	similar to AA sequence:UniProtKB:P13800
			locus_tag	RSULL_01418
			product	Protease production enhancer protein
79571	79251	CDS
			inference	ab initio prediction:Prodigal:2.60
			locus_tag	RSULL_01419
			product	hypothetical protein
79941	80960	CDS
			EC_number	5.1.3.2
			inference	ab initio prediction:Prodigal:2.60
			inference	similar to AA sequence:UniProtKB:A0R5C5
			locus_tag	RSULL_01420
			product	UDP-glucose 4-epimerase
80962	81945	CDS
			EC_number	5.1.3.2
			gene	galE_1
			inference	ab initio prediction:Prodigal:2.60
			inference	similar to AA sequence:UniProtKB:Q7WTB1
			locus_tag	RSULL_01421
			product	UDP-glucose 4-epimerase
81942	83837	CDS
			inference	ab initio prediction:Prodigal:2.60
			inference	protein motif:CLUSTERS:PRK11498
			locus_tag	RSULL_01422
			product	cellulose synthase catalytic subunit
83884	84390	CDS
			inference	ab initio prediction:Prodigal:2.60
			locus_tag	RSULL_01423
			product	hypothetical protein
84402	85367	CDS
			EC_number	3.2.1.32
			gene	txyA
			inference	ab initio prediction:Prodigal:2.60
			inference	similar to AA sequence:UniProtKB:Q9LCB9
			locus_tag	RSULL_01424
			product	Beta-1,3-xylanase TXYA precursor
85495	86457	CDS
			inference	ab initio prediction:Prodigal:2.60
			locus_tag	RSULL_01425
			product	hypothetical protein
86758	86615	CDS
			inference	ab initio prediction:Prodigal:2.60
			inference	protein motif:Cdd:COG5457
			locus_tag	RSULL_01426
			note	putative conserved small protein
			product	hypothetical protein
87201	87055	CDS
			inference	ab initio prediction:Prodigal:2.60
			inference	protein motif:Cdd:COG5457
			locus_tag	RSULL_01427
			note	putative conserved small protein
			product	hypothetical protein
87672	87839	CDS
			inference	ab initio prediction:Prodigal:2.60
			locus_tag	RSULL_01428
			product	hypothetical protein
88067	89167	CDS
			inference	ab initio prediction:Prodigal:2.60
			inference	protein motif:Cdd:COG4929
			locus_tag	RSULL_01429
			product	putative membrane-anchored protein
89164	89754	CDS
			inference	ab initio prediction:Prodigal:2.60
			inference	protein motif:Cdd:COG4929
			locus_tag	RSULL_01430
			product	putative membrane-anchored protein
89906	89990	tRNA
			inference	COORDINATES:profile:Aragorn:1.2
			locus_tag	RSULL_01431
			product	tRNA-Leu(tag)
90179	91657	CDS
			EC_number	5.2.1.8
			gene	tig
			inference	ab initio prediction:Prodigal:2.60
			inference	similar to AA sequence:UniProtKB:Q92Q12
			locus_tag	RSULL_01432
			product	Trigger factor
93207	91768	CDS
			EC_number	1.6.1.1
			gene	sthA
			inference	ab initio prediction:Prodigal:2.60
			inference	similar to AA sequence:UniProtKB:P27306
			locus_tag	RSULL_01433
			product	Soluble pyridine nucleotide transhydrogenase
93867	93277	CDS
			inference	ab initio prediction:Prodigal:2.60
			inference	protein motif:Cdd:COG2365
			locus_tag	RSULL_01434
			product	Protein tyrosine/serine phosphatase
93949	94143	CDS
			inference	ab initio prediction:Prodigal:2.60
			locus_tag	RSULL_01435
			product	hypothetical protein
94140	94466	CDS
			inference	ab initio prediction:Prodigal:2.60
			locus_tag	RSULL_01436
			product	hypothetical protein
95289	94456	CDS
			EC_number	3.4.11.18
			gene	map_1
			inference	ab initio prediction:Prodigal:2.60
			inference	similar to AA sequence:UniProtKB:Q9ZCD3
			locus_tag	RSULL_01437
			product	Methionine aminopeptidase
95762	96232	CDS
			inference	ab initio prediction:Prodigal:2.60
			inference	protein motif:Pfam:PF01042.15
			locus_tag	RSULL_01438
			product	Endoribonuclease L-PSP
96229	97131	CDS
			inference	ab initio prediction:Prodigal:2.60
			inference	protein motif:TIGRFAMs:TIGR03903
			locus_tag	RSULL_01439
			product	TOMM system kinase/cyclase fusion protein
97221	98117	CDS
			gene	aacA-aphD
			inference	ab initio prediction:Prodigal:2.60
			inference	similar to AA sequence:UniProtKB:P0A0C0
			locus_tag	RSULL_01440
			product	Bifunctional AAC/APH
99143	98145	CDS
			inference	ab initio prediction:Prodigal:2.60
			inference	protein motif:Cdd:COG4188
			locus_tag	RSULL_01441
			product	putative dienelactone hydrolase
100423	99176	CDS
			inference	ab initio prediction:Prodigal:2.60
			locus_tag	RSULL_01442
			product	hypothetical protein
100724	101746	CDS
			inference	ab initio prediction:Prodigal:2.60
			inference	protein motif:TIGRFAMs:TIGR02716
			locus_tag	RSULL_01443
			product	C-20 methyltransferase BchU
103612	101777	CDS
			EC_number	2.3.1.-
			gene	phbC_2
			inference	ab initio prediction:Prodigal:2.60
			inference	similar to AA sequence:UniProtKB:P23608
			locus_tag	RSULL_01444
			product	Poly-beta-hydroxybutyrate polymerase
103768	104184	CDS
			inference	ab initio prediction:Prodigal:2.60
			locus_tag	RSULL_01445
			product	hypothetical protein
104407	105624	CDS
			EC_number	2.6.1.2
			gene	alaC
			inference	ab initio prediction:Prodigal:2.60
			inference	similar to AA sequence:UniProtKB:P77434
			locus_tag	RSULL_01446
			product	Glutamate-pyruvate aminotransferase AlaC
105691	107013	CDS
			EC_number	1.1.1.3
			gene	hom
			inference	ab initio prediction:Prodigal:2.60
			inference	similar to AA sequence:UniProtKB:P08499
			locus_tag	RSULL_01447
			product	Homoserine dehydrogenase
107168	108991	CDS
			EC_number	3.1.-.-
			gene	recJ
			inference	ab initio prediction:Prodigal:2.60
			inference	similar to AA sequence:UniProtKB:P21893
			locus_tag	RSULL_01448
			product	Single-stranded-DNA-specific exonuclease RecJ
109862	108993	CDS
			EC_number	2.7.7.24
			gene	rmlA1
			inference	ab initio prediction:Prodigal:2.60
			inference	similar to AA sequence:UniProtKB:P37744
			locus_tag	RSULL_01449
			product	Glucose-1-phosphate thymidylyltransferase 1
110761	109874	CDS
			EC_number	1.1.1.133
			gene	rfbD
			inference	ab initio prediction:Prodigal:2.60
			inference	similar to AA sequence:UniProtKB:P37778
			locus_tag	RSULL_01450
			product	dTDP-4-dehydrorhamnose reductase
111819	110764	CDS
			EC_number	4.2.1.46
			gene	rffG
			inference	ab initio prediction:Prodigal:2.60
			inference	similar to AA sequence:UniProtKB:P27830
			locus_tag	RSULL_01451
			product	dTDP-glucose 4,6-dehydratase 2
112405	111827	CDS
			EC_number	5.1.3.13
			gene	rfbC_1
			inference	ab initio prediction:Prodigal:2.60
			inference	similar to AA sequence:UniProtKB:P26394
			locus_tag	RSULL_01452
			product	dTDP-4-dehydrorhamnose 3,5-epimerase
114385	112430	CDS
			inference	ab initio prediction:Prodigal:2.60
			locus_tag	RSULL_01453
			product	hypothetical protein
114587	115696	CDS
			EC_number	2.6.1.87
			gene	arnB
			inference	ab initio prediction:Prodigal:2.60
			inference	similar to AA sequence:UniProtKB:Q8ZNF3
			locus_tag	RSULL_01454
			product	UDP-4-amino-4-deoxy-L-arabinose--oxoglutarate aminotransferase
117135	115921	CDS
			EC_number	1.1.1.292
			gene	afr_4
			inference	ab initio prediction:Prodigal:2.60
			inference	similar to AA sequence:UniProtKB:Q2I8V6
			locus_tag	RSULL_01455
			product	1,5-anhydro-D-fructose reductase
118325	117132	CDS
			EC_number	6.3.5.5
			gene	carB_1
			inference	ab initio prediction:Prodigal:2.60
			inference	similar to AA sequence:UniProtKB:Q9ZB63
			locus_tag	RSULL_01456
			product	Carbamoyl-phosphate synthase arginine-specific large chain
118644	119477	CDS
			inference	ab initio prediction:Prodigal:2.60
			inference	protein motif:TIGRFAMs:TIGR01444
			locus_tag	RSULL_01457
			product	methyltransferase, FkbM family
120505	119516	CDS
			inference	ab initio prediction:Prodigal:2.60
			inference	protein motif:Pfam:PF00487.18
			locus_tag	RSULL_01458
			product	Fatty acid desaturase
121269	120508	CDS
			inference	ab initio prediction:Prodigal:2.60
			inference	protein motif:Pfam:PF01596.11
			locus_tag	RSULL_01459
			product	O-methyltransferase
122185	121313	CDS
			EC_number	2.4.1.293
			gene	pglI_2
			inference	ab initio prediction:Prodigal:2.60
			inference	similar to AA sequence:UniProtKB:Q0P9C6
			locus_tag	RSULL_01460
			product	GalNAc(5)-diNAcBac-PP-undecaprenol beta-1,3-glucosyltransferase
122481	122407	tRNA
			inference	COORDINATES:profile:Aragorn:1.2
			locus_tag	RSULL_01461
			product	tRNA-Glu(ttc)
122989	123756	CDS
			inference	ab initio prediction:Prodigal:2.60
			locus_tag	RSULL_01462
			product	hypothetical protein
124603	123791	CDS
			inference	ab initio prediction:Prodigal:2.60
			locus_tag	RSULL_01463
			product	hypothetical protein
125381	124764	CDS
			inference	ab initio prediction:Prodigal:2.60
			inference	protein motif:Pfam:PF03567.8
			locus_tag	RSULL_01464
			product	Sulfotransferase family protein
126239	125520	CDS
			inference	ab initio prediction:Prodigal:2.60
			inference	protein motif:TIGRFAMs:TIGR01444
			locus_tag	RSULL_01465
			product	methyltransferase, FkbM family
127339	126329	CDS
			inference	ab initio prediction:Prodigal:2.60
			inference	protein motif:Pfam:PF00852.13
			locus_tag	RSULL_01466
			product	Glycosyltransferase family 10 (fucosyltransferase)
129090	127336	CDS
			EC_number	3.6.3.-
			inference	ab initio prediction:Prodigal:2.60
			inference	similar to AA sequence:UniProtKB:Q99T13
			locus_tag	RSULL_01467
			product	Putative multidrug export ATP-binding/permease protein
130007	129144	CDS
			inference	ab initio prediction:Prodigal:2.60
			inference	protein motif:Pfam:PF01531.10
			locus_tag	RSULL_01468
			product	Glycosyl transferase family 11
130824	130012	CDS
			EC_number	2.-.-.-
			gene	lex1
			inference	ab initio prediction:Prodigal:2.60
			inference	similar to AA sequence:UniProtKB:Q03974
			locus_tag	RSULL_01469
			product	Lipooligosaccharide biosynthesis protein lex-1
131923	130958	CDS
			EC_number	1.1.1.271
			gene	fcl
			inference	ab initio prediction:Prodigal:2.60
			inference	similar to AA sequence:UniProtKB:P32055
			locus_tag	RSULL_01470
			product	GDP-L-fucose synthase
132995	131925	CDS
			EC_number	4.2.1.47
			gene	gmd
			inference	ab initio prediction:Prodigal:2.60
			inference	similar to AA sequence:UniProtKB:P0AC88
			locus_tag	RSULL_01471
			product	GDP-mannose 4,6-dehydratase
133264	133190	tRNA
			inference	COORDINATES:profile:Aragorn:1.2
			locus_tag	RSULL_01472
			product	tRNA-Glu(ctc)
133416	133342	tRNA
			inference	COORDINATES:profile:Aragorn:1.2
			locus_tag	RSULL_01473
			product	tRNA-Glu(ttc)
134689	133616	CDS
			inference	ab initio prediction:Prodigal:2.60
			inference	protein motif:Pfam:PF08291.5
			locus_tag	RSULL_01474
			product	Peptidase M15
135284	134844	CDS
			EC_number	4.4.1.5
			gene	gloA_1
			inference	ab initio prediction:Prodigal:2.60
			inference	similar to AA sequence:UniProtKB:P44638
			locus_tag	RSULL_01475
			product	Lactoylglutathione lyase
135480	136058	CDS
			gene	cspA_3
			inference	ab initio prediction:Prodigal:2.60
			inference	similar to AA sequence:UniProtKB:P0A9X9
			locus_tag	RSULL_01476
			note	CS7.4
			product	hypothetical protein
136058	136543	CDS
			inference	ab initio prediction:Prodigal:2.60
			locus_tag	RSULL_01477
			product	hypothetical protein
136779	136582	CDS
			inference	ab initio prediction:Prodigal:2.60
			locus_tag	RSULL_01478
			product	hypothetical protein
136911	136835	tRNA
			inference	COORDINATES:profile:Aragorn:1.2
			locus_tag	RSULL_01479
			product	tRNA-Pro(tgg)
137155	137460	CDS
			inference	ab initio prediction:Prodigal:2.60
			inference	protein motif:Pfam:PF04800.6
			locus_tag	RSULL_01480
			note	ETC complex I subunit conserved region
			product	hypothetical protein
137508	137584	tRNA
			inference	COORDINATES:profile:Aragorn:1.2
			locus_tag	RSULL_01481
			product	tRNA-Arg(tct)
137904	137671	CDS
			inference	ab initio prediction:Prodigal:2.60
			inference	protein motif:Cdd:COG3311
			locus_tag	RSULL_01482
			product	putative transcriptional regulator
138855	139169	CDS
			inference	ab initio prediction:Prodigal:2.60
			inference	protein motif:Cdd:COG1708
			locus_tag	RSULL_01483
			product	putative nucleotidyltransferases
140444	139419	CDS
			inference	ab initio prediction:Prodigal:2.60
			locus_tag	RSULL_01484
			product	hypothetical protein
142047	140533	CDS
			inference	ab initio prediction:Prodigal:2.60
			inference	protein motif:Cdd:COG5402
			locus_tag	RSULL_01485
			note	putative conserved protein
			product	hypothetical protein
143339	142191	CDS
			inference	ab initio prediction:Prodigal:2.60
			locus_tag	RSULL_01486
			product	hypothetical protein
143952	143341	CDS
			inference	ab initio prediction:Prodigal:2.60
			locus_tag	RSULL_01487
			product	hypothetical protein
144994	143969	CDS
			inference	ab initio prediction:Prodigal:2.60
			inference	protein motif:Pfam:PF12710.1
			locus_tag	RSULL_01488
			product	haloacid dehalogenase-like hydrolase
145959	144997	CDS
			EC_number	2.7.11.1
			gene	pkn1_1
			inference	ab initio prediction:Prodigal:2.60
			inference	similar to AA sequence:UniProtKB:O84147
			locus_tag	RSULL_01489
			product	Serine/threonine-protein kinase pkn1
147340	146018	CDS
			inference	ab initio prediction:Prodigal:2.60
			locus_tag	RSULL_01490
			product	hypothetical protein
148890	147337	CDS
			inference	ab initio prediction:Prodigal:2.60
			inference	protein motif:Cdd:COG3914
			locus_tag	RSULL_01491
			product	putative O-linked N-acetylglucosamine transferase, SPINDLY family
149876	148887	CDS
			inference	ab initio prediction:Prodigal:2.60
			inference	protein motif:TIGRFAMs:TIGR03436
			locus_tag	RSULL_01492
			product	VWFA-related Acidobacterial domain protein
150384	149863	CDS
			inference	ab initio prediction:Prodigal:2.60
			locus_tag	RSULL_01493
			product	hypothetical protein
151325	150384	CDS
			inference	ab initio prediction:Prodigal:2.60
			inference	protein motif:Cdd:COG1721
			locus_tag	RSULL_01494
			note	putative conserved protein (some members contain a von Willebrand factor type A (vWA) domain)
			product	hypothetical protein
152007	151336	CDS
			inference	ab initio prediction:Prodigal:2.60
			inference	protein motif:TIGRFAMs:TIGR02031
			locus_tag	RSULL_01495
			product	magnesium chelatase ATPase subunit D
>Feature scaffold170|size1341
7	540	CDS
			inference	ab initio prediction:Prodigal:2.60
			locus_tag	RSULL_01496
			product	hypothetical protein
>Feature scaffold171|size776
>Feature scaffold172|size764
3	179	CDS
			gene	groL_1
			inference	ab initio prediction:Prodigal:2.60
			inference	similar to AA sequence:UniProtKB:P23033
			locus_tag	RSULL_01497
			note	TPN60
			product	hypothetical protein
>Feature scaffold173|size748
366	572	CDS
			inference	ab initio prediction:Prodigal:2.60
			locus_tag	RSULL_01498
			product	hypothetical protein
>Feature scaffold174|size1034
601	296	CDS
			inference	ab initio prediction:Prodigal:2.60
			locus_tag	RSULL_01499
			product	hypothetical protein
676	987	CDS
			inference	ab initio prediction:Prodigal:2.60
			locus_tag	RSULL_01500
			product	hypothetical protein
>Feature scaffold175|size710
643	182	CDS
			inference	ab initio prediction:Prodigal:2.60
			locus_tag	RSULL_01501
			product	hypothetical protein
>Feature scaffold176|size707
157	378	CDS
			inference	ab initio prediction:Prodigal:2.60
			locus_tag	RSULL_01502
			product	hypothetical protein
642	427	CDS
			inference	ab initio prediction:Prodigal:2.60
			inference	similar to AA sequence:UniProtKB:P00275
			locus_tag	RSULL_01503
			product	Thioredoxin C-1
>Feature scaffold177|size683
624	385	CDS
			inference	ab initio prediction:Prodigal:2.60
			inference	protein motif:CLUSTERS:PRK08322
			locus_tag	RSULL_01504
			product	acetolactate synthase
>Feature scaffold178|size678
625	518	CDS
			inference	ab initio prediction:Prodigal:2.60
			locus_tag	RSULL_01505
			product	hypothetical protein
>Feature scaffold179|size651
>Feature scaffold17|size237428
10	219	CDS
			inference	ab initio prediction:Prodigal:2.60
			locus_tag	RSULL_01506
			product	hypothetical protein
368	1120	CDS
			inference	ab initio prediction:Prodigal:2.60
			inference	protein motif:Pfam:PF05368.7
			locus_tag	RSULL_01507
			product	NmrA-like family protein
1183	1608	CDS
			inference	ab initio prediction:Prodigal:2.60
			inference	protein motif:Pfam:PF07883.5
			locus_tag	RSULL_01508
			product	Cupin domain protein
1679	2347	CDS
			gene	ynaI_1
			inference	ab initio prediction:Prodigal:2.60
			inference	similar to AA sequence:UniProtKB:P0AEB5
			locus_tag	RSULL_01509
			product	MscS family inner membrane protein YnaI
2319	2708	CDS
			inference	ab initio prediction:Prodigal:2.60
			locus_tag	RSULL_01510
			product	hypothetical protein
2872	3396	CDS
			inference	ab initio prediction:Prodigal:2.60
			locus_tag	RSULL_01511
			product	hypothetical protein
4516	3311	CDS
			EC_number	1.6.-.-
			inference	ab initio prediction:Prodigal:2.60
			inference	similar to AA sequence:UniProtKB:O07220
			locus_tag	RSULL_01512
			product	NADH dehydrogenase-like proteinc/MT1860
5461	4631	CDS
			EC_number	1.11.1.10
			gene	cpo_1
			inference	ab initio prediction:Prodigal:2.60
			inference	similar to AA sequence:UniProtKB:P25026
			locus_tag	RSULL_01513
			product	Non-heme chloroperoxidase
6845	5895	CDS
			gene	soxS_1
			inference	ab initio prediction:Prodigal:2.60
			inference	similar to AA sequence:UniProtKB:P0A9E2
			locus_tag	RSULL_01514
			product	Regulatory protein SoxS
7664	7867	CDS
			gene	luxR_3
			inference	ab initio prediction:Prodigal:2.60
			inference	similar to AA sequence:UniProtKB:P12746
			locus_tag	RSULL_01515
			product	Transcriptional activator protein LuxR
8028	9098	CDS
			gene	nagC_1
			inference	ab initio prediction:Prodigal:2.60
			inference	similar to AA sequence:UniProtKB:P0AF20
			locus_tag	RSULL_01516
			product	N-acetylglucosamine repressor
10370	9156	CDS
			gene	nagC_2
			inference	ab initio prediction:Prodigal:2.60
			inference	similar to AA sequence:UniProtKB:P0AF20
			locus_tag	RSULL_01517
			product	N-acetylglucosamine repressor
11205	10477	CDS
			inference	ab initio prediction:Prodigal:2.60
			inference	protein motif:Cdd:COG0383
			locus_tag	RSULL_01518
			product	Alpha-mannosidase
13576	11144	CDS
			EC_number	3.2.1.170
			gene	mngB
			inference	ab initio prediction:Prodigal:2.60
			inference	similar to AA sequence:UniProtKB:P54746
			locus_tag	RSULL_01519
			product	Mannosylglycerate hydrolase
14447	13605	CDS
			gene	araQ_3
			inference	ab initio prediction:Prodigal:2.60
			inference	similar to AA sequence:UniProtKB:P94530
			locus_tag	RSULL_01520
			product	L-arabinose transport system permease protein AraQ
15376	14444	CDS
			gene	lacF_2
			inference	ab initio prediction:Prodigal:2.60
			inference	similar to AA sequence:UniProtKB:P29823
			locus_tag	RSULL_01521
			product	Lactose transport system permease protein LacF
16767	15466	CDS
			inference	ab initio prediction:Prodigal:2.60
			inference	protein motif:CLUSTERS:PRK09474
			locus_tag	RSULL_01522
			product	maltose ABC transporter periplasmic protein
18356	17481	CDS
			gene	btr_1
			inference	ab initio prediction:Prodigal:2.60
			inference	similar to AA sequence:UniProtKB:P40408
			locus_tag	RSULL_01523
			product	Bacillibactin transport regulator
18569	20035	CDS
			EC_number	3.2.1.22
			gene	melA_1
			inference	ab initio prediction:Prodigal:2.60
			inference	similar to AA sequence:UniProtKB:P06720
			locus_tag	RSULL_01524
			product	Alpha-galactosidase
20154	22241	CDS
			inference	ab initio prediction:Prodigal:2.60
			inference	similar to AA sequence:UniProtKB:Q9RU24
			locus_tag	RSULL_01525
			product	putative ABC transporter-binding protein precursor
22358	23365	CDS
			gene	gsiC_2
			inference	ab initio prediction:Prodigal:2.60
			inference	similar to AA sequence:UniProtKB:P75798
			locus_tag	RSULL_01526
			product	Glutathione transport system permease protein GsiC
23367	24500	CDS
			gene	oppC_1
			inference	ab initio prediction:Prodigal:2.60
			inference	similar to AA sequence:UniProtKB:P08006
			locus_tag	RSULL_01527
			product	Oligopeptide transport system permease protein OppC
24511	26178	CDS
			EC_number	3.6.3.-
			gene	gsiA_3
			inference	ab initio prediction:Prodigal:2.60
			inference	similar to AA sequence:UniProtKB:P75796
			locus_tag	RSULL_01528
			product	Glutathione import ATP-binding protein GsiA
26201	27571	CDS
			EC_number	3.2.1.22
			gene	melA_2
			inference	ab initio prediction:Prodigal:2.60
			inference	similar to AA sequence:UniProtKB:P06720
			locus_tag	RSULL_01529
			product	Alpha-galactosidase
27776	27982	CDS
			gene	cspA_4
			inference	ab initio prediction:Prodigal:2.60
			inference	similar to AA sequence:UniProtKB:Q9Z3S6
			locus_tag	RSULL_01530
			product	Cold shock protein CspA
28376	28035	CDS
			inference	ab initio prediction:Prodigal:2.60
			inference	protein motif:TIGRFAMs:TIGR02385
			locus_tag	RSULL_01531
			product	addiction module toxin, RelE/StbE family
28848	28381	CDS
			inference	ab initio prediction:Prodigal:2.60
			locus_tag	RSULL_01532
			product	hypothetical protein
29167	28907	CDS
			inference	ab initio prediction:Prodigal:2.60
			locus_tag	RSULL_01533
			product	hypothetical protein
29408	29157	CDS
			inference	ab initio prediction:Prodigal:2.60
			locus_tag	RSULL_01534
			product	hypothetical protein
30427	29702	CDS
			EC_number	4.1.1.3
			gene	proA_1
			inference	ab initio prediction:Prodigal:2.60
			inference	similar to AA sequence:UniProtKB:Q9AQI0
			locus_tag	RSULL_01535
			product	4-hydroxy-2-oxoglutarate aldolase
32182	30446	CDS
			EC_number	4.2.1.25
			gene	araC_2
			inference	ab initio prediction:Prodigal:2.60
			inference	similar to AA sequence:UniProtKB:Q1JUQ1
			locus_tag	RSULL_01536
			product	L-arabonate dehydratase
33123	32221	CDS
			EC_number	4.1.3.3
			gene	nanA_1
			inference	ab initio prediction:Prodigal:2.60
			inference	similar to AA sequence:UniProtKB:P0A6L4
			locus_tag	RSULL_01537
			product	N-acetylneuraminate lyase
34660	33161	CDS
			inference	ab initio prediction:Prodigal:2.60
			inference	protein motif:Pfam:PF01970.10
			locus_tag	RSULL_01538
			product	Tripartite tricarboxylate transporter TctA family protein
35173	34703	CDS
			inference	ab initio prediction:Prodigal:2.60
			inference	protein motif:Pfam:PF07331.5
			locus_tag	RSULL_01539
			product	Tripartite tricarboxylate transporter TctB family protein
36217	35237	CDS
			inference	ab initio prediction:Prodigal:2.60
			inference	protein motif:Cdd:COG0165
			locus_tag	RSULL_01540
			product	Argininosuccinate lyase
36451	37473	CDS
			gene	gntR_1
			inference	ab initio prediction:Prodigal:2.60
			inference	similar to AA sequence:UniProtKB:P0ACP5
			locus_tag	RSULL_01541
			product	Gluconate utilization system GNT-I transcriptional repressor
38031	38984	CDS
			gene	rbsB_3
			inference	ab initio prediction:Prodigal:2.60
			inference	similar to AA sequence:UniProtKB:P0A2C5
			locus_tag	RSULL_01542
			product	D-ribose-binding periplasmic protein precursor
39058	40170	CDS
			gene	rbsC_3
			inference	ab initio prediction:Prodigal:2.60
			inference	similar to AA sequence:UniProtKB:P0AGI1
			locus_tag	RSULL_01543
			product	Ribose transport system permease protein RbsC
40170	40949	CDS
			EC_number	3.6.3.17
			gene	araG
			inference	ab initio prediction:Prodigal:2.60
			inference	similar to AA sequence:UniProtKB:P0AAF3
			locus_tag	RSULL_01544
			product	Arabinose import ATP-binding protein AraG
41143	42234	CDS
			EC_number	1.1.1.18
			gene	iolG_1
			inference	ab initio prediction:Prodigal:2.60
			inference	similar to AA sequence:UniProtKB:Q8ZK57
			locus_tag	RSULL_01545
			product	Inositol 2-dehydrogenase
43793	42723	CDS
			EC_number	1.-.-.-
			gene	yjmD
			inference	ab initio prediction:Prodigal:2.60
			inference	similar to AA sequence:UniProtKB:O35045
			locus_tag	RSULL_01546
			product	putative zinc-type alcohol dehydrogenase-like protein YjmD
45010	43790	CDS
			gene	ynfM_1
			inference	ab initio prediction:Prodigal:2.60
			inference	similar to AA sequence:UniProtKB:P43531
			locus_tag	RSULL_01547
			product	Inner membrane transport protein YnfM
45812	45012	CDS
			EC_number	1.1.1.47
			gene	ycdF_1
			inference	ab initio prediction:Prodigal:2.60
			inference	similar to AA sequence:UniProtKB:P80869
			locus_tag	RSULL_01548
			product	Glucose 1-dehydrogenase 2
46622	45837	CDS
			EC_number	1.1.1.53
			inference	ab initio prediction:Prodigal:2.60
			inference	similar to AA sequence:UniProtKB:P19992
			locus_tag	RSULL_01549
			product	3-alpha-(or 20-beta)-hydroxysteroid dehydrogenase
47703	46627	CDS
			EC_number	1.3.1.32
			gene	tfdF_1
			inference	ab initio prediction:Prodigal:2.60
			inference	similar to AA sequence:UniProtKB:Q93T12
			locus_tag	RSULL_01550
			product	Maleylacetate reductase
47995	47708	CDS
			inference	ab initio prediction:Prodigal:2.60
			inference	protein motif:CLUSTERS:PRK12863
			locus_tag	RSULL_01551
			product	YciI-like protein
48330	47998	CDS
			inference	ab initio prediction:Prodigal:2.60
			inference	protein motif:Pfam:PF07876.6
			locus_tag	RSULL_01552
			product	Stress responsive A/B Barrel Domain protein
48446	49378	CDS
			gene	dmlR_7
			inference	ab initio prediction:Prodigal:2.60
			inference	similar to AA sequence:UniProtKB:P76250
			locus_tag	RSULL_01553
			product	D-malate degradation protein R
49511	50371	CDS
			EC_number	5.3.99.-
			gene	iolI_1
			inference	ab initio prediction:Prodigal:2.60
			inference	similar to AA sequence:UniProtKB:P42419
			locus_tag	RSULL_01554
			product	Inosose isomerase
50545	51384	CDS
			EC_number	1.13.11.37
			gene	chqB_1
			inference	ab initio prediction:Prodigal:2.60
			inference	similar to AA sequence:UniProtKB:Q5PXQ6
			locus_tag	RSULL_01555
			product	Hydroxyquinol 1,2-dioxygenase
51381	51722	CDS
			inference	ab initio prediction:Prodigal:2.60
			locus_tag	RSULL_01556
			product	hypothetical protein
52860	51880	CDS
			inference	ab initio prediction:Prodigal:2.60
			inference	protein motif:CLUSTERS:PRK00685
			locus_tag	RSULL_01557
			product	metal-dependent hydrolase
53337	53017	CDS
			EC_number	1.17.1.4
			gene	xdhA_1
			inference	ab initio prediction:Prodigal:2.60
			inference	similar to AA sequence:UniProtKB:Q46799
			locus_tag	RSULL_01558
			product	Xanthine dehydrogenase molybdenum-binding subunit
53530	54474	CDS
			gene	rhaS_2
			inference	ab initio prediction:Prodigal:2.60
			inference	similar to AA sequence:UniProtKB:P09377
			locus_tag	RSULL_01559
			product	L-rhamnose operon regulatory protein RhaS
54708	55166	CDS
			EC_number	1.3.99.16
			gene	iorA_1
			inference	ab initio prediction:Prodigal:2.60
			inference	similar to AA sequence:UniProtKB:Q51697
			locus_tag	RSULL_01560
			product	Isoquinoline 1-oxidoreductase subunit alpha
55170	57389	CDS
			EC_number	1.3.99.16
			gene	iorB_1
			inference	ab initio prediction:Prodigal:2.60
			inference	similar to AA sequence:UniProtKB:Q51698
			locus_tag	RSULL_01561
			product	Isoquinoline 1-oxidoreductase subunit beta
57908	58159	CDS
			inference	ab initio prediction:Prodigal:2.60
			locus_tag	RSULL_01562
			product	hypothetical protein
58681	58472	CDS
			inference	ab initio prediction:Prodigal:2.60
			locus_tag	RSULL_01563
			product	hypothetical protein
58801	59052	CDS
			inference	ab initio prediction:Prodigal:2.60
			locus_tag	RSULL_01564
			product	hypothetical protein
59159	59932	CDS
			EC_number	2.7.7.-
			inference	ab initio prediction:Prodigal:2.60
			inference	similar to AA sequence:UniProtKB:Q8E9K5
			locus_tag	RSULL_01565
			product	Adenosine monophosphate-protein transferase SoFic
61116	60319	CDS
			gene	ydcV_4
			inference	ab initio prediction:Prodigal:2.60
			inference	similar to AA sequence:UniProtKB:P0AFR9
			locus_tag	RSULL_01566
			product	Inner membrane ABC transporter permease protein YdcV
61967	61113	CDS
			gene	potB_2
			inference	ab initio prediction:Prodigal:2.60
			inference	similar to AA sequence:UniProtKB:P0AFK4
			locus_tag	RSULL_01567
			product	Spermidine/putrescine transport system permease protein PotB
63001	61964	CDS
			EC_number	3.6.3.25
			gene	cysA_2
			inference	ab initio prediction:Prodigal:2.60
			inference	similar to AA sequence:UniProtKB:P14788
			locus_tag	RSULL_01568
			product	Sulfate/thiosulfate import ATP-binding protein CysA
64197	63109	CDS
			gene	potD_3
			inference	ab initio prediction:Prodigal:2.60
			inference	similar to AA sequence:UniProtKB:P0AFK9
			locus_tag	RSULL_01569
			product	Spermidine/putrescine-binding periplasmic protein precursor
65319	64258	CDS
			EC_number	3.5.3.7
			gene	gbh
			inference	ab initio prediction:Prodigal:2.60
			inference	similar to AA sequence:UniProtKB:Q8KZT5
			locus_tag	RSULL_01570
			product	Guanidinobutyrase
65485	66516	CDS
			gene	gcvA_2
			inference	ab initio prediction:Prodigal:2.60
			inference	similar to AA sequence:UniProtKB:P0A9F6
			locus_tag	RSULL_01571
			product	Gcv operon activator
66541	67704	CDS
			EC_number	2.6.1.1
			gene	aspC_1
			inference	ab initio prediction:Prodigal:2.60
			inference	similar to AA sequence:UniProtKB:Q9X0Y2
			locus_tag	RSULL_01572
			product	Aspartate aminotransferase
67784	68719	CDS
			EC_number	4.2.2.-
			gene	slt_1
			inference	ab initio prediction:Prodigal:2.60
			inference	similar to AA sequence:UniProtKB:P0AGC3
			locus_tag	RSULL_01573
			product	Soluble lytic murein transglycosylase precursor
69388	68729	CDS
			EC_number	5.2.1.4
			gene	nagL
			inference	ab initio prediction:Prodigal:2.60
			inference	similar to AA sequence:UniProtKB:O86043
			locus_tag	RSULL_01574
			product	Maleylpyruvate isomerase
70413	69397	CDS
			EC_number	4.3.2.3
			inference	ab initio prediction:Prodigal:2.60
			inference	similar to AA sequence:UniProtKB:Q39BA7
			locus_tag	RSULL_01575
			product	Ureidoglycolate lyase
71809	70454	CDS
			EC_number	1.13.11.5
			gene	hmgA
			inference	ab initio prediction:Prodigal:2.60
			inference	similar to AA sequence:UniProtKB:Q9X4F5
			locus_tag	RSULL_01576
			product	Homogentisate 1,2-dioxygenase
71832	72326	CDS
			inference	ab initio prediction:Prodigal:2.60
			inference	protein motif:CLUSTERS:PRK10870
			locus_tag	RSULL_01577
			product	transcriptional repressor MprA
74118	72772	CDS
			inference	ab initio prediction:Prodigal:2.60
			inference	protein motif:TIGRFAMs:TIGR00785
			locus_tag	RSULL_01578
			product	transporter, divalent anion:Na+ symporter (DASS) family
75729	74215	CDS
			EC_number	6.2.1.3
			gene	lcfB_1
			inference	ab initio prediction:Prodigal:2.60
			inference	similar to AA sequence:UniProtKB:O07610
			locus_tag	RSULL_01579
			product	Long-chain-fatty-acid--CoA ligase
77149	75755	CDS
			inference	ab initio prediction:Prodigal:2.60
			inference	protein motif:Pfam:PF05292.5
			locus_tag	RSULL_01580
			product	Malonyl-CoA decarboxylase (MCD)
77306	77956	CDS
			gene	csiR_2
			inference	ab initio prediction:Prodigal:2.60
			inference	similar to AA sequence:UniProtKB:P37338
			locus_tag	RSULL_01581
			product	Carbon starvation induced regulator
78828	78322	CDS
			inference	ab initio prediction:Prodigal:2.60
			inference	protein motif:Cdd:COG4101
			locus_tag	RSULL_01582
			product	putative mannose-6-phosphate isomerase
79413	78865	CDS
			inference	ab initio prediction:Prodigal:2.60
			inference	protein motif:CLUSTERS:PRK09437
			locus_tag	RSULL_01583
			product	thioredoxin-dependent thiol peroxidase
80426	79572	CDS
			gene	ssuC_4
			inference	ab initio prediction:Prodigal:2.60
			inference	similar to AA sequence:UniProtKB:P40401
			locus_tag	RSULL_01584
			product	Putative aliphatic sulfonates transport permease protein SsuC
81211	80423	CDS
			EC_number	3.6.3.36
			gene	tauB_2
			inference	ab initio prediction:Prodigal:2.60
			inference	similar to AA sequence:UniProtKB:Q47538
			locus_tag	RSULL_01585
			product	Taurine import ATP-binding protein TauB
82280	81267	CDS
			gene	tauA
			inference	ab initio prediction:Prodigal:2.60
			inference	similar to AA sequence:UniProtKB:Q47537
			locus_tag	RSULL_01586
			product	Sulfate starvation-induced protein 1
82506	83858	CDS
			inference	ab initio prediction:Prodigal:2.60
			locus_tag	RSULL_01587
			product	hypothetical protein
84456	84118	CDS
			inference	ab initio prediction:Prodigal:2.60
			locus_tag	RSULL_01588
			product	hypothetical protein
84882	84577	CDS
			inference	ab initio prediction:Prodigal:2.60
			inference	protein motif:Pfam:PF05016.8
			locus_tag	RSULL_01589
			product	Plasmid stabilisation system protein
85151	84879	CDS
			inference	ab initio prediction:Prodigal:2.60
			inference	protein motif:Pfam:PF01402.15
			locus_tag	RSULL_01590
			product	Ribbon-helix-helix protein, copG family
85213	85737	CDS
			inference	ab initio prediction:Prodigal:2.60
			locus_tag	RSULL_01591
			product	hypothetical protein
86257	86502	CDS
			inference	ab initio prediction:Prodigal:2.60
			inference	protein motif:TIGRFAMs:TIGR01552
			locus_tag	RSULL_01592
			product	prevent-host-death family protein
86499	86927	CDS
			inference	ab initio prediction:Prodigal:2.60
			inference	protein motif:Cdd:COG5573
			locus_tag	RSULL_01593
			product	putative nucleic-acid-binding protein, contains PIN domain
87731	87243	CDS
			gene	lrp_1
			inference	ab initio prediction:Prodigal:2.60
			inference	similar to AA sequence:UniProtKB:P0ACJ0
			locus_tag	RSULL_01594
			product	Leucine-responsive regulatory protein
87860	88972	CDS
			EC_number	1.13.11.27
			gene	hpd_1
			inference	ab initio prediction:Prodigal:2.60
			inference	similar to AA sequence:UniProtKB:P80064
			locus_tag	RSULL_01595
			product	4-hydroxyphenylpyruvate dioxygenase
89659	89060	CDS
			inference	ab initio prediction:Prodigal:2.60
			inference	protein motif:Pfam:PF04955.6
			locus_tag	RSULL_01596
			product	HupE / UreJ protein
90847	89831	CDS
			gene	rafR_3
			inference	ab initio prediction:Prodigal:2.60
			inference	similar to AA sequence:UniProtKB:P21867
			locus_tag	RSULL_01597
			product	Raffinose operon repressor
91151	92416	CDS
			inference	ab initio prediction:Prodigal:2.60
			inference	similar to AA sequence:UniProtKB:Q9RUE8
			locus_tag	RSULL_01598
			product	putative ABC transporter-binding protein precursor
92487	93473	CDS
			gene	sugA_2
			inference	ab initio prediction:Prodigal:2.60
			inference	similar to AA sequence:UniProtKB:O50452
			locus_tag	RSULL_01599
			product	Trehalose transport system permease protein SugA
93473	94303	CDS
			gene	sugB_5
			inference	ab initio prediction:Prodigal:2.60
			inference	similar to AA sequence:UniProtKB:O50453
			locus_tag	RSULL_01600
			product	Trehalose transport system permease protein SugB
94316	95341	CDS
			EC_number	3.6.3.20
			gene	ugpC_5
			inference	ab initio prediction:Prodigal:2.60
			inference	similar to AA sequence:UniProtKB:P10907
			locus_tag	RSULL_01601
			product	sn-glycerol-3-phosphate import ATP-binding protein UgpC
95407	96192	CDS
			inference	ab initio prediction:Prodigal:2.60
			inference	protein motif:Cdd:COG4813
			locus_tag	RSULL_01602
			product	Trehalose utilization protein
96203	97318	CDS
			EC_number	1.1.1.292
			gene	afr_5
			inference	ab initio prediction:Prodigal:2.60
			inference	similar to AA sequence:UniProtKB:Q2I8V6
			locus_tag	RSULL_01603
			product	1,5-anhydro-D-fructose reductase
97465	98556	CDS
			EC_number	1.-.-.-
			gene	ycjS_2
			inference	ab initio prediction:Prodigal:2.60
			inference	similar to AA sequence:UniProtKB:P77503
			locus_tag	RSULL_01604
			product	putative oxidoreductase YcjS
99051	98779	CDS
			inference	ab initio prediction:Prodigal:2.60
			locus_tag	RSULL_01605
			product	hypothetical protein
101001	99103	CDS
			inference	ab initio prediction:Prodigal:2.60
			inference	similar to AA sequence:UniProtKB:Q9WYC4
			locus_tag	RSULL_01606
			product	putative ABC transporter ATP-binding protein
102877	101024	CDS
			EC_number	3.6.3.-
			inference	ab initio prediction:Prodigal:2.60
			inference	similar to AA sequence:UniProtKB:Q99T13
			locus_tag	RSULL_01607
			product	Putative multidrug export ATP-binding/permease protein
103968	105374	CDS
			inference	ab initio prediction:Prodigal:2.60
			locus_tag	RSULL_01608
			product	hypothetical protein
105448	107148	CDS
			inference	ab initio prediction:Prodigal:2.60
			inference	similar to AA sequence:UniProtKB:Q881J7
			locus_tag	RSULL_01609
			product	Blue-light-activated protein
107747	107064	CDS
			inference	ab initio prediction:Prodigal:2.60
			inference	protein motif:Cdd:COG3346
			locus_tag	RSULL_01610
			note	putative conserved protein
			product	hypothetical protein
108254	107853	CDS
			gene	cyoD
			inference	ab initio prediction:Prodigal:2.60
			inference	similar to AA sequence:UniProtKB:P0ABJ6
			locus_tag	RSULL_01611
			product	Cytochrome o ubiquinol oxidase protein CyoD
108871	108251	CDS
			EC_number	1.10.3.-
			gene	cyoC_1
			inference	ab initio prediction:Prodigal:2.60
			inference	similar to AA sequence:UniProtKB:P0ABJ3
			locus_tag	RSULL_01612
			product	Cytochrome o ubiquinol oxidase subunit 3
110880	108877	CDS
			EC_number	1.10.3.-
			gene	cyoB
			inference	ab initio prediction:Prodigal:2.60
			inference	similar to AA sequence:UniProtKB:P0ABI8
			locus_tag	RSULL_01613
			product	Ubiquinol oxidase subunit 1
112113	110926	CDS
			EC_number	1.10.3.-
			gene	cyoA
			inference	ab initio prediction:Prodigal:2.60
			inference	similar to AA sequence:UniProtKB:P0ABJ1
			locus_tag	RSULL_01614
			product	Ubiquinol oxidase subunit 2 precursor
112486	113820	CDS
			gene	yhjE_1
			inference	ab initio prediction:Prodigal:2.60
			inference	similar to AA sequence:UniProtKB:P37643
			locus_tag	RSULL_01615
			product	Inner membrane metabolite transport protein YhjE
114359	113889	CDS
			inference	ab initio prediction:Prodigal:2.60
			inference	similar to AA sequence:UniProtKB:Q98GN8
			locus_tag	RSULL_01616
			product	MlotiK1 channel
117181	114467	CDS
			inference	ab initio prediction:Prodigal:2.60
			inference	similar to AA sequence:UniProtKB:Q9WYC4
			locus_tag	RSULL_01617
			product	putative ABC transporter ATP-binding protein
118506	117373	CDS
			inference	ab initio prediction:Prodigal:2.60
			inference	protein motif:CLUSTERS:PRK00726
			locus_tag	RSULL_01618
			product	undecaprenyldiphospho-muramoylpentapeptide beta-N- acetylglucosaminyltransferase
119750	118503	CDS
			EC_number	2.4.1.57
			gene	pimB_2
			inference	ab initio prediction:Prodigal:2.60
			inference	similar to AA sequence:UniProtKB:A0R043
			locus_tag	RSULL_01619
			product	GDP-mannose-dependent alpha-(1-6)-phosphatidylinositol monomannoside mannosyltransferase
120970	119762	CDS
			inference	ab initio prediction:Prodigal:2.60
			inference	protein motif:Cdd:COG4671
			locus_tag	RSULL_01620
			product	putative glycosyl transferase
122236	121064	CDS
			gene	dppC_2
			inference	ab initio prediction:Prodigal:2.60
			inference	similar to AA sequence:UniProtKB:P26904
			locus_tag	RSULL_01621
			product	Dipeptide transport system permease protein DppC
123234	122236	CDS
			gene	dppB_3
			inference	ab initio prediction:Prodigal:2.60
			inference	similar to AA sequence:UniProtKB:P0AEF8
			locus_tag	RSULL_01622
			product	Dipeptide transport system permease protein DppB
125146	123236	CDS
			inference	ab initio prediction:Prodigal:2.60
			inference	similar to AA sequence:UniProtKB:Q9RU24
			locus_tag	RSULL_01623
			product	putative ABC transporter-binding protein precursor
127035	125140	CDS
			EC_number	3.6.3.-
			gene	gsiA_4
			inference	ab initio prediction:Prodigal:2.60
			inference	similar to AA sequence:UniProtKB:P75796
			locus_tag	RSULL_01624
			product	Glutathione import ATP-binding protein GsiA
128527	127184	CDS
			EC_number	4.6.1.1
			gene	cyaA_4
			inference	ab initio prediction:Prodigal:2.60
			inference	similar to AA sequence:UniProtKB:P40137
			locus_tag	RSULL_01625
			product	Adenylate cyclase 1
128976	130316	CDS
			EC_number	1.1.1.136
			gene	wbpA
			inference	ab initio prediction:Prodigal:2.60
			inference	similar to AA sequence:UniProtKB:G3XD94
			locus_tag	RSULL_01626
			product	UDP-N-acetyl-D-glucosamine 6-dehydrogenase
131481	130306	CDS
			inference	ab initio prediction:Prodigal:2.60
			locus_tag	RSULL_01627
			product	hypothetical protein
131605	132084	CDS
			inference	ab initio prediction:Prodigal:2.60
			inference	protein motif:Pfam:PF12692.1
			locus_tag	RSULL_01628
			product	S-adenosyl-L-methionine methyltransferase
132963	132085	CDS
			inference	ab initio prediction:Prodigal:2.60
			inference	protein motif:TIGRFAMs:TIGR01444
			locus_tag	RSULL_01629
			product	methyltransferase, FkbM family
134681	132963	CDS
			EC_number	4.6.1.1
			gene	cyaA_5
			inference	ab initio prediction:Prodigal:2.60
			inference	similar to AA sequence:UniProtKB:P40137
			locus_tag	RSULL_01630
			product	Adenylate cyclase 1
134984	136072	CDS
			EC_number	2.4.1.-
			gene	kanE_1
			inference	ab initio prediction:Prodigal:2.60
			inference	similar to AA sequence:UniProtKB:Q65CC7
			locus_tag	RSULL_01631
			product	Glycosyltransferase KanE
136069	136848	CDS
			inference	ab initio prediction:Prodigal:2.60
			inference	protein motif:Cdd:COG4671
			locus_tag	RSULL_01632
			product	putative glycosyl transferase
137660	136830	CDS
			inference	ab initio prediction:Prodigal:2.60
			inference	protein motif:CLUSTERS:PRK00055
			locus_tag	RSULL_01633
			product	ribonuclease Z
138673	137771	CDS
			EC_number	1.1.1.69
			gene	gno_1
			inference	ab initio prediction:Prodigal:2.60
			inference	similar to AA sequence:UniProtKB:P50199
			locus_tag	RSULL_01634
			product	Gluconate 5-dehydrogenase
138790	139293	CDS
			inference	ab initio prediction:Prodigal:2.60
			inference	protein motif:Cdd:COG3153
			locus_tag	RSULL_01635
			product	putative acetyltransferase
140024	139308	CDS
			gene	livF_3
			inference	ab initio prediction:Prodigal:2.60
			inference	similar to AA sequence:UniProtKB:P22731
			locus_tag	RSULL_01636
			product	LIV-I protein F
140769	140005	CDS
			EC_number	3.6.3.-
			gene	lptB_2
			inference	ab initio prediction:Prodigal:2.60
			inference	similar to AA sequence:UniProtKB:P45073
			locus_tag	RSULL_01637
			product	Lipopolysaccharide export system ATP-binding protein LptB
141773	140766	CDS
			inference	ab initio prediction:Prodigal:2.60
			inference	protein motif:CLUSTERS:PRK11301
			locus_tag	RSULL_01638
			product	leucine/isoleucine/valine transporter permease subunit
142638	141775	CDS
			gene	livH_3
			inference	ab initio prediction:Prodigal:2.60
			inference	similar to AA sequence:UniProtKB:P0AEX7
			locus_tag	RSULL_01639
			product	LIV-I protein H
144000	142828	CDS
			gene	braC_2
			inference	ab initio prediction:Prodigal:2.60
			inference	similar to AA sequence:UniProtKB:P21175
			locus_tag	RSULL_01640
			product	Leucine-, isoleucine-, valine-, threonine-, and alanine-binding protein precursor
145299	144163	CDS
			EC_number	5.5.1.2
			gene	pcaB_1
			inference	ab initio prediction:Prodigal:2.60
			inference	similar to AA sequence:UniProtKB:Q59092
			locus_tag	RSULL_01641
			product	3-carboxy-cis,cis-muconate cycloisomerase
146491	145322	CDS
			inference	ab initio prediction:Prodigal:2.60
			inference	protein motif:Pfam:PF01757.16
			locus_tag	RSULL_01642
			product	Acyltransferase family protein
147287	146676	CDS
			EC_number	1.13.11.3
			gene	pcaG
			inference	ab initio prediction:Prodigal:2.60
			inference	similar to AA sequence:UniProtKB:P20371
			locus_tag	RSULL_01643
			product	Protocatechuate 3,4-dioxygenase alpha chain
148039	147290	CDS
			EC_number	1.13.11.3
			gene	pcaH
			inference	ab initio prediction:Prodigal:2.60
			inference	similar to AA sequence:UniProtKB:P00437
			locus_tag	RSULL_01644
			product	Protocatechuate 3,4-dioxygenase beta chain
148453	148049	CDS
			inference	ab initio prediction:Prodigal:2.60
			inference	protein motif:TIGRFAMs:TIGR02425
			locus_tag	RSULL_01645
			product	4-carboxymuconolactone decarboxylase
149259	148450	CDS
			EC_number	3.1.1.24
			gene	catD_1
			inference	ab initio prediction:Prodigal:2.60
			inference	similar to AA sequence:UniProtKB:P00632
			locus_tag	RSULL_01646
			product	3-oxoadipate enol-lactonase 2
149352	150275	CDS
			gene	gbpR_1
			inference	ab initio prediction:Prodigal:2.60
			inference	similar to AA sequence:UniProtKB:P52661
			locus_tag	RSULL_01647
			product	Galactose-binding protein regulator
150834	150223	CDS
			inference	ab initio prediction:Prodigal:2.60
			locus_tag	RSULL_01648
			product	hypothetical protein
151001	151267	CDS
			inference	ab initio prediction:Prodigal:2.60
			inference	protein motif:Cdd:COG5552
			locus_tag	RSULL_01649
			note	putative conserved protein
			product	hypothetical protein
151983	152465	CDS
			inference	ab initio prediction:Prodigal:2.60
			locus_tag	RSULL_01650
			product	hypothetical protein
153011	153367	CDS
			inference	ab initio prediction:Prodigal:2.60
			locus_tag	RSULL_01651
			product	hypothetical protein
153527	154435	CDS
			inference	ab initio prediction:Prodigal:2.60
			locus_tag	RSULL_01652
			product	hypothetical protein
155194	154727	CDS
			inference	ab initio prediction:Prodigal:2.60
			inference	protein motif:Pfam:PF01527.14
			locus_tag	RSULL_01653
			product	Transposase
155553	155377	CDS
			inference	ab initio prediction:Prodigal:2.60
			locus_tag	RSULL_01654
			product	hypothetical protein
157058	155589	CDS
			gene	hsrA_1
			inference	ab initio prediction:Prodigal:2.60
			inference	similar to AA sequence:UniProtKB:P31474
			locus_tag	RSULL_01655
			product	High-copy suppressor of rspA
157508	157933	CDS
			inference	ab initio prediction:Prodigal:2.60
			inference	protein motif:Cdd:COG3607
			locus_tag	RSULL_01656
			product	putative lactoylglutathione lyase
158223	158020	CDS
			inference	ab initio prediction:Prodigal:2.60
			locus_tag	RSULL_01657
			product	hypothetical protein
158537	158274	CDS
			inference	ab initio prediction:Prodigal:2.60
			locus_tag	RSULL_01658
			product	hypothetical protein
158787	158539	CDS
			inference	ab initio prediction:Prodigal:2.60
			locus_tag	RSULL_01659
			product	hypothetical protein
159661	158747	CDS
			inference	ab initio prediction:Prodigal:2.60
			inference	protein motif:Pfam:PF02485.15
			locus_tag	RSULL_01660
			product	Core-2/I-Branching enzyme
161526	159901	CDS
			gene	groL_2
			inference	ab initio prediction:Prodigal:2.60
			inference	similar to AA sequence:UniProtKB:P23033
			locus_tag	RSULL_01661
			note	TPN60
			product	hypothetical protein
161886	161590	CDS
			inference	ab initio prediction:Prodigal:2.60
			inference	protein motif:CLUSTERS:PRK00364
			locus_tag	RSULL_01662
			product	co-chaperonin GroES
162311	165556	CDS
			EC_number	2.4.99.16
			gene	glgE1
			inference	ab initio prediction:Prodigal:2.60
			inference	similar to AA sequence:UniProtKB:Q9L1K2
			locus_tag	RSULL_01663
			product	Alpha-1,4-glucan:maltose-1-phosphate maltosyltransferase 1
165572	168886	CDS
			EC_number	3.2.1.1
			gene	treS_1
			inference	ab initio prediction:Prodigal:2.60
			inference	similar to AA sequence:UniProtKB:A0R6E0
			locus_tag	RSULL_01664
			product	Trehalose synthase/amylase TreS
168883	171090	CDS
			EC_number	2.4.1.18
			gene	glgB_1
			inference	ab initio prediction:Prodigal:2.60
			inference	similar to AA sequence:UniProtKB:Q8GQC5
			locus_tag	RSULL_01665
			product	1,4-alpha-glucan branching enzyme GlgB
173231	171168	CDS
			gene	cph2_5
			inference	ab initio prediction:Prodigal:2.60
			inference	similar to AA sequence:UniProtKB:Q55434
			locus_tag	RSULL_01666
			product	Bacteriophytochrome cph2
173952	174194	CDS
			inference	ab initio prediction:Prodigal:2.60
			locus_tag	RSULL_01667
			product	hypothetical protein
174209	174565	CDS
			inference	ab initio prediction:Prodigal:2.60
			inference	protein motif:Pfam:PF00036.26
			locus_tag	RSULL_01668
			product	EF hand
176230	174698	CDS
			inference	ab initio prediction:Prodigal:2.60
			inference	protein motif:Cdd:COG3436
			locus_tag	RSULL_01669
			product	Transposase
176660	176304	CDS
			inference	ab initio prediction:Prodigal:2.60
			inference	protein motif:Cdd:COG3436
			locus_tag	RSULL_01670
			product	Transposase
177106	176657	CDS
			inference	ab initio prediction:Prodigal:2.60
			inference	protein motif:CLUSTERS:PRK09413
			locus_tag	RSULL_01671
			product	IS2 repressor TnpA
177996	177763	CDS
			inference	ab initio prediction:Prodigal:2.60
			locus_tag	RSULL_01672
			product	hypothetical protein
178440	178628	CDS
			inference	ab initio prediction:Prodigal:2.60
			locus_tag	RSULL_01673
			product	hypothetical protein
178666	178902	CDS
			gene	rpsU_1
			inference	ab initio prediction:Prodigal:2.60
			inference	similar to AA sequence:UniProtKB:Q6N274
			locus_tag	RSULL_01674
			note	RRP-S21
			product	hypothetical protein
178964	179158	CDS
			inference	ab initio prediction:Prodigal:2.60
			locus_tag	RSULL_01675
			product	hypothetical protein
179538	179257	CDS
			inference	ab initio prediction:Prodigal:2.60
			locus_tag	RSULL_01676
			product	hypothetical protein
179759	181036	CDS
			inference	ab initio prediction:Prodigal:2.60
			inference	protein motif:TIGRFAMs:TIGR04047
			locus_tag	RSULL_01677
			product	glycosyltransferase, family
181045	182100	CDS
			inference	ab initio prediction:Prodigal:2.60
			inference	protein motif:Pfam:PF01370.15
			locus_tag	RSULL_01678
			product	NAD dependent epimerase/dehydratase family protein
182278	183411	CDS
			EC_number	3.2.1.14
			gene	chiA1
			inference	ab initio prediction:Prodigal:2.60
			inference	similar to AA sequence:UniProtKB:P20533
			locus_tag	RSULL_01679
			product	Chitinase A1 precursor
185043	183508	CDS
			gene	tuaB_3
			inference	ab initio prediction:Prodigal:2.60
			inference	similar to AA sequence:UniProtKB:O32273
			locus_tag	RSULL_01680
			product	Teichuronic acid biosynthesis protein TuaB
186338	185040	CDS
			inference	ab initio prediction:Prodigal:2.60
			inference	protein motif:TIGRFAMs:TIGR01843
			locus_tag	RSULL_01681
			product	type I secretion membrane fusion protein, HlyD family
188029	186464	CDS
			EC_number	2.7.10.-
			gene	ptk_2
			inference	ab initio prediction:Prodigal:2.60
			inference	similar to AA sequence:UniProtKB:O52788
			locus_tag	RSULL_01682
			product	Tyrosine-protein kinase ptk
189221	188082	CDS
			inference	ab initio prediction:Prodigal:2.60
			inference	protein motif:Pfam:PF00534.14
			locus_tag	RSULL_01683
			product	Glycosyl transferases group 1
190004	189234	CDS
			EC_number	2.4.1.187
			gene	tagA_2
			inference	ab initio prediction:Prodigal:2.60
			inference	similar to AA sequence:UniProtKB:P27620
			locus_tag	RSULL_01684
			product	Putative N-acetylmannosaminyltransferase
191161	190001	CDS
			inference	ab initio prediction:Prodigal:2.60
			locus_tag	RSULL_01685
			product	hypothetical protein
192388	191207	CDS
			EC_number	5.1.3.14
			gene	wecB
			inference	ab initio prediction:Prodigal:2.60
			inference	similar to AA sequence:UniProtKB:P27828
			locus_tag	RSULL_01686
			product	UDP-N-acetylglucosamine 2-epimerase
193859	193065	CDS
			inference	ab initio prediction:Prodigal:2.60
			locus_tag	RSULL_01687
			product	hypothetical protein
194573	194370	CDS
			inference	ab initio prediction:Prodigal:2.60
			locus_tag	RSULL_01688
			product	hypothetical protein
195766	194573	CDS
			inference	ab initio prediction:Prodigal:2.60
			locus_tag	RSULL_01689
			product	hypothetical protein
196746	195763	CDS
			inference	ab initio prediction:Prodigal:2.60
			locus_tag	RSULL_01690
			product	hypothetical protein
197318	197064	CDS
			inference	ab initio prediction:Prodigal:2.60
			locus_tag	RSULL_01691
			product	hypothetical protein
198061	198765	CDS
			EC_number	2.7.8.31
			gene	gumD
			inference	ab initio prediction:Prodigal:2.60
			inference	similar to AA sequence:UniProtKB:Q56770
			locus_tag	RSULL_01692
			product	UDP-glucose:undecaprenyl-phosphate glucose-1-phosphate transferase
198870	199784	CDS
			EC_number	1.1.1.281
			gene	rmd
			inference	ab initio prediction:Prodigal:2.60
			inference	similar to AA sequence:UniProtKB:Q9HTB6
			locus_tag	RSULL_01693
			product	GDP-6-deoxy-D-mannose reductase
199791	200858	CDS
			EC_number	2.4.1.21
			gene	glgA
			inference	ab initio prediction:Prodigal:2.60
			inference	similar to AA sequence:UniProtKB:O05313
			locus_tag	RSULL_01694
			product	Capsular glucan synthase
201628	201939	CDS
			inference	ab initio prediction:Prodigal:2.60
			locus_tag	RSULL_01695
			product	hypothetical protein
201981	203216	CDS
			inference	ab initio prediction:Prodigal:2.60
			locus_tag	RSULL_01696
			product	hypothetical protein
204053	203610	CDS
			inference	ab initio prediction:Prodigal:2.60
			inference	protein motif:Pfam:PF00583.18
			locus_tag	RSULL_01697
			product	Acetyltransferase (GNAT) family protein
205275	204103	CDS
			EC_number	1.14.13.2
			gene	pobA
			inference	ab initio prediction:Prodigal:2.60
			inference	similar to AA sequence:UniProtKB:P00438
			locus_tag	RSULL_01698
			product	p-hydroxybenzoate hydroxylase
205387	206268	CDS
			gene	btr_2
			inference	ab initio prediction:Prodigal:2.60
			inference	similar to AA sequence:UniProtKB:P40408
			locus_tag	RSULL_01699
			product	Bacillibactin transport regulator
207061	206306	CDS
			gene	pcaR
			inference	ab initio prediction:Prodigal:2.60
			inference	similar to AA sequence:UniProtKB:Q52154
			locus_tag	RSULL_01700
			product	Pca regulon regulatory protein
207216	207923	CDS
			EC_number	2.8.3.6
			gene	pcaI
			inference	ab initio prediction:Prodigal:2.60
			inference	similar to AA sequence:UniProtKB:Q01103
			locus_tag	RSULL_01701
			product	3-oxoadipate CoA-transferase subunit A
207920	208624	CDS
			EC_number	2.8.3.6
			gene	pcaJ
			inference	ab initio prediction:Prodigal:2.60
			inference	similar to AA sequence:UniProtKB:Q59091
			locus_tag	RSULL_01702
			product	3-oxoadipate CoA-transferase subunit B
208635	209840	CDS
			EC_number	2.3.1.174
			gene	pcaF
			inference	ab initio prediction:Prodigal:2.60
			inference	similar to AA sequence:UniProtKB:Q8VPF1
			locus_tag	RSULL_01703
			product	Beta-ketoadipyl-CoA thiolase
209963	210757	CDS
			EC_number	1.-.-.-
			gene	ydaD_1
			inference	ab initio prediction:Prodigal:2.60
			inference	similar to AA sequence:UniProtKB:P80873
			locus_tag	RSULL_01704
			product	General stress protein 39
210835	212988	CDS
			EC_number	3.2.1.-
			gene	glgX_1
			inference	ab initio prediction:Prodigal:2.60
			inference	similar to AA sequence:UniProtKB:P15067
			locus_tag	RSULL_01705
			product	Glycogen debranching enzyme
213005	214048	CDS
			inference	ab initio prediction:Prodigal:2.60
			inference	protein motif:CLUSTERS:PHA3101
			locus_tag	RSULL_01706
			product	DNA topoisomerase type I
214665	214099	CDS
			EC_number	3.2.-.-
			gene	yraA_2
			inference	ab initio prediction:Prodigal:2.60
			inference	similar to AA sequence:UniProtKB:O06006
			locus_tag	RSULL_01707
			product	Putative cysteine protease YraA
214797	215288	CDS
			inference	ab initio prediction:Prodigal:2.60
			inference	protein motif:Cdd:COG4297
			locus_tag	RSULL_01708
			product	putative protein containing double-stranded beta helix domain protein
215513	215770	CDS
			inference	ab initio prediction:Prodigal:2.60
			locus_tag	RSULL_01709
			product	hypothetical protein
215763	216179	CDS
			inference	ab initio prediction:Prodigal:2.60
			locus_tag	RSULL_01710
			product	hypothetical protein
217020	217739	CDS
			inference	ab initio prediction:Prodigal:2.60
			inference	protein motif:Cdd:COG1708
			locus_tag	RSULL_01711
			product	putative nucleotidyltransferases
217973	218389	CDS
			inference	ab initio prediction:Prodigal:2.60
			locus_tag	RSULL_01712
			product	hypothetical protein
218603	218481	CDS
			inference	ab initio prediction:Prodigal:2.60
			locus_tag	RSULL_01713
			product	hypothetical protein
219158	218808	CDS
			inference	ab initio prediction:Prodigal:2.60
			locus_tag	RSULL_01714
			product	hypothetical protein
219405	219151	CDS
			inference	ab initio prediction:Prodigal:2.60
			locus_tag	RSULL_01715
			product	hypothetical protein
219832	219500	CDS
			inference	ab initio prediction:Prodigal:2.60
			inference	protein motif:Pfam:PF12680.1
			locus_tag	RSULL_01716
			product	SnoaL-like domain protein
220293	219829	CDS
			gene	cnrH
			inference	ab initio prediction:Prodigal:2.60
			inference	similar to AA sequence:UniProtKB:P37978
			locus_tag	RSULL_01717
			product	RNA polymerase sigma factor CnrH
221150	220392	CDS
			inference	ab initio prediction:Prodigal:2.60
			inference	protein motif:CLUSTERS:PRK07231
			locus_tag	RSULL_01718
			product	3-ketoacyl-(acyl-carrier-protein) reductase
221608	221321	CDS
			inference	ab initio prediction:Prodigal:2.60
			locus_tag	RSULL_01719
			product	hypothetical protein
222847	222404	CDS
			inference	ab initio prediction:Prodigal:2.60
			locus_tag	RSULL_01720
			product	hypothetical protein
222913	223563	CDS
			inference	ab initio prediction:Prodigal:2.60
			locus_tag	RSULL_01721
			product	hypothetical protein
223977	224288	CDS
			inference	ab initio prediction:Prodigal:2.60
			locus_tag	RSULL_01722
			product	hypothetical protein
224434	227076	CDS
			EC_number	6.5.1.1
			gene	ykoU
			inference	ab initio prediction:Prodigal:2.60
			inference	similar to AA sequence:UniProtKB:O34398
			locus_tag	RSULL_01723
			product	putative ATP-dependent DNA ligase YkoU
227647	227426	CDS
			inference	ab initio prediction:Prodigal:2.60
			locus_tag	RSULL_01724
			product	hypothetical protein
228249	227740	CDS
			inference	ab initio prediction:Prodigal:2.60
			inference	similar to AA sequence:UniProtKB:P80485
			locus_tag	RSULL_01725
			note	T786P28D
			product	hypothetical protein
228815	228333	CDS
			gene	ibpA_1
			inference	ab initio prediction:Prodigal:2.60
			inference	similar to AA sequence:UniProtKB:P0C054
			locus_tag	RSULL_01726
			product	16 kDa heat shock protein A
228899	228809	misc_RNA
			inference	COORDINATES:profile:Infernal:1.1
			locus_tag	RSULL_01727
			product	ROSE
229145	231037	CDS
			gene	htpG
			inference	ab initio prediction:Prodigal:2.60
			inference	similar to AA sequence:UniProtKB:P58477
			locus_tag	RSULL_01728
			product	High temperature protein G
231343	231513	CDS
			inference	ab initio prediction:Prodigal:2.60
			locus_tag	RSULL_01729
			product	hypothetical protein
231929	231696	CDS
			inference	ab initio prediction:Prodigal:2.60
			locus_tag	RSULL_01730
			product	hypothetical protein
232032	231940	CDS
			inference	ab initio prediction:Prodigal:2.60
			locus_tag	RSULL_01731
			product	hypothetical protein
232561	233055	CDS
			inference	ab initio prediction:Prodigal:2.60
			inference	protein motif:Cdd:COG3153
			locus_tag	RSULL_01732
			product	putative acetyltransferase
233425	233550	CDS
			inference	ab initio prediction:Prodigal:2.60
			locus_tag	RSULL_01733
			product	hypothetical protein
234688	234446	CDS
			inference	ab initio prediction:Prodigal:2.60
			locus_tag	RSULL_01734
			product	hypothetical protein
235653	235898	CDS
			inference	ab initio prediction:Prodigal:2.60
			locus_tag	RSULL_01735
			product	hypothetical protein
236435	236863	CDS
			inference	ab initio prediction:Prodigal:2.60
			locus_tag	RSULL_01736
			product	hypothetical protein
>Feature scaffold180|size633
580	473	CDS
			inference	ab initio prediction:Prodigal:2.60
			locus_tag	RSULL_01737
			product	hypothetical protein
>Feature scaffold181|size624
>Feature scaffold182|size585
>Feature scaffold183|size867
646	230	CDS
			inference	ab initio prediction:Prodigal:2.60
			locus_tag	RSULL_01738
			product	hypothetical protein
>Feature scaffold184|size542
>Feature scaffold185|size516
>Feature scaffold186|size514
>Feature scaffold187|size508
494	276	CDS
			inference	ab initio prediction:Prodigal:2.60
			locus_tag	RSULL_01739
			product	hypothetical protein
>Feature scaffold188|size501
>Feature scaffold189|size486
62	256	CDS
			inference	ab initio prediction:Prodigal:2.60
			inference	similar to AA sequence:UniProtKB:P71571
			locus_tag	RSULL_01740
			product	Putative DNA ligase-like protein/MT0965
>Feature scaffold18|size101160
398	30	CDS
			gene	rpsP
			inference	ab initio prediction:Prodigal:2.60
			inference	similar to AA sequence:UniProtKB:Q2K382
			locus_tag	RSULL_01741
			product	30S ribosomal protein S16
769	449	CDS
			gene	tyrA
			inference	ab initio prediction:Prodigal:2.60
			inference	similar to AA sequence:UniProtKB:P07023
			locus_tag	RSULL_01742
			product	T-protein
2357	786	CDS
			gene	ffh
			inference	ab initio prediction:Prodigal:2.60
			inference	similar to AA sequence:UniProtKB:P0AGD7
			locus_tag	RSULL_01743
			product	p48
2491	2440	misc_RNA
			inference	COORDINATES:profile:Infernal:1.1
			locus_tag	RSULL_01744
			product	ffh
5057	3108	CDS
			gene	fusA_1
			inference	ab initio prediction:Prodigal:2.60
			inference	similar to AA sequence:UniProtKB:P80868
			locus_tag	RSULL_01745
			product	Vegetative protein 19
5245	6150	CDS
			EC_number	5.1.1.7
			gene	dapF
			inference	ab initio prediction:Prodigal:2.60
			inference	similar to AA sequence:UniProtKB:B5ZTH4
			locus_tag	RSULL_01746
			product	Diaminopimelate epimerase
6147	7400	CDS
			EC_number	2.-.-.-
			gene	mtaB
			inference	ab initio prediction:Prodigal:2.60
			inference	similar to AA sequence:UniProtKB:P54462
			locus_tag	RSULL_01747
			product	Threonylcarbamoyladenosine tRNA methylthiotransferase MtaB
7436	8995	CDS
			gene	ftsY
			inference	ab initio prediction:Prodigal:2.60
			inference	similar to AA sequence:UniProtKB:P10121
			locus_tag	RSULL_01748
			product	Signal recognition particle receptor FtsY
9059	9703	CDS
			gene	yciB
			inference	ab initio prediction:Prodigal:2.60
			inference	similar to AA sequence:UniProtKB:P95745
			locus_tag	RSULL_01749
			product	Intracellular septation protein
9700	10287	CDS
			inference	ab initio prediction:Prodigal:2.60
			locus_tag	RSULL_01750
			product	hypothetical protein
10889	10284	CDS
			gene	cycY
			inference	ab initio prediction:Prodigal:2.60
			inference	similar to AA sequence:UniProtKB:P30960
			locus_tag	RSULL_01751
			product	Cytochrome c biogenesis protein CycY
11053	10886	CDS
			inference	ab initio prediction:Prodigal:2.60
			inference	protein motif:TIGRFAMs:TIGR03141
			locus_tag	RSULL_01752
			product	heme exporter protein CcmD
11817	11056	CDS
			gene	ccmC
			inference	ab initio prediction:Prodigal:2.60
			inference	similar to AA sequence:UniProtKB:P0ABM1
			locus_tag	RSULL_01753
			product	Cytochrome c-type biogenesis protein CcmC
12535	11876	CDS
			gene	ccmB
			inference	ab initio prediction:Prodigal:2.60
			inference	similar to AA sequence:UniProtKB:P0ABL8
			locus_tag	RSULL_01754
			product	Cytochrome c-type biogenesis protein CcmB
12717	12532	CDS
			inference	ab initio prediction:Prodigal:2.60
			locus_tag	RSULL_01755
			product	hypothetical protein
13364	12717	CDS
			EC_number	3.6.3.41
			gene	ccmA
			inference	ab initio prediction:Prodigal:2.60
			inference	similar to AA sequence:UniProtKB:P52218
			locus_tag	RSULL_01756
			product	Cytochrome c biogenesis ATP-binding export protein CcmA
13668	16313	CDS
			EC_number	4.2.1.3
			gene	acnA
			inference	ab initio prediction:Prodigal:2.60
			inference	similar to AA sequence:UniProtKB:P25516
			locus_tag	RSULL_01757
			product	Aconitate hydratase 1
16533	17273	CDS
			inference	ab initio prediction:Prodigal:2.60
			inference	protein motif:Cdd:COG5429
			locus_tag	RSULL_01758
			product	putative secreted protein
17551	17952	CDS
			inference	ab initio prediction:Prodigal:2.60
			locus_tag	RSULL_01759
			product	hypothetical protein
18515	17958	CDS
			EC_number	2.3.1.-
			gene	yncA_1
			inference	ab initio prediction:Prodigal:2.60
			inference	similar to AA sequence:UniProtKB:P76112
			locus_tag	RSULL_01760
			product	N-acyltransferase YncA
19346	18618	CDS
			gene	ybhL_2
			inference	ab initio prediction:Prodigal:2.60
			inference	similar to AA sequence:UniProtKB:P0AAC4
			locus_tag	RSULL_01761
			product	Inner membrane protein YbhL
19427	19358	misc_RNA
			inference	COORDINATES:profile:Infernal:1.1
			locus_tag	RSULL_01762
			product	ybhL
22069	19526	CDS
			EC_number	3.6.3.-
			gene	macB_1
			inference	ab initio prediction:Prodigal:2.60
			inference	similar to AA sequence:UniProtKB:P75831
			locus_tag	RSULL_01763
			product	Macrolide export ATP-binding/permease protein MacB
22773	22066	CDS
			EC_number	3.6.3.-
			gene	lolD_2
			inference	ab initio prediction:Prodigal:2.60
			inference	similar to AA sequence:UniProtKB:P75957
			locus_tag	RSULL_01764
			product	Lipoprotein-releasing system ATP-binding protein LolD
22828	23472	CDS
			EC_number	3.1.1.2
			inference	ab initio prediction:Prodigal:2.60
			inference	similar to AA sequence:UniProtKB:Q07792
			locus_tag	RSULL_01765
			product	Arylesterase precursor
23541	24134	CDS
			EC_number	6.5.1.-
			gene	ligT
			inference	ab initio prediction:Prodigal:2.60
			inference	similar to AA sequence:UniProtKB:P37025
			locus_tag	RSULL_01766
			product	2'-5'-RNA ligase
24541	24041	CDS
			EC_number	3.1.3.48
			gene	yfkJ
			inference	ab initio prediction:Prodigal:2.60
			inference	similar to AA sequence:UniProtKB:O35016
			locus_tag	RSULL_01767
			product	Low molecular weight protein-tyrosine-phosphatase YfkJ
24578	24880	CDS
			EC_number	4.2.1.96
			gene	phhB
			inference	ab initio prediction:Prodigal:2.60
			inference	similar to AA sequence:UniProtKB:P65722
			locus_tag	RSULL_01768
			product	Putative pterin-4-alpha-carbinolamine dehydratase
24932	25321	CDS
			inference	ab initio prediction:Prodigal:2.60
			inference	protein motif:Cdd:COG3339
			locus_tag	RSULL_01769
			note	putative conserved protein
			product	hypothetical protein
25661	26176	CDS
			inference	ab initio prediction:Prodigal:2.60
			locus_tag	RSULL_01770
			product	hypothetical protein
26400	27629	CDS
			EC_number	2.1.1.-
			gene	rlmN
			inference	ab initio prediction:Prodigal:2.60
			inference	similar to AA sequence:UniProtKB:P36979
			locus_tag	RSULL_01771
			product	Dual-specificity RNA methyltransferase RlmN
27720	28673	CDS
			inference	ab initio prediction:Prodigal:2.60
			inference	protein motif:Cdd:COG2984
			locus_tag	RSULL_01772
			product	ABC-type uncharacterized transport system, periplasmic component
28794	29675	CDS
			inference	ab initio prediction:Prodigal:2.60
			inference	protein motif:CLUSTERS:PRK09512
			locus_tag	RSULL_01773
			product	ribose ABC transporter permease protein
29672	30466	CDS
			gene	livF_4
			inference	ab initio prediction:Prodigal:2.60
			inference	similar to AA sequence:UniProtKB:P22731
			locus_tag	RSULL_01774
			product	LIV-I protein F
31119	30478	CDS
			gene	rhtB_1
			inference	ab initio prediction:Prodigal:2.60
			inference	similar to AA sequence:UniProtKB:P0AG34
			locus_tag	RSULL_01775
			product	Homoserine/homoserine lactone efflux protein
32051	31200	CDS
			EC_number	1.1.1.340
			gene	ptlF_1
			inference	ab initio prediction:Prodigal:2.60
			inference	similar to AA sequence:UniProtKB:Q82IY9
			locus_tag	RSULL_01776
			product	1-deoxy-11-beta-hydroxypentalenate dehydrogenase
32240	33463	CDS
			EC_number	6.3.4.5
			gene	argG
			inference	ab initio prediction:Prodigal:2.60
			inference	similar to AA sequence:UniProtKB:A6UE09
			locus_tag	RSULL_01777
			product	Argininosuccinate synthase
33593	34234	CDS
			gene	leuE_1
			inference	ab initio prediction:Prodigal:2.60
			inference	similar to AA sequence:UniProtKB:P76249
			locus_tag	RSULL_01778
			product	Leucine efflux protein
34672	34241	CDS
			inference	ab initio prediction:Prodigal:2.60
			locus_tag	RSULL_01779
			product	hypothetical protein
34884	36971	CDS
			EC_number	3.4.15.5
			gene	dcp
			inference	ab initio prediction:Prodigal:2.60
			inference	similar to AA sequence:UniProtKB:P24171
			locus_tag	RSULL_01780
			product	Peptidyl-dipeptidase dcp
37109	38689	CDS
			EC_number	3.1.3.1
			gene	phoD
			inference	ab initio prediction:Prodigal:2.60
			inference	similar to AA sequence:UniProtKB:P42251
			locus_tag	RSULL_01781
			product	Alkaline phosphatase D precursor
38816	40633	CDS
			gene	typA
			inference	ab initio prediction:Prodigal:2.60
			inference	similar to AA sequence:UniProtKB:P32132
			locus_tag	RSULL_01782
			product	Tyrosine phosphorylated protein A
40836	41342	CDS
			inference	ab initio prediction:Prodigal:2.60
			inference	protein motif:CLUSTERS:PRK03624
			locus_tag	RSULL_01783
			product	putative acetyltransferase
41521	42054	CDS
			EC_number	3.6.1.1
			gene	ppa
			inference	ab initio prediction:Prodigal:2.60
			inference	similar to AA sequence:UniProtKB:Q9ZCW5
			locus_tag	RSULL_01784
			product	Inorganic pyrophosphatase
42373	42059	CDS
			inference	ab initio prediction:Prodigal:2.60
			locus_tag	RSULL_01785
			product	hypothetical protein
42660	42370	CDS
			inference	ab initio prediction:Prodigal:2.60
			inference	protein motif:Pfam:PF02325.11
			locus_tag	RSULL_01786
			product	YGGT family protein
43608	42850	CDS
			inference	ab initio prediction:Prodigal:2.60
			inference	protein motif:CLUSTERS:PRK06490
			locus_tag	RSULL_01787
			product	glutamine amidotransferase
44083	43598	CDS
			inference	ab initio prediction:Prodigal:2.60
			inference	protein motif:Cdd:COG3793
			locus_tag	RSULL_01788
			product	Tellurite resistance protein
45704	44100	CDS
			inference	ab initio prediction:Prodigal:2.60
			inference	protein motif:TIGRFAMs:TIGR00540
			locus_tag	RSULL_01789
			product	heme biosynthesis-associated TPR protein
46961	45708	CDS
			inference	ab initio prediction:Prodigal:2.60
			inference	protein motif:Pfam:PF09731.3
			locus_tag	RSULL_01790
			product	Mitochondrial inner membrane protein
47756	47052	CDS
			inference	ab initio prediction:Prodigal:2.60
			inference	protein motif:CLUSTERS:PRK09189
			locus_tag	RSULL_01791
			product	uroporphyrinogen-III synthase
48692	47763	CDS
			EC_number	2.5.1.61
			gene	hemC
			inference	ab initio prediction:Prodigal:2.60
			inference	similar to AA sequence:UniProtKB:P64341
			locus_tag	RSULL_01792
			product	Porphobilinogen deaminase
48765	49862	CDS
			gene	gcp_1
			inference	ab initio prediction:Prodigal:2.60
			inference	similar to AA sequence:UniProtKB:P05852
			locus_tag	RSULL_01793
			product	t(6)A37 threonylcarbamoyladenosine biosynthesis protein
49859	50842	CDS
			EC_number	1.1.1.94
			gene	gpsA_2
			inference	ab initio prediction:Prodigal:2.60
			inference	similar to AA sequence:UniProtKB:Q97NF1
			locus_tag	RSULL_01794
			product	Glycerol-3-phosphate dehydrogenase [NAD(P)+]
50852	51145	CDS
			inference	ab initio prediction:Prodigal:2.60
			inference	protein motif:CLUSTERS:PRK12865
			locus_tag	RSULL_01795
			product	YciI-like protein
51149	51580	CDS
			inference	ab initio prediction:Prodigal:2.60
			inference	protein motif:Pfam:PF01878.12
			locus_tag	RSULL_01796
			product	EVE domain protein
51587	52234	CDS
			inference	ab initio prediction:Prodigal:2.60
			inference	protein motif:CLUSTERS:PRK00517
			locus_tag	RSULL_01797
			product	ribosomal protein L11 methyltransferase
52685	52224	CDS
			inference	ab initio prediction:Prodigal:2.60
			locus_tag	RSULL_01798
			product	hypothetical protein
53002	53397	CDS
			gene	sdhC
			inference	ab initio prediction:Prodigal:2.60
			inference	similar to AA sequence:UniProtKB:P69054
			locus_tag	RSULL_01799
			product	Succinate dehydrogenase cytochrome b556 subunit
53408	53788	CDS
			inference	ab initio prediction:Prodigal:2.60
			inference	protein motif:TIGRFAMs:TIGR02968
			locus_tag	RSULL_01800
			product	succinate dehydrogenase, hydrophobic membrane anchor protein
53796	55637	CDS
			EC_number	1.3.99.1
			gene	sdhA
			inference	ab initio prediction:Prodigal:2.60
			inference	similar to AA sequence:UniProtKB:P0AC41
			locus_tag	RSULL_01801
			product	Succinate dehydrogenase flavoprotein subunit
55649	56428	CDS
			EC_number	1.3.99.1
			gene	sdhB
			inference	ab initio prediction:Prodigal:2.60
			inference	similar to AA sequence:UniProtKB:P07014
			locus_tag	RSULL_01802
			product	Succinate dehydrogenase iron-sulfur subunit
56725	57231	CDS
			inference	ab initio prediction:Prodigal:2.60
			inference	protein motif:Pfam:PF02974.8
			locus_tag	RSULL_01803
			product	Protease inhibitor Inh
57278	58441	CDS
			inference	ab initio prediction:Prodigal:2.60
			inference	protein motif:Pfam:PF03969.10
			locus_tag	RSULL_01804
			product	AFG1-like ATPase
58619	59581	CDS
			EC_number	1.1.1.37
			gene	mdh_1
			inference	ab initio prediction:Prodigal:2.60
			inference	similar to AA sequence:UniProtKB:Q2K3E9
			locus_tag	RSULL_01805
			product	Malate dehydrogenase
59601	60797	CDS
			EC_number	6.2.1.5
			gene	sucC
			inference	ab initio prediction:Prodigal:2.60
			inference	similar to AA sequence:UniProtKB:A6UDP2
			locus_tag	RSULL_01806
			product	Succinyl-CoA ligase [ADP-forming] subunit beta
60801	61706	CDS
			EC_number	6.2.1.5
			gene	sucD
			inference	ab initio prediction:Prodigal:2.60
			inference	similar to AA sequence:UniProtKB:P80865
			locus_tag	RSULL_01807
			product	Succinyl-CoA ligase [ADP-forming] subunit alpha
61871	64855	CDS
			EC_number	1.2.4.2
			gene	sucA
			inference	ab initio prediction:Prodigal:2.60
			inference	similar to AA sequence:UniProtKB:P0AFG3
			locus_tag	RSULL_01808
			product	2-oxoglutarate dehydrogenase E1 component
64869	65186	CDS
			inference	ab initio prediction:Prodigal:2.60
			inference	protein motif:Pfam:PF03795.8
			locus_tag	RSULL_01809
			product	YCII-related domain protein
65216	66478	CDS
			EC_number	2.3.1.61
			gene	sucB
			inference	ab initio prediction:Prodigal:2.60
			inference	similar to AA sequence:UniProtKB:P0AFG6
			locus_tag	RSULL_01810
			product	Dihydrolipoyllysine-residue succinyltransferase component of 2-oxoglutarate dehydrogenase complex
66532	67086	CDS
			inference	ab initio prediction:Prodigal:2.60
			locus_tag	RSULL_01811
			product	hypothetical protein
67083	67835	CDS
			EC_number	1.1.1.47
			gene	ycdF_2
			inference	ab initio prediction:Prodigal:2.60
			inference	similar to AA sequence:UniProtKB:P80869
			locus_tag	RSULL_01812
			product	Glucose 1-dehydrogenase 2
67854	68492	CDS
			gene	rhtC_1
			inference	ab initio prediction:Prodigal:2.60
			inference	similar to AA sequence:UniProtKB:P0AG38
			locus_tag	RSULL_01813
			product	Threonine efflux protein
68520	69926	CDS
			EC_number	1.8.1.4
			gene	lpd3
			inference	ab initio prediction:Prodigal:2.60
			inference	similar to AA sequence:UniProtKB:P31046
			locus_tag	RSULL_01814
			product	Dihydrolipoyl dehydrogenase 3
71079	69979	CDS
			inference	ab initio prediction:Prodigal:2.60
			inference	protein motif:Pfam:PF01963.11
			locus_tag	RSULL_01815
			product	TraB family protein
72077	71142	CDS
			gene	xerC_2
			inference	ab initio prediction:Prodigal:2.60
			inference	similar to AA sequence:UniProtKB:P44818
			locus_tag	RSULL_01816
			product	Tyrosine recombinase XerC
72217	73164	CDS
			inference	ab initio prediction:Prodigal:2.60
			inference	protein motif:Pfam:PF01553.15
			locus_tag	RSULL_01817
			product	Acyltransferase
73186	74322	CDS
			inference	ab initio prediction:Prodigal:2.60
			inference	protein motif:CLUSTERS:PRK13539
			locus_tag	RSULL_01818
			product	cytochrome c biogenesis protein CcmA
74376	76592	CDS
			EC_number	3.6.4.-
			gene	priA
			inference	ab initio prediction:Prodigal:2.60
			inference	similar to AA sequence:UniProtKB:P17888
			locus_tag	RSULL_01819
			product	Primosomal protein N'
76674	77063	CDS
			inference	ab initio prediction:Prodigal:2.60
			locus_tag	RSULL_01820
			product	hypothetical protein
77318	77884	CDS
			gene	atpH
			inference	ab initio prediction:Prodigal:2.60
			inference	similar to AA sequence:UniProtKB:C3M9S4
			locus_tag	RSULL_01821
			product	F-type ATPase subunit delta
77884	79413	CDS
			EC_number	3.6.3.14
			gene	atpA
			inference	ab initio prediction:Prodigal:2.60
			inference	similar to AA sequence:UniProtKB:B5ZSN9
			locus_tag	RSULL_01822
			product	ATP synthase subunit alpha
79440	80324	CDS
			gene	atpG
			inference	ab initio prediction:Prodigal:2.60
			inference	similar to AA sequence:UniProtKB:P72246
			locus_tag	RSULL_01823
			product	F-ATPase gamma subunit
80348	81823	CDS
			EC_number	3.6.3.14
			gene	atpD
			inference	ab initio prediction:Prodigal:2.60
			inference	similar to AA sequence:UniProtKB:B5ZSN7
			locus_tag	RSULL_01824
			product	ATP synthase subunit beta
81823	82062	CDS
			inference	ab initio prediction:Prodigal:2.60
			locus_tag	RSULL_01825
			product	hypothetical protein
82062	82469	CDS
			gene	atpC
			inference	ab initio prediction:Prodigal:2.60
			inference	similar to AA sequence:UniProtKB:Q92LK9
			locus_tag	RSULL_01826
			product	F-ATPase epsilon subunit
83339	82761	CDS
			EC_number	1.7.-.-
			gene	azr_1
			inference	ab initio prediction:Prodigal:2.60
			inference	similar to AA sequence:UniProtKB:O07529
			locus_tag	RSULL_01827
			product	FMN-dependent NADPH-azoreductase
83411	83872	CDS
			gene	soxR_1
			inference	ab initio prediction:Prodigal:2.60
			inference	similar to AA sequence:UniProtKB:P0ACS2
			locus_tag	RSULL_01828
			product	Redox-sensitive transcriptional activator SoxR
84796	84020	CDS
			gene	glpR_2
			inference	ab initio prediction:Prodigal:2.60
			inference	similar to AA sequence:UniProtKB:P0ACL0
			locus_tag	RSULL_01829
			product	Glycerol-3-phosphate regulon repressor
84893	85663	CDS
			EC_number	1.1.1.100
			gene	fabG_5
			inference	ab initio prediction:Prodigal:2.60
			inference	similar to AA sequence:UniProtKB:P0A2C9
			locus_tag	RSULL_01830
			product	3-oxoacyl-[acyl-carrier-protein] reductase FabG
85767	86108	CDS
			gene	bigR_1
			inference	ab initio prediction:Prodigal:2.60
			inference	similar to AA sequence:UniProtKB:Q9PFB1
			locus_tag	RSULL_01831
			product	Biofilm growth-associated repressor
86180	87073	CDS
			gene	oxyR_1
			inference	ab initio prediction:Prodigal:2.60
			inference	similar to AA sequence:UniProtKB:P0ACQ4
			locus_tag	RSULL_01832
			product	Morphology and auto-aggregation control protein
87212	87691	CDS
			EC_number	1.6.99.5
			gene	nuoE
			inference	ab initio prediction:Prodigal:2.60
			inference	similar to AA sequence:UniProtKB:P65573
			locus_tag	RSULL_01833
			product	NADH-quinone oxidoreductase subunit E
87688	89244	CDS
			EC_number	1.12.1.3
			gene	hndC
			inference	ab initio prediction:Prodigal:2.60
			inference	similar to AA sequence:UniProtKB:Q46507
			locus_tag	RSULL_01834
			product	NADP-reducing hydrogenase subunit HndC
89251	92130	CDS
			EC_number	1.2.1.2
			inference	ab initio prediction:Prodigal:2.60
			inference	similar to AA sequence:UniProtKB:Q99RW4
			locus_tag	RSULL_01835
			product	Putative formate dehydrogenase
92130	92957	CDS
			inference	ab initio prediction:Prodigal:2.60
			inference	protein motif:CLUSTERS:PRK00724
			locus_tag	RSULL_01836
			product	formate dehydrogenase accessory protein
92947	93192	CDS
			inference	ab initio prediction:Prodigal:2.60
			inference	protein motif:Pfam:PF11390.2
			locus_tag	RSULL_01837
			product	NADH-dependant formate dehydrogenase delta subunit FdsD
93284	94942	CDS
			gene	yhjX_1
			inference	ab initio prediction:Prodigal:2.60
			inference	similar to AA sequence:UniProtKB:P37662
			locus_tag	RSULL_01838
			product	putative MFS-type transporter YhjX
95562	95086	CDS
			gene	cheW_2
			inference	ab initio prediction:Prodigal:2.60
			inference	similar to AA sequence:UniProtKB:P0A964
			locus_tag	RSULL_01839
			product	Chemotaxis protein CheW
96987	95788	CDS
			EC_number	2.6.1.13
			gene	rocD
			inference	ab initio prediction:Prodigal:2.60
			inference	similar to AA sequence:UniProtKB:P38021
			locus_tag	RSULL_01840
			product	Ornithine aminotransferase
97935	97000	CDS
			EC_number	3.5.3.1
			gene	arcA
			inference	ab initio prediction:Prodigal:2.60
			inference	similar to AA sequence:UniProtKB:P14012
			locus_tag	RSULL_01841
			product	Arginase
98067	98495	CDS
			gene	asnC
			inference	ab initio prediction:Prodigal:2.60
			inference	similar to AA sequence:UniProtKB:P0ACI6
			locus_tag	RSULL_01842
			product	Regulatory protein AsnC
101116	98492	CDS
			gene	tamB
			inference	ab initio prediction:Prodigal:2.60
			inference	similar to AA sequence:UniProtKB:Q57523
			locus_tag	RSULL_01843
			product	Autotransporter assembly factor TamB
>Feature scaffold190|size486
137	370	CDS
			inference	ab initio prediction:Prodigal:2.60
			locus_tag	RSULL_01844
			product	hypothetical protein
>Feature scaffold191|size485
59	253	CDS
			inference	ab initio prediction:Prodigal:2.60
			inference	similar to AA sequence:UniProtKB:P71571
			locus_tag	RSULL_01845
			product	Putative DNA ligase-like protein/MT0965
>Feature scaffold192|size479
>Feature scaffold193|size478
440	162	CDS
			gene	ccmE_1
			inference	ab initio prediction:Prodigal:2.60
			inference	similar to AA sequence:UniProtKB:Q9LA01
			locus_tag	RSULL_01846
			product	Heme chaperone CcmE
>Feature scaffold194|size627
162	518	CDS
			gene	oppF_2
			inference	ab initio prediction:Prodigal:2.60
			inference	similar to AA sequence:UniProtKB:P24137
			locus_tag	RSULL_01847
			product	Stage 0 sporulation protein KE
>Feature scaffold195|size454
>Feature scaffold196|size440
>Feature scaffold197|size436
>Feature scaffold198|size597
20	388	CDS
			inference	ab initio prediction:Prodigal:2.60
			locus_tag	RSULL_01848
			product	hypothetical protein
>Feature scaffold199|size414
>Feature scaffold19|size99103
94	255	CDS
			inference	ab initio prediction:Prodigal:2.60
			inference	protein motif:Cdd:COG4454
			locus_tag	RSULL_01849
			product	putative copper-binding protein
260	649	CDS
			inference	ab initio prediction:Prodigal:2.60
			inference	protein motif:CLUSTERS:PRK02710
			locus_tag	RSULL_01850
			product	plastocyanin
672	956	CDS
			inference	ab initio prediction:Prodigal:2.60
			inference	protein motif:CLUSTERS:PRK09838
			locus_tag	RSULL_01851
			product	periplasmic copper-binding protein
1014	1475	CDS
			inference	ab initio prediction:Prodigal:2.60
			inference	protein motif:Pfam:PF04214.7
			locus_tag	RSULL_01852
			product	Protein of unknown function, DUF
3745	1979	CDS
			inference	ab initio prediction:Prodigal:2.60
			inference	protein motif:CLUSTERS:PRK10153
			locus_tag	RSULL_01853
			product	DNA-binding transcriptional activator CadC
4318	4136	CDS
			inference	ab initio prediction:Prodigal:2.60
			locus_tag	RSULL_01854
			product	hypothetical protein
4840	5037	CDS
			inference	ab initio prediction:Prodigal:2.60
			locus_tag	RSULL_01855
			product	hypothetical protein
5321	5118	CDS
			inference	ab initio prediction:Prodigal:2.60
			locus_tag	RSULL_01856
			product	hypothetical protein
5333	6352	CDS
			gene	cdhR_2
			inference	ab initio prediction:Prodigal:2.60
			inference	similar to AA sequence:UniProtKB:Q9HTH5
			locus_tag	RSULL_01857
			product	Carnitine catabolism transcriptional activator
7700	6369	CDS
			gene	pleD_1
			inference	ab initio prediction:Prodigal:2.60
			inference	similar to AA sequence:UniProtKB:Q9A5I5
			locus_tag	RSULL_01858
			product	Stalked cell differentiation-controlling protein
8737	7907	CDS
			gene	cheY_4
			inference	ab initio prediction:Prodigal:2.60
			inference	similar to AA sequence:UniProtKB:P71403
			locus_tag	RSULL_01859
			note	Chemotaxis protein CheY homolog
			product	hypothetical protein
9168	8905	CDS
			inference	ab initio prediction:Prodigal:2.60
			locus_tag	RSULL_01860
			product	hypothetical protein
11774	9291	CDS
			inference	ab initio prediction:Prodigal:2.60
			inference	similar to AA sequence:UniProtKB:Q57362
			locus_tag	RSULL_01861
			product	putative MscS family protein.1 precursor
12456	11905	CDS
			inference	ab initio prediction:Prodigal:2.60
			locus_tag	RSULL_01862
			product	hypothetical protein
13532	12477	CDS
			EC_number	2.7.13.3
			inference	ab initio prediction:Prodigal:2.60
			inference	similar to AA sequence:UniProtKB:Q2NB77
			locus_tag	RSULL_01863
			product	Blue-light-activated histidine kinase 2
15269	13806	CDS
			gene	hsrA_2
			inference	ab initio prediction:Prodigal:2.60
			inference	similar to AA sequence:UniProtKB:P31474
			locus_tag	RSULL_01864
			product	High-copy suppressor of rspA
15493	15753	CDS
			inference	ab initio prediction:Prodigal:2.60
			locus_tag	RSULL_01865
			product	hypothetical protein
15863	16837	CDS
			inference	ab initio prediction:Prodigal:2.60
			inference	protein motif:TIGRFAMs:TIGR00950
			locus_tag	RSULL_01866
			product	carboxylate/amino acid/amine transporter
16960	17193	CDS
			inference	ab initio prediction:Prodigal:2.60
			locus_tag	RSULL_01867
			product	hypothetical protein
17277	17513	CDS
			inference	ab initio prediction:Prodigal:2.60
			locus_tag	RSULL_01868
			product	hypothetical protein
17708	17520	CDS
			inference	ab initio prediction:Prodigal:2.60
			locus_tag	RSULL_01869
			product	hypothetical protein
17968	18372	CDS
			inference	ab initio prediction:Prodigal:2.60
			locus_tag	RSULL_01870
			product	hypothetical protein
18581	18423	CDS
			inference	ab initio prediction:Prodigal:2.60
			locus_tag	RSULL_01871
			product	hypothetical protein
18920	19162	CDS
			inference	ab initio prediction:Prodigal:2.60
			locus_tag	RSULL_01872
			product	hypothetical protein
19344	19201	CDS
			inference	ab initio prediction:Prodigal:2.60
			locus_tag	RSULL_01873
			product	hypothetical protein
19495	20025	CDS
			gene	adhB_2
			inference	ab initio prediction:Prodigal:2.60
			inference	similar to AA sequence:UniProtKB:Q47945
			locus_tag	RSULL_01874
			product	G3-ADH subunit II
20753	20896	CDS
			inference	ab initio prediction:Prodigal:2.60
			locus_tag	RSULL_01875
			product	hypothetical protein
21189	21500	CDS
			inference	ab initio prediction:Prodigal:2.60
			locus_tag	RSULL_01876
			product	hypothetical protein
21846	21586	CDS
			inference	ab initio prediction:Prodigal:2.60
			locus_tag	RSULL_01877
			product	hypothetical protein
22027	22314	CDS
			inference	ab initio prediction:Prodigal:2.60
			locus_tag	RSULL_01878
			product	hypothetical protein
22602	22465	CDS
			inference	ab initio prediction:Prodigal:2.60
			locus_tag	RSULL_01879
			product	hypothetical protein
23159	22599	CDS
			inference	ab initio prediction:Prodigal:2.60
			locus_tag	RSULL_01880
			product	hypothetical protein
23500	23425	tRNA
			inference	COORDINATES:profile:Aragorn:1.2
			locus_tag	RSULL_01881
			product	tRNA-Lys(ctt)
24541	23627	CDS
			EC_number	5.3.3.17
			gene	phzF_1
			inference	ab initio prediction:Prodigal:2.60
			inference	similar to AA sequence:UniProtKB:Q51792
			locus_tag	RSULL_01882
			product	Trans-2,3-dihydro-3-hydroxyanthranilate isomerase
25352	24606	CDS
			inference	ab initio prediction:Prodigal:2.60
			locus_tag	RSULL_01883
			product	hypothetical protein
26461	25349	CDS
			inference	ab initio prediction:Prodigal:2.60
			inference	protein motif:TIGRFAMs:TIGR00633
			locus_tag	RSULL_01884
			product	exodeoxyribonuclease III (xth)
27562	26534	CDS
			EC_number	3.6.3.31
			gene	potA_5
			inference	ab initio prediction:Prodigal:2.60
			inference	similar to AA sequence:UniProtKB:Q7A679
			locus_tag	RSULL_01885
			product	Spermidine/putrescine import ATP-binding protein PotA
29244	27550	CDS
			gene	phnV_1
			inference	ab initio prediction:Prodigal:2.60
			inference	similar to AA sequence:UniProtKB:P96065
			locus_tag	RSULL_01886
			product	Putative 2-aminoethylphosphonate transport system permease protein PhnV
30239	29262	CDS
			gene	pgtC
			inference	ab initio prediction:Prodigal:2.60
			inference	similar to AA sequence:UniProtKB:P0A233
			locus_tag	RSULL_01887
			product	Phosphoglycerate transport regulatory protein PgtC precursor
30415	31473	CDS
			EC_number	1.1.1.-
			gene	gpr_3
			inference	ab initio prediction:Prodigal:2.60
			inference	similar to AA sequence:UniProtKB:Q46851
			locus_tag	RSULL_01888
			product	L-glyceraldehyde 3-phosphate reductase
32716	31496	CDS
			EC_number	2.6.1.39
			gene	lysN
			inference	ab initio prediction:Prodigal:2.60
			inference	similar to AA sequence:UniProtKB:Q72LL6
			locus_tag	RSULL_01889
			product	2-aminoadipate transaminase
32931	33140	CDS
			inference	ab initio prediction:Prodigal:2.60
			inference	protein motif:TIGRFAMs:TIGR01439
			locus_tag	RSULL_01890
			product	transcriptional regulator, AbrB family
33140	33517	CDS
			inference	ab initio prediction:Prodigal:2.60
			inference	protein motif:Cdd:COG4113
			locus_tag	RSULL_01891
			product	putative nucleic acid-binding protein, contains PIN domain
33514	34089	CDS
			EC_number	2.1.1.265
			gene	tehB
			inference	ab initio prediction:Prodigal:2.60
			inference	similar to AA sequence:UniProtKB:P25397
			locus_tag	RSULL_01892
			product	Tellurite methyltransferase
34541	34215	CDS
			inference	ab initio prediction:Prodigal:2.60
			locus_tag	RSULL_01893
			product	hypothetical protein
35311	34616	CDS
			EC_number	2.-.-.-
			gene	ynhG
			inference	ab initio prediction:Prodigal:2.60
			inference	similar to AA sequence:UniProtKB:P76193
			locus_tag	RSULL_01894
			product	putative L,D-transpeptidase YnhG precursor
36258	35308	CDS
			inference	ab initio prediction:Prodigal:2.60
			inference	protein motif:CLUSTERS:PRK11119
			locus_tag	RSULL_01895
			product	glycine betaine transporter periplasmic subunit
37618	36599	CDS
			EC_number	1.1.1.86
			gene	ilvC
			inference	ab initio prediction:Prodigal:2.60
			inference	similar to AA sequence:UniProtKB:Q9HVA2
			locus_tag	RSULL_01896
			product	Ketol-acid reductoisomerase
38318	37668	CDS
			inference	ab initio prediction:Prodigal:2.60
			inference	protein motif:Pfam:PF00440.17
			locus_tag	RSULL_01897
			product	Bacterial regulatory proteins, tetR family
39347	38439	CDS
			gene	exsA_1
			inference	ab initio prediction:Prodigal:2.60
			inference	similar to AA sequence:UniProtKB:P26993
			locus_tag	RSULL_01898
			product	Exoenzyme S synthesis regulatory protein ExsA
39459	39830	CDS
			inference	ab initio prediction:Prodigal:2.60
			inference	protein motif:Cdd:COG3324
			locus_tag	RSULL_01899
			product	putative enzyme related to lactoylglutathione lyase
40082	41128	CDS
			EC_number	1.1.1.2
			gene	adhC2
			inference	ab initio prediction:Prodigal:2.60
			inference	similar to AA sequence:UniProtKB:P0CH37
			locus_tag	RSULL_01900
			product	NADP-dependent alcohol dehydrogenase C 2
42425	41160	CDS
			EC_number	1.6.99.-
			gene	yjlD_1
			inference	ab initio prediction:Prodigal:2.60
			inference	similar to AA sequence:UniProtKB:P80861
			locus_tag	RSULL_01901
			product	NADH dehydrogenase-like protein YjlD
42980	42516	CDS
			gene	lrp_2
			inference	ab initio prediction:Prodigal:2.60
			inference	similar to AA sequence:UniProtKB:P0ACJ0
			locus_tag	RSULL_01902
			product	Leucine-responsive regulatory protein
43140	43859	CDS
			EC_number	5.1.1.-
			gene	racX
			inference	ab initio prediction:Prodigal:2.60
			inference	similar to AA sequence:UniProtKB:P32960
			locus_tag	RSULL_01903
			product	putative amino-acid racemase
43925	44842	CDS
			inference	ab initio prediction:Prodigal:2.60
			inference	protein motif:Cdd:COG3393
			locus_tag	RSULL_01904
			product	putative acetyltransferase
44905	45522	CDS
			gene	comR_1
			inference	ab initio prediction:Prodigal:2.60
			inference	similar to AA sequence:UniProtKB:P75952
			locus_tag	RSULL_01905
			product	Copper outer membrane regulator
45603	46811	CDS
			inference	ab initio prediction:Prodigal:2.60
			inference	protein motif:CLUSTERS:PRK11551
			locus_tag	RSULL_01906
			product	putative 3-hydroxyphenylpropionic transporter MhpT
47236	46820	CDS
			gene	yybR_2
			inference	ab initio prediction:Prodigal:2.60
			inference	similar to AA sequence:UniProtKB:P37486
			locus_tag	RSULL_01907
			product	putative HTH-type transcriptional regulator YybR
47352	48239	CDS
			EC_number	1.6.5.2
			gene	qorB_1
			inference	ab initio prediction:Prodigal:2.60
			inference	similar to AA sequence:UniProtKB:P39315
			locus_tag	RSULL_01908
			product	Quinone oxidoreductase 2
49237	48485	CDS
			EC_number	2.6.99.2
			gene	pdxJ
			inference	ab initio prediction:Prodigal:2.60
			inference	similar to AA sequence:UniProtKB:P0A794
			locus_tag	RSULL_01909
			product	Pyridoxine 5'-phosphate synthase
49625	50314	CDS
			gene	soxR_2
			inference	ab initio prediction:Prodigal:2.60
			inference	similar to AA sequence:UniProtKB:P0ACS2
			locus_tag	RSULL_01910
			product	Redox-sensitive transcriptional activator SoxR
51476	50349	CDS
			inference	ab initio prediction:Prodigal:2.60
			inference	protein motif:CLUSTERS:PRK10875
			locus_tag	RSULL_01911
			product	exonuclease V subunit alpha
51620	52216	CDS
			inference	ab initio prediction:Prodigal:2.60
			inference	protein motif:Cdd:COG5664
			locus_tag	RSULL_01912
			product	putative secreted Zn-dependent protease
53792	52194	CDS
			gene	yheS_1
			inference	ab initio prediction:Prodigal:2.60
			inference	similar to AA sequence:UniProtKB:P63389
			locus_tag	RSULL_01913
			product	putative ABC transporter ATP-binding protein YheS
53955	53746	CDS
			inference	ab initio prediction:Prodigal:2.60
			locus_tag	RSULL_01914
			product	hypothetical protein
54051	54431	CDS
			inference	ab initio prediction:Prodigal:2.60
			inference	protein motif:Pfam:PF03640.9
			locus_tag	RSULL_01915
			product	Secreted repeat of unknown function
54442	54957	CDS
			gene	carQ
			inference	ab initio prediction:Prodigal:2.60
			inference	similar to AA sequence:UniProtKB:Q06909
			locus_tag	RSULL_01916
			product	RNA polymerase sigma factor CarQ
54954	55736	CDS
			inference	ab initio prediction:Prodigal:2.60
			inference	protein motif:Cdd:COG5662
			locus_tag	RSULL_01917
			product	putative transmembrane transcriptional regulator (anti-sigma factor)
56111	55740	CDS
			inference	ab initio prediction:Prodigal:2.60
			inference	protein motif:TIGRFAMs:TIGR03889
			locus_tag	RSULL_01918
			product	nitrile hydratase accessory protein
56757	56098	CDS
			EC_number	4.2.1.84
			gene	nthB
			inference	ab initio prediction:Prodigal:2.60
			inference	similar to AA sequence:UniProtKB:P97052
			locus_tag	RSULL_01919
			product	Nitrile hydratase subunit beta
57386	56754	CDS
			EC_number	4.2.1.84
			gene	nhhA
			inference	ab initio prediction:Prodigal:2.60
			inference	similar to AA sequence:UniProtKB:P21219
			locus_tag	RSULL_01920
			product	High-molecular weight cobalt-containing nitrile hydratase subunit alpha
57485	58729	CDS
			inference	ab initio prediction:Prodigal:2.60
			inference	protein motif:CLUSTERS:PRK09072
			locus_tag	RSULL_01921
			product	short chain dehydrogenase
58764	59000	CDS
			inference	ab initio prediction:Prodigal:2.60
			inference	protein motif:Cdd:COG5528
			locus_tag	RSULL_01922
			product	putative integral membrane protein
59410	59652	CDS
			inference	ab initio prediction:Prodigal:2.60
			locus_tag	RSULL_01923
			product	hypothetical protein
60304	59711	CDS
			gene	eamB_1
			inference	ab initio prediction:Prodigal:2.60
			inference	similar to AA sequence:UniProtKB:P38101
			locus_tag	RSULL_01924
			product	Cysteine/O-acetylserine efflux protein
60465	61313	CDS
			EC_number	1.-.-.-
			inference	ab initio prediction:Prodigal:2.60
			inference	similar to AA sequence:UniProtKB:A0QV10
			locus_tag	RSULL_01925
			product	putative oxidoreductase/MSMEI_2347
61913	61341	CDS
			EC_number	2.2.1.6
			gene	ilvH
			inference	ab initio prediction:Prodigal:2.60
			inference	similar to AA sequence:UniProtKB:P00894
			locus_tag	RSULL_01926
			product	Acetolactate synthase isozyme 3 small subunit
63732	61939	CDS
			EC_number	2.2.1.6
			gene	ilvI
			inference	ab initio prediction:Prodigal:2.60
			inference	similar to AA sequence:UniProtKB:P00893
			locus_tag	RSULL_01927
			product	Acetolactate synthase isozyme 3 large subunit
64082	66118	CDS
			inference	ab initio prediction:Prodigal:2.60
			inference	protein motif:Cdd:COG3451
			locus_tag	RSULL_01928
			product	Type IV secretory pathway, VirB4 components
66383	66123	CDS
			inference	ab initio prediction:Prodigal:2.60
			locus_tag	RSULL_01929
			product	hypothetical protein
67358	66456	CDS
			EC_number	2.5.1.75
			gene	miaA
			inference	ab initio prediction:Prodigal:2.60
			inference	similar to AA sequence:UniProtKB:P16384
			locus_tag	RSULL_01930
			product	tRNA dimethylallyltransferase
67359	68249	CDS
			EC_number	3.1.3.3
			gene	serB
			inference	ab initio prediction:Prodigal:2.60
			inference	similar to AA sequence:UniProtKB:P0AGB0
			locus_tag	RSULL_01931
			product	Phosphoserine phosphatase
68246	68812	CDS
			inference	ab initio prediction:Prodigal:2.60
			inference	protein motif:CLUSTERS:PRK09585
			locus_tag	RSULL_01932
			product	anhydro-N-acetylmuramic acid kinase
68819	69574	CDS
			inference	ab initio prediction:Prodigal:2.60
			locus_tag	RSULL_01933
			product	hypothetical protein
70663	69656	CDS
			inference	ab initio prediction:Prodigal:2.60
			locus_tag	RSULL_01934
			product	hypothetical protein
71412	70642	CDS
			EC_number	1.8.-.-
			gene	egtB
			inference	ab initio prediction:Prodigal:2.60
			inference	similar to AA sequence:UniProtKB:A0R5N0
			locus_tag	RSULL_01935
			product	Iron(II)-dependent oxidoreductase EgtB
72460	71399	CDS
			EC_number	3.6.3.20
			gene	ugpC_6
			inference	ab initio prediction:Prodigal:2.60
			inference	similar to AA sequence:UniProtKB:Q8ZLF4
			locus_tag	RSULL_01936
			product	sn-glycerol-3-phosphate import ATP-binding protein UgpC
73335	72466	CDS
			gene	ycjP_2
			inference	ab initio prediction:Prodigal:2.60
			inference	similar to AA sequence:UniProtKB:P77716
			locus_tag	RSULL_01937
			product	Inner membrane ABC transporter permease protein YcjP
74261	73338	CDS
			gene	sugA_3
			inference	ab initio prediction:Prodigal:2.60
			inference	similar to AA sequence:UniProtKB:O50452
			locus_tag	RSULL_01938
			product	Trehalose transport system permease protein SugA
75669	74410	CDS
			inference	ab initio prediction:Prodigal:2.60
			inference	similar to AA sequence:UniProtKB:Q9RUE8
			locus_tag	RSULL_01939
			product	putative ABC transporter-binding protein precursor
76902	76231	CDS
			inference	ab initio prediction:Prodigal:2.60
			inference	protein motif:Pfam:PF01613.12
			locus_tag	RSULL_01940
			product	Flavin reductase like domain protein
78327	76903	CDS
			EC_number	3.4.-.-
			inference	ab initio prediction:Prodigal:2.60
			inference	similar to AA sequence:UniProtKB:Q7A552
			locus_tag	RSULL_01941
			product	putative peptidase
79196	78375	CDS
			gene	ydcV_5
			inference	ab initio prediction:Prodigal:2.60
			inference	similar to AA sequence:UniProtKB:P0AFR9
			locus_tag	RSULL_01942
			product	Inner membrane ABC transporter permease protein YdcV
80019	79189	CDS
			gene	potB_3
			inference	ab initio prediction:Prodigal:2.60
			inference	similar to AA sequence:UniProtKB:P0AFK4
			locus_tag	RSULL_01943
			product	Spermidine/putrescine transport system permease protein PotB
81068	80028	CDS
			inference	ab initio prediction:Prodigal:2.60
			inference	protein motif:CLUSTERS:PRK15046
			locus_tag	RSULL_01944
			product	2-aminoethylphosphonate ABC transporter substrate-binding protein
82220	81126	CDS
			EC_number	3.6.3.31
			gene	potA_6
			inference	ab initio prediction:Prodigal:2.60
			inference	similar to AA sequence:UniProtKB:P69874
			locus_tag	RSULL_01945
			product	Spermidine/putrescine import ATP-binding protein PotA
82849	83781	CDS
			gene	glnH_1
			inference	ab initio prediction:Prodigal:2.60
			inference	similar to AA sequence:UniProtKB:P0AEQ3
			locus_tag	RSULL_01946
			product	Glutamine-binding periplasmic protein precursor
83786	84664	CDS
			gene	yecS_3
			inference	ab initio prediction:Prodigal:2.60
			inference	similar to AA sequence:UniProtKB:P0AFT2
			locus_tag	RSULL_01947
			product	Inner membrane amino-acid ABC transporter permease protein YecS
84750	85880	CDS
			inference	ab initio prediction:Prodigal:2.60
			inference	protein motif:Pfam:PF01261.18
			locus_tag	RSULL_01948
			product	Xylose isomerase-like TIM barrel
86054	86800	CDS
			gene	mcbR_2
			inference	ab initio prediction:Prodigal:2.60
			inference	similar to AA sequence:UniProtKB:P76114
			locus_tag	RSULL_01949
			product	HTH-type transcriptional regulator McbR
88589	87753	CDS
			EC_number	1.1.1.100
			gene	fabG1
			inference	ab initio prediction:Prodigal:2.60
			inference	similar to AA sequence:UniProtKB:P0A5Y4
			locus_tag	RSULL_01950
			product	3-oxoacyl-[acyl-carrier-protein] reductase FabG1
88923	89963	CDS
			EC_number	4.2.1.22
			gene	cbs
			inference	ab initio prediction:Prodigal:2.60
			inference	similar to AA sequence:UniProtKB:Q7D8W0
			locus_tag	RSULL_01951
			product	Putative cystathionine beta-synthase
89969	90706	CDS
			EC_number	6.1.1.7
			gene	alaS_1
			inference	ab initio prediction:Prodigal:2.60
			inference	similar to AA sequence:UniProtKB:O67323
			locus_tag	RSULL_01952
			product	Alanine--tRNA ligase
90729	91598	CDS
			EC_number	2.8.1.2
			gene	sseA
			inference	ab initio prediction:Prodigal:2.60
			inference	similar to AA sequence:UniProtKB:P31142
			locus_tag	RSULL_01953
			product	3-mercaptopyruvate sulfurtransferase
91607	92167	CDS
			inference	ab initio prediction:Prodigal:2.60
			locus_tag	RSULL_01954
			product	hypothetical protein
92255	93481	CDS
			gene	chrA
			inference	ab initio prediction:Prodigal:2.60
			inference	similar to AA sequence:UniProtKB:P14285
			locus_tag	RSULL_01955
			product	Chromate transport protein
93558	93941	CDS
			inference	ab initio prediction:Prodigal:2.60
			inference	protein motif:Cdd:COG3324
			locus_tag	RSULL_01956
			product	putative enzyme related to lactoylglutathione lyase
94046	94555	CDS
			inference	ab initio prediction:Prodigal:2.60
			locus_tag	RSULL_01957
			product	hypothetical protein
95690	94572	CDS
			EC_number	1.4.1.1
			gene	ald2
			inference	ab initio prediction:Prodigal:2.60
			inference	similar to AA sequence:UniProtKB:Q931P7
			locus_tag	RSULL_01958
			product	Alanine dehydrogenase 2
95849	96310	CDS
			gene	lrp_3
			inference	ab initio prediction:Prodigal:2.60
			inference	similar to AA sequence:UniProtKB:P0ACJ0
			locus_tag	RSULL_01959
			product	Leucine-responsive regulatory protein
96382	97263	CDS
			inference	ab initio prediction:Prodigal:2.60
			inference	protein motif:TIGRFAMs:TIGR00950
			locus_tag	RSULL_01960
			product	carboxylate/amino acid/amine transporter
97352	97684	CDS
			inference	ab initio prediction:Prodigal:2.60
			inference	protein motif:Pfam:PF07238.8
			locus_tag	RSULL_01961
			product	PilZ domain protein
>Feature scaffold1|size348526
650	411	CDS
			inference	ab initio prediction:Prodigal:2.60
			locus_tag	RSULL_01962
			product	hypothetical protein
1277	987	CDS
			inference	ab initio prediction:Prodigal:2.60
			locus_tag	RSULL_01963
			product	hypothetical protein
1444	2004	CDS
			inference	ab initio prediction:Prodigal:2.60
			locus_tag	RSULL_01964
			product	hypothetical protein
3399	2452	CDS
			EC_number	6.3.2.3
			gene	gshB
			inference	ab initio prediction:Prodigal:2.60
			inference	similar to AA sequence:UniProtKB:P04425
			locus_tag	RSULL_01965
			product	Glutathione synthetase
3999	3496	CDS
			inference	ab initio prediction:Prodigal:2.60
			inference	protein motif:CLUSTERS:PRK15457
			locus_tag	RSULL_01966
			product	ethanolamine utilization protein EutQ
5198	4092	CDS
			EC_number	3.6.3.20
			gene	ugpC_7
			inference	ab initio prediction:Prodigal:2.60
			inference	similar to AA sequence:UniProtKB:Q8ZLF4
			locus_tag	RSULL_01967
			product	sn-glycerol-3-phosphate import ATP-binding protein UgpC
6049	5201	CDS
			gene	lacG_1
			inference	ab initio prediction:Prodigal:2.60
			inference	similar to AA sequence:UniProtKB:P29824
			locus_tag	RSULL_01968
			product	Lactose transport system permease protein LacG
6944	6060	CDS
			gene	ugpA_1
			inference	ab initio prediction:Prodigal:2.60
			inference	similar to AA sequence:UniProtKB:P10905
			locus_tag	RSULL_01969
			product	sn-glycerol-3-phosphate transport system permease protein UgpA
8331	7006	CDS
			gene	ugpB_1
			inference	ab initio prediction:Prodigal:2.60
			inference	similar to AA sequence:UniProtKB:P0AG80
			locus_tag	RSULL_01970
			product	sn-glycerol-3-phosphate-binding periplasmic protein UgpB precursor
8478	8837	CDS
			inference	ab initio prediction:Prodigal:2.60
			locus_tag	RSULL_01971
			product	hypothetical protein
9738	8821	CDS
			EC_number	2.1.1.198
			gene	rsmI
			inference	ab initio prediction:Prodigal:2.60
			inference	similar to AA sequence:UniProtKB:P67087
			locus_tag	RSULL_01972
			product	Ribosomal RNA small subunit methyltransferase I
10285	9812	CDS
			EC_number	4.2.-.-
			gene	ybaK_2
			inference	ab initio prediction:Prodigal:2.60
			inference	similar to AA sequence:UniProtKB:P45202
			locus_tag	RSULL_01973
			product	Cys-tRNA(Pro)/Cys-tRNA(Cys) deacylase YbaK
10637	10287	CDS
			gene	spxA
			inference	ab initio prediction:Prodigal:2.60
			inference	similar to AA sequence:UniProtKB:Q8DU17
			locus_tag	RSULL_01974
			product	Regulatory protein spx
11700	10639	CDS
			inference	ab initio prediction:Prodigal:2.60
			inference	protein motif:TIGRFAMs:TIGR02994
			locus_tag	RSULL_01975
			product	ectoine utilization protein EutE
12035	11736	CDS
			inference	ab initio prediction:Prodigal:2.60
			locus_tag	RSULL_01976
			product	hypothetical protein
12226	12789	CDS
			gene	ada_1
			inference	ab initio prediction:Prodigal:2.60
			inference	similar to AA sequence:UniProtKB:P06134
			locus_tag	RSULL_01977
			product	Regulatory protein of adaptative response
14060	13089	CDS
			gene	gntR_2
			inference	ab initio prediction:Prodigal:2.60
			inference	similar to AA sequence:UniProtKB:P0ACP5
			locus_tag	RSULL_01978
			product	Gluconate utilization system GNT-I transcriptional repressor
14223	15308	CDS
			EC_number	3.6.3.20
			gene	ugpC_8
			inference	ab initio prediction:Prodigal:2.60
			inference	similar to AA sequence:UniProtKB:Q8ZLF4
			locus_tag	RSULL_01979
			product	sn-glycerol-3-phosphate import ATP-binding protein UgpC
15331	16656	CDS
			inference	ab initio prediction:Prodigal:2.60
			inference	similar to AA sequence:UniProtKB:Q9RUE8
			locus_tag	RSULL_01980
			product	putative ABC transporter-binding protein precursor
16719	17636	CDS
			gene	sugA_4
			inference	ab initio prediction:Prodigal:2.60
			inference	similar to AA sequence:UniProtKB:O50452
			locus_tag	RSULL_01981
			product	Trehalose transport system permease protein SugA
17640	18509	CDS
			gene	sugB_6
			inference	ab initio prediction:Prodigal:2.60
			inference	similar to AA sequence:UniProtKB:O50453
			locus_tag	RSULL_01982
			product	Trehalose transport system permease protein SugB
18512	19240	CDS
			inference	ab initio prediction:Prodigal:2.60
			locus_tag	RSULL_01983
			product	hypothetical protein
19471	20529	CDS
			gene	cytR_3
			inference	ab initio prediction:Prodigal:2.60
			inference	similar to AA sequence:UniProtKB:P0ACN7
			locus_tag	RSULL_01984
			product	HTH-type transcriptional repressor CytR
20571	21860	CDS
			gene	yesO_1
			inference	ab initio prediction:Prodigal:2.60
			inference	similar to AA sequence:UniProtKB:O31518
			locus_tag	RSULL_01985
			product	Putative ABC transporter substrate-binding protein YesO
21963	22889	CDS
			gene	araP_2
			inference	ab initio prediction:Prodigal:2.60
			inference	similar to AA sequence:UniProtKB:P94529
			locus_tag	RSULL_01986
			product	L-arabinose transport system permease protein AraP
22882	23775	CDS
			gene	araQ_4
			inference	ab initio prediction:Prodigal:2.60
			inference	similar to AA sequence:UniProtKB:P94530
			locus_tag	RSULL_01987
			product	L-arabinose transport system permease protein AraQ
23779	25500	CDS
			EC_number	3.2.1.26
			gene	bfrA
			inference	ab initio prediction:Prodigal:2.60
			inference	similar to AA sequence:UniProtKB:O33833
			locus_tag	RSULL_01988
			product	Beta-fructosidase
25520	26563	CDS
			EC_number	3.6.3.20
			gene	ugpC_9
			inference	ab initio prediction:Prodigal:2.60
			inference	similar to AA sequence:UniProtKB:Q8ZLF4
			locus_tag	RSULL_01989
			product	sn-glycerol-3-phosphate import ATP-binding protein UgpC
28706	26949	CDS
			inference	ab initio prediction:Prodigal:2.60
			locus_tag	RSULL_01990
			product	hypothetical protein
29826	29236	CDS
			inference	ab initio prediction:Prodigal:2.60
			locus_tag	RSULL_01991
			product	hypothetical protein
29886	30392	CDS
			inference	ab initio prediction:Prodigal:2.60
			locus_tag	RSULL_01992
			product	hypothetical protein
30835	31485	CDS
			EC_number	3.6.3.-
			gene	adcC_2
			inference	ab initio prediction:Prodigal:2.60
			inference	similar to AA sequence:UniProtKB:O34946
			locus_tag	RSULL_01993
			product	putative zinc transport system ATP-binding protein AdcC
31482	32354	CDS
			gene	mntB_2
			inference	ab initio prediction:Prodigal:2.60
			inference	similar to AA sequence:UniProtKB:Q55282
			locus_tag	RSULL_01994
			product	Manganese transport system membrane protein MntB
32380	33312	CDS
			gene	ssaB
			inference	ab initio prediction:Prodigal:2.60
			inference	similar to AA sequence:UniProtKB:P31304
			locus_tag	RSULL_01995
			product	Saliva-binding protein
33647	33778	CDS
			inference	ab initio prediction:Prodigal:2.60
			inference	protein motif:Cdd:COG4227
			locus_tag	RSULL_01996
			product	Antirestriction protein
33924	34856	CDS
			gene	cynR_1
			inference	ab initio prediction:Prodigal:2.60
			inference	similar to AA sequence:UniProtKB:P27111
			locus_tag	RSULL_01997
			product	Cyn operon transcriptional activator
35240	34878	CDS
			inference	ab initio prediction:Prodigal:2.60
			locus_tag	RSULL_01998
			product	hypothetical protein
36944	35295	CDS
			EC_number	3.6.3.-
			gene	yheI
			inference	ab initio prediction:Prodigal:2.60
			inference	similar to AA sequence:UniProtKB:O07550
			locus_tag	RSULL_01999
			product	putative multidrug resistance ABC transporter ATP-binding/permease protein YheI
38022	39488	CDS
			gene	ttgI
			inference	ab initio prediction:Prodigal:2.60
			inference	similar to AA sequence:UniProtKB:Q93PU3
			locus_tag	RSULL_02000
			product	Toluene efflux pump outer membrane protein TtgI precursor
39485	40687	CDS
			gene	macA_3
			inference	ab initio prediction:Prodigal:2.60
			inference	similar to AA sequence:UniProtKB:P75830
			locus_tag	RSULL_02001
			product	Macrolide-specific efflux protein MacA precursor
40690	42645	CDS
			EC_number	3.6.3.-
			gene	macB_2
			inference	ab initio prediction:Prodigal:2.60
			inference	similar to AA sequence:UniProtKB:Q2EHL8
			locus_tag	RSULL_02002
			product	Macrolide export ATP-binding/permease protein MacB
42934	43494	CDS
			inference	ab initio prediction:Prodigal:2.60
			inference	protein motif:TIGRFAMs:TIGR01575
			locus_tag	RSULL_02003
			product	ribosomal-protein-alanine acetyltransferase
44029	43412	CDS
			inference	ab initio prediction:Prodigal:2.60
			inference	protein motif:Pfam:PF00583.18
			locus_tag	RSULL_02004
			product	Acetyltransferase (GNAT) family protein
44258	44019	CDS
			inference	ab initio prediction:Prodigal:2.60
			inference	protein motif:Cdd:COG3655
			locus_tag	RSULL_02005
			product	putative transcriptional regulator
44778	44263	CDS
			inference	ab initio prediction:Prodigal:2.60
			locus_tag	RSULL_02006
			product	hypothetical protein
45631	44969	CDS
			EC_number	3.6.3.-
			gene	macB_3
			inference	ab initio prediction:Prodigal:2.60
			inference	similar to AA sequence:UniProtKB:P75831
			locus_tag	RSULL_02007
			product	Macrolide export ATP-binding/permease protein MacB
46956	45643	CDS
			gene	macA_4
			inference	ab initio prediction:Prodigal:2.60
			inference	similar to AA sequence:UniProtKB:P75830
			locus_tag	RSULL_02008
			product	Macrolide-specific efflux protein MacA precursor
49368	46966	CDS
			gene	yknZ
			inference	ab initio prediction:Prodigal:2.60
			inference	similar to AA sequence:UniProtKB:O31712
			locus_tag	RSULL_02009
			product	putative ABC transporter permease YknZ
49812	49570	CDS
			inference	ab initio prediction:Prodigal:2.60
			locus_tag	RSULL_02010
			product	hypothetical protein
51302	49902	CDS
			gene	ydeM
			inference	ab initio prediction:Prodigal:2.60
			inference	similar to AA sequence:UniProtKB:P76134
			locus_tag	RSULL_02011
			note	Anaerobic sulfatase-maturating enzyme homolog YdeM
			product	hypothetical protein
52138	52788	CDS
			inference	ab initio prediction:Prodigal:2.60
			locus_tag	RSULL_02012
			product	hypothetical protein
53031	53348	CDS
			inference	ab initio prediction:Prodigal:2.60
			locus_tag	RSULL_02013
			product	hypothetical protein
53355	53585	CDS
			inference	ab initio prediction:Prodigal:2.60
			locus_tag	RSULL_02014
			product	hypothetical protein
53666	54556	CDS
			gene	gltR_3
			inference	ab initio prediction:Prodigal:2.60
			inference	similar to AA sequence:UniProtKB:P94501
			locus_tag	RSULL_02015
			product	HTH-type transcriptional regulator GltR
54689	55492	CDS
			EC_number	3.5.1.100
			gene	ramA_1
			inference	ab initio prediction:Prodigal:2.60
			inference	similar to AA sequence:UniProtKB:Q75SP7
			locus_tag	RSULL_02016
			product	(R)-stereoselective amidase
55504	56175	CDS
			EC_number	4.1.1.3
			gene	proA_2
			inference	ab initio prediction:Prodigal:2.60
			inference	similar to AA sequence:UniProtKB:Q9AQI0
			locus_tag	RSULL_02017
			product	4-hydroxy-2-oxoglutarate aldolase
56212	57252	CDS
			gene	potD_4
			inference	ab initio prediction:Prodigal:2.60
			inference	similar to AA sequence:UniProtKB:P0AFK9
			locus_tag	RSULL_02018
			product	Spermidine/putrescine-binding periplasmic protein precursor
57283	58395	CDS
			EC_number	3.6.3.31
			gene	potA_7
			inference	ab initio prediction:Prodigal:2.60
			inference	similar to AA sequence:UniProtKB:P69874
			locus_tag	RSULL_02019
			product	Spermidine/putrescine import ATP-binding protein PotA
58392	59273	CDS
			gene	potB_4
			inference	ab initio prediction:Prodigal:2.60
			inference	similar to AA sequence:UniProtKB:P0AFK4
			locus_tag	RSULL_02020
			product	Spermidine/putrescine transport system permease protein PotB
59278	60072	CDS
			gene	ydcV_6
			inference	ab initio prediction:Prodigal:2.60
			inference	similar to AA sequence:UniProtKB:P0AFR9
			locus_tag	RSULL_02021
			product	Inner membrane ABC transporter permease protein YdcV
60583	62466	CDS
			EC_number	2.7.7.65
			gene	ydaM_1
			inference	ab initio prediction:Prodigal:2.60
			inference	similar to AA sequence:UniProtKB:P77302
			locus_tag	RSULL_02022
			product	putative diguanylate cyclase YdaM
62792	62544	CDS
			inference	ab initio prediction:Prodigal:2.60
			inference	protein motif:CLUSTERS:PRK00051
			locus_tag	RSULL_02023
			product	phosphoribosyl-AMP cyclohydrolase
63669	63025	CDS
			EC_number	3.5.4.16
			gene	folE_1
			inference	ab initio prediction:Prodigal:2.60
			inference	similar to AA sequence:UniProtKB:P19465
			locus_tag	RSULL_02024
			product	GTP cyclohydrolase 1
64621	64010	CDS
			inference	ab initio prediction:Prodigal:2.60
			inference	protein motif:CLUSTERS:PRK09480
			locus_tag	RSULL_02025
			product	division inhibitor protein
64719	66146	CDS
			EC_number	1.2.1.68
			gene	calB
			inference	ab initio prediction:Prodigal:2.60
			inference	similar to AA sequence:UniProtKB:O86447
			locus_tag	RSULL_02026
			product	Coniferyl aldehyde dehydrogenase
66188	66649	CDS
			inference	ab initio prediction:Prodigal:2.60
			inference	protein motif:Cdd:COG3791
			locus_tag	RSULL_02027
			note	putative conserved protein
			product	hypothetical protein
67913	67017	CDS
			gene	yofA_1
			inference	ab initio prediction:Prodigal:2.60
			inference	similar to AA sequence:UniProtKB:O34685
			locus_tag	RSULL_02028
			product	HTH-type transcriptional regulator YofA
68182	68919	CDS
			EC_number	1.1.1.100
			gene	fabG_6
			inference	ab initio prediction:Prodigal:2.60
			inference	similar to AA sequence:UniProtKB:P99093
			locus_tag	RSULL_02029
			product	3-oxoacyl-[acyl-carrier-protein] reductase FabG
69094	69693	CDS
			inference	ab initio prediction:Prodigal:2.60
			inference	protein motif:TIGRFAMs:TIGR01915
			locus_tag	RSULL_02030
			product	NADPH-dependent F420 reductase
70477	70917	CDS
			inference	ab initio prediction:Prodigal:2.60
			locus_tag	RSULL_02031
			product	hypothetical protein
71005	71694	CDS
			EC_number	2.5.1.18
			gene	gstB_3
			inference	ab initio prediction:Prodigal:2.60
			inference	similar to AA sequence:UniProtKB:P15214
			locus_tag	RSULL_02032
			product	Glutathione S-transferase GST-6.0
72793	71999	CDS
			EC_number	1.1.1.-
			gene	lvr_2
			inference	ab initio prediction:Prodigal:2.60
			inference	similar to AA sequence:UniProtKB:Q9LBG2
			locus_tag	RSULL_02033
			product	Levodione reductase
73034	73780	CDS
			EC_number	1.1.1.-
			gene	ydfG_2
			inference	ab initio prediction:Prodigal:2.60
			inference	similar to AA sequence:UniProtKB:P39831
			locus_tag	RSULL_02034
			product	NADP-dependent 3-hydroxy acid dehydrogenase YdfG
73783	74847	CDS
			gene	sigW_2
			inference	ab initio prediction:Prodigal:2.60
			inference	similar to AA sequence:UniProtKB:Q45585
			locus_tag	RSULL_02035
			product	Sigma-W factor
75722	75147	CDS
			inference	ab initio prediction:Prodigal:2.60
			locus_tag	RSULL_02036
			product	hypothetical protein
75916	75707	CDS
			inference	ab initio prediction:Prodigal:2.60
			locus_tag	RSULL_02037
			product	hypothetical protein
77134	76019	CDS
			EC_number	3.6.3.20
			gene	ugpC_10
			inference	ab initio prediction:Prodigal:2.60
			inference	similar to AA sequence:UniProtKB:Q8ZLF4
			locus_tag	RSULL_02038
			product	sn-glycerol-3-phosphate import ATP-binding protein UgpC
78204	77131	CDS
			gene	sugB_7
			inference	ab initio prediction:Prodigal:2.60
			inference	similar to AA sequence:UniProtKB:O50453
			locus_tag	RSULL_02039
			product	Trehalose transport system permease protein SugB
79376	78201	CDS
			gene	sugA_5
			inference	ab initio prediction:Prodigal:2.60
			inference	similar to AA sequence:UniProtKB:O50452
			locus_tag	RSULL_02040
			product	Trehalose transport system permease protein SugA
80883	79390	CDS
			inference	ab initio prediction:Prodigal:2.60
			inference	protein motif:CLUSTERS:PRK09474
			locus_tag	RSULL_02041
			product	maltose ABC transporter periplasmic protein
81583	81068	CDS
			EC_number	2.7.1.170
			gene	anmK_1
			inference	ab initio prediction:Prodigal:2.60
			inference	similar to AA sequence:UniProtKB:Q8EHB5
			locus_tag	RSULL_02042
			product	Anhydro-N-acetylmuramic acid kinase
83686	82952	CDS
			EC_number	1.1.1.163
			gene	cpnA
			inference	ab initio prediction:Prodigal:2.60
			inference	similar to AA sequence:UniProtKB:Q8GAV9
			locus_tag	RSULL_02043
			product	Cyclopentanol dehydrogenase
83828	84406	CDS
			inference	ab initio prediction:Prodigal:2.60
			inference	protein motif:Pfam:PF00440.17
			locus_tag	RSULL_02044
			product	Bacterial regulatory proteins, tetR family
85273	84593	CDS
			EC_number	1.7.-.-
			gene	azoR1
			inference	ab initio prediction:Prodigal:2.60
			inference	similar to AA sequence:UniProtKB:Q9I5F3
			locus_tag	RSULL_02045
			product	FMN-dependent NADH-azoreductase 1
86248	85277	CDS
			EC_number	3.8.1.3
			gene	fac-dex_1
			inference	ab initio prediction:Prodigal:2.60
			inference	similar to AA sequence:UniProtKB:Q1JU72
			locus_tag	RSULL_02046
			product	Fluoroacetate dehalogenase
87242	86454	CDS
			EC_number	4.2.1.17
			gene	fadB_1
			inference	ab initio prediction:Prodigal:2.60
			inference	similar to AA sequence:UniProtKB:P94549
			locus_tag	RSULL_02047
			product	putative enoyl-CoA hydratase
87378	88610	CDS
			gene	comR_2
			inference	ab initio prediction:Prodigal:2.60
			inference	similar to AA sequence:UniProtKB:P75952
			locus_tag	RSULL_02048
			product	Copper outer membrane regulator
88825	89421	CDS
			inference	ab initio prediction:Prodigal:2.60
			locus_tag	RSULL_02049
			product	hypothetical protein
89608	90105	CDS
			inference	ab initio prediction:Prodigal:2.60
			inference	protein motif:Pfam:PF10604.3
			locus_tag	RSULL_02050
			product	Polyketide cyclase / dehydrase and lipid transport
90154	90654	CDS
			inference	ab initio prediction:Prodigal:2.60
			inference	protein motif:TIGRFAMs:TIGR01915
			locus_tag	RSULL_02051
			product	NADPH-dependent F420 reductase
90755	91258	CDS
			inference	ab initio prediction:Prodigal:2.60
			inference	protein motif:Pfam:PF10604.3
			locus_tag	RSULL_02052
			product	Polyketide cyclase / dehydrase and lipid transport
91291	92085	CDS
			EC_number	1.1.1.100
			gene	fabG_7
			inference	ab initio prediction:Prodigal:2.60
			inference	similar to AA sequence:UniProtKB:O67610
			locus_tag	RSULL_02053
			product	3-oxoacyl-[acyl-carrier-protein] reductase FabG
92268	92924	CDS
			inference	ab initio prediction:Prodigal:2.60
			inference	protein motif:Pfam:PF12695.1
			locus_tag	RSULL_02054
			product	Alpha/beta hydrolase family protein
94127	93273	CDS
			EC_number	1.6.5.2
			gene	qorB_2
			inference	ab initio prediction:Prodigal:2.60
			inference	similar to AA sequence:UniProtKB:P39315
			locus_tag	RSULL_02055
			product	Quinone oxidoreductase 2
94263	94610	CDS
			gene	yybR_3
			inference	ab initio prediction:Prodigal:2.60
			inference	similar to AA sequence:UniProtKB:P37486
			locus_tag	RSULL_02056
			product	putative HTH-type transcriptional regulator YybR
95094	94648	CDS
			inference	ab initio prediction:Prodigal:2.60
			locus_tag	RSULL_02057
			product	hypothetical protein
96147	95242	CDS
			inference	ab initio prediction:Prodigal:2.60
			locus_tag	RSULL_02058
			product	hypothetical protein
96835	96137	CDS
			inference	ab initio prediction:Prodigal:2.60
			locus_tag	RSULL_02059
			product	hypothetical protein
97203	96991	CDS
			inference	ab initio prediction:Prodigal:2.60
			locus_tag	RSULL_02060
			product	hypothetical protein
97517	97146	CDS
			gene	intS_1
			inference	ab initio prediction:Prodigal:2.60
			inference	similar to AA sequence:UniProtKB:P37326
			locus_tag	RSULL_02061
			product	Putative prophage CPS-53 integrase
99372	97810	CDS
			EC_number	6.3.5.2
			gene	guaA
			inference	ab initio prediction:Prodigal:2.60
			inference	similar to AA sequence:UniProtKB:P04079
			locus_tag	RSULL_02062
			product	GMP synthase [glutamine-hydrolyzing]
100105	99467	CDS
			EC_number	3.2.2.9
			gene	mtnN
			inference	ab initio prediction:Prodigal:2.60
			inference	similar to AA sequence:UniProtKB:A6T4W3
			locus_tag	RSULL_02063
			product	5'-methylthioadenosine/S-adenosylhomocysteine nucleosidase
100551	100102	CDS
			inference	ab initio prediction:Prodigal:2.60
			inference	protein motif:TIGRFAMs:TIGR00369
			locus_tag	RSULL_02064
			product	putative domain 1
101758	100667	CDS
			inference	ab initio prediction:Prodigal:2.60
			locus_tag	RSULL_02065
			product	hypothetical protein
102857	101763	CDS
			inference	ab initio prediction:Prodigal:2.60
			inference	protein motif:Cdd:COG3489
			locus_tag	RSULL_02066
			product	putative periplasmic lipoprotein
104395	102857	CDS
			inference	ab initio prediction:Prodigal:2.60
			inference	protein motif:Cdd:COG3488
			locus_tag	RSULL_02067
			product	putative thiol oxidoreductase
105717	104443	CDS
			gene	irpA
			inference	ab initio prediction:Prodigal:2.60
			inference	similar to AA sequence:UniProtKB:P12608
			locus_tag	RSULL_02068
			product	Iron-regulated protein A precursor
105923	106435	CDS
			inference	ab initio prediction:Prodigal:2.60
			inference	protein motif:Pfam:PF04982.7
			locus_tag	RSULL_02069
			product	HPP family protein
107721	106432	CDS
			EC_number	2.1.1.176
			gene	rsmB_2
			inference	ab initio prediction:Prodigal:2.60
			inference	similar to AA sequence:UniProtKB:P36929
			locus_tag	RSULL_02070
			product	Ribosomal RNA small subunit methyltransferase B
108089	107865	CDS
			inference	ab initio prediction:Prodigal:2.60
			inference	similar to AA sequence:UniProtKB:Q57092
			locus_tag	RSULL_02071
			product	RlpA-like protein precursor
109504	108632	CDS
			inference	ab initio prediction:Prodigal:2.60
			locus_tag	RSULL_02072
			product	hypothetical protein
110661	109504	CDS
			EC_number	1.1.-.-
			gene	queG
			inference	ab initio prediction:Prodigal:2.60
			inference	similar to AA sequence:UniProtKB:P39288
			locus_tag	RSULL_02073
			product	Epoxyqueuosine reductase
111366	110674	CDS
			EC_number	2.5.1.18
			gene	gstB_4
			inference	ab initio prediction:Prodigal:2.60
			inference	similar to AA sequence:UniProtKB:P0ACA7
			locus_tag	RSULL_02074
			product	Glutathione S-transferase GstB
111516	112316	CDS
			EC_number	3.6.1.27
			gene	uppP
			inference	ab initio prediction:Prodigal:2.60
			inference	similar to AA sequence:UniProtKB:P60932
			locus_tag	RSULL_02075
			product	Undecaprenyl-diphosphatase
112521	112369	CDS
			inference	ab initio prediction:Prodigal:2.60
			locus_tag	RSULL_02076
			product	hypothetical protein
113785	112805	CDS
			inference	ab initio prediction:Prodigal:2.60
			inference	protein motif:CLUSTERS:PRK07201
			locus_tag	RSULL_02077
			product	short chain dehydrogenase
114186	113899	CDS
			inference	ab initio prediction:Prodigal:2.60
			inference	protein motif:Cdd:COG5470
			locus_tag	RSULL_02078
			note	putative conserved protein
			product	hypothetical protein
114945	114253	CDS
			EC_number	4.1.1.23
			gene	pyrF
			inference	ab initio prediction:Prodigal:2.60
			inference	similar to AA sequence:UniProtKB:Q9KQT7
			locus_tag	RSULL_02079
			product	Orotidine 5'-phosphate decarboxylase
115534	114947	CDS
			inference	ab initio prediction:Prodigal:2.60
			inference	protein motif:TIGRFAMs:TIGR03162
			locus_tag	RSULL_02080
			product	alpha-ribazole phosphatase
116129	115536	CDS
			inference	ab initio prediction:Prodigal:2.60
			inference	protein motif:CLUSTERS:PRK14896
			locus_tag	RSULL_02081
			product	16S ribosomal RNA methyltransferase KsgA/Dim1 family protein
117364	116246	CDS
			EC_number	2.7.7.7
			gene	dnaN
			inference	ab initio prediction:Prodigal:2.60
			inference	similar to AA sequence:UniProtKB:P0A988
			locus_tag	RSULL_02082
			product	DNA polymerase III subunit beta
117690	118943	CDS
			EC_number	3.4.11.-
			inference	ab initio prediction:Prodigal:2.60
			inference	similar to AA sequence:UniProtKB:P42778
			locus_tag	RSULL_02083
			product	Aminopeptidase T
119802	118891	CDS
			gene	yedA_1
			inference	ab initio prediction:Prodigal:2.60
			inference	similar to AA sequence:UniProtKB:P0AA70
			locus_tag	RSULL_02084
			product	putative inner membrane transporter YedA
119903	120385	CDS
			gene	marR
			inference	ab initio prediction:Prodigal:2.60
			inference	similar to AA sequence:UniProtKB:P27245
			locus_tag	RSULL_02085
			product	Multiple antibiotic resistance protein MarR
120976	120386	CDS
			EC_number	1.7.-.-
			gene	azoR_1
			inference	ab initio prediction:Prodigal:2.60
			inference	similar to AA sequence:UniProtKB:Q99X11
			locus_tag	RSULL_02086
			product	FMN-dependent NADH-azoreductase
122570	120990	CDS
			EC_number	3.1.11.6
			gene	xseA
			inference	ab initio prediction:Prodigal:2.60
			inference	similar to AA sequence:UniProtKB:P04994
			locus_tag	RSULL_02087
			product	Exodeoxyribonuclease 7 large subunit
124492	122639	CDS
			inference	ab initio prediction:Prodigal:2.60
			locus_tag	RSULL_02088
			product	hypothetical protein
124637	125638	CDS
			EC_number	2.4.1.266
			gene	gpgS
			inference	ab initio prediction:Prodigal:2.60
			inference	similar to AA sequence:UniProtKB:A0R2E6
			locus_tag	RSULL_02089
			product	Glucosyl-3-phosphoglycerate synthase
125668	126372	CDS
			inference	ab initio prediction:Prodigal:2.60
			inference	protein motif:CLUSTERS:PRK00216
			locus_tag	RSULL_02090
			product	ubiquinone/menaquinone biosynthesis methyltransferase
126384	126746	CDS
			inference	ab initio prediction:Prodigal:2.60
			inference	protein motif:CLUSTERS:PRK15051
			locus_tag	RSULL_02091
			product	4-amino-4-deoxy-L-arabinose-phosphoundecaprenol flippase subunit ArnE
126739	127131	CDS
			inference	ab initio prediction:Prodigal:2.60
			locus_tag	RSULL_02092
			product	hypothetical protein
128118	127132	CDS
			EC_number	1.1.99.28
			gene	gfo_1
			inference	ab initio prediction:Prodigal:2.60
			inference	similar to AA sequence:UniProtKB:Q07982
			locus_tag	RSULL_02093
			product	Glucose--fructose oxidoreductase precursor
128299	129246	CDS
			EC_number	1.1.1.-
			gene	gpr_4
			inference	ab initio prediction:Prodigal:2.60
			inference	similar to AA sequence:UniProtKB:Q46851
			locus_tag	RSULL_02094
			product	L-glyceraldehyde 3-phosphate reductase
129258	129701	CDS
			inference	ab initio prediction:Prodigal:2.60
			inference	protein motif:CLUSTERS:PRK10514
			locus_tag	RSULL_02095
			product	putative acetyltransferase
130308	129691	CDS
			inference	ab initio prediction:Prodigal:2.60
			locus_tag	RSULL_02096
			product	hypothetical protein
130477	130836	CDS
			inference	ab initio prediction:Prodigal:2.60
			inference	protein motif:Pfam:PF12893.1
			locus_tag	RSULL_02097
			product	Putative lumazine-binding protein
133324	130901	CDS
			EC_number	6.1.1.20
			gene	pheT
			inference	ab initio prediction:Prodigal:2.60
			inference	similar to AA sequence:UniProtKB:P07395
			locus_tag	RSULL_02098
			product	Phenylalanine--tRNA ligase beta subunit
134423	133341	CDS
			EC_number	6.1.1.20
			gene	pheS
			inference	ab initio prediction:Prodigal:2.60
			inference	similar to AA sequence:UniProtKB:P08312
			locus_tag	RSULL_02099
			product	Phenylalanine--tRNA ligase alpha subunit
134974	134570	CDS
			gene	rplT
			inference	ab initio prediction:Prodigal:2.60
			inference	similar to AA sequence:UniProtKB:Q92ST1
			locus_tag	RSULL_02100
			product	50S ribosomal protein L20
135217	135014	CDS
			gene	rpmI
			inference	ab initio prediction:Prodigal:2.60
			inference	similar to AA sequence:UniProtKB:Q6NDR5
			locus_tag	RSULL_02101
			note	RRP-L35
			product	hypothetical protein
136101	135517	CDS
			gene	infC
			inference	ab initio prediction:Prodigal:2.60
			inference	similar to AA sequence:UniProtKB:P0A707
			locus_tag	RSULL_02102
			product	Translation initiation factor IF-3
136221	137036	CDS
			inference	ab initio prediction:Prodigal:2.60
			inference	protein motif:CLUSTERS:PRK14875
			locus_tag	RSULL_02103
			product	acetoin dehydrogenase E2 subunit dihydrolipoyllysine-residue acetyltransferase
137220	137819	CDS
			inference	ab initio prediction:Prodigal:2.60
			locus_tag	RSULL_02104
			product	hypothetical protein
138926	137943	CDS
			inference	ab initio prediction:Prodigal:2.60
			inference	protein motif:Cdd:COG1633
			locus_tag	RSULL_02105
			note	putative conserved protein
			product	hypothetical protein
139171	139563	CDS
			gene	ctb
			inference	ab initio prediction:Prodigal:2.60
			inference	similar to AA sequence:UniProtKB:Q0PB48
			locus_tag	RSULL_02106
			product	Group 3 truncated hemoglobin ctb
140471	139560	CDS
			gene	rhtA
			inference	ab initio prediction:Prodigal:2.60
			inference	similar to AA sequence:UniProtKB:P0AA67
			locus_tag	RSULL_02107
			product	Inner membrane transporter RhtA
141083	140571	CDS
			inference	ab initio prediction:Prodigal:2.60
			inference	protein motif:CLUSTERS:PRK00117
			locus_tag	RSULL_02108
			product	recombination regulator RecX
142164	141139	CDS
			gene	aphA
			inference	ab initio prediction:Prodigal:2.60
			inference	similar to AA sequence:UniProtKB:Q48935
			locus_tag	RSULL_02109
			product	Acetylpolyamine aminohydrolase
142743	142225	CDS
			EC_number	2.3.1.-
			gene	ttr
			inference	ab initio prediction:Prodigal:2.60
			inference	similar to AA sequence:UniProtKB:P16966
			locus_tag	RSULL_02110
			product	Acetyltransferase
143335	142766	CDS
			gene	sinR
			inference	ab initio prediction:Prodigal:2.60
			inference	similar to AA sequence:UniProtKB:P06533
			locus_tag	RSULL_02111
			product	HTH-type transcriptional regulator SinR
143479	145311	CDS
			EC_number	3.6.5.-
			gene	lepA
			inference	ab initio prediction:Prodigal:2.60
			inference	similar to AA sequence:UniProtKB:P65272
			locus_tag	RSULL_02112
			product	Elongation factor 4
145967	145515	CDS
			inference	ab initio prediction:Prodigal:2.60
			inference	protein motif:Cdd:COG3791
			locus_tag	RSULL_02113
			note	putative conserved protein
			product	hypothetical protein
146652	146104	CDS
			EC_number	2.3.1.79
			gene	maa_2
			inference	ab initio prediction:Prodigal:2.60
			inference	similar to AA sequence:UniProtKB:P77791
			locus_tag	RSULL_02114
			product	Maltose O-acetyltransferase
146827	147120	CDS
			inference	ab initio prediction:Prodigal:2.60
			inference	protein motif:TIGRFAMs:TIGR02174
			locus_tag	RSULL_02115
			product	selT/selW/selH selenoprotein domain protein
147543	147124	CDS
			inference	ab initio prediction:Prodigal:2.60
			inference	protein motif:Pfam:PF07886.5
			locus_tag	RSULL_02116
			product	BA14K-like protein
147747	147833	tRNA
			inference	COORDINATES:profile:Aragorn:1.2
			locus_tag	RSULL_02117
			product	tRNA-Ser(cag)
148535	147900	CDS
			inference	ab initio prediction:Prodigal:2.60
			locus_tag	RSULL_02118
			product	hypothetical protein
149088	148522	CDS
			gene	sigM_1
			inference	ab initio prediction:Prodigal:2.60
			inference	similar to AA sequence:UniProtKB:O07582
			locus_tag	RSULL_02119
			product	RNA polymerase sigma factor SigM
149827	149495	CDS
			inference	ab initio prediction:Prodigal:2.60
			locus_tag	RSULL_02120
			product	hypothetical protein
151535	149943	CDS
			inference	ab initio prediction:Prodigal:2.60
			inference	protein motif:TIGRFAMs:TIGR01005
			locus_tag	RSULL_02121
			product	exopolysaccharide transport protein family protein
151642	152733	CDS
			EC_number	3.2.1.4
			gene	egl
			inference	ab initio prediction:Prodigal:2.60
			inference	similar to AA sequence:UniProtKB:P17974
			locus_tag	RSULL_02122
			product	Endoglucanase precursor
152733	153980	CDS
			inference	ab initio prediction:Prodigal:2.60
			locus_tag	RSULL_02123
			product	hypothetical protein
154197	155081	CDS
			EC_number	3.5.1.10
			gene	purU_1
			inference	ab initio prediction:Prodigal:2.60
			inference	similar to AA sequence:UniProtKB:P37051
			locus_tag	RSULL_02124
			product	Formyltetrahydrofolate deformylase
155181	158108	CDS
			EC_number	4.1.1.64
			gene	dgdA
			inference	ab initio prediction:Prodigal:2.60
			inference	similar to AA sequence:UniProtKB:P16932
			locus_tag	RSULL_02125
			product	2,2-dialkylglycine decarboxylase
158630	158824	CDS
			inference	ab initio prediction:Prodigal:2.60
			locus_tag	RSULL_02126
			product	hypothetical protein
158948	159934	CDS
			inference	ab initio prediction:Prodigal:2.60
			inference	protein motif:Cdd:COG3191
			locus_tag	RSULL_02127
			product	L-aminopeptidase/D-esterase
159976	160881	CDS
			gene	cysL_1
			inference	ab initio prediction:Prodigal:2.60
			inference	similar to AA sequence:UniProtKB:P39647
			locus_tag	RSULL_02128
			product	CysJI operon transcriptional activator
161001	162533	CDS
			gene	gsiB_2
			inference	ab initio prediction:Prodigal:2.60
			inference	similar to AA sequence:UniProtKB:P75797
			locus_tag	RSULL_02129
			product	Glutathione-binding protein GsiB precursor
162571	163518	CDS
			gene	gsiC_3
			inference	ab initio prediction:Prodigal:2.60
			inference	similar to AA sequence:UniProtKB:P75798
			locus_tag	RSULL_02130
			product	Glutathione transport system permease protein GsiC
163521	164372	CDS
			gene	gsiD_1
			inference	ab initio prediction:Prodigal:2.60
			inference	similar to AA sequence:UniProtKB:P75799
			locus_tag	RSULL_02131
			product	Glutathione transport system permease protein GsiD
165223	164375	CDS
			EC_number	3.4.-.-
			gene	ykfC
			inference	ab initio prediction:Prodigal:2.60
			inference	similar to AA sequence:UniProtKB:O35010
			locus_tag	RSULL_02132
			product	Gamma-D-glutamyl-L-lysine endopeptidase
165590	165240	CDS
			inference	ab initio prediction:Prodigal:2.60
			inference	protein motif:CLUSTERS:PRK03573
			locus_tag	RSULL_02133
			product	transcriptional regulator SlyA
167092	165707	CDS
			EC_number	3.4.11.1
			gene	pepA_1
			inference	ab initio prediction:Prodigal:2.60
			inference	similar to AA sequence:UniProtKB:Q5H4N2
			locus_tag	RSULL_02134
			product	putative cytosol aminopeptidase
167235	168059	CDS
			inference	ab initio prediction:Prodigal:2.60
			inference	protein motif:TIGRFAMs:TIGR02521
			locus_tag	RSULL_02135
			product	type IV pilus biogenesis/stability protein PilW
168695	168066	CDS
			gene	rhtC_2
			inference	ab initio prediction:Prodigal:2.60
			inference	similar to AA sequence:UniProtKB:P0AG38
			locus_tag	RSULL_02136
			product	Threonine efflux protein
169806	168823	CDS
			inference	ab initio prediction:Prodigal:2.60
			inference	protein motif:Cdd:COG4965
			locus_tag	RSULL_02137
			product	Flp pilus assembly protein TadB
170830	169823	CDS
			inference	ab initio prediction:Prodigal:2.60
			inference	protein motif:Cdd:COG4965
			locus_tag	RSULL_02138
			product	Flp pilus assembly protein TadB
172305	170830	CDS
			inference	ab initio prediction:Prodigal:2.60
			inference	similar to AA sequence:UniProtKB:Q7D547
			locus_tag	RSULL_02139
			product	Putative conjugal transfer proteinc/MT3759
173617	172337	CDS
			gene	minD_2
			inference	ab initio prediction:Prodigal:2.60
			inference	similar to AA sequence:UniProtKB:Q01464
			locus_tag	RSULL_02140
			product	Cell division inhibitor MinD
174302	173637	CDS
[truncated: 1,064,833 more chars]
