# Supplementary material for: Draft Genome Sequence of the Nitrogen-Fixing Rhizobium sullae Type Strain IS123T Focusing on the Key Genes for Symbiosis with its Host Hedysarum coronarium L
Source: Front Microbiol. 2017 Jul 26;8:1348. doi: 10.3389/fmicb.2017.01348 (PMC5526965; doi:10.3389/fmicb.2017.01348)
Supplement: Supplementary file 7 [file DataSheet7.ZIP]

Archive with 222 entries (220 files):
- Core genees analysis/
- Core genees analysis/Core_Genes_Absence_Presence.csv
- Core genees analysis/Core_Genes_Alignment/
- Core genees analysis/Core_Genes_Alignment/.DS_Store
- Core genees analysis/Core_Genes_Alignment/full_alignment.concat.fa
- Core genees analysis/Core_Genes_Alignment/PF00162.15.aln-gb.fa
- Core genees analysis/Core_Genes_Alignment/PF00162.15.fa
- Core genees analysis/Core_Genes_Alignment/PF00276.16.aln-gb.fa
- Core genees analysis/Core_Genes_Alignment/PF00276.16.fa
- Core genees analysis/Core_Genes_Alignment/PF00281.15.aln-gb.fa
- Core genees analysis/Core_Genes_Alignment/PF00281.15.fa
- Core genees analysis/Core_Genes_Alignment/PF00297.18.aln-gb.fa
- Core genees analysis/Core_Genes_Alignment/PF00297.18.fa
- Core genees analysis/Core_Genes_Alignment/PF00347.19.aln-gb.fa
- Core genees analysis/Core_Genes_Alignment/PF00347.19.fa
- Core genees analysis/Core_Genes_Alignment/PF00366.16.aln-gb.fa
- Core genees analysis/Core_Genes_Alignment/PF00366.16.fa
- Core genees analysis/Core_Genes_Alignment/PF00380.15.aln-gb.fa
- Core genees analysis/Core_Genes_Alignment/PF00380.15.fa
- Core genees analysis/Core_Genes_Alignment/PF00410.15.aln-gb.fa
- Core genees analysis/Core_Genes_Alignment/PF00410.15.fa
- Core genees analysis/Core_Genes_Alignment/PF00411.15.aln-gb.fa
- Core genees analysis/Core_Genes_Alignment/PF00411.15.fa
- Core genees analysis/Core_Genes_Alignment/PF00416.18.aln-gb.fa
- Core genees analysis/Core_Genes_Alignment/PF00416.18.fa
- Core genees analysis/Core_Genes_Alignment/PF00466.16.aln-gb.fa
- Core genees analysis/Core_Genes_Alignment/PF00466.16.fa
- Core genees analysis/Core_Genes_Alignment/PF00573.18.aln-gb.fa
- Core genees analysis/Core_Genes_Alignment/PF00573.18.fa
- Core genees analysis/Core_Genes_Alignment/PF00750.15.aln-gb.fa
- Core genees analysis/Core_Genes_Alignment/PF00750.15.fa
- Core genees analysis/Core_Genes_Alignment/PF01025.15.aln-gb.fa
- Core genees analysis/Core_Genes_Alignment/PF01025.15.fa
- Core genees analysis/Core_Genes_Alignment/PF01795.15.aln-gb.fa
- Core genees analysis/Core_Genes_Alignment/PF01795.15.fa
- Core genees analysis/Core_Genes_Alignment/TIGR00001.aln-gb.fa
- Core genees analysis/Core_Genes_Alignment/TIGR00001.fa
- Core genees analysis/Core_Genes_Alignment/TIGR00002.aln-gb.fa
- Core genees analysis/Core_Genes_Alignment/TIGR00002.fa
- Core genees analysis/Core_Genes_Alignment/TIGR00009.aln-gb.fa
- Core genees analysis/Core_Genes_Alignment/TIGR00009.fa
- Core genees analysis/Core_Genes_Alignment/TIGR00012.aln-gb.fa
- Core genees analysis/Core_Genes_Alignment/TIGR00012.fa
- Core genees analysis/Core_Genes_Alignment/TIGR00019.aln-gb.fa
- Core genees analysis/Core_Genes_Alignment/TIGR00019.fa
- Core genees analysis/Core_Genes_Alignment/TIGR00029.aln-gb.fa
- Core genees analysis/Core_Genes_Alignment/TIGR00029.fa
- Core genees analysis/Core_Genes_Alignment/TIGR00043.aln-gb.fa
- Core genees analysis/Core_Genes_Alignment/TIGR00043.fa
- Core genees analysis/Core_Genes_Alignment/TIGR00059.aln-gb.fa
- Core genees analysis/Core_Genes_Alignment/TIGR00059.fa
- Core genees analysis/Core_Genes_Alignment/TIGR00060.aln-gb.fa
- Core genees analysis/Core_Genes_Alignment/TIGR00060.fa
- Core genees analysis/Core_Genes_Alignment/TIGR00061.aln-gb.fa
- Core genees analysis/Core_Genes_Alignment/TIGR00061.fa
- Core genees analysis/Core_Genes_Alignment/TIGR00062.aln-gb.fa
- Core genees analysis/Core_Genes_Alignment/TIGR00062.fa
- Core genees analysis/Core_Genes_Alignment/TIGR00064.aln-gb.fa
- Core genees analysis/Core_Genes_Alignment/TIGR00064.fa
- Core genees analysis/Core_Genes_Alignment/TIGR00082.aln-gb.fa
- Core genees analysis/Core_Genes_Alignment/TIGR00082.fa
- Core genees analysis/Core_Genes_Alignment/TIGR00086.aln-gb.fa
- Core genees analysis/Core_Genes_Alignment/TIGR00086.fa
- Core genees analysis/Core_Genes_Alignment/TIGR00092.aln-gb.fa
- Core genees analysis/Core_Genes_Alignment/TIGR00092.fa
- Core genees analysis/Core_Genes_Alignment/TIGR00115.aln-gb.fa
- Core genees analysis/Core_Genes_Alignment/TIGR00115.fa
- Core genees analysis/Core_Genes_Alignment/TIGR00116.aln-gb.fa
- Core genees analysis/Core_Genes_Alignment/TIGR00116.fa
- Core genees analysis/Core_Genes_Alignment/TIGR00152.aln-gb.fa
- Core genees analysis/Core_Genes_Alignment/TIGR00152.fa
- Core genees analysis/Core_Genes_Alignment/TIGR00158.aln-gb.fa
- Core genees analysis/Core_Genes_Alignment/TIGR00158.fa
- Core genees analysis/Core_Genes_Alignment/TIGR00165.aln-gb.fa
- Core genees analysis/Core_Genes_Alignment/TIGR00165.fa
- Core genees analysis/Core_Genes_Alignment/TIGR00166.aln-gb.fa
- Core genees analysis/Core_Genes_Alignment/TIGR00166.fa
- Core genees analysis/Core_Genes_Alignment/TIGR00168.aln-gb.fa
- Core genees analysis/Core_Genes_Alignment/TIGR00168.fa
- Core genees analysis/Core_Genes_Alignment/TIGR00234.aln-gb.fa
- Core genees analysis/Core_Genes_Alignment/TIGR00234.fa
- Core genees analysis/Core_Genes_Alignment/TIGR00337.aln-gb.fa
- Core genees analysis/Core_Genes_Alignment/TIGR00337.fa
- Core genees analysis/Core_Genes_Alignment/TIGR00344.aln-gb.fa
- Core genees analysis/Core_Genes_Alignment/TIGR00344.fa
- Core genees analysis/Core_Genes_Alignment/TIGR00362.aln-gb.fa
- Core genees analysis/Core_Genes_Alignment/TIGR00362.fa
- Core genees analysis/Core_Genes_Alignment/TIGR00388.aln-gb.fa
- Core genees analysis/Core_Genes_Alignment/TIGR00388.fa
- Core genees analysis/Core_Genes_Alignment/TIGR00392.aln-gb.fa
- Core genees analysis/Core_Genes_Alignment/TIGR00392.fa
- Core genees analysis/Core_Genes_Alignment/TIGR00396.aln-gb.fa
- Core genees analysis/Core_Genes_Alignment/TIGR00396.fa
- Core genees analysis/Core_Genes_Alignment/TIGR00409.aln-gb.fa
- Core genees analysis/Core_Genes_Alignment/TIGR00409.fa
- Core genees analysis/Core_Genes_Alignment/TIGR00414.aln-gb.fa
- Core genees analysis/Core_Genes_Alignment/TIGR00414.fa
- Core genees analysis/Core_Genes_Alignment/TIGR00418.aln-gb.fa
- Core genees analysis/Core_Genes_Alignment/TIGR00418.fa
- Core genees analysis/Core_Genes_Alignment/TIGR00420.aln-gb.fa
- Core genees analysis/Core_Genes_Alignment/TIGR00420.fa
- Core genees analysis/Core_Genes_Alignment/TIGR00422.aln-gb.fa
- Core genees analysis/Core_Genes_Alignment/TIGR00422.fa
- Core genees analysis/Core_Genes_Alignment/TIGR00435.aln-gb.fa
- Core genees analysis/Core_Genes_Alignment/TIGR00435.fa
- Core genees analysis/Core_Genes_Alignment/TIGR00436.aln-gb.fa
- Core genees analysis/Core_Genes_Alignment/TIGR00436.fa
- Core genees analysis/Core_Genes_Alignment/TIGR00442.aln-gb.fa
- Core genees analysis/Core_Genes_Alignment/TIGR00442.fa
- Core genees analysis/Core_Genes_Alignment/TIGR00459.aln-gb.fa
- Core genees analysis/Core_Genes_Alignment/TIGR00459.fa
- Core genees analysis/Core_Genes_Alignment/TIGR00460.aln-gb.fa
- Core genees analysis/Core_Genes_Alignment/TIGR00460.fa
- Core genees analysis/Core_Genes_Alignment/TIGR00468.aln-gb.fa
- Core genees analysis/Core_Genes_Alignment/TIGR00468.fa
- Core genees analysis/Core_Genes_Alignment/TIGR00472.aln-gb.fa
- Core genees analysis/Core_Genes_Alignment/TIGR00472.fa
- Core genees analysis/Core_Genes_Alignment/TIGR00487.aln-gb.fa
- Core genees analysis/Core_Genes_Alignment/TIGR00487.fa
- Core genees analysis/Core_Genes_Alignment/TIGR00496.aln-gb.fa
- Core genees analysis/Core_Genes_Alignment/TIGR00496.fa
- Core genees analysis/Core_Genes_Alignment/TIGR00575.aln-gb.fa
- Core genees analysis/Core_Genes_Alignment/TIGR00575.fa
- Core genees analysis/Core_Genes_Alignment/TIGR00631.aln-gb.fa
- Core genees analysis/Core_Genes_Alignment/TIGR00631.fa
- Core genees analysis/Core_Genes_Alignment/TIGR00663.aln-gb.fa
- Core genees analysis/Core_Genes_Alignment/TIGR00663.fa
- Core genees analysis/Core_Genes_Alignment/TIGR00755.aln-gb.fa
- Core genees analysis/Core_Genes_Alignment/TIGR00755.fa
- Core genees analysis/Core_Genes_Alignment/TIGR00810.aln-gb.fa
- Core genees analysis/Core_Genes_Alignment/TIGR00810.fa
- Core genees analysis/Core_Genes_Alignment/TIGR00855.aln-gb.fa
- Core genees analysis/Core_Genes_Alignment/TIGR00855.fa
- Core genees analysis/Core_Genes_Alignment/TIGR00922.aln-gb.fa
- Core genees analysis/Core_Genes_Alignment/TIGR00922.fa
- Core genees analysis/Core_Genes_Alignment/TIGR00952.aln-gb.fa
- Core genees analysis/Core_Genes_Alignment/TIGR00952.fa
- Core genees analysis/Core_Genes_Alignment/TIGR00959.aln-gb.fa
- Core genees analysis/Core_Genes_Alignment/TIGR00959.fa
- Core genees analysis/Core_Genes_Alignment/TIGR00963.aln-gb.fa
- Core genees analysis/Core_Genes_Alignment/TIGR00963.fa
- Core genees analysis/Core_Genes_Alignment/TIGR00964.aln-gb.fa
- Core genees analysis/Core_Genes_Alignment/TIGR00964.fa
- Core genees analysis/Core_Genes_Alignment/TIGR00967.aln-gb.fa
- Core genees analysis/Core_Genes_Alignment/TIGR00967.fa
- Core genees analysis/Core_Genes_Alignment/TIGR00981.aln-gb.fa
- Core genees analysis/Core_Genes_Alignment/TIGR00981.fa
- Core genees analysis/Core_Genes_Alignment/TIGR01009.aln-gb.fa
- Core genees analysis/Core_Genes_Alignment/TIGR01009.fa
- Core genees analysis/Core_Genes_Alignment/TIGR01011.aln-gb.fa
- Core genees analysis/Core_Genes_Alignment/TIGR01011.fa
- Core genees analysis/Core_Genes_Alignment/TIGR01017.aln-gb.fa
- Core genees analysis/Core_Genes_Alignment/TIGR01017.fa
- Core genees analysis/Core_Genes_Alignment/TIGR01021.aln-gb.fa
- Core genees analysis/Core_Genes_Alignment/TIGR01021.fa
- Core genees analysis/Core_Genes_Alignment/TIGR01024.aln-gb.fa
- Core genees analysis/Core_Genes_Alignment/TIGR01024.fa
- Core genees analysis/Core_Genes_Alignment/TIGR01029.aln-gb.fa
- Core genees analysis/Core_Genes_Alignment/TIGR01029.fa
- Core genees analysis/Core_Genes_Alignment/TIGR01030.aln-gb.fa
- Core genees analysis/Core_Genes_Alignment/TIGR01030.fa
- Core genees analysis/Core_Genes_Alignment/TIGR01031.aln-gb.fa
- Core genees analysis/Core_Genes_Alignment/TIGR01031.fa
- Core genees analysis/Core_Genes_Alignment/TIGR01032.aln-gb.fa
- Core genees analysis/Core_Genes_Alignment/TIGR01032.fa
- Core genees analysis/Core_Genes_Alignment/TIGR01044.aln-gb.fa
- Core genees analysis/Core_Genes_Alignment/TIGR01044.fa
- Core genees analysis/Core_Genes_Alignment/TIGR01049.aln-gb.fa
- Core genees analysis/Core_Genes_Alignment/TIGR01049.fa
- Core genees analysis/Core_Genes_Alignment/TIGR01050.aln-gb.fa
- Core genees analysis/Core_Genes_Alignment/TIGR01050.fa
- Core genees analysis/Core_Genes_Alignment/TIGR01059.aln-gb.fa
- Core genees analysis/Core_Genes_Alignment/TIGR01059.fa
- Core genees analysis/Core_Genes_Alignment/TIGR01063.aln-gb.fa
- Core genees analysis/Core_Genes_Alignment/TIGR01063.fa
- Core genees analysis/Core_Genes_Alignment/TIGR01066.aln-gb.fa
- Core genees analysis/Core_Genes_Alignment/TIGR01066.fa
- Core genees analysis/Core_Genes_Alignment/TIGR01067.aln-gb.fa
- Core genees analysis/Core_Genes_Alignment/TIGR01067.fa
- Core genees analysis/Core_Genes_Alignment/TIGR01071.aln-gb.fa
- Core genees analysis/Core_Genes_Alignment/TIGR01071.fa
- Core genees analysis/Core_Genes_Alignment/TIGR01079.aln-gb.fa
- Core genees analysis/Core_Genes_Alignment/TIGR01079.fa
- Core genees analysis/Core_Genes_Alignment/TIGR01164.aln-gb.fa
- Core genees analysis/Core_Genes_Alignment/TIGR01164.fa
- Core genees analysis/Core_Genes_Alignment/TIGR01169.aln-gb.fa
- Core genees analysis/Core_Genes_Alignment/TIGR01169.fa
- Core genees analysis/Core_Genes_Alignment/TIGR01171.aln-gb.fa
- Core genees analysis/Core_Genes_Alignment/TIGR01171.fa
- Core genees analysis/Core_Genes_Alignment/TIGR01391.aln-gb.fa
- Core genees analysis/Core_Genes_Alignment/TIGR01391.fa
- Core genees analysis/Core_Genes_Alignment/TIGR01393.aln-gb.fa
- Core genees analysis/Core_Genes_Alignment/TIGR01393.fa
- Core genees analysis/Core_Genes_Alignment/TIGR01632.aln-gb.fa
- Core genees analysis/Core_Genes_Alignment/TIGR01632.fa
- Core genees analysis/Core_Genes_Alignment/TIGR01953.aln-gb.fa
- Core genees analysis/Core_Genes_Alignment/TIGR01953.fa
- Core genees analysis/Core_Genes_Alignment/TIGR02012.aln-gb.fa
- Core genees analysis/Core_Genes_Alignment/TIGR02012.fa
- Core genees analysis/Core_Genes_Alignment/TIGR02013.aln-gb.fa
- Core genees analysis/Core_Genes_Alignment/TIGR02013.fa
- Core genees analysis/Core_Genes_Alignment/TIGR02027.aln-gb.fa
- Core genees analysis/Core_Genes_Alignment/TIGR02027.fa
- Core genees analysis/Core_Genes_Alignment/TIGR02191.aln-gb.fa
- Core genees analysis/Core_Genes_Alignment/TIGR02191.fa
- Core genees analysis/Core_Genes_Alignment/TIGR02350.aln-gb.fa
- Core genees analysis/Core_Genes_Alignment/TIGR02350.fa
- Core genees analysis/Core_Genes_Alignment/TIGR02386.aln-gb.fa
- Core genees analysis/Core_Genes_Alignment/TIGR02386.fa
- Core genees analysis/Core_Genes_Alignment/TIGR02397.aln-gb.fa
- Core genees analysis/Core_Genes_Alignment/TIGR02397.fa
- Core genees analysis/Core_Genes_Alignment/TIGR02432.aln-gb.fa
- Core genees analysis/Core_Genes_Alignment/TIGR02432.fa
- Core genees analysis/Core_Genes_Alignment/TIGR02729.aln-gb.fa
- Core genees analysis/Core_Genes_Alignment/TIGR02729.fa
- Core genees analysis/Core_Genes_Alignment/TIGR03263.aln-gb.fa
- Core genees analysis/Core_Genes_Alignment/TIGR03263.fa
- Core genees analysis/Core_Genes_Alignment/TIGR03594.aln-gb.fa
- Core genees analysis/Core_Genes_Alignment/TIGR03594.fa
- Core genees analysis/RAxML_bestTree.final
- Core genees analysis/RAxML_bootstrap.final
- Core genees analysis/RAxML_info.final
