# Supplementary material for: Draft Genome Sequence of the Nitrogen-Fixing Rhizobium sullae Type Strain IS123T Focusing on the Key Genes for Symbiosis with its Host Hedysarum coronarium L
Source: Front Microbiol. 2017 Jul 26;8:1348. doi: 10.3389/fmicb.2017.01348 (PMC5526965; doi:10.3389/fmicb.2017.01348)
Supplement: Supplementary file 7 [file DataSheet7.ZIP › Core genees analysis/Core_Genes_Absence_Presence.csv]

Bradyrhizobium_japonicum_USDA110.faa	Mesorhizobium_loti_MAFF303099.faa	R_sullae_IS123T.faa	Rhizobium_etli_CFN42.faa	Rhizobium_leguminosarum_bv._viciae_3841.faa	Rhizobium_sullae_WSM1592.faa	Sinorhizobium_meliloti_1021.faa
PF00162.15	1	1	1	1	1	1	1
PF00276.16	1	1	1	1	1	1	1
PF00281.15	1	1	1	1	1	1	1
PF00297.18	1	1	1	1	1	1	1
PF00347.19	1	1	1	1	1	1	1
PF00366.16	1	1	1	1	1	1	1
PF00380.15	1	1	1	1	1	1	1
PF00410.15	1	1	1	1	1	1	1
PF00411.15	1	1	1	1	1	1	1
PF00416.18	1	1	1	1	1	1	1
PF00466.16	1	1	1	1	1	1	1
PF00573.18	1	1	1	1	1	1	1
PF00750.15	1	1	1	1	2	1	1
PF01025.15	1	1	1	1	1	1	1
PF01795.15	1	1	1	1	1	1	1
TIGR00001	1	1	1	1	1	1	1
TIGR00002	1	1	1	1	1	1	1
TIGR00009	1	1	1	1	0	1	1
TIGR00012	1	1	1	1	1	1	1
TIGR00019	1	1	1	1	1	1	1
TIGR00029	1	1	1	1	1	1	1
TIGR00043	1	1	1	1	1	1	1
TIGR00059	1	1	1	1	1	1	1
TIGR00060	1	1	1	1	1	1	1
TIGR00061	1	1	1	1	1	1	1
TIGR00062	1	1	1	1	1	1	1
TIGR00064	1	1	1	1	1	1	1
TIGR00082	1	1	1	1	1	1	1
TIGR00086	1	1	1	1	1	1	1
TIGR00092	1	1	1	1	1	1	1
TIGR00115	1	1	1	1	1	1	1
TIGR00116	1	1	1	1	1	1	1
TIGR00152	1	1	1	1	1	1	1
TIGR00158	1	1	1	1	1	1	1
TIGR00165	1	1	1	1	1	1	1
TIGR00166	1	1	1	1	1	1	1
TIGR00168	1	1	1	1	1	1	1
TIGR00234	1	1	1	1	2	1	1
TIGR00337	1	1	1	1	1	1	1
TIGR00344	1	1	1	1	1	1	1
TIGR00362	1	1	1	1	1	1	1
TIGR00388	1	1	1	1	1	1	1
TIGR00392	1	1	1	1	1	1	1
TIGR00396	1	1	1	1	2	2	1
TIGR00409	1	1	1	1	1	1	1
TIGR00414	1	1	1	1	1	1	1
TIGR00418	1	1	1	1	1	1	1
TIGR00420	1	1	1	1	1	1	1
TIGR00422	1	1	1	1	1	1	1
TIGR00435	1	1	1	1	1	1	1
TIGR00436	2	2	2	2	2	2	2
TIGR00442	1	1	1	1	1	1	1
TIGR00459	1	1	1	1	1	1	1
TIGR00460	1	1	1	1	1	1	1
TIGR00468	1	1	1	1	1	1	1
TIGR00472	1	1	1	1	1	1	1
TIGR00487	1	1	1	1	1	1	1
TIGR00496	1	1	1	1	1	1	1
TIGR00575	1	1	1	1	1	1	1
TIGR00631	1	1	1	1	1	1	1
TIGR00663	1	1	1	1	1	1	1
TIGR00755	1	1	1	1	1	1	1
TIGR00810	1	1	1	1	1	1	1
TIGR00855	1	1	1	1	1	1	1
TIGR00922	1	1	1	1	1	1	1
TIGR00952	1	1	1	1	1	1	1
TIGR00959	1	1	1	1	1	1	1
TIGR00963	1	1	1	1	1	1	1
TIGR00964	1	1	1	1	1	1	1
TIGR00967	1	1	1	1	1	1	1
TIGR00981	1	1	1	1	1	1	1
TIGR01009	1	1	1	1	1	1	1
TIGR01011	1	1	1	1	1	1	1
TIGR01017	1	1	1	1	1	1	1
TIGR01021	1	1	1	1	1	1	1
TIGR01024	1	1	1	1	1	1	1
TIGR01029	1	1	1	1	1	1	1
TIGR01030	1	1	0	1	0	1	1
TIGR01031	1	1	1	1	1	1	1
TIGR01032	1	1	1	1	1	1	1
TIGR01044	1	1	1	1	1	1	1
TIGR01049	1	1	1	1	1	1	1
TIGR01050	1	1	1	1	1	1	1
TIGR01059	1	1	1	1	1	1	1
TIGR01063	1	1	1	1	1	1	1
TIGR01066	1	1	1	1	1	1	1
TIGR01067	1	1	1	1	1	1	1
TIGR01071	1	1	1	1	1	1	1
TIGR01079	1	1	1	1	1	1	1
TIGR01164	1	1	1	1	1	1	1
TIGR01169	1	1	1	1	1	1	1
TIGR01171	1	1	1	1	1	1	1
TIGR01391	1	1	1	1	1	1	1
TIGR01393	1	1	1	1	1	1	1
TIGR01632	1	1	1	1	1	1	1
TIGR01953	1	1	1	1	1	1	1
TIGR02012	1	1	1	1	1	1	1
TIGR02013	1	1	1	1	1	1	1
TIGR02027	1	1	1	1	1	1	1
TIGR02191	1	1	1	1	1	1	1
TIGR02350	1	1	1	1	1	1	1
TIGR02386	1	1	1	1	1	1	1
TIGR02397	1	1	1	1	1	1	1
TIGR02432	1	1	1	1	1	1	1
TIGR02729	1	1	1	1	1	1	1
TIGR03263	1	1	1	1	1	1	1
TIGR03594	1	1	1	1	1	1	1
