# Supplementary material for: Draft Genome Sequence of the Nitrogen-Fixing Rhizobium sullae Type Strain IS123T Focusing on the Key Genes for Symbiosis with its Host Hedysarum coronarium L
Source: Front Microbiol. 2017 Jul 26;8:1348. doi: 10.3389/fmicb.2017.01348 (PMC5526965; doi:10.3389/fmicb.2017.01348)
Supplement: Supplementary file 7 [file DataSheet7.ZIP › Core genees analysis/Core_Genes_Alignment/full_alignment.concat.fa]

>Bradyrhizobium_japonicum_USDA110.faa
ANKFRTLDDV-DVKGKRVLLRVDLNVPMENGRVTDATRLERVAPTITELADKGGKVILLAHFGRPKGRDAKE-SLKPVTEALSKVLNKPVAFADDCIGEPAATAVAALKDGDILCLENTRFHKEEEKNDPAFVAELAKLGDIWVNDAFSAAHRAHASTEGLGHKLPAYAGRTMQAELDALEKALGSPTKPVIAIIGGAKVSTKIDLLENLVSKVDALVIGGGMANTFLHAQGVGIGKSLAEKDLAPTALRIIEKAEAANCAIILPVDATVAYHFAANAPSHAYGLDAIPADGMILDVGPQSVARVHAAIDDAATLVWNGPLGAFEMQPFDRGTVAAAKHAAERTKAKKLISIAGGGDTVAALNQAHVAGDFTYVSTAGGAFLEWMEGKPLPGVEVLNIEPRHYDVIVAPVVTEKATLASEHNKVLFKVAAKATKPQIKEAIEKLFDVKVKSVNTLVRKGKTKVFRGNLGSQSNTKRAIVTLEEGHRIDVTTGLMAEAAYTPRLRAEYDAKIRTAMTEKFGYENVMQVPRLDKVVLNMGVGDSVNDRKKAETAAAELTQIAGQKAIVTYSRIAIATFKLRENQPIGCKVTLRKARMYEFIDRLVTVALPRVRDFRGLNPKSFDGRGNYSLGIKEHIIFPEIDFDKVTEARGMDITVCTTAKTDEEARALLTAFNFPFRQMRSGVIAQKVGMTRVFTEAGEHIPVTVLKLGNCQVVGHRTEEKNGYVALQLGSGSRKTVYMPKAERGQFAVAKVEPKRRVEEFRVTADAMIPVGAEIQADHFVVGQFVDVTGTSVGKGFAGGMKRWNFGGLRATHGVSISHRSIGSTGGRQDPGKTWKNKKMPGHMGVDRITTLNLRVVQLDVERGLILVEGAVPGSKGGWIRVRDAVKKPMSRVGKRPVAVPSGVTATVDGQTVKMKGPKGQLQFVVHDDVEVKLESGQIKVKPRLETNRARALYGTARAQVANLVEGVTKGFEKKLEITGVGYRAAMQGKNLQLALGYSHDVIYTIPEGITITVPKPTEITVTGSDIQRVGQVAAEIRSYRPPEPYKGKGVKYVGEFIFRKEGKKKMPKRTLQGVVVSDKTAKTVVVRVDRRFTHPIYKKTIRRSKNYHAHDENNEFKPGDMVWIEESKPISKLKRWVVIRGEHKLDQLSQLKTAAAPDAPKHEKKVDKFNRAYATGKRKDAVARVWIKPGAGKVTVNSREVEVYFARPVLRMMIEQPFSVAQRSGQYDVICTVAGGGLSGQAGAVRHGISKALTYFEPELRTVLKKGGFLTRDSRVVERKKYGKAKARRSFQFSKRMSTHDPISDLITRIRNAQMRSKTKVSTPGSRMRENVLEVLKSEGYIRGYATVEHSSGRSEIEIELKYFDGEPVIREIERVSKPGRRVYASVKNLPRVNNGLGISVLSTPKGIMADHSARDANVGGEVLFTVFMGKEATRVRRRERKNIASGVAHVNSSFNNTTITITDAQGNTIAWSSAGTMGFKGSRKSTPYAAQVAAEDVSKKAQEHGMRTLEVEVAGPGSGRESALRALQAAGFTVTSIRDVTTIPHNGCRPRKRRRVMARIAGVNIPTNKRVLIALQYIHGIGQKIAGEILEKVKIPVDRRVSQLSDAEVLQIREVIDRDYLVEGDLRREVGINIKRLMDLGCYRGLRHRRGLPVRGQRTHTNARTRKGPAKAIAGKKKVERAAKKEAVEQLNGVFKTTSVAVVAQYSGLTVAQMQKLRQQMKQAGASVKVSKNRLAKIALEGTDVVAIGPMLKGPTVIATSNDPVAAPKVAIEFAKANEKFVIVGGSMGKTVLNVDGVKALASLPSLDELRGKIVGLIVAPATKLAQLANAPAGKLARVIQAHASKGEAAMELKVTTLEGKEAGSVQLSDAIFGLEPRQDIIARCVQWQLNKRQAGTHKAKGRAEIWRTGKKMYKQKGTGGARHGSARVPQFRGGGRAFGPVVRSHATDLPKKVRALALKHALSAKAKDGDLLVIDKAALEAAKTKALLGHFSGLGLTNALIIDGAELNNGFAAAARNIPNMDVLPIQGINVYDILRRQKLVLTKAAIDALEARFKLHLFADVLARVHAACRALAADASWPEGIDFSRVVVEPPRDASHGDMATNAAMVLAKEAKAKPRDLAEQIAERLRADALIAKVDVAGPGFINLTLKPAAWAEALRTVLREGADYGR--VRGGSKVNVEYVSANPTGPMHVGHCRGAVFGDALASLLQFGGHDVTREYYINDAGAQVDVLARSAFLRYREALGEDIGAIPEGLYPGDYLKPVGQALAKEHGDKLRAMTEAEWLPTVRKAIAMMMDEIKDDLAALNIRHDVFFSERSLIESGNNKVAETIDFLKAKGDIYEGRLPPPKGAPVEDWEDREQLLFKATAYGDDVDRPLIKSDNSYTYFASDIAYHKNKFDRGFAEMIDVWG-------RRPWRLHQAHAGG-----------------GEG-----------------DDLGQGRAR----------------------RQDRP--------AREAAAQRRAGENV-------------------EAERGL------------------------------------------------------------------------------------RHLAMTDR------DRQPEDTTAPTGEPVVSKPYIMPDDPEPGSVELLQKEAAEARDRMLRTLAEMENLRKRTTKEVADARLYGITGFARDVLDIADNLQRALDAVPAEARAAADPGLTSLIEGVELTERSLLNALEKHGVKKFDPQGQKFDPNFQQAMFEVPDASVPAGTVVQVMQAGYTIGERVLRPALVGVAKGGAKAASAANSNEVN----WRPGTTGLGNHAGQGSAPHIPVLGREAIDHLAPREGGIYVDATFGAGGYSRAILDVGTRLIAIDRDRTAIAGGAELVERSAGRLTLVEDRFSHLADVCAAQGVDGVVMDVGVSSMQLDQAGRGFSFRLDGPLDMRMGQAGPTAADVVARASEADLADIIYLLGEERHSRRVARAIVADRQETPFTTTRALADLVGRVVRSKPGD-IHPATRTFQALRIFVNEELEELQTALTAAERVLKPGGRLVVVSFHSLEDRIVKNFLAERSKTGGGSRHLPEVAQTAPSFQLLTRRPVVAGEDEVAHNPRARSAKLRAAERTSAPAHKDDQS-SSWPRLSDVMR-GGMPKLKTKSGAKKRFKVTATGKVMHAQRGKRHGMIKRTKKQIRQLRGTRVLFKTDGDNVKKYFLPNA-MSVVIRLARAGTKKRPVYHVVVADSRFPRDGRFIERLGYFNPLLPKDNEARLKLDMEKVKAWVAKGAQPSDRVSRFLDAAGVKKREARNNPQKAVPRK---ERKAQAEAAAKG--------MSRRCELTAKGPLVGHKVSHSNIKTKRRFLPNLVNVTFISEALERNVRLRVSTNAVKSVDHNGGLDAFLLKASADALSPRALELKRAIQKKVGVTAMKIEDIRAMSPDQQDDAILNLKKERFNLRFQRATGQLENTSRLREARRDIARIKTVAAQTRAKKK-MSSLPEAKLDVLLAHHASLEAESLGQLASERYVQITRELAEITPLIEAVKTYRSAVKELADTEALIADPATDAEMRGMAEAERDELAPRIEDLVQKIRVALLPKDAMDDRNVVLEIRAGTGGDEASLFAGDLFRMYERFASLQGWKVEVISASEGTVGGYKEIIAEVQGRGAFSKLKFESGVHRVQRVPDTETQGRIHTSAATVAVLPEVEDVDVDIKNDDLRIETMRAQGAGGQHVNKTESAIRITHIPTGIVVMQDSRSQHKNRASAMNILRSRIYDAERQRVDAARSAERKEKVGSGDRSERIRTYNFPQGRVTDHRINLTLYKLPQVIAGELGELIDALTTEHQAAQLAAQGAAAMANTTSAKKATRKIARRTAVNKSRRTQMRGAVRNVEEAIKTGDRAAAVKALANAEPALMRAAQRNIIHKNNASRKVSRLTAQIAKLAHPNLPMEVLVVADCWQREPDSEAVIQRAVAAAAESVDEDVAE------AEVAVMLTDDAGIRTLNSNWRGIDKPTNVLSFPALQEGDAP-RMLGDIAIAYETMRREADEEKKPFDHHLSHLAVHGFLHLIGYDHENDDDAEEMEALETQILAHLGIPDPYADRMRHGKVHRKLNRTAEHRRAMFANMAAALIKHEQIVTTLPKAKELRPIVEKLVTLGKKGGLAMRRQAISEMRDKDQVKKLFDVLATRYKDRQGGYTRIIKAGFRYGDNAAMAVIEFVDRDVDAKGQDSGPVQEKEAEAA--MSKAKVTNARRKRSVRLKLRRSGGGRPRLSVFRSSKHIYAQVIDDLKGETLASASSLEKSMRDGGKTGADIDAAKAVGKLLAERAAEKGVKEVVFDRGSYLYHGRVKALADAARESGLSFMFAVIKTGGRQYRVAPDDVLEVGKIEGEVGSIVQLNEVLVVG-GDTPILGLPTVAGASVAVEVLDHKRGPKVIAFKKRRRKNSRRKRGYRDEITVLRVSEILTDMAHKKAGGSSRNGRDSKGKRLGIKAFGGEVVIPGNIIARQRGTTWHPGLNVGMGTDHTLFAKIEGRVTFQAKANGRTFVSVLPIAEAAE------------------------------------------DTTSDP---------------------------------------------------------------------------------PKLSWWRRLSNGLKRTSSSLGTAVADLVTKRKLDRAMLDDIEDVLLRADLGTSVAVRIADAVGTGRYDKAISADEVKDVVATEVEKVLAPVAKPLEIDAARKPFVILVVGVNGSGKTTTIGKLSQKFASEGRKVMLAAGDTFRAAAIEQLKVWGERTKTPVIAGTQGSDSASLAFNALTAAKEQKTDVLLIDTAGRLQNKAELMNELEKVVRVIRKVDDTAPHAVLLVLDATVGQNALSQVEAFHRTAGVTGLVMTKLDGTARGGILVALAEKFKLPVHFIGVGEGVDDLAPFTARDFARAIAGSASGGGSQRQLRVGEQVRHAMAEILAQGNVHDADLEGHIVTVPEVRMSPDLKLATIYVMPLGGRDTEIVIAALERNKKFLRGEVARRV-NLKFAPDVRFRVDERFDEAERIEKLLRTPAVQKDLEQDPD-MADKNERPI-KVMAENRKARFNYAIEDTIEAGIALTGTEVKSIRNGKSTIAESYADSKNGEIWLINATIPEYLQGNRFNHEPKRPRKLLLHRRQINKLIGAVDREGMTLIPLKLYFNERGRAKLQLAVAKGKKLHDKRETEKKRDWSREKGRLLRARGMGFKCGIVGLPNVGKSTLFNALTETAAAQAANYPFCTIEPNVGEVAVPDPRLDKLAAIAKSGQIIPTRLTFVDIAGLVRGASKGEGLGNQFLANIREVDAIAHVVRCFEDSDITHVEGKIAPLADIETIETELMLADLDSLEKRVDNLTKKAKGNDKDAKEQLDLVNRTLVLLREGKPARLVERK--AEEERAFGMLGLLSSKPVLYVCNVEEGSAATGNSFSKAVQEQAAKEGAVAVVISAKIESEIATISREERADFLETLGLEEAGLDRLIRAGYTLLDLITYFTVGPKEARAWTIHRGTKAPGAAGVIHTDFEKGFIRAETIAFDDYVALGGEAGARDAGKLRLEGKEYVVADGDVMHFRFNTMQVTETLSEGLKHEFKISVPASDLDAKAGAKLVDLKDKVRINGFRPGKVPVAHLKKVYGRSVMAETIDQTIRDTNTQLFSERGFRLATEPKITMPSEQAEVEELLSGKTDLTYTVAIEVVPSIALADFKTFQVEKPVADVTDADVDEAIKRIADTNRGYAAKAKAESGDRVTINFKGTINGEVFEGGTGEGIQVVIGSNTFIPGFEEQLTGIGAGETRTLKVSFPKNYMNDKLAGQPAEFETTATSIEAPQDIAIDDEFAKTLGLESLDKLKEAARERLVAEFAGATRQRVKRALLDRLDEAHRFEAPPSLVDEEFNLMWNSVKAEMDSAGKTFADEDTTEDAAKEEYRKIADRRVRLGLVLSEIGEKNKITVTDDEVGRAVIERARQMPGREKEVWDYYRSNAQALAQLRAPIYEDKVVDFILELANVTEKKVSREDLYKDDEAEKT---------------------------------------AAMATITAAMVKDLRESTGAGMMDCKAALTENDGNMEAAQDWLRKKGLSKAAKKSGRVAAEGLIGALTKGTKGVVVEVNSETDFVARNGQFQGLVKMIAQVAFDVGADVEKIKAAK--VGDVTIETAINDAIATIGENMTLRRAASLEVSQGVVSHYVHGAVIDGAGKMGVIVALESPGKADELAALGRQIAMHVAAANPLALDPSGLDPAVVKREKDVLADKYRQQGKPENVIEKIVESGLKTYYKEVCLLEQAFIHDTGKSVAQAVKEAEGKVGGAVKIAGFVRYALGEGIEKQESDFAAEVAAASGKMRILGLTGSIGMGKSTTAKLFAEAGVPVYDADAAVHQLYEGEAAPAIEAAFPGTTANGKVDRPKLSARVVHDPAAIKQLEQIVHPMLGASRQKFFADAEAANAPVVVLDIPLLFETGGEKRVDAVVVVSTSPELQRERVLARGTMDEAKLNAIIAKQTPDAEKRKRADFVVDTSHGLEPVRAQIAHILAEVVKMPQRRMEVILLERVNKLGQMGEVVKVRDGYARNFLLKRGKALRATADNRAKYDGMKADLEARNLASKAEASKVAEKIQGKNIIVIRQASEAGQLFGSVNVRDIVVAFEADGISLARPQIQLDAPIKTIGKHTITVAVHPEVEVEITVTVARSQDEAERINRGEDISTRNEDRDAAEAIAAAGEFFDPEAETEKMAEAGA---RRPFFRRRKSCPFTGANAPKIDYKDSKLLMRYVSERGKIVPSRITAVSAKKQRELARAIKRARFLGLLPYVIMALYEHVFLARQDASPQQVEELTAQMTGIVEGLGGKVTKTENWGVRSLTYRMNKNRKAHFVLLNIDAPSAAIAEIERQERISEDVIRYLSVRVEELEEGPSAMMRKAERDDRGGGFRGEREGGFGDREGGFRGDRDGG-GFRGDRRRPREEARRPNKAASKDGPRINDDIRNAQIQLIDQTGDNKGTVETVVAIKMAQEAGMDLVEISPNTSPPVCKIMDYGKYKYSAQKKAAEARKRQKTVEIKEIKLRPMIDDHDYDVKMRAMQRFFEEGDKVKITLRYRGREMAHQEIGTKLLDKIKTDVAELAKVEQDARFEGRQVVMVLAPRMTAFKSDFLNILQERGFIHQCSDFEGLDALAAKGEATAYVGYDCTARSLHIGNYLTMMMLHWLQQSGNKPITLMGGGTTMVGDPSGKDETRAMRTVAEIEANKESIRGVFAKVLRYGDGKSDAVMLDNAEWLTKLNWIEMLRDVGRHFSVNRMLTMDSVRLRLEREQEMSFIEFNYMVCQAYDFVELAKRTGCKLQMGGSDQWGNIIMGVDLGRRMGTHQLFALTTPLLTTASGAKMGKTAQGAVWLNADQFSPYDFWQYWRNTEDADVGKFLKLFTTLPMSEIGKLEALGGSEINEAKKVLATEATALLHGRDAANEAAETARRTFEEGALAESLPTVEIPRGELDAGFGVLNAFVKAGLVASNGEARRQIKGGGLRVNDEPVTDDKMALSAAHLTPEGVIKLSFGKKKHILIKPAMARYIFITGGVVSSLGKGLASAALGALLQARGYKVRLRKLDPYLNLDPGTMSPYQHGEVFVTDDGAETDLDLGHYERFTGRPATKADNITTGRIYQDIITKERRGDYLGATIQVVPHVTNAIKEFVLDGNDDYDFVLVEIGGTVGDIEGLPFFEAIRQLKNDLPRDHAVYIHLTLLPYIPSAGELKTKPTQHSVKELRSIGIQPDILLCRTDREIPKEERRKLGLFCNVRESAVIEARDVDNIYAVPEAYHNAGLDDEVLAAFGIASRIPPELRSWQQINERVRNPEGNVTIAIVGKYTGMKDAYKSLIEALSHGGIANKVKVNLDWIESEIFEKEDPAPFLEHVNGILVPGGFGQRGAEGKIRAAQFARERDVPYFGICFGMQMAVIEAARNLVGIEDANSTEFGPTKEPLVGLMTEWLRGNELEKRSQAGDLGGTMRLGAYPAALNRGSRVSQVYGATEISERHRHRYEVNTAYKDRLEQHGLKFSGLSPDGVLPEIVEYEDHPWFIGVQFHPELKSRPFEPHPLFASFIQAAMVQSRLVMSGVNEIRSTFLNFFAENGHEIVPSSPLVPRNDPTLMFTNAGMVQFKNVFTGVEKRPYQRATTSQKCVRAGGKHNDLDNVGYTARHLTFFEMLGNFSFGDYFKERAIELAWKLITKDFGLNKDKLLVTVYHTDDEAHGLWKKIAGFSDDRIIRIPTSDNFWAMGDTGPCGPCSEIFIDRGDHIWGGPPGSPEEDGDRFLEFWNLVFMQYEQVTKEERVDLPRPSIDTGMGLERMACIMQGVDSVFETDLFRHLIDATASALGSGPNEQTVASFRVIADHLRSSAFLVSDGVLPSNEGRGYVLRRIMRRAMRHAQLLGAKEPLMHRLVWALVREMGQAYPELMRAEKLIEETLRLEETRFRKTLTRGLAILDEKSASLKKGDMFDGDVAFTLYDTYGFPLDLTQDALKSRGIGVDQSAFTDAMERQKAKARESWKGSGEAASEAIWFPLREKLGATEFLGYETESAEGVVSALVKDGQEAASLKAGETGALVLNQTPFYAESGGQVGDTGVLLGEGGKFRVTDTQKKLGDLFVHVGTVESGELKLGTALQLEVDHSRRSSIRAHHSATHLIHEALRQVLGDHIAQRGSMVAPDRLRFDFVHPKPITAEELARVEDIANDVVLENDEVTTRVMGVDEAREAGARALFGEKYGDEVRVVSMGRTARERGANAGWSVELCGGTHVRRTGDIGLITLTGESAVASGVRRIEALTGNYARKHANDTMALAKTAANELRTSIDDVPARITALMEERKKLERELSDARKKLAMGGGANGAASGVREVGDVKLMARAVEGIEMKDLKSLADDGKKQIGSGVVAIVGVTGDGKAGIVVGVTADLTARFNAVNLVRVASEALGGKGGGGRPDMAQAGGPDGAKAPEALAAIEKAMATSEQDRWSRVKGRLRSSVGEDIYTSWFARMDLEDVQDESVRLSVPTRFLKSWIQAHYAERVLSCWQAEMPEVHRIDLTVRSAVR-------PVAPPEAPAP------VETRRAPAPELRSTATAPVSANHDALG----GSPLDPRLTFASFVIGRSNTLAHAAARQVAEGRRGPVMFNPLYIHAGVGLGKTHLLQAVTWAG-NSGNERKVLYLTAEKFMYGFVAALKTQTALAFKEALRGIDVLVIDDLQFLQGKSTQAEFCHTLNALIDAGRQVVIAADRPPSDLESLDDRVRSRLAGGLVVEMGSLGEELRHGILKSRVAAARAHHATFDVPEEVLHYLARTITHNGRDLEGAINRLLAHSKLNNQVTLEMAEREVRDLVRPQEPKRIKIEDIQRVVARQYNVSRSDLLSSRRTANVVRPRQVAMYLAKTLTLRSLPEIGRRFGGRDHTTVLHAVRKIEALVSKDTALSEEVESLKRQLQELPAHMRPERSFQGFILALQRFWAEQGCVILQPYDMEMGAGTFHPATTLRALGPKPWNAAYVQPSRRPKDGRYGENPNRMQHYYQFQVIMKPSPPNLQELYLKSLAAIGIDSAVHDIRFVEDDWESPTLGAWGLGWECWCDGMEVSQFTYFQQVAGFECAPVAGELTYGLERLAMYVQGVDRVYDLNFNGRDGDAKVTYGDVFLQAEREYSKHNFEVADTAMLFEQFKMAEAACRKYLDAGWR--EGNRKEHLMALPAYDQCIKASHVFNLLDARGVISVTERQSYILRVRELAKACGEAWIHTEAGG------AAKSQKSEVKDYSKTLFLPQTEFPMRAGLPQREPEILKYWNDIGLYDRLRQEAEGRTKFVLHDGPPYANGNIHIGHALNKILKDVVTKSQQMLGFDSNYVPGWDCHGLPIEWKIEEEYRKKGKQKPDFAMVAFRKECRAYATHWINVQREEFKRLGIIGDWDHPYQTMSYPAEAQIARELMKFAANGTLYRGSKPVMWSVVEKTALAEAEVEYEDYTSDMVWVKFPVASVVIWTTTPWTLPGNRAISFSPKIAYGLYKVTDAPADNWAKTGDLLILADALAAEVFKQARVTYEKVRELPADTLDAVECAHPLKGFSGGYEFTVPLLPGDHVTDDTGTGFVHTAPGHGREDFDVWMANARELEARGINTTIPYTVDENGAFTDHAPGF----VGK--RVINDKGEKGDANEAVIKALIDAGKLLARGRLKHQYPHSWRSKKPVIFRNTPQWFIAMDKDISKGDTLRARALHAISVTQWVPPSGENRINGMIANRPDWVISRQRAWGVPIAVFVDGSAEILQDEIVNQRIAEAFMEEGADAWYMDGARERFLGSRASED-WKKVDDICDVWFDSGSTHAFVLEDRQNFPQLGNYLEGSDQHRGWFHSSLLESAGTRGRAPYDIVLTHGFTLDENGRKMSKSLGNTVEPQKVIKDSGADILRLWVCATDYADDQRIGPEILKNTIETYRKLRNSIRWMLGTLHHKPSEKVAYAEMPELERLMLHELAGHAETVRNAYAAFDYKTVVASLAAFMNSELSAFYFDIRKDTLYCDPPSSPARKAALTTIDLLCDAILKWLAPILSFTTDEAWRMFRPNAPSVHLTLFPADIEKLRDDKLAAKWETIRNVRRAVTGALELERAAKNIGSSLEASPVIYVADRDMLATLFDTDLAEVCITSNYEVRESEAPASAFRLDAVPGVAVVVEKAVGKCARSWKISQTVGEDPEYPDVTPRDAQALREMTSERYNARDSEPRWQAAWDEKAIFVSKNDDSRPKYYVLEMFPYPSGRIHIGHVRNYTLGDVLARFMRAKGFNVLHPMGWDAFGLPAENAAIERKVAPKAWTYDNIAAMKKQLRSIGLSLDWSREIATCDPSYYKHQQKMFLDFLRAGLAEREKRKVNWDPVDMTVLANEQVIDGKGWRSGAIVEQREMNQWVFKITKYSQELLSALDTLDRWPDKVRLMQRNWIGRSEGLLVRFALDQATTPAGESELKIFTTRPDTLFGAKFMAISADHPLATAAAAKDPKLAEFIAEIKKIGTAQEIIDTAEKQGFDTGIRAIHPFDPSWKLPVYVANFVLMEYGTGAIFGCPAHDQRDLDFVNKYNLGNTPVVCPEGQDPKSFVITDTAYDGDGRMINSRFLDGMTIEQAKDEVAKRLESELRGNAPVGERQVNFRLRDWGISRQRYWGCPIPVIHCPTCDVVPVPDADLPVKLPDDATFDKPGNALDHHPTWKHVTCPQCGGKAQRETDTMDTFVDSSWYFARFTDPWENAPTTPAVANRMLPIDQYIGGVEHAILHLLYSRFFTRAMKATGHVALDEPFAGMFTQGMVVHETYQKADGYVQPAEVKIELGGNGRRATLLTTGEDIQIGAIEKMSKSKKNTVDPDDIIETYGADVARWFMLSDSPPDRDVIWSDERVQGASRFVQRLWRLVNDSVE-LGKAAPAARADATALRKAAHGALDKVTTEIERLHFNVCLAHIREFTNAFSEVLQRPGQPAADLAW--AIREASQILVQLFSPMMPHLAEECWQVLGQKGLVSEANWPQIERDLLVEDSVTLVVQVNGKKRGEVTVATAAQNPEIEAAVLALDAVKLALDGKPVRKVIIVPKRIVNVVGMRLSRFFLPILKENPKEAEIVSHRLMLRAGMIRQEAAGIYAWLPLGFRVLKKIEQIVREEQDRSGALELLMPTLQLADLWRESGRYDAYGPEMLRIADRHKRELLYGPTNEEMITEIFRAYVKSYKNLPLNLYHIQWKFRDEQRPRFGVMRGREFLMKDAYSFDLNEAAARVAYNKMFVAYLRTFARMGLKAIPMRAETGPIGGDLSHEFIVLAETGESGVFINRDVLDLPVPGEDVDYESD--LTPIIKQWTSVYAATEDVHDAARFEQVPEAKRLNTRGIEVGQIFYFGTKYSEPMKAMVAGPDGVDVPIHGGSYGVGVSRLLGAIIEACHDDAGIKWPEAVAPFRAVVLNLKQGDAAVDAACEKLYAELQAKGVDVLYDDTDQRAGAKFAAADLIGIPWQIMIGPKGLADGKVELKRRSDGSRETMSPADAVARLVGMHDIKSIRDNPQAFDAGLARRGLKPLSASLLAIDERRRAAILASEQAQARRNAASKEIGDAKKAKDEARAATLMAEVAELKTTMPQLEAAAKAADEELTKELSAIPNIPFDEVPDGVDEHGNVQHHVFGNKRNYGFAPKLHDDLGNALGYMDFEAAAKLSGARFVVLKKGLARLERAIGQFMLDLHTTEHGYTEINPPLLVRNEVMFGTGQLPKFEDDQFWAIKGELIPTAEVSLTNLARESILDEKQLPMRLTALTPCFRAEAGAAGRDTRGMIRQHQFTKVELVSITTPEASKDELERMLSCAEQVLQKLDLHYRVMTLCAGDMGFSSQKTYDIEVWMPGQGDFREISSCSVCGDFQARRMDARSRGPDGKP-RFVHTLNGSGTAVGRALIAVMETYQQEDGSIAVPSVLQPYMGGLKVISRD-PAAKVTLTFPDGARREYDKSITGLEIAKGISPSLAKRTVAMALDGVVADLDDPIADAKIELINRDDPRALELIRHDCAHVLAEAVQTLWPGTQVTIGPVIENGFYYDFFRNEPFTPEDFAAIEKKMREIIARDKPFTKEVWDREKTKQVFRDKGEAFKVELVDAIPGNEPIKIYYQGDWFDLCRGPHMTSTGKVGNAFKLMKVAGAYWRGDSNNPMLTRIYGTAFAKQEDLDAYLKQIEEAEKRDHRKLGRELDLFHFQEEGPGVVFWHPKGWTIFQQLIAYMRRRLTGDYSEVNAPQILDKVLWETSGHWGWYRENMFAAQSAGDEAEDKRWFALKPMNCPGHVQIFKHGLKSYRDLPLRLAEFGVVHRYEPSGAMHGLMRVRGFTQDDAHIFCTEDQLAEECLKINDLILSTYADFGFTDLTVKLSTRPDKRVGTDAMWDHAERVMATVLREIQSQNNIKTEINPGEGAFYGPKFEYVLRDAIGRDWQCGTTQVDFNLPERFGAFYIDHDGGKKPPVMVHRAICGSMERYIGILIEHYAGNFPLWLSPVQAVVTTITSEGDEYAKQVLEQARRAGLRVEIDLRNEKINYKVREHSLAKIPALLVVGKKEAETHSVSVRRLGSDGQKVMTTAEAIAALVEEATPPDVVRARGIV-NSLDLEGRPQDTRVVVAMSGGVDSSTTAALLKAEGYDVVGITLQLYDHGAATHRKGACCAGQDIHDARDVAAKLGIPHYVLDYEDRFRESVIDNFADSYALGETPVPCIECNRSIKFRDLLKTARELGAQALATGHYVASRRLDD----GSRVLVCAADADRDQSYFLFATTQEQLDYLRFPLGDMTKPETRELARRFGLAVADKHDSQDICFVPTGRYTDIITRLRPNAMDPGDIVDLDGRVLGRHNGIANFTVGQRRGLGIAAHAPLFVVRLEAANRRVVVGPREALKMHRISLRDVNWLGGGDI-DSAIGNGLEMFVRVRSTRSPQPAWLRGAGGHYEIELVAGEEGVSPGQACVFYDAPSGQARVLGGGFIQ------SAAAKVASNPARPLVEMIEKNYQPADIEARMSVVWEDSLAFKAGRPDRRDAVPFTIVIPPPNVTGSLHMGHALNNTLQDILCRFERMRGRDVLWQPGTDHAGIATQMVVERQLMERQQPGRREMGREKFLERVWQWKAESGDTIINQLKRLGASCDWSRERFTMDEGLSKAVIKVFVELHRDGLIYKDKRLVNWDTKLLTAISDLEVQQTEVKGSLWYLRYPIEGK-------TFSPEDPSS------FIVVATTRPETMLGDTGVAVHPDDERYQKLIGKHVILPLVGRKVEIVADDYSDPEKGSGAVKVTPAHDFNDFEVGNRHGLRRISVLDKEGCLDLLDNEDYLRDLPEGAAQFA--EEFNKVDRFVARKRIVERLESFGFVERIEPHTHMVPHGDRSNSVIEPYLTDQWYVDAKTLAKPAIAAVRSGETSFVPKNWEKTYFEWMENIQPWCISRQLWWGHQIPAWYGPDGKVFVAETEEEAISHALGYYVEQEVITAEQGREMLDRNKREGFITRDEDVLDTWFSSALWPFSTLGWPEDAPEVQRYYPTNALVTGFDIIFFWVARMMMMGLHFMKE------VPFSTIYIHALVRDEKGAKMSKSKGNVIDPLHLIDEYGADALRFTLAAMAAQGRDIKLATSRVEGYRNFATKLWNASRFAEMNHCAVPEGFEPAKAKETLNRWIAHESAHTTREVTEAIEAYRFNDAAGAIYRFVWNVYCDWYVELAKPVLLGPDSPAKDETRAMVAWARDEILKLLHPFMPFITEELWEVTA----KRDGLLALAAWPHADFTDPKAEAEIGWVIDLVTQIRSVRAEMNIPPATLTALVLAGASAETRERAPRWTDVIKRMARLSDISFADRAPDGAVQLLVRGEVAALPLKGVIDVAAERTRLDKEIGKADADIKRAESKLANEKFVANAAEEVVEEEREKREAALARKAKLLEALERLKQAM----LRLYDTLTKEKRTFVPLDANNVRMYVCGPTVYDFAHIGNARPVIVFDVLFRLLRHLYGEAHVKYVRNITDVDDKINDRAARDFPGLPLNEAIREVTEQTGKQFHADVDALGALRPSVEPRATEHIMREIIERLVAGGFAYVAEDHVLFSPQAMNAYGALSNRSLDEMVAGARVDVAPYKKGSTDFVLWKPSKPGEPSWPSPAGQGRPGWHIECSAMAWKHLGEYFDIHGGGIDLVFPHHENEVAQTCCAFHRERMANYWMHNGFLQVESEKMSKSLGNFITIHELLA-------DWPGEVLRLNMLKTHYRSPIDWTMKSLEESAKTLDDWYRVAAPGRPAASVVEPLLDDLNTSLAIAALHGLR-SALAGSLRLLGKASGVDAGEVERLISERTAARGRKDFKESDRIRDQLAAMGVAIKDSKEG------TTWEFSR------MTVEASGEAPAATRCGFVALIGAPNVGKSTLVNALVGAKVTIVSRKVQTTRALIRGIVIENNAQIILVDTPGIFSPKRRLDRAMVSTAWSGAHDADLVCVLLDAKTGIDEEAEAILAKAASVNHDKILVINKVDLVQREKLLALAQAANERMPFAKTFMIAAISGDGVDDLRSTLAEMVPPGPFLYPEDQMSDAPMRHLAAEITREKIYRKLHQELPYQSTVETDKWEERKDKSVRIEQTIFVERESQRKIVLGKGGATIKSIGADSRKEISEILGVPVHLFLFVKVRENWGDDPDRYREMGLEFPKMAEKPKKPQKLKARLPRGLEDRDPAAIRATREMVEKIRAVYELYGFEPVETPAMEYTDALGKFLPDQDRPNEGVFSFQDDDEQWISLRYDLTAPLARYVGERYDGLVLPYRSYRVGYVFRNEKPGPGRFRQFMQFDADTVGSATPAADAEICMMAADTMEALGVQRGQYVVKVNNRKVLDGVLEAIGLAGDENAARRLTVLRAIDKLDKFPADEVRKLLGPGREEGKGDFTKGANLSAAEADVVLAIPRDDWKEAIAAAEAYLGQAGVSELEEIAKLVMASGYGADRIKIDPSVVRGLEYYTGPVYEVELLLDTKDEKGRPVRFGSVGGGGRYDGLVSRFRGEPVPATGFSIGVSRLQAALTLLGKLDTRPEFGPVVVTVFDRD--RVADYQKMVASLRTAGIRAELYLGNPKNMGNQLKYADRRNSPCVIIQGSDEKARGELQIKDLIEGAKAAAAIASNQEWRESRPAQFSCAEADLVAKVREVLARHDVSW---MHRYRSHTCGALRESNIGETIRLSGWVHRVRDHGGVLFIDLRDHYGLTQCVVDPDSPAFSLAEKLRSEFVIKMDGKVRRRPEGTDNDDLPTGKIEIYVSEIEVLGPAGDLPLPVFGDQEYPEDIRLKYRFLDLRREKLHQNIMTRVEIIKSMRRRMEGQGFFEFNTPILTASSPEGARDFLVPSRIHPGKFYALPQAPQQYKQLLMMSGFDRYFQIAPCFRDEDPRADRLPGEFYQLDVEMSFVTQEDVFAAMEPVITGVFEEFAKGKPVSKNWRRIPFAEALRKYGSDKPDLRNPIEMQEVSEHFRGSGFKVFARML-EDPKNQVWAIPAPGGGSRAFCDRMNSWAQGEGQPGLGYIMWREGGE---GAGPLANNIGPERTAAIRAQIGVKEGDAAFFVAGDPDKFWKFSGLARNKVGEELNLTDKERFELAWIVDFPMYEYNEDDKKVDFSHNPFSMPQGGLEALKGQDPLTIKAFQYDITCNGYEIASGGIRNHVPEAMVKAFEIAGYGEQEVVDRFGGMYRAFQYGAPPHGGMAAGVDRIVMLLCGTTNLREISLFPMNQQAMDLLMGAPSEATTKQLRELHVRVNLPQKMPLRLIFMGTPDFSVPTLLELVAHGHEIVAVYTRAPKPGGRRGLQLQPTPVEEAARRLGVPVLTPKTLKTEEALEEFRAFDADAAVVVAYGMILPQAILDAPKLGCYNLHASLLPRWRGAAPINRAIMADDAESGVMVMKMDVGLDTGDVAMAERLAITDTMTAADLHDRLSRLGADLMVRAMAALDRGGLQLKKQSEDGVTYAAKIDKAEARIDWTKPARAVLRHIHGLSPFPGAWAELAGVSENARVKILRCELAKGSGAPGEVLDDQLTIACGEGAIRIIELQREGKARMQATDFLRGVPLKAGAKFTMSDLATLETSILDQVAAAGDEAALEAVRVAALGKKGSISALLATLGKMSPDDRKTQGAAINQAKDKVTEALAARRDVLKSAALDARLASETIDVTLPLREAPTDAGRIHPLSQVWDELTTIFADMGFSVAEGPDIETDDYNFTKLNFPEGHPAREMHDTFFFHPKEDGSRMLLRTHTSPVQVRTMLSQKPPIRVICPGRTYRIDSDATHTPQFHQVEGLVIDKHSHLGHLKWILHEFCKAFFEVDHINMRFRPSFFPFTEPSLEVDIQCRRDKGEIRFGEGEDWLEILGCGMVHPNVLRACGIDPDEYQGFAWGMGIDRIAMLKYGIADLRQLFDSDVRWLSHYGFKPLEVPTLAGGLSSMKFTLSWLKDHLETDEPLDRLAEKLTMIGLEVENIEDKAALKPFTIARVISAEQHPNADRLRVCMVDTGDGPVQVVCGAPNARAGLVSVFSAPGTYIPGKDITLGVGTIRGVESRGMLCSAAELQISNDHDGIMELPADAPIGAAYAEWAALGDPVVEINLTPNRQDCTGVHGIARDLAAADMGKFKDPTIKPVKGEFPCPVKVTV--EDATLCPGFALRLVRGVKNGPSPEWLQKRLTAIGLRPINALVDITNFMTYDRARPLHVFDARKVKGNLVVRRARDGETLLALDGRTYNLDPATCVIADEHGVESLAGIMGGEASGCDENTTDVLIESALWNEINIAQTGRKLGINSDARYRFERGVDPAFMVPGLELATKLVMEMCGGAPSENVVVGKAFGDDRVIDFPVTEVKRLSGIEVPQPEMKRILTHLGFMMAGPGPVVKVAVPSWRTDVHGKADIVEEIVRIYGVDKVPMTPFERGDDARKPVLTPLQLRTRRARRALASRGIIEAVTWSFITKSAAKLFGGGQRELEVANPIASDLSDMRPTLLAGLIAAAQANADRGFGDVALFEVGQVFKGDRPQDQFMAASGVRRGFASSEGLGRHWS-----GSVQADLFDAKADALAVLAAAGAPMQALQIVAGGPGWLHPGRSGTIQIGPQNVLGYFGEMHPRALEALGADGPLMVFEVILDRVPEAKKRPTRAKPLIELSAFQPVSRDFAFIVDRTVKAGDIVRAAQGVDKKLITGVNVFDVYEGKGIDDGKKSIAIAVTIQPREKTLTDQEIEAVAAKVVAEVTKKTGGTLRDTKTPGDKKLSV-PSKTLSLKPR-VETGTVRQSFSHGRSKQVVVEKRGKR-RIGDGPEPHAPEVTAKPAPAA-PAPSRP---------APPPAP------PRNAGS--GVVLRTLTEDERSARASALADAKLREVEERRQAEEEAQRRAREAAERAEREAAEARRKAEDERHRHEDEAKRKAAKKRFGEGEQPASAARPATAAPAARPGTTTTRPTTARPATTTAQRPGAPAGGPAVARQIRRGPARP-APPPKTTHQKERGRLTVVTALNADE--VRERSIASFRRRTQRLKGHASNEPKEKLIREVIIPEAITIQELANRMAERAVDVIRMLMKQGAMHKITDVIDADTAQLIAEELGHTVKRVAASDVEEGLFDQVDDSTDTETRSPVVTVMGHVDHGKTSLLDALRHANVVSGEAGGITQHIGAYQVPESGKKITFIDTPGHAAFTAMRARGAKVTDIVVLVVAADDGVMPQTVEAINHAKAARVPIIVAINKIDKPDAKPERVRTELLQHEVQVESFGGDVVDVEVSAKNKTNLDKLLEMIALQADILDLKTNSERPAEGTVIEAKLDRGRGPVATVLVQRGTLRVGDIIVAGAEMGRVRALISDQGETVQEAGPSVPVEVLGFNGPPEAGDRLAVVENEARARQVTSYRAHQKRENAAASISGMRGSLEQMMSQLKTAGRKEFPLIIKADVQGSLEAILGSLEKLGTDEVAARILHAGVGGISESDVTLAEGFNAAIIGFSVRANKEAAAAAKRNGIEIRYYNIIYDLVDDVKKAMSGLLAPTLRETMLGNAAILEIFNISKVGKVAGCRVTDGTVERGANVRLIRDNVVVHEGKLSTLKRFKDEVKEVQSGQECGMAFENYHDMRAGDVIECYRVETIQRSLPTGNFDLNEVKRRMQGAVQSLKHELGGLRTGRASASMLDPVQVEAYGSHMPLNQLATVSVPEPRLISVQVWDKSMVKAVEKAIVDSNLGLSPATEGQVLRLRIPELNEERRKELVKVAHKYAEAAKVAARHVRRDGLDVLKKLEKNHEMSEDDQKRHADEVQKVTDGTIAEIDQLLAAKEKEILTVKSKPLRDVAELTKAQAKVELMRLALELEGHDKRYYQDDAPTVTDAEYDALRQRFNAIEKRFPEFVSAESPSQKVGAAPSGRFRKVRHAVPMLSLDNAFAEEDVRDFVGRIVRFL-KLDDDKIDFSAEPKIDGLSMSLRYEGGELVTAATRGDGAEGEDVTANIRTLEDVPQKLKRNVPDICEVRGEVYMTKKAFLALNERQKAAGDTIFANPRNSAAGSLRQKDPTITASRPLGFFAYAWGEMSAMPEETQTGMIHWFERCGFKTNPLTRLCHSVEELIAFHQRIEEERAELDYDIDGVVYKVDRIDWQERLGFVSRTPRWGIAHKFPAEQAMTVLRDIEIQVGRTGSFTPVGKLEPVGVGGVIVQNVTLHNEDYIKGIGNKGEVLREG-RDIRIGDTVVIQRAGDVIPQVVDVVLDKRPKTAKEFHFPKTCPCPLHTDVTREETAAGEEGSRARCTGEFACPYQKIEHLKLFVSRRAFDIDGLGEKQLQYFFDEG----FVKEPADIFTLEKRNAKLK--LEEIEGYGATSVRNLFAAIESRRRIALERFVYALGMRHVGETTALALARGYGSWEAFHDACLKVAKGDEEAMADMDALDQIGDTVIKSIADYFGESHNRGIVERLTKEVEIVDAEKPKS-NSAVAGKTVVFTGSLEKMTRDEAKATAERLGAKVSGSVSKKTDLVVAGPGAGSKLAEANKHGVKVLTEDEWLKLIGAPNSKAHRPDVQPIGPALAELLNPAINRGDAGLGSGNSRDRRAGGEAAAHRARASFPSDRPAGLDEAPQANYGTAATIPTLGLPTEEDDAEALALGVKATADALESLIREGRPEFRKDKVWTPHRPPRPEKSEGGVRFEIKSHYEPRGDQPTAIAELVEGIERNDRSQVLLGVTGSGKTYTMAKVIEATQRPAIILAPNKTLAAQLYGEFKNFFPDNAVEYFVSYYDYYQPEAYVPRTDTYIEKDSSINEQIDRMRHSATRALLERDDVIIVASVSCIYGIGSVETYTAMTFALKKGERIDQRQLIADLVALQYKRTQADFTRGTFRVRGDVIDIFPAHYEDRAWRVNLFGDTIETIEEFDPLTGHKQDELEFIKMYANSHYVTPRPTLVQAIKSIKSELKQRLDQLHDQGRLLEAQRLEQRTTFDLEMMEATGSCAGIENYSRYLTGRLPGEPPPTLFEYVPDNALVFADESHVTVPQIGAMFKGDFRRKATLAEYGFRLPSCMDNRPLRFEEWDMMRPQTIAVSATPSGWELNESGGVFVEQVIRPTGLIDPPVNIRPARTQVDDLVGEVRATAQAGYRSLITVLTKRMAEDLTEYLHEQGIRVRYMHSDIDTIERIEIIRDLRLGAFDALVGINLLREGLDIPECALVAILDADKEGFLRSETSLIQTIGRAARNVDGKVILYADQMTGSMERAIAETNRRREKQVEYNTANGITPESVKKQIGDILNSVYERDHVLVEVG---GQDMTDDVISIGHNFEAVLADLETRMREAAADLNFEEAARLRDEVKRLRATELAVVDDPTAKQRTVQGKAGAYPVSAMKRKGGSGSKVHKPHLDEMGPES---LP-YR------------EKP---SLPAKP--IQPTDSRQSGPEFGPTPRSSGAPGHRGGWKKR---MKVTVERAQLLKSLGHVHRVVERRNTIPILGNVLVRAENAKLSLKATDLDLEVTETLPAETATAGSTTVPAHMFYDIVRKLPDGSQIVLEADGDRAVLAIRAGRSRFTLQTLPENDFPDLAAGDMSHSFSLAAKDVKRLIDRTQFAISTEETRYYLNGIYLHAAGTAKAATLRGVATDGHRLAQLDLVQPKGADGMPGVIVPRKTVGEVQRLIEDTEAEMTIELSQAKIRFTIGNVVLTSKLIDGTFPDYGRVIPQGNDKELVVDKKDFENAVDRVSTISSERGRAVKLSLSPGKLVLSVTNPDSGSATEELEVEYASDALDIGFNSRYLLDIAAQIEGEVATLRLADPGSPTLVQDRDDKSALYVLMPMRVMSAIDDLPPLREVIRQHALSARKSLGQNFLLDLNLTARIARAAAPLDNSTIVEIGPGPGGLTRALLALGARRVVAIEHDERAIPALQDISARYPGRLEIVHGDAMTFDPRPLLNESAKIVANLPYNIATQLLINWLTTEPWPPWYDMMVLMFQREVGERIVAREDEEAYGRLGVLANWRCETKILFDIAPSAFVPPPKVTSSVVRLVPRAEPLPCDRKMLEQVAAAAFGQRRKMLRQSLKSLGVDLAQAAGVDATRRAETIPISGFVAMARELMQTVVIVIHLMIVAVMIGAVLLQKSEGGGLGMGGGAGFMSSRGTANLLSRTTAILAAGFFVTSLFLSWYAGYNRAPSSIIG------------------------QPASQGQPAGGSPIPTSGGILDSLKKADEQQQAPAAPSGPQ-VPRSQMADLQKIVDDLSSLTVLEAAELAKLLEEKWGVSAAAAVAVAGPAGGGAAAAPAEEKTEFTVVLASAGEKKIEVIKEVRAITGLGLKEAKDLVEGAPKPVKEGVNKDEAEKIKVQLEKAGAKVELKRWYIVHAYSNFEKKVAESIREQAKQRGLEELFELVLVPTEKVTEVRRGRKIDAERKFFPGYVLVKMKLTDEAFHLIKNTPKVTGFLGAENKPMPISEAEAMRILHQVQEGVERPKASVSFEIGENVRVADGPFASFSGVVEEIDEARSRVKVAVSIFGRATPVELEFGQVEKVMSIAAERKAEVIKTNATKAGDTGSPEVQVAILSERINNLTSHFKTHVKDNHSRRGLLKLVSTRRSLLDYLKKRDEARYKALLEKHNIRRLFDNLSERLGGILDRLTGRGALTEKDVDAAMREVRRALLEADVALEVVRSFTERVREQAIGATVVKSVTPGQMVVKIVHDELINTLGAEGQTIDINSVPPVPIMMVGLQGSGKTTTTAKLARRMVQRDRRKVLMASLDVYRPAAMEQLAVLGRDLDIPTLPIVAGQQPAQIAKRALEAGKLGGYDVVLLDTAGRTTLDEDMMAEAAAIKAAANPHEVLLVADSLTGQDAVNLARAFDERVGLTGIVLTRVDGDGRGGAALSMRAVTGKPIKLIGTGEKTDALEDFHPDRIAGRILGMGDVVSLVERAAANIDAEKAARTAERMRKGQFDLNDMREQLSQMANMGGISGLMGMMPGISKMKNQIAAAGIDDKILKRQVAIIDSMTRDERRHPDLLKASRKKRIAAGSGQSVEHVNKLLKMHRNMADVMKAMGS-GK----RGPLAGIAQAMGFG--GGM-KMP-----SPEEMKAMQEKMQSGGGQGPPGLRTGLPGLTGLSGKPTLPGLGGF----PG--KKK--MIGALARKFFGSANDRRVKGYQSRVNAINALEPELIKLSDEELKARTADFKKQLAEGKTLDDLLVPAFATVREAAKRTLGQRHFDVQLIGGMVLHEGDIAEMKTGEGKTLVATLAVYLNALAGKGVHVVTVNDYLARRDSGWMGQIYGFLGMTTGVIVHGLDDAERKTAYACDITYGTNNEYGFDYLRDNMKYRLEDMVQRPHFFAIVDEVDSILIDEARTPLIISGPLDDRSDFYNTIDGFLPKLDKTDYDVDEKQRTVTLTEAGMEKIETLLRDAGQLKGESLYDVENVSVVHHINQALRAHTLFTRDKDYIVRDDEVVIIDEFTGRMMPGRRYSEGLHQALEAKEHVQVQPENQTLASITFQNYFRMYEKLAGMTGTAATEADELFDIYKLEVVEIPTNLSVARLDEDDEVYRTQKEKYAAILAEIERANARLQPVLVGTASIEKSEVLAEFLKSNGYKQFAVLNARFHEQEAYIVAEAGVPGAITIATNMAGRGTDIKLGGSLEMRVPKETAGIEDEAEKARKIEQIKADVERFREIVLKAGGLYIIGSERHESRRIDNQLRGRSGRQGDPGRSKFFLSLEDDLMRIFGSDRLDSMLQRLGLQEGEAIIHPWINKALEKAQQKVEARNFDIRKNLLKFDNVQNDQRKVIFDQRVDLMKDDSVAETVTDMRHAFIDDLVAKHVPEHAYAEQWDVAGLKEELKRVLDLDLPVDDWAKEEGIADEELLNRIENRADEHMAAKVAQWGPDVMRYVEKTILLQTLDHLWREHLIMLDHLRQVIGLRGYGQRDPLQEYKTEAFNLFQEMSAHLREAVTAQLMRVEIVPPEQEAPVLPPMEAHKFDPNTGEDEMVTLGAPASDAAQRDPKNPASWGKIGRNEDCPCGSGKKYKHCHGRYMAV--SPFKFLQEVRSETAKVTWPTRRETTITTIMVFVMVAVASIFFFAADQIIRYLITFLLGIHMASAAEQLAANLNFGAFAKADELKKRIWFTLGALLVYRLGTYIPLPGIDPNIWEQVFRSQAGGILGMFNMFAGGGIHRMAIFALNIMPYISASIIIQLLTTVSPQLEALKKEGEAGRKTLNQYTRYLTVILAAFQSYGIAVGLEGAGNVVSDPGMFFRLSTAITLTGGTMFLMWLGEQITSRGIGNGISLIILSGIVAELPAALANMLELGRQGAMSTGLILVVIIMAVAVIAFIVFMERAQRRLLIQYPKRQVGNKMFEGQSSHLPLKLNTSGVIPPIFASSLLLLPTTVANF-NAGSGPEWFQWITTQLGHGRPLFLIMYLALIVFFAFFYTAIVFNPTETADNLKKHGGFIPGIRPGERTAEYIDYVLSRITVLGAIYLAIVCLIPEILISYASVPFYFGGTSLLIVVSVTMDTVAQVQGYLLAHQYEGLIRKSKLRGRRR--MPTINQLIAQPREVQKSRKKVPALQQSPQKRGVCTRVYTTTPKKPNSALRKVAKVRLTNGFEVIGYIPGEGHNLQEHSVVMIRGGRVKDLPGVRYHILRGVLDTQGVKNRKQRRSKYGAKRPKMGQKINPIGLRLGINRTWDSRWFAGKQEYGKLLHEDVKIREILHKELKQAAVARIVIERPHKKCRVTIHSARPGVVIGKKGADIDKLRKRVADITSSDVVINIVEIRKPELDATLVAESIAQQLERRVAFRRAMKRAVQSAMRLGAEGIRINCSGRLGGAEIARMEWYREGRVPLHTLRADIDYGVATAFTTFGTCGVKVWIFKGEILEHDPMAQDKRMAEGETGGGGDRGGRQRRDNAMALPDFTMRQLLEAGVHFGHQSHRWNPKMAPFIFGTRNNIHIVDLAQTVPMLHHALQAVSDTVAKGGRILFVGTKRQAQDGVADAAKRCAQYFVNSRWLGGTLTNWKTISASIKRLRHLDDVLGEANSYTKKERLTLQRERDKLDRSLGGIKDMGGLPDLIFVIDTNKEDIAIQEAQRLNIPVAAIVDTNSDPKGITYVVPGNDDAGRAISLYCDLIARAAIDGISRAQGDSGIDIGASELPAASVAKAMTKRSEAKYKIDRRMGQNIWGRPKSPVNRREYGPGQHGQRRKGKLSDFGVQLRAKQKLKGYYANISERQFHGIYVEASRLKGDTGENLIGLLERRLDAVVYRAKFVSTIFAARQFINHGHIKVNGRKVNISSYQLKVGDVVEVKEASKQLAHVLEASQLPERDTPDYLDVDHGKMTAKYIRIPGLSDVPFPVQMEPHLVVEFYSRGGRDQRGGGRERKEREERDSEFVDKLVHINRVAKVVKGGKRFGFAALVVIGDQKGRAGFGHGKAREVPEAIRKATESAKRNLTRVSLREGRTLHHDIAGRHGAGRVYLRAAPAGTGIIAGGPMRAVFETLGVQDVVAKSIGSSNPYNMVRATFDALKHQDSPRSVAARRNIKVSTLQSRRGDAEAAADMNLIKQLEQEQFDKLSAGKDIPEFGPGDTVIVNVKVVEGDRTRVQAYEGVCIGRSGGGLNESFTVRKISYGEGVERVFPVMSPMIDSIKVVRRGKVRRAKLYYLRNLRGKSARIVEK----------QDRQAAVGE--------------------------------------MSRRHSAEKREVLPDPKFGNIVITKFMNSVMYAGKKSVAEGIVYGALGIIETKTKQNPLGVFEQALENVMPTIEVRSRRVGGATYQVPVEVRSTRRQALGIRWLISAARERNEKTMTERLSAELLDASNNRGNAVKKREDVHRMAEANRAFSHYRWMKRTYQPSKLVRKRRHGFRARLATAGGRKVLAARRARGRKRLSAMAVPRRKTSPSRRGMRRSADAIKKPTYVEDKDSGELRRPHHLDLKTGMYKGRQVLKKKES-MSRVKRGVTAHAKHKKVYKAAKGFYGRRKNTIRAAKPAVEKAQQYAFRDRKRKKRTFRALWIQRLNAAVRPFGLTYSRFIDGLAKSGITVDRKVLSDLAINEPASFQAIAEKAKAALAA--------------MSKPKRERSLAENEAKAVARMLRVSPQKLNLVAQLIRGRKAAAALADLQFSRKRIAVDVKKCLESAIANAENNHDLDVDDLVVAQAFVGNGLVMKRFAARGRGRSGRVYKPFSQLTIIVRQVEAEAAAAMNGQNIRIRLKAFDHRILDTSTREIVNTAKRTGAQVRGPIPLPTRIEKFTVNRSPHVDKKSREQFEMRTHKRLLDIVDPTPQTVDALMKLDLAAGVDVEIKLMVRSVWKGPFVEGSLLKKADAARASGRHDVIKIWSRRSTILPQFVGLTFGVYNGQKHVPVAVNEEMVGHKFGEFSPTRTFHGHSGDKKAKKAMTEPENEPSNPSDYGAESIRVLKGLDAVRKRPGMYIGDTDDGSGLHHMVYEVVDNAIDEALAGHATRVDVVLNADNSVTVRDDGRGIPVDIHKGEGISAAEVIMTQLHAGGKFDQNSYKVSGGLHGVGVSVVNALSSKLGLRIWRDNKEHYIEFAHGDAVAPLVVVGDARGTEVTFLASPDTFKNIEYDFATLEHRLRELAFLNSGVNIALSDMRHAVEKREEMHYSGGVEEFVKYLDRNKKAIVPAPIMVRAEANGIGVEAALWWNDSYHENVLCFTNNIPQRDGGTHLAGFRGALTRQVNGYAEAN--AKKEKIALTGDDCREGLTAVLSVKVPDPKFSSQTKDKLVSSEVRPVVENVLNEALQAWFEEHPSEAKMIVGKVIQAAAAREAARKARELT-RKSPLSVSSLPGKLADCQEKDPAKSELFIVEGDSAGGSAKQGRNREFQAVLPLRGKILNVERVRPDKMLGSEQIGTLITALGTGIS-DEFSIEKLRYHKIIVMTDADVDGAHIRTLLLTFFYRQMRDIIDGGYLYIAQPPLYKVSRGKSEQYLKDERALEDYLIETGLDDCIFTPGTGGDRSGRDLRGLIDDARVVRSILRNLHTRYNRKVVEQAAITGVLNKDIYGDPDKAAAAAQYVAGRLDKQAEDVERGWVGHYVQGFQFERTVRGVKDVAIIDSAFLGSAEARKLDEFTPKLQDVYARPGNLRRKDVEHTVHGPVDLFEAVTDAGRKGVTLQRYKGLGEMNPEQLWETTLDTNARSLLQVKVKEVDEADDIFTKLMGDVVEPRRDFIQEHSLS-ATIDI--MKKSYLDYAMSVIVARALPDARDGLKPVHRRILYSMNEQGHTPDKKYVKSARVVGDVIGKYHPHGDQSIYDAMVRMAQDFSMRVPLIDGQGNFGSVDGDPPAAYRYTEARLTKAALALLADIDKDTVDFQPNYDNNETEPSVLPAKFPNLLVNGAGGIAVGMATNIPPHNLGEVIDACVALIDNPALTIDELINIVPGPDFPTGGVILGRAGIRAAYHLGRGSIVMRGKVAIETIRKEREALIITEIPYQVNKATMVERIAELVKEKKIEGIGDLRDESDRDGYRVVIELKRDAVADVVLNQLYRFTPLQTSFGVNMVALDSGRPRIMHLKDLLAIFVDFRERVVTRRTKFLLAKARDRAHILVGLAIAVANIDEMIRVIRTSPDPTTARDTLMSRDWPARDVEDMLTLIDDPRHRISPDGTIRLSMEQARAILDLRLQRLTALGRDEIRDELDKLAGEIADYLDILRSRERVLGIIKTELAEVKAEFATPRRTVIMEQEGEVEDEDLIQREDMVVTVSHAGYVKRVPLSAYRAQRRGGKGRAGMQTRDEDFVSRLFVASTHTPVLFFSSRGQVYKEKVWRLPMAAPNARGKALINILPLEQGERITTIMPLPEDESTWGNLDVMFATTGGNVRRNKLSDFVDVRRSGIIAMKLDEN-EAIVDVQICTERDDVLLTGAGGQCIRFPVTDVRVFTGRTSMGVRGIALGEGDKVISLAILRHVETTSDERSAYLKMRRAVAGEATAEEPAADAEAEETSGSFQLAQERYVEMSAAEQVVLTVSVNGYGKRTSSYEYRTTGRGGKGIVAMSVNNRN--GNLVASFPVEDADQIMLVTDKGQLIRCPVEGIRIAGRSTQGVIVFDTAEDEHVVSVEHITEEAES--------GNGAMKTFSAKPAEVTKKWVLIDAKGLVVGRLATIVAMRLRGKHLPTYTPHVDCGDNVIIINAQHAVLTGRKREQKTYYKHTGYVGHVKERTARQILEGKHPERVLEKAVERMIPRGPLGRVQMGNLRVYGGADHPHEAQQPEKIDIAKLNRKNTRAAMIQMQTNLDVADNSGARRVMCIKVLGGSKRRYATIGDIIVVSIKEAIPRGKVKKGDVMKAVVVRVRKDIRRADGSVIRFDRNAAVLINNQSEPVGTRIFGPVPRELRAKNHMKIISLAPEVLMKLSDIADNAGSRKKRMRVGRGIGSGKGKQSGRGGKGQTARSGVRIKGFEGGQMPMHRRLPKRGFNNIFRVEFAEINLDRLQEAVDAKKIDAGSVVNVEALVKGGVLRRAKGGLRLLGRGELKSKLNIEVHGATKTAIAAVEKAGGSVKILAKEEAAKIRKGDKVVVLTGRDKGRTGEVFEVRPDAGTALVRGINMVKRHQKQTQAQEGGIISKEAPIQLSNIAYVGKDGKPTRVGFKILDGKKVRIAKSSGAEIDG-MQPKKTKFRKAHKGRIHGVASSGATLAFGQYGLKATEPERVTARQIEAARRALTRHMKRAGRVWIRVFPDLPVSKKPAEVRMGSGKGSPELWVARVKPGRVLFEIDGVNTQTAREALTLAAAKLPIKTRFVERIAEKRLNKAREGVDREKLYPLAEAIKMVKERAKAKFDETIEVAINLGVDPRHADQMVRGVVTLPNGTGRTLRVGVFARGAKADEAKAAGADVVGAEDLVEKVQNGSIDFDRCIATPDMMPLVGRLGKVLGPRGLMPNPKIGTVTMDVTGAVKGAKGGSVEFRVEKAGILQAGVGKASFSEEKLVENIKALADAVSKAKPAGSKGTYIQRVAVSSTMGPGVKVEPGTILGMALKTFNPTTPGQRQLVMVDRSALYKGKPVKALTEGKHSSGGRNNTGRITVRFRGGGHKQTLRIVDFKRDKVDAPATVERLEYDPNRTAFIALVKYEDGTQAYILAPQRLAVGDSVVAGN-YVDVKPGNVMPLGNMPVGTIIHNIEVKIGKGGQLARSAGTYAQLVGRDQDYVIIRLNSGEQRLVHGRCRGTIGAVSNPDHMNTSIGKAGRNRWLGRKPHNRGVSMNPIDHPHGGGEGRTSGGRHPVTPWGKPTKGKKTRSNKSTNKFILLSRHKRKKMRFTPQFLDELRARLSVSEVVGKRVKLKK------AGREWKLSPFQQEKTPSFYVNDQKGFYHDFSSGKHGDIITFVMETDGLPFAEAVERLASMAGLPLPAVTPDAARQEQRRRSLHDVMDLAAKYFAETLASRVGAKARGYLADRAISPATQLQFRLGYASPDRFALKEHLGKLGVSVDDMVETGLLIGGDDIPVPYDRFRDRVMFPITDLRGRVIAFGGRALEKDVPAKYLNSPETPLFHKGDNLYNHQTARKATHDTLIVVEGYVDVIAMVTAGFAGSVAPLGTALTENQLALLWKMADEPILCFDGDRAGQKAAYRAADLALPFLSPGKSLRFALLPEGQDPDDLVRSGGRGAMEEVIAAARPLADMLWSRELEGGNFATPERRAALEARIKELAGGIRDEVVRRYYRQDLAERLQRTFAPEQGGRGGQANRFGGQGFRGAPGPT-PLPSSPQLATSPIMKGQRSVISRREALILQCLINHPWLLHEHLEEVAALEFAHPEAHKLRAGIIAAFANDHHHSPDPGELAEKIEKGGFSQLLQRVENGITTAAVWGAREGAARDDVLSTWHQLVALHRQWHSLL-------RELKDAELALGEDPSEANLAWLRDVKARIGEVDGTEALIEGFGELSGRFQKSVTVPISNIRNFSIVAHIDHGKSTLADRLIQMTGGLTDREMKEQVLDSMDIERERGITIKAQTVRLAYRAKDGKDYIFNLMDTPGHVDFAYEVSRSLAACEGSLLVVDASQGVEAQTLANVYQALDNNHEIVPVLNKVDLPAAEPEKVKQQIEDVIGIDASDAVMISAKTGLGVPDVLEAIVTRLPPPK--GDRDATLKALLVDSWYDVYLGVVVLIRVVDGVMKKGSRVRMMGTGAAYDVERVGFFTPKMTQVDELGPGEIGFITAAIKEVADTRVGDTITDDRKPVTEMLPGFKPAIPVVFCGLFPVDADDFETLRAAMGKLRLNDASFSFEMETSAALGFGFRCGFLGLLHLEIIQERLSREFDLNLIATAPSVIYKMKLTDGTELEIHNPVDMPDVVKIEEIQEPWIEATILTPDEYLGSVLKLCQDRRGAQKELTYVGARAMVKYDLPLNEVVFDFYDRLKSVSKGYASFDYHLTDYKPADLVKMQILVNAEPVDALSMLVHRTRAEGRGRAMVEKMKELIPPHMFQIPIQAAIGGKVIARETVRALRKDVTAKCYGGDITRKRKLLEKQKEGKKKMRQFGKVDIPQEAFIAALKVDS-MAKKVTGYLKLQVPAGAANPSPPIGPALGQRGLNIMEFCKAFNAQTQKEEKNTPIPVIITIYADRSFTFEMKTPPMSYFLKQAAKIQSGSKAPGR-DKAGKVTKAQVREIAEKKMKDLNCDTIESAMKMVEGSARSMGLEVAGMAVSANRLELLQIADAVAREKSIDRGIVIAAMEDAIAKAARARYGSETDVHAEIDPKKGELRLSRHMLVVEKVENHSNQISLVDAQRANPGAQVGDTIADTLPPLEYGRIAAQSAKQVIVQKVREAERDRQYQEFKDRIGDIVNGVVKRVEYGSVIVDLGRGEAIIRRDEMLPREVFRNGDRVRAYIFDVRRETRGPQIFLSRTHPQFMAKLFAQEVPEIYDGIVEIKAVARDPGSRAKIGVISRDSSVDPVGACVGMRGSRVQAVVNELQGEKIDIIPWSPDIATFVVNALAPAEVSKVVIDEDRERIEVVVPDNQLSLAIGRRGQNVRLASQLTGWDIDILTEQEESERRQADFENSTRVFMESLNVDEVVGQLLASEGFTSVEELAMVDIKELAGIEGFDEETAQELQNRAREYLEQQEAELEAKRVELGVEDALKDVPGVTSKMLVKFGENDIKTVDDLAGCATDDLVGWTERKEGETTKYPGALDGIEISRDDAEAMIMQARVKAGWITEADLAKPAEEEDQPAMSATALRIVEGSSMDKSKALAAALSQIERQFGKGSVMKLGKNDRSMDVEAVSSGSLGLDIALGIGGLPKGRVVEIYGPESSGKTTLALHTVAEAQKKGGICAFIDAEHALDPVYARKLGVNIDELLISQPDTGEQALEICDTLVRSGAVDVLVVDSVAALVPKAELEGEMGDALPGLQARLMSQALRKLTASINKSHTMVIFINQIRMKIGVMYGSPETTTGGNALKFYASVRLDIRRIGAIKERDEVVGNTTRVKVVKNKLAPPFKQVEFDIMYGEGVSKMGEILDLGVKAGIVEKSGAWFSYDSQRLGQGRENSKAFLKANPDITAKIETAIRQNSGLIAEQILA-GTPEEEPADEMAQ-QTFTGRKRVRKFFGHIKEVAEMPNLIEVQKASYDQFLMVDEPQGGRLDEGLQAVFRSVFPISDFSGTSMLEFVRYEFEQPKYDVDECRQRGMTFAAPLKVTLRLIVFDIDEETGAKSVKDIKEQDVYMGDIPLMTMNGTFIVNGTERVIVSQMHRSPGVFFDHDKGKTHSSGKLLFAARVIPYRGSWLDIEFDAKDIVYARIDRRRKIPVTSLMFALGLDGEAILSTFYKKILYKRTKEGWRVPFDANRFRGYSTINDLIDADTGKVVLEAGKKLTVRAARQLQEKGLKALRLSDEELVGNYLAEDLVNPKTGEIHAEAGEEITDKNMKALNEQGYKELPLLDIDHVNVGAYIRNTLSADKNMTREDALFDIYRVMRPGEPPTLDSAQAMFQSLFFDAERYDLSAVGRVKMNMRLDLDAPDTQRTLRKEDILSVIKTLVDLRDGKGEIDDIDHLGNRRVRSVGELMENQYRIGLLRMERAIKERMSSVDIDTVMPQDLINAKPAAAAVREFFGSSQLSQFMDQTNPLSEITHKRRLSALGPGGLTRERAGFEVRDVHPTHYGRICPIETPEGPNIGLINSLATFARVNKYGFVETPYRKVKDGRVTDEVVYLSAMEEGRYTVAQANVPLDPKGRFTEDLVVCRHAGEVLPVTPDKVDYMDVSPKQLVSVAAALIPFLENDDANRALMGSNMQRQAVPLVRAEAPFVGTGMEGVVARDSGAAIAARRSGVIDQIDATRVVIRATEDLDPTKSGVDIYRLMKYQRSNQSTCINQRPLVKVGDIVKKGDIIADGPSTDLGELALGRNVLVAFMPWNGYNFEDSILLSERIVKEDVFTSIHIEEFEVMARDTKLGPEEITRDIPNVSEEALKNLDEAGIVYIGAEVRAGDILVGKITPKGESPMTPEEKLLRAIFGEKASDVRDTSLRVPPGVQGTIVEVRVFNRHGVDKDERALAIEREEIERLAKDRDDEQAILDRNVYNRLAELLEGRQGIAGPKGFKKDTKITRAVLEEYPKSQWWLFASPNDKLMAEIEAMRKQYDESKKGLEQRFLDKVEKLQRGDELPPGVMKMVKVFVAVKRKIQPGDKMAGRHGNKGVVSKIVPIEDMPFLEDGTHADIVLNPLGVPSRMNVGQILETHLGWACAGLGKRIGQTVDAYLSKQDIKPLKETLKKVYGED---ETIKSLNDNELIELGHNLSRGVPIATPVFDGAKEADIEEMLKLAGLDASGQSTVYDGRTGDPFDRKVTVGYIYMLKLHHLVDDKIHARSIGPYSLVTQQPLGGKAQFGGQRFGEMEVWALEAYGAAYTLQEMLTVKSDDVAGRTKVYEAIVRGDDTFEAGIPESFNVLVKEMRSLGLNVDLHNSKM--GPAPTSEAAETIQKNWQELIRPNKLQVSDPARFATIVAEPLERGFGQTLGNALRRILLSSLQGAAVQSVHIDGVLHEFSSIAGVREDVTDIVLNIKDISIKMQGEGPKRMVVKKQGPGVVTAGDIQTVGDVVVLNPDLQICTLDEGAEIRMEFTVATGKGYVPAERNRPEDAPIGLIPVDSLYSPVRKVSYKVENTREGQILDYDKLTMTIETNGAISPDDSVAYAARILQDQLNVFVNFEEPRKEVAQEIIPDLAFNPAFLKKVDELELSVRSANCLKNDNIVYIGDLVQKSEAEMLRTPNFGRKSLNEIKEVLAQMGLHLGMEVPGWPPENIDELAKRFEDHYSSKAKGTDANAALEARIGHSFADPNLLMQGITHVSALRGDSYQRLEFLGDHVLGLVVSDMLYHAFPNADEGELSKRLAELVRKESCADVAKSLGLLDDIKLGSVGPSADARLRKSVLGDICEAVIGAIFLDGGHAAAAEFVKRNWTERMHKPRRPLRDPKTVLQEWAQGKGLPTPVYREVERTGPHHDPQFRVAVDLPGLAPAEGIGGSKRAAEKVAASVMIEREGVGGGNDG--MGKVIGIDLGTTNSCVAVMDGKNAKVIENSEGMRTTPSIVAVTDDGERLVGQPAKRQAVTNPERTFFAVKRLIGRRYDDPMVEKDKKLVPYKIVKASNGDAWVEADGQTYSPSQVSAFILQKMKETAEAHLGQKVDQAVITVPAYFNDAQRQATKDAGKIAGLEVLRIINEPTAAALAYGLDKTKTGTIAVYDLGGGTFDISILEIGDGVFEVKSTNGDTFLGGEDFDMRLVGYLADEFQKEQGINLRNDKLALQRLKEAAEKAKIELSSTTQTEINLPFITADQTGPKHLTMKLTRAKFEALVDDLIQKTVEPCRKALKDAGVTAGEIGEVVLVGGMSRMPKVQEVVKQLFGKEPHKGVNPDEVVAIGAAIQAGVLQGDVKDVLLLDVTPLSLGIETLGGVFTRIIDRNTTIPTKKSQVFSTAEDNQNAVTIRVFQGEREMAADNKMLGQFDLMGIPPAPRGMPQIEVTFDIDANGIVNVSAKDKATGKEQQIRIQASGGLSEADIEKMVKDAEANAEADKKRREAVTAKNEADGLVHSTEKALAEHGSKVAETERRAIEDAVSDLKEALKGD--DAEAIKAKTQTLAQASMKLGEAMYK-QQAEA---DAKKDDVVDAEFTEVDDDNNKKSAMNQEIMNLFNPTTPAQVFDQIRISIASPEKILSWSYGEIKKPETINYRTFKPERDGLFCARIFGPIKDYECLCGKYKRMKYKGIICEKCSVEVTLSRVRRERMGHIELAAPVAHIWFLKSLPSRIGLLLDMTLKDLERILYFEYYVVLEPGLTALKDRQLLSEDEYLKAQDEYGQDSFTAMIGAEAIRELLKGMDLEKLEASLRVEMQETDSDIKHKKLAKRLKIVEAFRHSGNKPEWMIMTVVPVIPPDLRPLVPLDGGRFATSDLNDLYRRVINRNNRLKRLMELRAPDIIIRNEKRMLQEAVDALFDNGRRGRVITGANKRPLKSLADMLKGKQGRFRQNLLGKRVDYSGRSVIVVGPELRLHQCGLPKKMALELFKPFIYSRLDAKGLSTTVKQAKKLVEKERPEVWDILDEVIREHPVLLNRAPTLHRLGIQAFEPVLIEGKAIQLHPLVCAAFNADFDGDQMAVHVPLSLEAQLEARVLMMSTNNILHPANGQPIIVPSQDIVLGLYYVSIMREGLPGEGKIFGDMAELEHALHAKVIHLHTKIKYRWQGMDETGKVSTRWIETTAGRVMLGNLLPKNPRISYEIINKLMTKREISGVIDQVYRHCGQKETVIFCDRIMALGFYNAFKAGISFGKDDMVVPHGKWKIVDTTRTLAKDFEQQYNDGLITHGEKYNKVVDAWSKATEEIAKAMMKEISATKKTA-SGADADINSIYMMAHSGARGSPAQMRQLAGMRGLMAKPSGEIIETPIISNFKEGLSVLEYFNSTHGARKGLADTALKTANSGYLTRRLVDVAQDCIITQDDCGTKLGIKMRAIVDAGTVVASLGSRILGRTACEDVRDS-SGKVIIKRGTLMEESHLDAIHQGGVQEVKIRSALTCELVNGICGKCYGRDLARGTPVNHGEAVGVIAAQSIGEPGTQLTMRTFHIGGAAQLNEQSFVESNFDGKIVIRNKAIARNSEGHLIAMVRNMVVAIVDADGTERATHRIQYGSRLHVDEGDTVKRGQRIVEWDPYTRPLLTEVEGTIGFEDLVEGQSISETLDEATGIAKRVVIDWRSTRGGSDLRPAIVVKGKDGKVLKLARGGDARYMLSVDAILSVDIGAKVAPGDILARVSTESAKTRDITGGLPRVAELFEARRPKDAAIIAEIAGTIRFGRDYKNKRRISIEPMDKTDEPREYLIPKGKHIHLQDGDVVEKGDFIVEGNPAPHDILAVKGIEELAAYLVNEIQEVYRLQGVLINDKHIEVIVRQMLQKVEVTDQGDTDMISGEQVDKIEFDALNEKAKEEGKKIATGTPVLLGITKASLQTRSFFSAASFQETTRVLTEAAVNGKVDPLEGLKENVIVGRLIPAGTGASMAKIREVAMKRDKLILDEREKQAAVVSPAP---EAEPALPPAEAPPNSDSASQAAPYRVLARKYRPSSFDDL-IGQEAVVRTVSNAFETGRIPQAWILTGVRGVGKTTTARILARALNYEMVKGPTIHMPNLGVHCQAIMESRHMDVLEMDAASHTGVDDVRQINDSVRYAPASARYKVYIIDEVHMLSTAAFNAFLKTLEEPPEHAKFVFATTEIRKVPVTVLSRCQRFDLRRVEADVLMKHLASIAAKESVEIEPEALGIIARAAEGSVRDSLSLLDQAIAHAAGTVKADAVRQMLGLADRTRVIDLFDSLARGDIAAAFKEFRDQYDVGADPIVVLSDLAEFVNFVTRVKIVPATADNVAYGETERVRARDFASKISMRVLSRMWQMLLKGITEVQAATRPAAAAEMVLVRIAYVADLPTPDEAIRML----EQNGGGSPV-VSGGSAARSAPAAPVASAAP--AVSAAPMRAPTSSPSSFGGGAARPAAPAP-------DPQAAAPQLRITSFTQLVALAGQKRDIMTKAALEADMRLVRFEEGRLEVALEPNASRTMITELARKFELWTGRRWTVIVSNEQGQPTLRSVNQAAKQEHARTAEADPRVQEVLSRFPGSKVVEVRRLAPETPESNINADYGSDDPPDG---SDTDDDSPISALFAELKSAPALVLAVSGGPDSIALMW-LAARWQRSLARGPRLTVVTVDHGLRAEAAREAREVKRLATELGLPHRTLRWRGAKPKTGLPAAAREARYRLLMQAARSAGASHVLTAHTRDDQAETLLMRLVRGSGLGLSAMARLTERIVLARPLLDVPKAQLIATLKRAKIGFADDPTNRDTAFTRPRLRARLAARLARANAAVEVLTDGAERFLRL-----DRDDAPHGPDMRSFEAGAFATLPEEVRLRMLL--------------RAINALGHEG----------------PAELGKVETLLAALDQ-----AIAA-------------AAAPRAAVNGRPVLKQTLISLAGGRIQIA-------------------------------PAPARRRDRGGSMKFLDEAKVYIRSGDGGNGCVAFRREKFIEFGGPSGGNGGRGGNVIIEVADGLNTLIDYRYQQHFKAQKGENGAGSDRHGANGKNIVLKVPMGTQIFDEDRETLIHDFTNVGEKFVLAEGGNGGFGNAHFKSSTNRAPRNANPGQPGEERWIWLRLKLIADAGLVGLPNAGKSTFLSKVSAAKPKIADYPFTTLHPQLGVVNADGREFVLADIPGLIEGAHEGAGLGDRFLGHVERCRVLLHLVDATCEHAGKAYKTVRTELDAYGGLLTDKIEIVALNKIDAVEPDELKKQKDRLKRAAKKTPLLLSAATGEGVKEALRALVAVIGEASAKAKSAAMTTGGHGTDGVERRGLMFVLSSPSGAGKTTLSRLLIERMPGLRMSVSATTRPMRPGEVDGRDYLFVDKPRFEAMVRDDELLEWATVFDNRYGTPRAPVEAALSAGQDVLFDIDWQGTQQLREKARADVVSVFILPPSAGDLEKRLHSRAQDSDEVIRKRMSRASHEMSHWAEYDYIVINHDVDEAFAEVQSILKAERLKRERRIGLVGFVRGLQGQLQMSFTIAIIGRPNVGKSTLFNRLVGQKLALVDDLPGVTRDRREGEARLGDLEFTIIDTAGLDEGAKGSLTARMQEQTEAAIAQADALFFVVDARIGLTPTDRAFADFARRANKPVLLVANKSEGKHGDAGAMEAFALGLGDPIQISAEHGEGMGELYDALAKLMPE------------------PVEEDEDSEEEAATRPIRVAIVGRPNAGKSTLINHLLGEERLLTSPEAGTTRDSIAVEINWKGREFRVFDTAGLRRRSRIEEKLEKLSVADALRAVRFAEVVVLMMDTQNRFEEQDLRIADLVEREGRALVLAANKWDLMETGGAISGLRRDADHWLPQVKGVPIVAVSGLMGEGIDRLMQAIQDAYAVWNRRVSTSALNRWFEQAVQANPPPAVSGRRLKLNYITQTKARPPSFVLFCSRADAVPQSYLRYLTNSMREAFDLPGTPVRITLREKANPFAHKRKR
>Mesorhizobium_loti_MAFF303099.faa
MAAFKTLDDIGNISGKRVLVRVDLNVPVADGKVTDATRIERIAPTIAELSGKGAKVILLAHFGRPKDGPSPEFSLEPIARATAEVLGRPVGFASDCVGDMAGSAVAAMNKGDVLLFENTRFYKAEEKNDPAFSERLAANGDIFVNDAFSAAHRAHSSTEGLARLLPSFAGRTMQAELEALEKGLGNPVRPVVAIVGGAKVSTKIDLLMNLVKKVDALVIGGGMANTFLAARGTDVGKSLCEHDLAPTAKQIMIEAAEAGCAIILPVDGVVAKEFKAGAACETVAISDVPADGMILDVGEKTVKTIGEWIDRAATLVWNGPLGAFEIEPFDHATVAAAKHAAARTKAGKLVSVAGGGDTVAALNHAGVADDFTYVSTAGGAFLEWMEGKPLPGVDVLMTDLRHYDVIVSPAITEKSTMASEQNQVVFNVAKKASKPEIKAAVEALFGVKVMAVNTLVRKGKIKRFRGTIGRQSDVKKAIVTLADGQSIDVATGLQATATNTPRLKQVYNETIRKALQEQFGYDNDMQVPRLDKIVLNMGVGEATADSKKPSVAAEDLALIAGQKAVVTRARNSIAGFKVRENMPIGAKVTLRKERMYEFLDRLVNIALPRVRDFRGLNPKSFDGRGNYAMGIKEHIVFPEINYDKVDQIWGMDVIVCTTAKTDDEARALLKAFNFPFRQMRSGVIAKKVGMTRIYNDAGEHVPVTVLQMENCQVVAQRTQEKNGYTAVQLGVGLAKVKNTSKAMRGHFATASVEPKAKVAEFRVSADNMIDVGAEITVEHFVAGQKVDVTGTTIGKGFQGVIKRHHMGGGRATHGNSVSHRTHGSTGQRQDPGKVFKGKKMAGHMGDTRVTTQNVEIVSTDADRGLILIRGAVPGSKGAWILVRDAAKVAMSRIGKKPVSLPQGVTATVNGQTVTAKGPKGELKFVVNDEVLVKMEGSEIAVQPRDQTKTARSKWGMSRTQIVNILHGVKDGFEKKLEITGVGYRAAMQGKNLQLALGFSHDVVYETPAGVTIAVPKPTEITVTGIDKQQVGQVAAEIREYRGPEPYKGKGVRYAGEKIVRKEGKKKMPKRILQGTVVSDKNEKTVVVKVERRFTHPVMKKTVRMTKKYKAHDENNAHKVGDQVFIQESKPISKDKRWIVVSSDQALSSLAELGTNTQAAAPVHVQKLDKSGRAYATGKRKNAIARVWVKPGSGKIVVNDKEFATYFARPVLQMILNQPIIASNRSGQYDIVATVVGGGLSGQAGAVRHGISKALTYYEPALRAVLKKGGFLTRDSRVVERKKYGKAKARRSFQFSKRMSLSDPLGDMLTRIRNAYGRKKSSVSTPASRLRTRVLDVLKAEGYIRDYSQTDFDNGKSEIEIELKYFDGAPVVREIARVSKPGRRVYVSAKSIPHVANGLGIAILSTPKGVMADHEAREQNVGGEILCQIFMAKEAARVRRRERKNISSGVAHVNSTFNNTMITITDAQGNSIAWSSAGAQGFKGSRKSTPFAAQMAAEDVAKKAQEHGMRMLEVEVCGPGSGRESALRALQAAGFTITSIRDVTPIPHNGCRPRKKRRVMARIAGVNIPTNKRVVIALQYIHGIGKKFAQEIVDKVGIPAERRVNQLTDAEVLQIRETIDRDYQVEGDLRREVSMNIKRLMDLGCYRGLRHRRSLPVRGQRTHTNARTRKGPAKSIAGKKKMDRAEKRELVTGLNEAFGNAGSVVVAHYAGITVAQMNDLRSKMRAAGGTVKVAKNRLAKIALQGTDSASIIDLFKGQTLIAYSEDPIAAPKVASDFAKGNDKLVILGGAMGTTSLNADGVKALATLPSLDELRAKLVGMIATPATRIAQIVNAPAASVARVIGAYARKDEAAMDLKITTLGGKDAGKVKLSEEIFGLDPREDILQRVVRWQLAKKQQGTHKAKGRAEIARTGAKMYKQKGTGRARHHSARAPQFRGGGKAHGPVVRSHEHDLPKNVRALGLKHALSAKAKSASIIVIDELKLTEAKTKALIANFATLGLSNALVIGGAELDKNFKLAATNIPNIDVLPIQGINVYDILRRGTLVLSKAAVEALEERFKMNIFADFTARVTKAVEALDLKDKDGISPDLSRIAVEPPRDASHGDLATNAAMVLAKPTGQNPRALAEKLALALRDDKDVAAAEVAGPGFVNLRLKDGFWQAHLSALLGDGRNYGRSTVGAGRKTNVEYVSANPTGPMHVGHCRGAVVGDALANLMAFAGYDVTKEYVINDAGGQIDVLGRSVILRYREALGDEIGEIPPGLYPGDYLVPLGQALAKEFGHGLLQMPEDEALAIVKRAIDAMMAMIRDDLALLNVHHDVFFSERTLHADNARKIRSAINDLTLKGHIYKGKLPPPKGEKPDDWEDREQTLFRSTAVGDDMDRALVKSDGSFTYFAADVAYLKDKVDRGFVDLIYVLGADHGGYVKRLEALARAIAGDEVKLTVLLCNLVKLYRDGEPIRMSKRSGDFVTLREVVEEVGRDAIRFMMLYRKSDAPLDFDFAKVTEQSKDNPVFYVQYASARCHSVFRQASEQLGEANFDRKSLAAAAASLTDEGEIGLIRKLAEYPRLIESAALALEPHRLAFYLYDLASSFHGHWNRGTDNPDLRFVKVNDRQLTHARLGLVQAVSDVLTSGLTLIGAAAPTEMRMSDQAK----DERAPSEAEAAEANAERTEGSIDGDYE--ALVRLLKENEELKDRALRVAAEMENLRRRTARDVHDARTYAVANFARDMLSVSDNLRRALDAIPAEAKASGDAGFKALIEGVDLTERAMLSALERHGVKKLAPEGEKFDPNFHQAMFEVPNPDVPANTVVQVVQPGYSIGERVLRPAMVGVAKGGPKPVEPGPVNEQAEKDA-MTVGDGDDIHAVGGSVRHIPVLLGEVLEALAPAERDIIIDGTFGAGGYTRAILATGASVVAIDRDPDAIAAGRDLEVQSGGRLRLVQAPFSTLDEHVESA--DGVVLDIGVSSMQLDQAERGFSFRFDGPLDMRMAQAGLSAADVVNSFKPGDLARIFGFLGEERHAGRIARMIEARREKKPFEGTLELADAIETHIGRAPKDKIHPATRVFQALRIYVNDELGELAKALFAAERALKPGGRLVVVTFHSLEDRIVKRFIADRADVATGSRHLPEAQARTATFRKAGGG-VTAGDAEVAANPRARSARLRAAIRTEAPARAGDFSIFGLPKLPGIDRPGEMPKMKTKSAAKKRFKITGTGKVLSAAAGKRHGMIKRSNKFIRNARGTMVLAEPDGKKVIKNFLPNGLMALKIRLARAGSKKRPYYHVVVADARSPRDGRFIESLGSWNPLLPKDGE-RVKVDADRVKHWLSHGAQPTDRVLRFLDEAGLAKRDARSNPKKAEPGKKAQERAALLKKAQEDAAAAVAAAMSRTCELTAKAVQTGNNVSHANNKTKRRFLPNLVNVTLISEALNQNVRLRISANALRSVEHRGGLDAFLAKADVKELSQRARLLKKQIAKKLAEQVMKAEDIRTKTQDQLTDDLASLKKEQFNLRFQKATGQLEKTARVRQVRKDIARIKTIAAEKSAAKKAMVNLPRDRMDQVVKRFEMLEAQMSAGPAPDAYVKMASEYAELQDMVAKVRQLRSAEHEQADLEAMLADKGTDAEMRALAEADLPDVEERIEALQKDIQILLLPKDAADDKNAILEIRAGTGGDEAALFAGDLFRMYERYAAERGWRFETVSASDGDAGGFKEIIATVSGKGVFAHLKFESGVHRVQRVPATEASGRIHTSAATVAVLPEAEEVDIEIRAEDIRIDTMRASGSGGQHVNTTDSAVRITHLPTGIMVVQAEKSQHQNRAKAMQILRARLYDLERSKADEERSESRKSQVGSGDRSERIRTYNFPQGRVTDHRINLTLYKLDRVMMGELDEIVDALIADHQSKLLADIGLDGMANTSSAKKATRKIARRAAINKNRRSRVRTYVRQVEEALASGDKAAAQAAFKAAEPELMRAATKGVIHKNTASRKVSRLAARLKVLSGPPVDIDISVEAGDWPDEAGLARLVDRAVDAAFAETGVTGR-------SELSVVFSDDAHIRTLNAEWRGKDKPTNVLSFPAFPGGPLP-PMLGDIVLAAETVSREAALEDKPVQNHITHLVIHGLLHLLGHDHETDAEAEAMEAIERAALARLAIPDPYA--MRHGFKGRRFARSISHRKSMFANLAVSLLEHEQIVTTLPKAKDLRPIVEKLVTLGKRGDLHARRQVIAQIGNEGVVKRLFDTIAPRYANRNGGYLRIMKAGFRHGDNAAMAVIEFVDRDTSAKGAGDRARLEAEAEAAAA-MGTKESTQRRAQRVRRQIRKVAGERPRLSVHRTSKNIYVQVIDDAKGHTIAAASTLEKDLKGSLKTGADTAAAAAIGKLIAERATKAGVKEVVFDRGPYIYHGRVKALAEAAREGGLSFMFAVIKTGGKQYRVAANDLLKIEKVEANVGDIVEIGHVLAHGEGENVTFGAPFVDGALVTAEVVEQGKNRTVIAFKKRRRQNSRRKIGHRQLLTTVRISEILLGMAHKKAGGSSRNGRDSHSKRLGVKKFGGEAVIPGNIIIRQRGTTWHPGVNVGMGTDHTLFALESGAVTFNKKANGRTYVSVNPITKAAE------------------------------------------MKAPEPA--------------------------------------------------------------------------------PRRSWFQRMRDGLARSSRELTGNIAGVFTKRKLDEDTLQDLEDVLIRADLGMETALRITDALAASRYGKDVSDTDVRTVMAAEVEKVLTPVARPLELDLSHKPHVILVVGVNGTGKTTTIGKLAAKLTDGGLSVMLAAGDTFRAAAIEQLKIWGERTKSPVIASKLGADAAGLAYDAFEKAKEAGSDVLIIDTAGRLQNKTELMAELEKIVRVLGKLDPEAPHTVLQTVDATTGQNALNQVEIFRNIAGVNGLVMTKLDGTARGGILVAIAAKHKLPVYFIGVGEQVDDLEPFSASEFARAIAGPTTSSPSQRMLRVAEQVRHALSETLQRGEIIDPLIENTVVSVSEVRMSPDLRVATAFVSPLGAKDTDAVVEALNKHAKFVRGRVSGALRQMKFMPEFRFKLDTSFDNFARINDLLKSPEVARDLDADDDMNQVRKADPNNKTVAENRKARFSYEVLDTIEAGLVLTGTEVKSLRQGQANIQDSYASVEGGEIWLINSYLPEYLQANRFNHEPRRRRKLLLNKREMAKLSQSVDREGMTLVPLKIYFNDQGRAKLLLAVGRGKKLHDKRETEKQRDWSREKGRLLKERGMGFKCGIVGLPNVGKSTLFNALTRTAAAQAANYPFCTIEPNTGEVAVPDPRLQKIAAIGKSKEIIPTRISFVDIAGLVRGASKGEGLGNQFLANIREVDAIVHVLRCFEDDDITHVEGRIDPVADAETVETELMLADLDSLERRIVQIRKRAGSKDKEATTVLPMMEAALELLQAGKPTRVLLKGISAEDLRILQGLNLLTSHPVLYVCNVGEADAATGNEHTRAVEKMAAAQGAGTVVISAAIEAEVAQLSDEEEMEFLSSLGLDEPGLNKVIRAGYELLHLITYFTVGPKETRAWTIHKGDKAPQAAGVIHTDFERGFIRAQTIAYNDFVTLGGEVAAKEAGKARDEGKEYVVQDGDIMLFKFNTMQVTETLNSGLKREIKITVPAGDMEAKLMARLSDARNKVRINGFRPGKVPVQHLRKVYGKSFMAEVVNEILNDSTRSIITGRGEKAAMQPEVIMTEDEKEAEKILAGGTDFEFRLNYEVIPAIEIKDFSDIKVTRQVFDVPDAEIDDQVKRVAESARSYEPKGKAAEGDRVSIDYVGKIDGEAFAGGAGTDQLLVLGSKEFIPGFEDQLIGTKAGDEKQVTVTFPENYQAAHLAGKEATFDVTVKEVSKPGELEINDETAKNLGLESLERLREIVRGQIENQFGSMTRQKVKRQLLDQLDAAYSFEAPSKLIDAEFNNIWAQVTRDLEAAGRTFADEETTEEEARAEYLRLAERRVRLGLVLAEIGEKAGVTVSDEELQRGLFEQVRRFPAQQQEAFEFYRSNPEALNALRAPMFEEKVVDHLLGQISVTDVKVSKEELMADDEDAET--TTKAKPAKKAAAKKAEAKANEEPKKKAAPKKKAAKD-AE-MSISAAQVKELRDLTGAGMMDCKAALNETNGNMEEAVDWLRKKGISKADKKAGRTAAEGLIGVDAGVREAAVVEVNSETDFVARNAAFQEIVANVAKVALAY-GTTEAVAAAKYPGSDKSVTDTIKDAVGTIGENLGFRRSAKLTVPHGAVATYVHNAVADGLGKLGVLVAIETTGNEHAANAFGRQVAMHVAATNPMALTAEQIDPAAVEREKAIFSDQARQSGKPEAIIEKMVEGRMRKFYEEVVLLKQAFVLNPDITVEKALKDAEKEIGAPAKITAYLRFALGEGIEKEETDFAAEVAAAVKKMIVLGLTGSIGLGKSTTAKMFAEAGVPVHDSDEAVHRLYSGVAAPLVEAAFPGTVVDGVVDRAKLGARVLGDAAALKRLEAIIHPLVRADADAFLARHRTAGESIAVLDIPLLFETGGRGRVDKVVVVTAPAEVQRQRVLARPGMTEEKLAAILAKQVPDEEKRRLADFIIDTGQGLEAARAEVDAIIDEL--RGQRGMEVILLERVSRLGQMGDTVKVKDGFARNFLLPQGKALRANEANKKKFEGQRAQLEARNLERKSEASQVAEKLDGKSFIAVRSAGETGQLYGSVSTRDIAELLTAEGFSVNRNQILLNQPIKTIGLTNVAIALHPEVEVTVTLNIARTADEAERQAKGETLTTAEAIYGDDNDNARPENFFDPNAEDNAMVDINQIPTRRPFHRRRKTCPFSGANAPKIDYKDVRLLQRYISERGKIVPSRITAVSQKKQRELAKAIKRARFLGLLPYVVMALYEHVFLARQDLSQQQVDALVEQYKGVISANGGSVGRVENWGLKSLTYRVNKNRKAYYTLMDLNCPPAALNEMERQMGLSEDVLRFLTIKVEAHEEGPSAMMQKRERGSRDRGDRGPR--SFGDRDRGDRPPRSFG-DAGGDRRRPREGFRRPFKAPTKDGPRSNRDIRVPRVQLIDAEGQNRGDVSINDALLLAEEAGLDLVEISPNAVPPVVKILDLGKLKYANQKKAAEARKNQKVIEIKEIKMRPNIDSHDYETKMKAVRRFFEEGDKVKLTLRFRGREMAHMELGMQLLNKVREEVATIAKVEAEPKLEGRQMMMVLAPRMPAFKSDFLRTMSERGFIHQISDETGLDQLFAKETVTAYVGYDATATSLHIGNLISATMLYWLQETGHRPIALMGGGTSMIGDPSFRDDQRSLLTPEAIATNIEGIKRIFGRILRFGDGPNDAIMVNNADWLMKLNYVEFLRDVGRHFSVNRMLTFDSVKLRLDREQSLSFLEFNYMILQGYDFVELARRQNCRLQMGGSDQWGNIINGVDLGHRMGTPQLYALTTPLLTTSSGAKMGKSAKGAVWLNGDLFSPYDFWQYWRNTEDADVERFLKIFTRLPLPEIARLAALGGSEINEAKKILATETTAIVHGREAANQAEETARKTFEEGALADTLPTVGADKAALEAGIGILSLLVTAGLASSNGEARRHIQGGAVRINDQSVSDDRRMVTLQDLSPENVVKLSLGKKKHVLVRPAMARYVFITGGVVSSLGKGIAAAALGALLQARGYRARIKKLDPYLNVDPGTMSPYQHGEVFVTDDGAETDLDLGHYERFTGRSANQQDNITTGRIYKNIIERERRGDYLGATVQVIPHVTDEIKNFVLNGNDDYDFVLCEIGGTVGDIEAMPFLEAIRQLGNDLPRNNAVYVHLTLMPYIPTAGELKTKPTQHSVKELRGIGIAPDILLVRADRAIPKEERRKLSLFCNVRESAVIQALDVPHIYDVPMAYHKEGLDSEVLAAFGIDPAPKPRMEPWQKVSDRIHSPEGEVTIAIVGKYTGLKDAYKSLIEALSHGGLANHVKVKLDWIESEIFEKEDPTPWLEKVHGILVPGGFGERGSEGKILAAKFARERKVPYFGICFGMQMACIEAARSLAGVEHASSTEFGPTEEPVVGLMTEWLKGNMLEKRRETGDLGGTMRLGAYQADLAKGSKIAEIYGDTQISERHRHRYEVNIDYKERLEDCGLVFAGMSPDGVLPETVEYPDHPWFIGVQYHPELKSRPLDPHPLFASFIEAAVEQSRLVMSGVNEIRSTFLDYFRKEGHEVVASSPLVPRNDPTLMFTNAGMVQFKNVFTGLEKRSYSRATTAQKSVRAGGKHNDLDNVGYTARHLTFFEMLGNFSFGDYFKERAIELAWNLITKEFGLKKDKLLVTVYHTDDEAAGFWKKIAGFSDDRIIRIATSDNFWAMGDTGPCGPCSEIFIDRGEHVWGGPPGSPEEDGDRFLEFWNLVFMQYEQVTKEERIDLPRPSIDTGMGLERMASILQGVESVFETDLFRHLIDAASSALGRAPDAETVASYRVIADHLRSSSFLVADGVLPSNEGRGYVLRRIMRRAMRHAQLLGANEPLMWKLVPALVREMGQAYPELLRGEQLVTETLKLEETRFRKTLVRGLGLLSEATETLHAGDMLDGETAFKLYDTYGFPLDLTQDALRQRNISVDLAGFTNAMEQQKAEARKHWTGSGEAATETVWFSVREQTGATEFLGYETEQAEGLIQALVKDGKTVDSAGKGDAVAVVVNQTPFYGESGGQMGDTGIISGEGFSIEISDTQKKADGLFVHLGKVASGTVKTGAAVELKVDHARRTRLRANHSATHLIHEALREVLGTHVAQKGSLVAPERLRFDISHNKPISAEELEEVERMANEIVVQNSPVTTRLMSVDDAIAEGAMALFGEKYGDEVRVVSMGTGLHGAKANRPYSVELCGGTHVRATGDIGLVRVVSDSAVAAGVRRIEALTGEAARKHLDEQDRRLKAAAATLKISPADVPARVEALLEERKKLEKDLTEARKKLALGGGAAGAPSENETVAGVGFLGKAVSGVSPKDLKPLADAGKSSLGSGVVVFVGADEDNKASVVVAVTDDLVGRFSAVDLVRVASAALGGQGGGGRPDMAQAGGPDASKANDAIAAVKAALESDAEQKFDRVKTQLKARLGAEVYSSWFGRMKVAEASKGIVRISVPTAFLRSWINGHYLDLISELWKQEDADLLKIEIVVRTATRQGRSHAEPELAPRKMTRQTQTALAAGTVSPGRVERPPVPRPGAAVESEFRHNVLGSPLDPRYTFGSFIEGPSNRVAFAAAKAVAESQSSAVRFNPLFLHATVGLGKTHLLQAIAAESLKQNPKSRVVYLTAEYFMWRFATAIRDNNALTLKEQLRDIDLLIIDDMQFLQGKSIQHEFCHLINMLLDSAKQVVVAADRPPSELESLEPRVRSRLNGGVALEMSAPDFAMRLGMLKLRLATARIDDASLDISDEILNHVARTVTGSGRELEGAFNQLLFRQSFEPQITIDRIDEILGHIYRTGEPKRVRIEDIQRIVARHYNVSKTELLSNRRTRTIVKPRQVAMYLSKVMTPRSLPEIGRRFGGRDHTTVLHAVRKIEDLSGNDNTLAQELELLRRLINDIPAHMHPSRSFQGLILTLHNYWAAYGCVILQPYDMEVGAGTFHPATTLRALGPKRWNAAYVQPSRRPKDGRYGENPNRLQHYYQYQVILKPNPPNLQELYLGSLAAIGVDPLLHDIRFVEDDWESPTLGAWGLGWECWCDGMEVSQFTYFQQVCGIECAPVAGELTYGLERLAMYVQGVDNVYDLNFNGREGADKVTYGDVFLQAEQEYSRHNFEYADTAMLLRHFEDAEAECKALLDAGAPASNDNLPMHKMVFPAYDQCIKASHVFNLLDARGVISVTERQSYILRVRNLAKACGEAFLKTQAGGL-----AAMTDTVETIDYSKTLYLPQTDFPMRAGLPEKEPVLVKRWQDMDLYAKLRESAAGRTKYVLHDGPPYANGNIHIGHALNKILKDVITRSFQMRGYDSTYVPGWDCHGLPIEWKIEEQYRAKGKNKDEVPVNEFRKECREFAAHWITVQGGEFQRLGVIGDFKNPYTTMAFHAESRIAGELLKFALSGQLYRGSKPVMWSVVERTALAEAEIEYQDYESDTIWAKFPVAHVVIWTTTPWTIPGNRAVSYSPRVAYGLYEVTAAENAFGPEPGEKLIFADALAAESQAKAKITLKRLHHVSAEQLGNLVLSHPFKGLGGGYEFPVPMVAGDHVTDDAGTGFVHTAPGHGREDFDAWMDAAPQLRARGIDTVIPFTVDDAGFFTRDAPGFGPDREGGAARVIDDNGKKGNANQAVIDELIKRNALFARGRLKHSYPHSWRSKKPVIFRNTPQWFVYMDKDLGDGTTLRSRALKAIDDTRFVPAAGQNRIRAMIEERPDWVLSRQRAWGVPIAVFADEDGNVLKDEAVNQRIMDAFEEEGADAWFAAGAKERFLGN-HDASKWKQVMDILDVWFDSGSTHVFTLEDRPDLKWPADYLEGSDQHRGWFHSSLLESCGTRGRAPYDTVVTHGFTMDEDGRKMSKSLGNTVVPQDVIKQSGADILRLWVVTTDYWEDQRLGKNVLQTNIDAYRKLRNTIRWMLGTLAHDDGETVPLEAMPELERLMLHRLAELDEVVRQGYDAFEFKRITRALVDFMVVELSAFYFDIRKDALYCDAPSSVKRKASVQVVRHLFDCLVKWLAPMLPFTMEEAWLDRHPDAVSVHLDQFPEIPADWKNEALAEKWRKVRQVRRVVTGALEIARAQKVIGSSLEAVPVVTINDAALEAAIADVDMAEMAITSDLVIAHGQAPEGAFTLDDVRGVAVVVEKAEDKCARSWRYTADVGQDPAFPDVSARDAAVLHEMATERYNPRASEPKWQKAWAEKKLFEARNDDPKPKYYVLEMFPYPSGRIHIGHTRNYTMGDVVARYKRAKGFNVLHPMGWDAFGMPAENAAMQNKVHPKEWTYQNIATMREQLKVMGLSLDWAREFATCDVDYYHRQQMLFLDFVEKGLVTRKSSKVNWDPEDMTVLANEQVIDGRGWRSGALVEQRELTQWFFKITDFAQDLLDSLEGLDEWPEKVKLMQQNWIGRSEGLLIRWPLASDV--AGEHELEVYTTRPDTIFGASFMAVAADHPLAKKAAETNPALAKFIDEVRHMGTSVAALETAEKKGFDTGIRVVHPFDDSWTLPVYVANFVLMEYGTGAIFGCPSGDQRDLDFANKYGLPVIPVVMPEGGDAKSFQITEEAYVDDGVMINSRFLDGMKPDRAFDEVAKLLEQKTIGNRPMAERKVNFRLRDWGISRQRYWGCPIPMIHCEDCGVVPVPKADLPVKLPDDVDFDRPGNPLDRHPTWRHVKCPQCGRDARRETDTMDTFVDSSWYFARFTAPWAYEPTDPRAANEWLPVDQYIGGIEHAILHLLYSRFFTRAMRATGHVDLAEPFKGLFTQGMVVHETYRVGGAWLSPAEVRIEDAEGKRRAIEIATGEEAAIGSLEKMSKSKKNTVSPEDITDGYGADTARWLMLSDSPPEGDVEWTDDGAAGAHRFMQRIWRLVSTAAETLAGVKPAAAGEAGAVRKATHKILKAVGEDIEKLGFNRAIARIYELANVLTTPLNQVAEGKADPALQGACREAVEILVHLIAPVMPHLAEECWETLGGTDLVAERPWPAFDPALVVDNEVTYPVQVNGKKRGDLTIARDADQGAVEKAVLALDFVQKALEGKAPRKVIIVPQRIVNVVAMRLSRYFLPILKENPREAEIVSHRLMLRAGMIRQQGQGSFSWLPLGKRVLDKVCQIIREEQNRAGALEILMPTIQSADLWRESGRYNDYGKEMLRIKDRQDRDMLYGPTNEEMVTEIFRAYVKSYKDLPLNLYHIQWKFRDEVRPRFGVMRSREFLMKDAYSFDLDFEGARSAYNRMFVSYLRTFTRMGLQAIPMRADTGPIGGDLSHEFIILADTGESQVFCHRDYLSLAVPGANTDFANDGEIADIVKTWTTPYAATDEMHDEAAWEKVPESDKVSARGIEVGHIFHFGEKYSKPMGAKVTGPDGKDHFASGGSYGIGPSRLVAAIIEASHDENGIIWPDAVAPFDIGLINMKVGDADCDRVSEELNAAFTAAGKDVLYDDTDQRPGGKFATADLIGLPWQVIVGPRGVAAGEVEIKNRRTGERETLPIADAKKRFGVMLDIKWIRDNPKALVEALAKRSAQSTVDDLIARDEARREHVTELQTKQERRNAASKEIGNAMRSGDAALAEKLKAEVGDIKTFIQNGEARERELDKALTDALAVLPNVPLDDVPVGKDEHDNVVKHIVGKVPTRSNWVKEHFEIGEALGMMDFERAAKLSGSRFTVLKSGLARMERAIGQFMLDLHTTEHGYEEVIPPLMVRDEVLFGTNQLPKFEEDLFFTPHGELIPTAEVPLTNLVREEITAHEKLPLRFTALTPCFRSEAGSAGRDTRGMLRQHQFYKVELVSITDQDSSLAEHERMTQCAEEVLKRLELPFRTMVLCTGDMGFGARKTYDIEVWLPGQNAYREISSCSVCGDFQARRMDARYKDKDGKGNRFVHTLNGSGTAVGRALIAVIENYQNEDGSVTIPEVLRPYMGGLAKIEAK-MLNSVSLTFPDGSVRDYDAAMTGAGLAESISKSLAKKAVAYAINGTVRDLSDPLKSGKVEIITRDDARALELIRHDTAHVLAEAVQELWPGTQVTIGPVIENGFYYDFARNEPFTPDDFPVIEKKMREIIARNKPFTKEVWSRDKAKKVFADKGERYKLELIDAIPEDQDLKIYAQGDWFDLCRGPHMASTGQIGNAFKLMKVAGAYWRGDSNNPMLTRIYGTAWADQAQLEAYQTMLEEAEKRDHRKLGREMDLFHFQEEGPGVVFWHAKGWKMFQNLVNYMRRRLDEQYQEVNAPQVLDKSLWETSGHWGWYRDAMFKVTVAGDDTDDDRVFALKPMNCPGHVQIFKHGLKSYRDLPVKLAEFGNVHRYEPSGALHGLMRVRGFTQDDAHIFCTEEQLASECLRINDLILSTYADFGFDEISVKLSTRPDKRVGTDEAWDHAEAIMGSVLETIRTRSGIKTSINPGEGAFYGPKFEYVLKDAIGREWQCGTTQVDFNLPERFGAFYIGSDSEKKQPVMVHRAICGSMERFLGILIENYSGHFPLWFAPQQVVVATITSEADGYATEVVAKLKAAGLLAEADLRNEKINYKVREHSLAKVPVILVCGKREAEEQTVNIRRLGSRDQESLGLAEAIAQLTEEAVTPDRRRKRAA-------------------MSGGVDSSVVAGLLKREGYDVVGVTLQLYDHGAATHRAGSCCAGQDIDDARRVSETLGIPHYVLDYEERFRKAVIDPFAESYVAGETPIPCVSCNQTVKFADLLATAKELGADALATGHYIRSGANGA-----HRALYRPVDADRDQSYFLFATTQAQIDYLRFPLGGLSKPQVRAIAEEMGLTVAAKQDSQDICFVPQGKYSDIIAKLKPAAANPGDIVHIDGRVLGRHEGILRYTIGQRRGIGIASGEPLYVVHLDAERARVVVGPREALETHKIYLRNMNWLGDGPLGDIPEG-GLELFAKVRSTRPPRPAVLRYVAGVTSVELADGESGIAPGQACVLYSDDGNEARVFGGGFIERSERGAEAEAMLTKLAARPAQIMLEKTYDAKTVEPKIAKVWEEADAFRAGAGAEEGAEAFTIVIPPPNVTGSLHMGHALNNTLQDILVRFERMRGKNVLWQPGMDHAGIATQMVVERQLMEKQIH-RRDLTREQFIEKVWEWKAESGGTIFNQLKRLGASADWSRERFTMDEGLSKAVLEVFVTLYKEGLIYKDKRLVNWDPRLLTAISDLEVEQHEVNGNLWHFRYPLEGE-------TFDPENPKT------FITVATTRPETMLGDTAVAVHPDDERYRHLVGKNVVLPIVGRKIPVVADEYSDPEKGSGAVKITPAHDFNDFEVGKRHKLPAINILTVEAAIKLKDNEDFLAGLDATPERQAVWDELDGLDRFVARKKIVELMEEGGFLEKVEPHRHAVPHGDRGGVPIEPFLTEQWYANAAELAKPAIASVREGRTNFVPKNWEKTYFDWMENIQPWCISRQLWWGHQIPAWYGPDGRVFVEKTEEEALSAAIEYYLALEGPWKAWVEDRLENFQPGEILTRDEDVLDTWFSSALWPFSTLGWPDQTPELKTYYQTDVLVTGFDIIFFWVARMMMMGLHFMDE------EPFHTVYVHALVRDKNGAKMSKSKGNVIDPLDLIDEYGADALRFTLTVMAAQGRDVKLDPARIAGYRNFGTKLWNATRFAEMNEVARNDDFWLNDAKLAVNRWILTELTRAARQITDGITSYRFNEAAGAAYRFVWNLFCDWYLELLKPVFMGTDEAAKAESRACVAFVLDEIYKLLHPMMPFMTEELWAQTAGEGKERESLLCHAAWPSPDFEDDEAAADINWLVDLVSGIRSVRSEMNVPPAAIAPLVVVGANGVTRERLVRQDSAIKRLARVGDISLADAAPKGSAQIVLNEATICLPLGSLIDLAAEAARLQKELAKVTEEIARLHKKLSNERFVASAPAEIVEAEREKLAEYRDAQDKLAVALTRVRDAMSDASLRLYNTLTRAKTDFVPIDALNVRMYVCGPTVYDFAHIGNARPVIVFDVLFRLLRHLYGQAHVTYVRNITDVDDKINARALRDFGSLSLNEAIRRVTEKTADQFHRDVATLGCLEPTVEPRATEFVMITLIQSLIKRGHAYAAAGEVLFDTASMPDYGQLSKRNLDEQQAGARVAVDAHKKNPGDFVLWKLSSPEEPGWQSPWGRGRPGWHIECSAMSAAYLGEVFDIHGGGLDLIFPHHENEIAQSRCAHGTSVMANVWMHNGFLQVEGQKMSKSLGNFYSIHELLETETFGGRSWPGEVLRLAMLMTHYREPIDFSVRKLEEAENTLRKWKRAADAGQLPVEVIDALSDDLATYAAFQVLTQLAGAALKASLLFLGDIDE---DGVAKAIANRLALIAAKNWTEADRIRDELLAQGVQLKDGKDPVTGERITTWEVKR--MERGMTDIETAETPA-THSGFVALIGAPNAGKSTLVNQLVGAKVSIVTHKVQTTRAIVRGIATHDNAQIVFVDTPGIFKPKRRLDTAMVTTAWGGAKDADIVLLLIDAERGIRGDADAILERLKDVRQPMALILNKVDRVKHETLLALSAAANEKVPFKRTFMVSALTGSGCKDLLDYLAQALPAGPWYYPEDQISDLPMRQLAAEITREKLYLRLHQELPYSSHIETEKWEEKPDGSVRIDQTIYVERDSQKKIVLGHKGETIRAIGQAARMEIAGILEQKVHLFLFVKVRENWGDDPERYREMGLEFPHMADKSEKT---KARLPRGFADRSAEDIRAVEKMMATIRSVYELYGFEPADQPLIEYTDALGKFLPDQDRPNEGVFSFQDDDEQWLSLRYDLTAPTARFVAENYERLPKPYRSYRSGWVFRNEKPGPGRFRQFMQFDADTIGTPGVAADAEMAMMMADVMEALGIKRGDYVIRVNNRKVLDGVLEAIGLGGEENIGRRLTVLRAIDKLDKLGPEGVKLLLGPGRKEGEGDFAKGAGLNNGQAEAVLQA----ARNAQAAQDSVVYQEGVGELATIEALVRAAGYGEDRIAMDRSVVRGLEYYTGPVFEAELLAEIPNEDGQIVRFGSVGGGGRYDGLVSRFRGEPVPATGFSIGVSRLMTALKNLGKLDNADVIAPVVVLVMDKDTESLGRYQKMVSELRAAGIRSEMYLGG-AGMKAQLKYADRRGCPVAIIQGGDERAKGELQIKDLIEGARMSAEITDNAEWRAARPAQVTVAESELVAEVKKILAAQAEERAR-MHRYRSHTCAQLRKSDVGSSVRLSGWVHRVRDHGGLLFIDLRDHYGLTQIVADPDSPAFKVAETVRGEWVIRVDGEVKARLSETVNANLPTGEIEIFAREIEVLSAAKELPLPVFGEPDYPEDIRLKYRFLDLRRDTLHKNIVARTKIIAEMRKRMGDVGFTEFSTPILTASSPEGARDFLVPSRIHPGTFYALPQAPQQYKQLIMVSGFDRYFQIAPCFRDEDPRADRLPGEFYQLDLEMSFVEQDDVLNTMEPVLRGVFETFANGKPVTQKFQRIPYDVAMRKYGSDKPDLRNPIEMQAVSDHFRDSGFKVFANILANDPKAEVWGIPAKTGGSRAFCDRMNSWAQGEGQPGLGYIFWRKEGDKLEGAGPLAKNIGEERTEAIRQQLGLADGDAAFFVAGDPKKFVSFAGAARTRAGEELNLVDRERFELCWIVDFPFFEWNEEEKKIDFAHNPFSMPQGGIDALNGEDLLGIKAFQYDMVCNGFEIASGGIRNHLPETMVKAFETVGLDRATVEERFGGLYRAFQYGAPPHGGMAAGIDRVVMLLVGAKNLREVTMFPMNQQAYDLLMNAPSEASPQQLRELALRVAPTKKMPLRVIFMGTPEFSVPTLRAIAKAGHEISAVYTQPPRAAGRRGLELTPSPVQREAERLGIEVRTPTSLKGEAEQAAFNALRADIAVVVAYGLLLPKVILDAPRLGCINGHASLLPRWRGAAPIQRAIMAGDLESGMMVMRMEEGLDTGPVGLLEKCAIDPDMTAGDLHDRLMRVGAALMVEALARLAKNTLTFTAQAAEGVTYARKIDKSETRVDWTRPAAEVHNHLRGLSPFPGAWSEIDIGGRMERLKLLRSTLSDGLGESGGILDDRLTVACGAGAIRLVEVQRAGGKPAAASEFLRGAKIVKGMKFSTSGLDTLENSLLADIASAADEPAIEAVRIAAFGKKGTVSEMLKTLGAMTAEERQLKGPVINGLKNRVTEALTARKAELKDVAIAARLAAEKVDVTLPVRQSPAERGRIHPISQVIDEIAAIFGDLGFAIAEGPDIETDYYNFTALNFPEGHPAREMHDTFFFQPDEKGERKLLRTHTSPVQIRTMEKQKPPIRIVIPGKTYRQDSDATHSPMFHQVEGLVIDKTANVANMKWVLEEFCKAFFEVPSVKMRFRPSFFPFTEPSLEVDIQCDRSRPEVRFGEGSDWMEILGCGMVHPNVLRAGGLDPDEYQGFAWGMGIDRIAMLKYGMPDLRAFFDADVRWLSHYGFRPLDMPTLFGGLSAMKFTLSWLKDHLETDASLDEIVERLTSIGLEVEHVDDKSSLKPFVIAKVLTAVQHPDADRLRVLTVDTGDGPVQVVCGAPNARAGLIGAFAAPGTYVPGIDVTLTVGKIRGVESHGMMCSERELELSDEHNGIIDLPADAPVGTSFASYAHLDDPVIEINLTPNRPDATSVYGIARDLAASGLGTLKSAAVEKIPGKGETPVKVVI--EAPELCPGFALRLVRGVKNGPSPKWLQQRLIAIGLRPISALVDITNYVTFDRGRPLHVFDARKVAGNLVVRRAHDGEKVMALDGREYTLTPDMCAIADDNGVESIAGVMGGEHSGCDENTTDVLIESALWDPITTARTGRTLGIITDARYRFERGVDPEFMVPGVELATRLVLDLCGGEPAETEVVGYAGHKPKIVSFPISEVTRLTGIEVPKEESLDILSRLGFKPQGSSEVVDVALPSWRPDVDGKADLVEEVMRIHGVDNIAPQPLGAHDAVNSKILTTLQVRTRTAKRALAVRGMMEAVTWSFIPAKHAELFGGGQTALKLANPIAADMSDMRPSLLPGLIAAAQRNADKGIGDVALFEVSGTYEGDGADQQRRVAAGVRRGTAKLDGSGRSWA----GNSGPVGVFDAKADAIAALEACGAPVERLQIEAGGPAWYHPGRSGTIKLGPKTVLGTFGEFHPKTMEGLDVSGPLCGFEVFVDAVPEPKAKPTKTKPKLELSAFQAVKRDFAFVVDKAVEAGTLVRAALAADKKLITAVSVFDIFEGASLGADKKSIAIEVSIQPVEKTLTDEDFEALAKRVVENVGKQTGGVLRDTKSGDDKTLSVTPMKTLTLKRPGMEQGTVRQNFSHGRTKSVVVETKKRKSLPGDKPEP----AAAAPVPVFTPKPPVAAAPVVQPKAAP-PPP------PRAPVERSGMVLNELSRSEMEARRRALEGSKVREVEDRQRAAEEAKRRA-EDEERRKREREESARRQAEEEARLQAEAE----SRRRAEEEARRRAPLAAELATA----------------DEEEEVKPKRAGGAPVRRLVTPEVARP-AKPTKGEEDRRRGKLTLNSALSDED--ARARSLSSMRRRQEKFKRAMHNEPREKVMREVILPETITIQELAQRMSERAVDVVKFFMKQGQILKPGDVIDADTAELVATEFGHTVRRVAESDIEEGLFNIADNAEDLVPRPPVVTIMGHVDHGKTSLLDAIRNANVVSGEAGGITQHIGAYQVEKNGQKITFIDTPGHAAFTAMRARGAQATDIAILVVAADDSVMPQTIESISHAKAAGVPIIVAINKIDKHDADPQKVRSELLRHEVFVESMGGEVLDVEVSATKGTNLDKLLEAILLQAEILDLKANPDRTAEGVVIEAQLDKGRGPVATVLVQTGTLMPGDILVAGNEWGRVRALVNDRGEQIKEAPPAMPVEVLGLQGTPLAGDRFAVVNNEARAREITEYRQRLAREKAVAKHAGQRGSLEQMMSQLQTSGLKEFPLVIKGDVQGSIEAINAALDKLGTDEVRARIVHAGAGAITESDVSLAETSGAAIIGFNVRANVQARAAAAAAGIEIRYYSIIYNLVDDVKAALSGLLSPERRETFIGNAEILEIFDITKVGKIAGCRVTEGKVERGAGVRLIRDNVVIHEGTLKTLKRFKDEVSEVPGGQECGMAFQNYEDMRVGDIIECFRVEMVTRTLMSGEYD--DLKRRMDGAIAAFKHDLASLRTGRASSNLLDAIQVQAYGTTMPINQVANVTVPEPRMISVSIWDKSMVGAVDRAIRESNLGFNPIVDGTNLRIPLPELNEQRRKELVKISHGYAENARVAARHVRRDGMDFLKKAEKDGVISEDDQRKRSDQVQKLTDETISTIDHLLSDKEAEIMQV--MAEKPVDSLSESEAEAELKRLAEEIAGHDRRYHAEDAPTITDAEYDALRRRNLAIEERFPGLVREDSPSRRVGAPPAEGFAKVRHAVPMLSLAKAYTDEDVTDFIERGRRFFDRDKDLDIAFTAEPKIDGLSASLRYENGVFVQGATRGDGAVGEDITANLRTIADIPAKLKSGWPDVIEIRGEVYMTYAEFEALKARSAAAGGQDYVNPRNTAAGSLRQKDASVTASRNLKFFAYAWGFTTADPAPTQYESVQKFADWGFKISPLMVRAKSVEELVAQYHLIEEQRSSLGYDIDGVVYKVDQLELQRRWGFVTGEPRWAVAHKFPAEQAMTTVQKIDIQVGRTGTLAPVARLAPVTVGGVVVENVTLHNEDYIKGFDSNGLPIRDG-IDVRIGDTVVIQRAGDVIPQIVSVVIDKRPADAVPYEFPHTCPVCGSPATREINEKTGKEDSRRRCTGELICAAQAVERLRHFVSRGALDIEGLGAENIDTFFNAG----LIKTAADIFTLERREEQARQRVRSVEDRNYEGLDKLFAAIDSRREPELDRFIFALGIRHIGETTAAVLAKTFSTIEELIRVGKETAA-AEDPHTVFPSVNGIGDTVIDALCDFFGNERNDDVLDKLLEQVKPKPYIVTVSADSEVAGKTIVFTGTLEKMTRSEAKAMAERLGAKVAGSVSAKTDLLVAGPGAGSKLKLASELGVEVIDEDTWLQRVG-------------------------------------------------------------------------------------------------------------------------------------------MVSDFEPAGDQPTAIKDLVEGVDNNDRTQVLLGVTGSGKTFTMAKVIEETQRPALILAPNKTLAAQLYSEFKKFFPDNAVEYFVSYYDYYQPEAYVPRTDTFIEKESSINEQIDRMRHSATRSLLERDDVIIVASVSCIYGIGSVETYTAMTFQMQIGDRLDQRALLADLVAQQYKRQDINFVRGSFRVRGDTIEIFPAHLEDRAWRISMFGDEIEQITEFDPLTGQKTGELKSVKIYANSHYVTPRPTLNQAIKSIKEELKQRLVELERAGRLLEAQRLEQRTRFDLEMLEATGSCAGIENYSRYLTGRQPGDPPPTLFEYIPDNALVFIDESHVTVPQIGGMYRGDFRRKATLAEYGFRLPSCMDNRPLRFEEWDAMRPLSVAVSATPGGWEMEQSGGVFAEQVIRPTGLIDPPVEVRPAKSQVDDVVGEIRETTKAGYRTLVTVLTKRMAEDLTEYLHEQGVRVRYMHSDIDTLERIEILRDLRLGAFDVLVGINLLREGLDIPECGFVAILDADKEGFLRSETSLIQTIGRAARNVDGKVILYADQVTGSMERAMAETNRRREKQMEWNAANGITPESVKSRISDILDSVYEKDHVRADIS-----QFTDSGAMMGNNLKAHLDAMEKQMRDAAANLDFEKAARIRDEIKRLREMELSISEDPLAKESPVSGREKGKERFRKLDEGADGALFAKPSIDDMGPGTDMPTPLFKKNSLDEMTVRRTEKPVEGKVPAKPDSAKPIVRQRAGIGSYEDPGDARREKRRPGKTGRPGKMRVILERSNLLKSLNHVHRVVERRNTIPILSNVLLSAEGASLEMKATDLDLEVTEATPAKVERGGATTVPAHLLYDIVRKLSDGAEVMLKTDEDGNAMTVTSGRSSFRLQCLPQSDFPELSAGSFSHIFRLDSVALKGLIEKTQFAISTEETRYYLNGIYLHTHEVGGKLKLRSVATDGHRLARAEIDAPAGSEGMPGIIIPRKTVSELQKLVDDPDVAVTTELSDTKIRFTIGSVVLTSKLIDGTFPDYQRVIPTGNDKKLILDRQSFAAAVDRVSTISSERGRAVKLSISEGQVTLAVNNPDSGSATEELAADYSSDPIEIGFNAKYLLDVAAQLTGTEAKFMLADAGSPTLIHDMADETALYVLMPMRV-MSIDGLPPLRDVIERHGLQAKKALGQNFLLDLNLTGKIARSAGDLTNTAVIEVGPGPGGLTRALLSNGARRVVAIERDERCLAALAEVSAHYPGRLEVVSGDALKTDFAALASGQVRIVANLPYNIGTELLVRWLTVVDWPPFYASMTLMFQREVAQRIVAEPGSDAYGRLGVLAGWRTKARIAFDVPPQAFTPPPKVTSSVVHLEPRATPLPADVKKLGRVTEAAFGQRRKMLRQSVKSLGGELLERAGIDPTRRAETLSVEEFVRLTNSVMQTVLIVIHLMVVLALVGVVLLQRSEGGGLGIGGGSGFMTARGAANALTRATAILAAAFFVTSLTLSIIARYGEKPIDILDRVPAT---GKGVLNQLPGT-----APAGSTAPPSGNGAPAPATPAT-APASGATPPANNAPAAPQ-VPN-QMADLAKIVDDLSKLTVLEAAELSKLLEEKWGVSAAAPVAVAAAGGAAAAAAPAEEKTEFDVVLTDAGAQKINVIKEVRAITGLGLKEAKDLVEAAPKPVKEGVSKADADKFKAQLEAAGAKVDLKRWYIVHAYSNFEKKVAEDIENKAKQKGLSADIEQIVVPTEKVVEVRRGRKVDAERKFFPGYVLLKANLTDAVFSLVKNTPKVTGFLG-DSKPVPITEAEAQRILNQVQEGVERPKPSVTFEIGEAIRVSDGPFASFNGFVQEVDEERARLKVEVSIFGRAVPVDLEFGQVEKGMSITAERKKELMGEFATAKGDTGSPEVQVAILSERIKNLTDHFKDHKKDNHSRRGLLALVSQRRSLLDYLKRKDDVRYQTLIEKLGLRRMFESLQERLGSILNGLTGRGALSEADVSAALREVRRALLEADVALEVVRSFTDKVREKAVGAAVLKSIKPGQMVVKIVHDELVDMLGAEGVAIDLNAPAPVVIMMVGLQGSGKTTTSAKIAKRLTERQNKKVLMASLDTRRPAAQEQLRQLGEQTKVATLPIIAGQNPVDIARRAVQAAKLGGHDVVILDTAGRTHIDEPLMVEMADIKKVSSPHEILLVADSLTGQDAVNLAKSFDERVGITGLVLTRMDGDGRGGAALSMRAVTGKPIKLIGTGEKMDGLEEFHPKRIADRILGMGDIVSLVEKAAENIDAEQAAAMAKKMQSGKFDLNDLAQQLQQMSKMGGMGGIMGMMPGMGKMKDQMAAAGLDDKMFGRQLAIISSMTKAERANPDILKHSRKKRIAAGSGTDAAEINKLLKMHRGMADMMKAMGGKGKGGLMRGMMGGLASKMGLGGMGGMGGMPDLSKMDPKQLEALQKQAQAAGLGGPGGGLPGLPGGMKLPG---LPGLGGG--GLPGLGKKKMVSLGGLARKVFGSSNDRRVKSTRPRVEAINAMENEMRALSDTELAGRTEKFRQDIANGASLDDLLVPAFATAREAARRVLGMRPFDVQLIGGMVLHNGGIAEMRTGEGKTLVATLPVYLNALAGKGVHVVTVNDYLATRDSEWMGRVYKFLGLSVGVIVHGLSDEERRVAYASDVTYATNNELGFDYLRDNMKYERAQMVQRGHNYAIVDEVDSILVDEARTPLIISGPLEDRSEMYNTIDTFIIQLQPQDYEIDEKQKTSIFTEEGTEKLENLLRDADLLKGESLYDVENVAIVHHVNNALKAHRLFQKDKDYIVRNGEIVIIDEFTGRMMPGRRYSEGLHQALEAKEHVAIQPENQTLASVTFQNYFRLYKKLSGMTGTALTEAEEFGNIYGLEVTEIPTNLPVIRKDEDDEVYRTVEEKYKAIVKEIREASAKGQPTLVGTTSIEKSEQLADRLRKEGFKDFEVLNARHHEREAAIVAQAGKPGAITIATNMAGRGTDIKLGGNAEMRIADELGDMPEGPEREAREKEIIADVERLKEKALAAGGLYVLATERHESRRIDNQLRGRSGRQGDPGRSKFFLSLQDDLMRIFGSERMDGMLQKLGLKEDEAIIHPWINKALEKAQKKVEARNFDIRKNLLKYDDVSNDQRKVVFEQRIELMDGEGLSETIAEMREGVIDEIVAKAIPENAYAEQWDVAGLKAEVAEFLNLDLPVEDWAKEEGIAEDDIRERITQAADAAAKERAERFGPEVMNYVERSVVLQTLDHLWREHIVNLDHLRSVVGFRGYAQRDPLQEYKGEAFELFQAMLGNLRQAVTAQLMRVELVRQAAEAPPPPDMFGTHIDGTTGENDFRQEQNAVVAPEDRDPNNQATWGKVGRNEACPCGSGKKYKHCHGAFMASKTNPFVFLQQVRSETAKVTWPSRRETMISTVMVLAFAVIAMIFFFSADQLMGLAIEQILGIGMASAAEQLASNLNFSAFAKAEDLKKRIWFTIGALLVYRLGTYIPLPGINPDAFAQAFSSQSKGVLGMFNMFAGGAVQRMAIFALGIMPYISASIIMQLMTSVIPSLESLKKEGEQGRKVINQYTRYGTVLLALVQAYGISVGLENGHGIVNDPGMFFRISTVVTLVGGTMFLMWLGEQITARGIGNGISLIIFSGIVAGLPRAISGTLELGRTGALSTGLILAIIVLAIVVIALIVFFERAQRRLLIQYPKRQVGNRMFQGDTSHLPLKLNTSGVIPPIFASSLLLLPATIAGFSQTTNMPAWASTILASLGHGQPLYMAFYAAMIVFFAFFYTAIVFNPKDTADQLKKHSGFIPGYRPGERTADYIDYVLTRITVVGAIYLVLVCLLPEFLISATGVPFYLGGTSLLIVVSVTLDTVAQIQGHLIAHQYEGLIKKSKLRGGKKARMPTVNQLIRKPRIAPVKRNKVPAMQQNPQKRGVCTRVYTTTPKKPNSALRKVAKIRLTNGFEVIGYIPGEGHNLQEHSVVMIRGGRVKDLPGVRYHIIRGVLDTQGVKNRKQRRSKYGAKRPKMGQKVNPIGLRLGINRTWDSRWFANTGEYGKLLHEDIKIRKYLEKELKQAAISKVVIERPHKKCRVTIHAARPGLIIGKKGADIEKLRKKLMEMTKSETHLNIVEVRKPEIDATLVAQSIAQQLERRIAFRRAMKRAVQSAMRLGAEGIRINCSGRLGGAEIARMEWYREGRVPLHTLRADVDYGTAEANTAYGICGVKVWVFKGEILEHDPMASERRATEGDAGGGGDRERGRRRENAMALPDFSMRQLLEAGIHFGHQTHRWNPKMAPYIYGARNNIHIIDLSQTVPLLHQALKQVSDTVAKGGRVLFVGTKRQASDIVADAAQRSAQYYVNSRWLGGMLTNWKTISNSIQRLRKLDEMLGEAQGLTKKERLNLDREREKLDKALGGIKDMGSTPDLMFVIDTNKEAIAILEAKRLGIPVVAIIDSNCDPDKIDFPIPGNDDAARAIQLYCDLIAKAAIDGIARQQGALGVDIGASEAPVEPLDPAMSKRESAKYKIDRRLGENIWGRPKSPVNKREYGPGQHGQRRKGKLSDFGLQLRAKQKLKGHYGDVSEKQFRKVYEEADRRKGDTSENLIGLLESRLDAVVYRAKFVPTIFAARQFVNHGHVNVNGKRVNIGSYRCKPGDVIEVREKSKQLVIVLESVGLAERDVPDYIEADHNKMVATFSRIPGLADVPFAVQMEPNLVVEFYSRMAQERREGGRGR-EREERDDGMVDKLVHINRVAKVVKGGRRFGFAALVVVGDQKGRVGFGHGKAREVPEAIRKATESAKRDMIFVPLRSGRTLHHDVEGRWGAGRVLLRAAKQGTGIIAGGPMRAVFETLGMHDVVAKSMGSSNPYNMVRATFDALKSQMHPKDVAAARGIKYSTLQARRGTAVAAEEMDIIRQLEAEQAAKIEAKRKLPEFQPGDTVRVQVRVTEGTRTRVQAYEGVVIARAGSGFQENFTVRKISYGEGVERVFPVFSPMVEGVEIVRRGKVRRAKLYYLRDRRGKSARISENTGVRARKLNDEERDALNAEKARIEAEKVAAAQALAAETAAKEAAEKKAAAEAAKAAEMSRRHSAEKREINPDPKFGDLIVTKFMNAVMYDGKKSVAETIVYGALDQVQSKTKQEPVTVFHQALDNVAPHVEVRSRRVGGATYQVPVDVRPERRQALAIRWLIAAARNRNETTMIDRLSGELMDAANNRGTAVKKREDTHKMAEANRAFAHYRWMKRTYQPSKLVRKRRHGFRARMATKGGRGVVAARRNRGRKRLSAMAVPKRKTSPSKRGMRRSADALKAPTYVEDKNSGEMRRPHHIDLKTGMYRGRQVLTPKES-MARVKRGVTSHAKHKKVLKAAKGFYGRRKNTIRIAKQAVEKSLQYAYRDRKNRKRSFRALWIQRINAATHEHGLTYGRFIDGLNKAGIEIDRKILSDMAIHEPQAFAALVAKAKVALEYLKNT-TPNAFESAVMGKAKAPRRLADNEARAVLRTIRISPQKLNLVAALIRGKKVATALSDLEFSAKRISGTVKKTLESAIANAENNHDLDVDALVVAEAYVGKSIVMKRFHARGRGRASRIEKPFSHLTIVVREVEEKGEAAMNGQNIRIRLKAFDHRVLDASTKEIVSTAKRTGANVRGPIPLPTRIEKFTVNRSPHVDKKSREQFEMRTHKRLLDIVDPTPQTVDALMKLDLAAGVDVEIKLMTRSIWKGPFIDGYLLKKVDKVREGGRNEVIKMWSRRSTILPQFVGFTFGVYNGQKHVPVSVNEDMVGHKFGEFAPTRTYYGHGADKKAKRKMSDQENTNGAEAEYGADSIKVLKGLDAVRKRPGMYIGDTDDGSGLHHMVYEVVDNAIDEALAGHADLVTVTLNPDGSVTVIDNGRGIPTDIHTGEGISAAEVIMTQLHAGGKFDQNSYKVSGGLHGVGVSVVNALSAWLKLKIRRNGQIFEMSFTHGNADAPLRATGSYSGSSITFFPSAETFTMVEFDFGTLEHRLRELAFLNSGVRIILTDGRHADIVRHELHYDGGLEEFVKYLDRVKKPLIEKPIAIKAERDGITVEVAMWWNDSYHENVLAFTNNIPQRDGGTHLAGFRGALTRQITGYGESSGLTKKEKVSLIGDDCREGLTAVLSVKVPDPKFSSQTKDKLVSSEVRPVVEGLVNEALGTWLEEHPTEGKVVIDKVIQAAAAREAARKARDIT-RKSSLGVTSLPGKLADCQERDPAKSEIFIVEGDSAGGSAKGGRSRQNQAILPLRGKILNVERARFDRMLGSDMIGTLITALGTSIGKDEFNADKLRYHKIILMTDADVDGAHIRTLLLTFFFRQMPELIERGHLYIAQPPLYKVTRGKSSQYIKNESAFEEFLIESGLEEASLTLGSGEVRTGQDLRGAVDDALAVRQLINGLHTRYNRGVVEQASIAGGLNPEVFSDLGRANAMAERIAQRLDIIAEDTERGWTGRMSGGYVFERTVRSVKEYAHLDMGLINSADARQLDRYAQRLSEVYGTPPVLRRKDVSETVSGPLALLNAVFATGRKGLTMQRYKGLGEMNAEQLWETTLDPNVRSLLQVKVNDATDADSLFSRLMGDEVEPRREFIQDNALSVANLDI--MQSSYLSYAMSVIVSRALPDVRDGLKPVHRRILYAAHESGYHWNRKYVKSARPVADVMGKYHPHGDASIYDALVRMAQDWSLRVPLIDGQGNFGSIDGDPPAAMRYTESRLTKVAHELLEDIDKDTVDFQETYDASDTEPKVLPARFPNLLVNGSGGIAVGMATNIPPHNLGEVCNGAIAIIDNPAIDLPALMEIIPGPDFPTGGIVLGRSGIYSAYSTGRGSIVMRGKVNIEQRGNDRESIIITEVPYQVNKASMIEKMAELVRDKRIEGISDIRDESDRQGYRVVIELKRDAVADVILNQLYRFTPLQTSFGANMVALNGGKPELLTLTDMLKAFVSFREEVITRRTKFLLRKARDRAHVLVGLAIAVANIDEVIKLIRTAPDPQTAREQLMERRWPAGDVESLILLIDDPRHRINADGTYNLSEEQARAILELRLQRLTALGRDEIADELNSIGAEIVDYLDILSSRARVQQIVKDELAAVRDEFGTPRRTELTDGGADMEDEDLIQREDMVVTVSHSGYIKRVPLSLYRAQRRGGKGRSGMSTKEEDFVTRLFVANTHTPVLFFSSRGIVYKEKVWRLPIGNPQSRGKALINMLPLEQGERITTIMPLPEDETSWGELDVMFATTRGTVRRNKLSDFVQVNRNGKIAMKLEEEGDEILGVETCTDNDDVLLTASSGQCIRFSVGDVRVFQSRNSVGVRGITMAETDRIISMSVIENVDASPAERAAYLKRAAAERRGANGEEEEIALTNEEIGEEAELSDERYEFLKAHEQYVLTVTEYGYGKRSSSYDFRLTGRGGKGIRATDVSKTAEIGRLVATFPVGNDDQIMLVSDGGTVIRVPVNGIRFASRATKGVTIFNTAEGEKVVSVERISEPQSDGGTESAPDAGPEMTTFSQKPADVVKKWILIDAEGLVVGRLATVIANHLRGKHKPTFTPHVDDGDNVIVINADKVVFTGKKFTDKVYYWHTGHPGGIKERTARQLLEGRFPERVVEKAVERMVPRGPLGRRQMKNLRVYAGAEHPHVAQQPEVLDVAKLNSKNKKVAMIQMQTNLDVADNSGARRVMCIKVLGGSKRKYASVGDIIVVSIKEAIPRGRVKKGDVMKAVVVRTAKDIRRPDGSVIRFDKNAAVLVDNKKEPIGTRIFGPVPRELRAKNHMKIISLAPEVLMKLNDLRDKDGATHSKKRLGRGIGSGSGKTAGRGVKGQKARSGVAINGFEGGQMPLYRRLPKRGFNNIFAKSFVVVSLARIQEAVDAKKLDAKATVTAEALVAAGVIRRVKDGVRVLSDGELKAKLAFDVAGASKAAIEKIEKAGGSVKLPAAAEMQKIRKGDKVVVLAGKDKGRSGEVLSVQPKDDTALVRGVNMIRRHQKQSQSQEGGIITKEAPIQLSNIALADKDGKPTRVGFIFQDGKKVRVAKRSGEVINGMLQPKRTKFRKQFKGRIHGTAKGGTNLDFGGFGLKALEPNRVTAREIEAARRAITREMKRAGRVWIRIFPDLPVTSKPTEVRMGKGKGAVDYWAARVKPGRIMFEIDGVSEETAREALRLGAAKLSVRTRFVQRIAEKRVSKTREGIDPNKAYALGEALKLLKDRSSVKFDETVEVAMNLGVDPRHADQMVRGVVNLPNGTGRSVRVAVFARGDKAEEAKAAGADIVGAEDLVDIVQKGTIDFDRCIATPDMMPLVGRLGKVLGPRGMMPNPKVGTVTTDVAAAVKASKGGAVEFRVEKAGIVHAGVGKVSFDVKALEENIRAFADAVTKAKPAGAKGNYVKKVSVTSTMGPGLKLDVSTLAAMALKKFNPVTPSTRQLVIVDRSGLYKGKPVKGLTEGLTKSGGRNNYGRITARFIGGGHKRSYRIIDFKRRKFDVVGTVERIEYDPNRTAFIALIKYDDGELSYIIAPQRLAAGDKIVAGE-AVDVKPGNAMPLASMPVGTIVHNIELKPGKGGQVARSAGGYAQLVGRDQGMAILRLNSGEQRVVHGSCMATVGAVSNPDHGNINDGKAGRTVWRGKRPHNRGVTMNPVDHPHGGGEGRTSGGRHPVSPWGKPTKGKKTRSNKATDKFILRSRHQRKSMRFPPAFLDEIRDRVPISQVIGQRVAWDRRKTNASRGDFWACCPFHGEKSPSFHCEDKKGRYHCFGCSVSGDHFKFLTELDGMSFPEAVEKIADMAGVPMPVRDAQEERREKERASLTDVMEMATAFFQERLQGPEGAKARAYLRDRGLTPATQQSFRLGYAPDSRNALKEHLAAKGVPKADIEACGLVRHGDDIPVSYDWFRDRIMFPIPDSRGKIIAFGGRALAPDALAKYMNSPDTELFHKGNVLYNFARARKALAKTVIAVEGYMDVIALAQAGFENVVAPLGTALTENQLELLWRMAPEPMLCFDGDKAGLKAAWRAADLALPSVQAGRSARFALLPEGKDPDDLVKAEGPDAFRAVLADARPLVDLLWMRETAGGVFDTPERRAELGKTLRELASRIRDESTRYHYQQEMREREKSFFGSQQGRQQGKAAAPGGQFAKPGGGRM---AITESLGQSALVKRGSEGMSVREATILVALVNHPPLIDENFAHVEFLDLANSELQRLHAAILDAMA--HDMANDRHAVVATIERAGCAEIWERAVGLIRRARQWPALETAALDDARDALNQALHLQRSARTLH-------KELKQAEAALEADPSDENFRHLIEIQAQFQDVQATEALIEGFGVSSGRAGRA-STPLDHIRNFSIVAHIDHGKSTLADRLIQSTGGLELRDMKEQVLDSMDIERERGITIKAQTVRLKYRANNGEDYILNLIDTPGHVDFAYEVSRSLAACEGSLLVVDASQGVEAQTLANVYQAIDNNHEIVVVLNKVDLPAAEPERIREQVEEVIGIDASGAVLISAKTGLGIPDVLEAIVHQLPPPR-EGDATAPLKAMLVDSWYDAYLGVIVLVRIIDGVLKKGQTIRMMGTGAKYLVERTGVFTPARINVDELGPGEFGFFTGSIKEVADTRVGDTITEDKRPTAQALPGFKPAQPVVFCGLFPVDAADFEDLRAAVGKLRLNDASFSYEMETSAALGFGYRCGFLGLLHLEIIQERLEREFNLDLIATAPSVVYRLLLNDGSVKELHNPADMPDVVKISAIEEPWIRATILTPDDYLGGILKLCQDRRGIQADLSYVGKRAMLTYDLPLNEVVFDFYDRLKSISKGYASFDYHLTDYREGDLVKMSILVNEEPVDALSMLVHRTAAEKRGRQMCEKLKELIPHHLFKIPIQAAIGGKVIARETISALRKDVTAKCYGGDVSRKRKLLDKQKEGKKRMRQFGKVDIPQEAFIQALKMGD-MAKKIAGQLKLQVSAGSATPSPPIGPALGQRGINIMEFCKAFNAQTQEMEKGSPVPVVITYYQDKSFTFVMKTPPVSYFLKKAANLKSGSKEPGK-VKAGTVSRDKVREIATAKMKDLNANDVEAAMRMVEGSARSMGLEVVGMVVSANRLELLQIADAVAREKSIDKSIVIAAMADAIQKAARSRYGQETNIRADINPNTGEMKLQRLMEVVEKVDDYATQIAISSARERNPDAQLGDFIAEQLPPMDFGRIAAQSAKQVIVQKVREAERDRQYDEYKDRIGEIVNGTVKRVEYGNVIVDLGRGEAIIRRDELIPRENYKYGDRVRAYVYDVRREQRGPQIFLSRTHPQFMAKLFTMEVPEIYDGIIEIKSVARDPGSRAKIAVISRDSSIDPVGACVGMRGSRVQAVVGELQGEKIDIIPWSPSAASFIVNALQPAEVAKVVLDEDAERIEVVVPDDQLSLAIGRRGQNVRLASQLTGWDIDILTEAEESERRQKEFVERSALFMEALDVDEMVGQVLASEGFTSVEEVAYVDAGEIASIDGFDDDTASEIQTRAREYLEKIEAEHDEKRKALGVKDELREIPGITTAMMVTLGEDGVKTIEDFAGYAADDLTGWKERKDGETKVYPGVLANHGVSRADAEQMVLNARLKAGWISEDELA--AEEEAVGAMAQNSLRLVEDKAVDKSKALDAALSQIERAFGKGSIMRLGANEQVVEIETVPTGSLGLDIALGVGGLPRGRIIEIYGPESSGKTTLALHTVAEAQKKGGICAFVDAEHALDPVYARKLGVDLENLLISQPDTGEQALEICDTLVRSGAIDVLVVDSVAALTPRAEIEGEMGDSLPGLQARLMSQALRKLTASISRSNTMVIFINQIRMKIGVMFGSPETTTGGNALKFYASVRLDIRRIGSVKDRDEVVGNQTRVKVVKNKLAPPFKVVEFDIMYGEGVSKTGELVDLGVKAGVVEKSGAWFSYNSQRLGQGRENAKLFLRDNPDTAREIELALRQNAGLIAEKFLENGGSEDEAGAMMAQTQTFNGRRRVRKFFGKIPEVAEMPNLIEVQKASYDQFLMVDEPKGGRPDEGLQAVFKSVFPISDFSGSSMLEFVKYEFEGPKFDVDECRQRDLTYAAPLKVTLRLIVFDIDEDTGAKSIKDIKEQDVYMGDMPLMTLNGTFIVNGTERVIVSQMHRSPGVFFDHDKGKSHSSGKLLFAARVIPYRGSWLDIEFDSKDVVHARIDRRRKIPVTSLLMALGMDGEEILSTFYNKITYVRAGDHWRIPFNVERFRGLKAVGDLVDADTGEIVVEAGKKITARQARQLGEKGLKAIKATDEDLLGNYLAEDIVNYATGEIFLEAGDEIDEKTLKVLLGTGEQEIKVLDIDHVNVGAYIRNTLNVDKNESRQDALFDIYRVMRPGEPPTLETAEAMFNSLFFDSERYDLSAVGRVKMNMRLELKAEDTVRVLRKEDILAVVKTLVELRDGKGEIDDIDNLGNRRVRSVGELMENQYRVGLLRMERAIKERMSSIEIDTVMPQDLINAKPAAAAVREFFGSSQLSQFMDQTNPLSEITHKRRLSALGPGGLTRERAGFEVRDVHPTHYGRICPIETPEGPNIGLINSLATFARVNKYGFIESPYRKIVDGKLTNDVVYLSAMEEAKHHVAQANAELDKNGGFVDEFVICRSAGEVMMAPRENVDLMDVSPKQMVSVAAALIPFLENDDANRALMGSNMQRQAVPLVRAEAPFVGTGMEPIVARDSGAAIGARRGGIVDQVDATRIVIRATEDLDPGKSGVDIYRLMKFQRSNQNTCINQRPLVRMGDRVNKGDIIADGPSTELGDLALGRNVLVAFMPWNGYNYEDSILLSERIVADDVFTSIHIEEFEVMARDTKLGPEEITRDIPNVSEEALKNLDEAGIVYIGAEVQPGDILVGKITPKGESPMTPEEKLLRAIFGEKASDVRDTSMRMPPGTFGTVVEVRVFNRHGVEKDERAMAIEREEIERLAKDRDDEQAILDRNVYARLSDVLVGKEAIAGPKGFKKGSTLSKDTLDEYPRSQWWQFAVENEKLQSELEALRGQYDDSKKALEQRFMDKVEKVQRGDEMPPGVMKMVKVFVAVKRKMQPGDKMAGRHGNKGVVSRIVPVEDMPFLEDGTHADIVLNPLGVPSRMNVGQILETHLGWACAGMGKKIGELIDTYKAAGDIKPLRKTLESFMPANDRNEPIREYDDESIVRLSEQMRRGVSIATPVFDGAHEADINIMLEQAGLHTSGQSQLYDGRTGEPFDRKVTMGYIYMLKLHHLVDDKIHARSIGPYSLVTQQPLGGKAQFGGQRFGEMEVWALEAYGAAYTLQEMLTVKSDDVAGRTKVYEAIVRGDDTFEAGIPESFNVLVKEMRSLGLNVELENTKLDDAPVRLPDAAEMIQKNWQELIKPNKIEFSKKKTLTTLVAEPLERGFGLTLGNALRRVLLSSLRGAAVTAVQIDGVLHEFSSIAGVREDVTDIVLNIKEIAIRMEGDGPKRMVVRKQGPGAVLAGDIQTVGDVEILNPDHVICTLDEGAEIRMEFTVDTGKGYVPAERNRAEDAPIGLIPVDSLYSPVKKVSYKVENTREGQVLDYDKLTMTIETDGSISGEDAVAFAARILQDQLGLFVNFDEPQKEVAAEAVTELAFNPALLKKVDELELSVRSANCLKNDNIVYIGDLIQKTEAEMLRTPNFGRKSLNEIKEVLAAMGLHLGMEVPDWPPENIEDLAKRYEDQY-------------MERTGHAFADRQRLQRALTHASARAGTDYERFEFLGDRVLGLVVADMLLAAFPDAAEGELSLRLNALVNAEALSEIAEHIGLPDLIRAGSDVRGLEGRKRVNLRADALESLIAVLYLDGGLEAARAFIHKYWQPRSQASGAARRDAKTELQEWAHQAASAVPAYQIDSREGPDHDPLFTVSVRVGAFQPATGSGRSKREAEQAAAAALLLREGVWNAA----MAKVIGIDLGTTNSCIAIMDGKEPKVIENAEGARTTPSIVAISGDGERLVGQPAKRQAVTNPENTIFAVKRLIGRRYDDPVTEKDKKLVPYKIVKGDNGDAWVEAGGKKQSPSQISAMILQKMKETAEAYLGEKVEKAVITVPAYFNDAQRQATKDAGKIAGLEVLRIINEPTAAALAYGLDKKDGKTIAVYDLGGGTFDISVLEIGDGVFEVKSTNGDTFLGGEDFDMRLVEYLAAEFKKEQGIDLKNDKLALQRLKEAAEKAKIELSSTTQTEINLPFITADATGPKHLTLKLTRAKFESLVEDLVQRTIDPCKAALKDAGLKAGEIDEVVLVGGMTRMPKIQEIVKQFFGKEPHKGVNPDEVVALGAAIQAGVLQGDVKDVLLLDVTPLSLGIETLGGVFTRLIERNTTIPTKKSQVFSTAEDSQSAVTIRVFQGEREMAADNKALGQFDLVGIPPAPRGVPQIEVTFDIDANGIVNVSAKDKGTGKEHQIRIQASGGLSDADIEKMVKDAEANAETDKKRRAVVEARNQAEALVHSSEKSLKEYGDKVSEAERTAISDAIAALKTAAEGD--DAADIEAKSQALAEASMKLGQAMYEASQKEAAEADAKASDVVDADFEEIDEDDKKKSAMNQEVMNLFNPQAPAQVFDSIRISLASPEKILSWSFGEIKKPETINYRTFKPERDGLFCARIFGPIKDYECLCGKYKRMKYKGVICEKCGVEVTLSRVRRERMGHIELAAPVAHIWFLKSLPSRIGTLLDMTLKDIERVLYFENYIVTEPGLTALKEHQLLSEEEYMIAVDEYGEDSFTAMIGAEAIHDLLAGMDLEKIAGDLRSELASTTSELKQKKYLKRLKVVENFMESGNRPEWMIMKVVPVIPPDLRPLVPLDGGRFATSDLNDLYRRVINRNNRLKRLIELRAPGIIVRNEKRMLQEAVDALFDNGRRGRVITGANKRPLKSLSDMLKGKQGRFRQNLLGKRVDYSGRSVIVTGPELKLHQCGLPKKMALELFKPFIYARLDAKGYSSTVKQAKKLVEKERPEVWDILDEVIREHPVLLNRAPTLHRLGIQAFEPILIEGKAIQLHPLVCTAFNADFDGDQMAVHVPLSLEAQLEARVLMMSTNNILHPASGAPIIVPSQDMVLGLYYLSIVNQNEPGEGMVFADMGELQHALETKAVTLHAKIKGRFRTVDAEGKVVSKIHDTTPGRMIIGELLPKNVNVPYETANQEMTKKNISKMIDTVYRHCGQKETVIFCDRIMALGFAHACRAGISFGKDDMLIPDSKIKLVSDTEALAKEYEQQYNDGLITQGEKYNKVVDAWAKCSEKVADEMMARIKAVEFED-NGRQKPMNSIYMMSHSGARGSPTQMRQLAGMRGLMAKPSGEIIETPIISNFKEGLTVLEYFNSTHGARKGLADTALKTANSGYLTRRLVDVAQDCIVNSVDCGTDKGLTMQPIVDAGQVVASVGQRVLGRTALDDINHPVTGDLLVKAGTLMDERDVEQIEKAGVQSVRIRSALTCEVRVGVCAVCYGRDLARGTPVNQGEAVGVIAAQSIGEPGTQLTMRTFHMGGTAQVVDSSFLEASYEGKVEIRNRNVVRNSDGQQMVMGRNMAVLILDEAGKERATHRVTYGSRIFVDDGDKVKRGQRIAEWDPYTRPILTEIEGRVAFEDLVDGISVQETADESTGITKREVIDWRSTPRGNDLKPAIVVQDAKGKVGKLSKGGDARFLLSVEAILSVEPGAQVRPGDVLARIPMESAKTKDITGGLPRVAELFEARRPKDHAIIAEIDGTIRFGRDYKNKRRIIIEPHDSTLEPVEYLIPKGKPFHLQDGDVIEKGDYILDGNPAPHDILAIKGVEALASYLVNEIQEVYRLQGVSINDKHIEVIVRQMLQKVEITTQGDSTYIPGDHVDVIELEEVNERLIEDGKKPAEGQPVLLGITKASLQTPSFISAASFQETTRVLTEAAVAGKTDMLQGLKENVIVGRLIPAGTGGTMSQIRRIATSRDELIIDERRKASGVEVAEPMLADMT---TAAQSGPKSPENGKAAAYRVLARKYRPSNFSEL-VGQEPMVRTLTNAFATGRIAQAWMLTGVRGVGKTTTARILARALNYKTVDQPSVDLAVLGEHCQAIMEGRHVDVIEMDAASHTGIDDIRDIIERVRYAPVSARYKVYIIDEVHMLSTQAFNGLLKTLEEPPPHVKFIFATTEIRKVPITVLSRCQRFDLRRIDAGALVAHLSSIAAKEGISVDDDALAMIARAAEGSARDSLSILDQAIAHGAGAVSAEAVRAMLGLADRARIVDLFEHVMKGDVAAALAEFRTQYDTGADPAAVLTDLAEFNHLVTRLRFVPTAMDDASLSQDERQRGADFARALSVRVLSRTWQMLLKGIPEVQSSNRPVSAAEMVLIRLAHAADLPTLDEALRSLGAATVQNGASRPNGAPGGPGNGGGAGAVAQTRMPSGSSGAQTMRLVEAAPALAAFVAP--PAPVS-------EPQ----QVPVRSLADIVALADAQRDIAFKVLVKRCIRPVRFEPGRIDVSLTDDAPKLLLNDLTTKLRAWTGRNWLVSLSKEEGGQTLAEMESTKRENAFLDAKSDPTVAAILARFPGAKIIDVRI--PDAPEVDATEAEVPVEP------PADDDE-----LFSHIDFTHGAVAAVSGGSDSTALLLLLKHHFDRT-GSSAKLLAVTIDHGLRQGSAAEAQAVAKLCAERGIAHRTLTWTGRKPSTGLPAAARDARYHLLAEAARAEGIGLIVTGHTADDQAETVLMRHARDRELGMAPATLYDWREWIVRPLLGTRRSALRDFLRREHVGWAEDPTNIDEAFERPRVRARGQLGASAANLIRRIASQPSTGLIRLDPALLDDQAAIYALRILLATAGGAAFLPDQARSAALFVRLKAGFLC-ATLSRTVVDFRHAGLFLRREARGLPPAAT-AVDNTIWDGRITLNDMSGALLIAPL-AAARRLAIDDTPASLIRAALAAEPTLLQAGLPQGEPRLPVFAARPVVSPFARFLPSFDLAPARAVAELIGASPLPASPLHSAD-MKFLDQAKVYVRSGDGGAGSVSFRREKFIEFGGPDGGDGGRGGDVWLEAVDGLNTLIDYRYQQHFKAKTGVHGMGRNMTGAKGADVTLKVPAGTQVFEEDNETLICDLTVVGQRFLLAKGGNGGFGNQHFKTSTNQAPRRANPGLPGEELNIWLRLKLIADAGLVGLPNAGKSTFLAAVTAAKPKIADYPFTTLHPGLGVARIDAREFVIADIPGLIEGAHEGVGIGDRFLGHVERTRVLLHLVSAQEENPGKAYKTVRAELDAYGNGLIEKVEILALSQVDTLDADARRKKVASLKRAAGRAPMLLSAVTGEGVEAVLRALMTVIAEARAE-AAPV----------------MLVLSSPSGAGKSTIARNLLESDSSLELSVSVTTRPRRGSEIEGVHYHFRTMREFERLRDSDALLEWAEVHGNCYATPREPAELALAQGRDMLFDIDWQGAQQLKEKMRADIVSIFILPPSMKELKARLKRRAEDQEAVIETRLKNARNEIEHWKEYDFVIVNDDLDRAFAEVRGIVVAERLRRDRRPGLFDFVSGLLDEKTMTFKVAIIGRPNVGKSTLFNRLVGRKLALVDDTPGVTRDRRVHAAKLYDLHFDVIDTAGFEDAGASTLPGRMRAQTEIAIHEADLIFFTIDAKSGLLPDDRTFAEIVRKSGKPVVLVANKAEAKGAQGGMLEAWELGLGEPIPVSAEHGQGMPDLRDAVIAALGEARAFGEEEEIAATEVLIGEDIADPDAHTYDNTKPMRIAVVGRPNAGKSTLINALIGEERLLTGPEAGITRDSISVDWDWHGRRLKLFDTAGMRRKARIHEKLEVMSVQDGLRAIRFAEIVIIVLDATIPFEKQDLQIADLIIREGRAPVIAFNKWDLIDHQELLAELREKTERLLPQVRGIQAVPVSAETGRGLDKLMDAVLRTHKVWNSRVSTGKLNRWLEAILAHHPPPAVAGRRLKVKYVTQAKTRPPGFVVQCSRPDAMPQSYVRYLSNSLREAFDMPGVPIRIALRTSDNPFAGRAKK
>R_sullae_IS123T.faa
MAAFKTLDDLNGIAGKRVLVRVDLNVPVKDGKVTDTTRIERVAPTILELSKKGAKVILLAHFGRPKEGPSPDLSLSLIAPDVSKVLGRPVATASDSIGEAAASAVAGMTDGDILLLENTRFHKGEEKNDAEFTKALAANGDIYVNDAFSAAHRAHASTEGLAHLLPAYAGRTMQQELEALEKGLGNPVRPVVAIVGGAKVSTKIDLLMNLVKKVDALVIGGGMANTFLAARGTNVGKSLCEHDLGETAKQIMIEAATAGCAIILPEDGVVAREFKAGAANETVDINAIPEDAMVLDVGPKSVDVVKAWIERAQTLVWNGPLGAFEIEPFDKATVAAAKYAAERTKAGKLTSVAGGGDTVSALNHAGAADDFSYVSTAGGAFLEWMEGKVLPGIAVLVTDLRHYDVIVSPAITEKSTLVSENNQVVFNVAKAATKPEIKAAVEALFGVKVTAVNTLLRKGKTKRFKGFVGKQKDVKKAVVTLAEGQTIDVSTGLMAEAKYEPRLKKEYIERIRKAMQEKFSYANEMQIPKLDKIVINMGIGEATADSKKPTVAAADLAAIAGQKAVITRARNSIAGFKVREQMPIGAKVTLRGARMYEFLDRLVNIALPRVRDFRGLNPKSFDGRGNFAMGIKEHIVFPEINYDKVDQMWGMDIIVCTTATKDDEARALLTEFNFPFRQMRSGVIAQKVGMTRVYNDAGEHVPVTVLRMEGCQVVSTRTVEKNGYTAVQLGAGQAKVKNTSKAMRGNFAVANVEPKAKLAEFRVTEDNLLEVGTEIKAGHFAAGQLVDVTGTTIGKGFAGAMKRHGFGGLRATHGVSVSHRSHGSTGSRQDPGKVFKNKKMAGHMGQTRVTTQNLEVVSTDEDRGLILIKGAVPGSKGAWIIVRDAVKSAMSRIGKKPVQVPAGITATVDGQKVTAKGPKGELFFVANDEVGVKLEDNAVVVTPLNQTKDARAKWGMSRTMIENIFKGVKDGYERKLEINGVGYRASLQGKNLQLALGFSHDVVYEPPVGISIAVPKPTEIVVTGINKQQVGQVAAEIREYRGPEPYKGKGVKYADERIVRKEGKKKMPKRILQGVVVGDKNEKTVVVRVERRFAHPLLQKTVRRSKKYKAHDENNQYKIGDTVSIEECAPISKDKRWTVISAQGKLSSLKDLGTSSEAAAPVHVRKVDSLGRSYATGKRKDAVARVWLKPGSGKITINGKDFSAYFARPVLQMILRQPIVAASRDGQFDIVATVAGGGLSGQAGAVRHGLSKALTYFEPGLRGVLKKGGFLTRDSRVVERKKYGKAKARRSFQFSKRMTMTDPLGDMLTRIRNGASRRKSSVSTPASKLRARVLDVLQSEGYIRGYSVVDFGNGKSELSIELKYYEGTSVIREIGRVSKPGRRVYVSVKSIPQVANGLGITILSTPKGVMADHQAREQNVGGEVLCSVFMAKEAVRVRRRERKNISSGVAHVNSTFNNTMITITDAQGNAIAWSSAGAKGFKGSRKSTPFAAQIAAEDAAKKAQEHGMKSLEVEVCGPGSGRESALRALQAAGFMITSIRDVTPIPHNGCRPRKKRRVVARIAGVNIPTAKRVVIALTYIHGIGSKFAQEIVEKVGIPADRRVHQLTDAEVLQIRETIDRDYQVEGDLRRETSMNIKRLMDLGCYRGLRHRRGLPVRGQRTHTNARTRKGPAKAIAGKKKVERAEKREFVTELNEVFKASGSVVVAHYAGATVAQMNDFRSKMRAAGGTVRVAKNRLAKIALQGTEAEGISNLFTGQTLIAYSADPITAPKVVVDFAKGNDKIVVLGGAMGTTTLNADAVKSLATLPSLDELRAKLLGMIQTPATRIASVVAAPASQLARVFSAYAKKDEAAMEFNVKTLEGKDAGKVSLSDAIFGLEPREDILARVIRWQLAKKQQGTHKTKGRAEVWRTGAKMYKQKGTGRARHHSARAPQFRGGGKAHGPVVRSHEHDLPKKVRALGLRLALSAKLKSDDVIVIDNLVAAEAKTKALASVFETLGLTNALFIGGAELDGNFKLAAKNIPNIDVLPIQGINVYDIVRRGKLVLSKAAVEALEERFKMNLFTDFEARIKNALEQIDIVKEKRSELDFGRIAVEPPRDASHGDVATNAAMVLAKPLGTNPRALAEIIIAKLKEDADVADVSAAGPGFINIRLSVGYWQRLLTAIIKAGTDYGRSTLGAGKKINVEYVSANPTGPMHVGHCRGAVVGDALANLLAFAGYAVEKEYYINDAGSQIDVLARSVFLRYREALGESIGDIPPGFYPGDYLIPVGQSLAIDYGVRLHNMPEEQWMPIVKRAIDAMMVMIREDLAALNVHHDIFFSERMLHGAGGAAIRTAINDLTFKGYVYKGALPPPKGQVPEDWEDREQTLFRSTEVGDDMDRPLIKSDGSYTYFAADVAYFKNKFDRGFDEMIYVLGADHGGYVKRLEAVARAVSEGKSELTVLLCQLVKLYRNGEPVKMSKRSGDFVTLREVVEEVGRDSVRFMMLYRKNSEPLDFDFAKVTEHSKDNPVFYVQYAHARCMSVFRQAKEAFPDLDLSPADLAEAVVGISDPTELQLVAKAAEFPRIIESAAQSHEPHRIAFYLYDLASFFHAHWNKGKDQTELRFVNDKNRESSIARLGLVYAVASVLKAGLAVTGTAAPDEMRMTDETTKNGPDAAAAEAADDAAANVE-NETTVEAPPQPDPLEVLKAENVELRERYLRLAAEMDNLRRRTERDVKDAKSYSVAGFARDMLAVSDNLRRALDAIPAEAKEAGEAGLDTLIEGVEMTERSMLSALERHGVRKLDPVGQKFDPNFHQAIFEVPNAEVPNNTVVQVVQAGFTIGERVLRPAMVGVAKGGPKAAEADINTAFTEKDAMAANPGGGSTDAGGGPVRHIPVLLAEVLSALQPAPGKIILDGTFGAGGYTSAILDAGADVIALDRDPTAIAAGQDMVAAHGGRLSLVHAQFSNLADYAPAGGLDGVVLDIGVSSMQIDEAERGFSFQKSGPLDMRMSASGVSAADVVNRAKVAELIRIFHFLGEEDQAPRIAHAIEKRRAEKPFETTRDLAGLIEVVTPRKMKDKIHPATRVFQALRIFVNDELGELGQALFAAERVLKPGGRLVVVTFHSLEDRIVKKFFSDRAGKASGSRHLPIAHERAATFEPVGKSMIAASQAEAEANPRARSAKLRAGMRTNAPAEAADMAIFGLPSLASLGKLGGMPKMKTKSSAKKRFKITATGKVKAAAAGKRHGMIKRTNKFIRDARGTMVLAEPDGRKVVKNYLPNGLMALKIRLARGGSKKRPYYHVVVADARSPRDGRFLEKLGSWNPMLAKDDAKRVELNAERIKHWLDNGAQPTDRVLRFLNEAGVAKREAKNNPEKAKPGKKAQERTAEKAQKAADAAEAAASAMSRVCELTGKAVLTGNNVSHANNKTKRRFLPNLCQVTLISDALGQRYRLRVSAAALRSVEHRGGLDAFLVKASENELSMRARLLRRQIVKKTAEAAMKAEEVRGLTADQLKDKLANLKKEQFNLRFQKATGQLEKSSRINEVRKDIARVKTIARQKAAEAKAVAKLPVEKMRELERRFGEIEARMSAGPSADVYVKLASEYSELQPVVTKIRAYEKAEAERSDLEALLEDKSVDREMRDLAEQELPEVKERIEALEQEIQILLLPKDAADEKSAILEIRAGTGGSEAALFAGDLFRMYERFAAANGWKVEMLSASEGEAGGYKEIIATITGKGVFAKLKFESGVHRVQRVPETEAGGRIHTSAATVAVLPEAEEIDIEIRPEDIRIDTMRSSGAGGQHVNTTDSAVRITHLPTGIVVTSSEKSQHQNRAKAMQVLRSRLYDAERQRADSERSADRRSQVGSGDRSERIRTYNFPQGRITDHRINLTLYKLDRMMEGEIDEVVNALLSDYQASQLAQLGEQQMANTTSAKKATRKIARRTDVNKARRSRVRTFVRQVEEALAAGDAAKAKEAFLAAQPELARAASKGVLHANTASRKVSRLAARVKALSMAELDIQISIEEGDWPSEGELQALAERVLEAAATFLKKNEKQPFPTTATELSLVFTDDESIRTINAEWRKKDKATNVLSFPAFPPGKMPGPMLGDIIIARETVEREARELEKPFEDHLTHLMVHGFLHLFGYDHMNSDEAEIMEGLETRILAVLGLSDPYEGQMRHGKAGRKLNRTASHRKAMFANMAASLITHEQIVTTLPKAKEIRPIVEKLVTLGKRGDLHARRQAISQIKDAAVVAKLFDTIASRYATRHGGYLRIMKAGFRQGDNAALAVIEFVDRDTFAKGAADKARTAGEEQAVAAMASRKEALARRANRVRRQIKSVANGRPRLSVHRSSKNIYAQVIDDVAGKTLASASTLDKDLRGSLKTGADTAAAALVGKLVAERASKAGVNEVVFDRGAFIYHGRIKALADAAREGGLTFMFAVIKTGGKQYRVAANDVLTIEKLEATAGDSIEFTEVLVIGEGADAAIGAPFVKGASVKAEVVEHNRGKKVIAFKKRRRQNSKRSRGHRQHHTVVRITDIVAAMAHKKAGGSSRNGRDSESKRLGVKKFGGETVIAGNIIVRQRGTQWHPGANVGLGKDHTIFALTAGNVDYRKKANGRVYVSVMPKAEAAEMALSFIKKVFTFGKPAEEQAPALEAELEPHSREEHLPRASDPDTAGGPAPLSLLEAEAEQEEIKTPPSVPTGHPPHKGGDPLEGEAPLTPHVGEMSGSTEGNIPSPEPVLPKGFATGPKVAEPEPIALTPKLSWFQRLRAGLARTSSQLTGQISALFTKRKLDDDTLQDLEDLLIQADLGLETAMRVTGTLASERYGKDVTGEDVSRIMAFEIAKVLKPVAKPLQLDLSHKPHVILVVGVNGTGKTTTIGKLASKLSGAGLKVMVAAGDTFRAAAIEQLKIWADRTKSEFIGTKLGADAAGLAYDAFEQARAKKCDVLIIDTAGRLQNKAELMAELEKIVRVLGKLDPDAPHTVLQTLDATTGQNALNQVEIFRNVAGVNGLIMTKLDGTARGGILVAISAKHKLPVYFIGVGEGVDDLEPFEAEDFAHAIAGATSSAPSQRMLRVGEQVRAAITQVLQRGEVRDDVIEKTVISISEVRMSPDLKIATAYVTPLGVSDHGAIIDALNRNARYIRGRLGPQLRQMKYMPEVRFRDDTSFDNYKKIDELLRSPEVQRDLDDDTEMAPRGSERVVKKVVAENRKARFNYEIIDTYEAGIVLKGTEVKSLREGKANIAESYASDEGGEIWLINSYLPEYLQANRFNHEPRRRRKLLLSSREINRLRAGINREGMTLIPLKIYFNDRGRAKMELALAKGKKLHDKRESEKERDWNRQKSRLLKDNRMGFKCGIVGLPNVGKSTLFNALTKTAAAQAANYPFCTIEPNTGEVAVPDPRMQKLASVAGSKEIIPTRISFVDIAGLVRGASKGEGLGNKFLANIREVDAVVHVLRCFEDDDVTHVEGRINPVSDAETVETELMLADLESLERRVEQTRKRAASKDKESLAQLPVMEAVIKLLNEGKPARLLLKTLGADEIEILKGLNLLTSHPVLYVCNVAEADAAAGNEHTEAVAEMAKAQGAECVIISAAIESEVAQLPEEESKEFLSALGLEEAGLDRLIRAGYHLLDLITYFTVGPKETRAWTIVRGTKAPAAAGVIHTDFERGFIRAFTIAYDDYIALGGETGAKEAGKARDEGKEYVVQDGDVIHFRFNTMQVIETLAEGLKREIKVVIPAKDMESKMNERLADVKDKVRINGFRPGKVPVAHLKKVYGKSIMADLVNEIVREQPTQILSGRGEKSATQPEVAMTEDKDEADKILAAEQDFEFTLSYEVLPPIELKSVKGIKITREVVDISDEEVNEQVLKVAESARSYETKGKAADGDRVTMDYVGKVDGEAFEGGTDQGAELVLGSGRFIPGFEDQLAGVKAGDEKTITVTFPADYPAKNLAGKEATFDVTVKEVAAPADVEINDELAKKLGLESADRLKEIVRGQIESQYGSLTRQKVKRQILDQLDEMYKFETPKSLVEAEYNGIWSQVNNDLAQSGKTFEDEDTTEEKAKEEYKTLAERRVRLGLVLSEIGEKAGVEVSEDEMQRAIYEQLRQYPGQEKQILEFFRSQPGAAASIRAPIFEEKVIDHLLTEIDVTDKKVTKEELLADEEGEGSEKTKKAAPKKKAAAKAEASEGEEAPKKKAAPKKKASEGDAEMTEITAAMVKELREKTGAGMMDCKKALAETNGDMEAAIDWLRAKGIAKADKKSGRTAAEGLVGVASEGTKAIVVEVNSETDFVARNDAFQDLVRGIAKVAVSTNGSVDAVAAATYPASGKSVADTIKDAIATIGENMNLRRSVALSVEDGVVATYIHNAVSDGLGKLGVLVALKSTGNKEALNAIGRQIAMHIAATSPLAIRPDEVDAAVAERERNVFIEQSRASGKPDNIIEKMVEGRMRKFFEEVALVSQAFVINPDLTVGAALKDAEKTVGAPIEITGMARLLLGEGVEKQETDFAAEVAAAAKGMIRIGLTGSIGMGKSTAAKLFAEAGIPVNDSDAVVHELYAGEAAPLVEAEFPGTVKYGAVDRQELGRQLSRRPDGFKALEAIVHPLVRKREAEFVKCEQARGSEIILLDIPLLFETGAETRVDIIVVVSCDPQIQRDRVLARPNMTEEKFSMIRSRQTPDAEKRARADYVIDTGHAIEITRARVSEIIADLNARIAKGMEVILLERISKLGQMGETVKVRDGFARNYLLPLGKALRANAANKARFESERATLEARNLERKSEAQKVADVLGGKSFIVVRSAGETGQLYGSVAARDVVEILAAEGFNIGRNQVHLNTPIKAIGVHKIELQLHAEVEIHVNLNVARSADEAERQAKGETLTSVDAIYGVDEDALRAEDFFDPDAEDEAMSEASSAPVRRPFHRRRKTCPFSGANAPRIDYKDVRLLQRYISERGKIVPSRITAVSQKKQRELAQAIKRARFLGLLPYVLMALYEHVFLARQDISAQQVDALVEQYKGVIEANGGKVGRIENWGLKSLTYRIKKNRKAHYALMDIDAPPAAVQEMERQMRISEDVLRYMTIAVEKHEEGPSAMMQKRDRGPRDGA-RGPREGGFGDRDRGPRPPREGGFGDREDRRRPREDRRRPFKAPVKEGPRSNREIRVPKVQLIDAEGQNLGAVPTDQALRMAEEAGLDLVEISPNAEPPVCKILDLGKLKYANQKKAAEARKKQKIVEVKEIKMRPNIDTHDYEVKMKAMGRFFEEGDKVKVTLKFRGREMAHQELGMKLLQQVKADTLEFAKVEAEPKLEGRQMMMVLAPKMSEFKSDFLRTLKERGFIHQISDESGLDELFAKETVTAYVGYDATATSLHIGNLISATMLYWLQETGHRPIALMGGGTSMVGDPSFRDEQRKLLTPEAIATNIEGIKKIFSRILRFGEGKTDATMVNNADWLMKLNYVEFLRDVGRHFSVNRMLSFDSVKLRLDREQSLSFLEFNYMIMQGYDFVELSRRYGCRLQMGGSDQWGNIINGVDLGHRMGTPQLYALTTPLLTTSSGAKMGKSASGAVWLNEDVFSPYDFWQYWRNTEDADVGRFLKIFTRLPLSEIAKLEALGGSEINEAKKILATEATAIVHGRENAESAAQTARTTFEEGRVAENLPSVDVPASELDAGIGLLSLMVRAGLAASNGEARRHVQGGAVRINDQAVSDERRLIGSGEITADGVIKLSLGKKKHILVRRAMARYVFITGGVVSSLGKGIAAAALGALLQARGYRVRLRKLDPYLNVDPGTMSPTQHGEVFVTDDGAETDLDLGHYERFTGRSATKTDNITTGRIYKNIIDKERRGDYLGATVQVIPHVTNEIKDFVVEGNDDYDFVICEIGGTVGDIEAMPFMEAIRQLGNDLPRGTAIYVHLTLMPYIPAAGELKTKPTQHSVKELQALGIHPDILLVRADREIPEAERRKLSLFCNVRPSAVIQALDVANIYDVPMAYHKEGLDGEVLAAFGIEPAPKPRLEPWEEVCNRIRTPEGEVTIAIVGKYTGLKDAYKSLIEALHHGGIANRVKVNLEWIESEIFEKEDPAPYLEKVHGILVPGGFGERGSEGKIHAARFARERKVPYFGICFGMQMAVIEAARNLADVENASSTEFGPTKEPVVGLMTEWIKGNALEKRTAAGDLGGTMRLGAYKAALKKGTKISEIYGSTDISERHRHRYEVNVDYKDRLENCGLVFSGMSPDGVLPETIEYPDHPWFIGVQYHPELKSRPLDPHPLFASFIEAATEQSRLVMSGVNDIRSTFLDYFKTNGHEIVPSSPLVPRNDPTLMFTNAGMVQFKNVFTGLEQRPYKTASTAQKCVRAGGKHNDLDNVGYTARHHTFFEMLGNFSFGNYFKERAIELAWNLLTKEFGLDAKRLLVTVYHTDDEAFGLWKKIAGLSDEKIIRIPTSDNFWAMGDTGPCGPCSEIFYDHGDHIWGGPPGSPEEDGDRFIEIWNLVFMQYEQLTKEERVDLPRPSIDTGMGLERVAAVLQGKHDNYDIDLFRALIEASEEATGVNAEGERRASHRVIADHLRSSAFLIADGVLPSNEGRGYVLRRIMRRAMRHAELLGAREPLIWKLLPALVQQMGRAYPELARAEALISETLKLEETRFRKTLERGLSLLSDATTALGKGDMLDGETAFKLYDTYGFPLDLTQDALRAREIGVDLAGFTDAMERQKAEARSHWAGSGDKATETIWFELKEKHGATEFLGYDTETAEGVVQAIVKDGAAVISASAGDKVQIVVNQTPFYGESGGQMGDTGIISSDHAKVEITDTQKKGEGLFVHTGTVIEGSLKADDAVALSVDHARRSRLRANHSATHLLHEALREVLGTHVAQKGSLVAPERLRFDVSHPKPVSAEELKVVEDMANEIVLQNAPVTTRLMSVDDAIAEGAMALFGEKYGDEVRVVSMGQGVRGTKAGKPYSIELCGGTHVAATGQIGLVRILGESAVGAGVRRLEAVTGETAREYLAEQDERVKSLASSLKVQPAEVLSRVEALMDERRKLERELADAKRKLAMGGGQGGSTDAAREVAGVKFLGKAMTGVDPKDLKGLADDGKSSIGSGVVTLIGVSDDGKASAVVAVTPDLTARFSAVDLVRVASAALGGKGGGGRPDMAQAGGPDGSKADEAIEAVAAALAMKHGILFERVGARLKAQVGPDVYASWFARLKLHSVSKSVVRLSVPTTFLKSWINNRYLDLITGLFQQEDAEILKVEILVRTAARAGLKPVDEVAIQEPASQMAPMRRPLAAQPAGQVVQQAVSAVAAARPATAGQPLFGSPLDSRFTFDTFVEGSSNRVALAAAKTIAEAGQGAVRFNPLFIHSNVGLGKSHLLQAIANAAVQNPRALRVVYLTAEYFMWRFATAIRDNNALTLKDSLRNIDLLIIDDMQFLQGKMIQHEFCHLLNMLLDSAKQVVVAADRAPWELESLDPRVRSRLQGGVAIELDAPDYEMRLEILKRRLAAARLEDPSLEIPAELLSHVARSVTASGRELEGAFNQLIFRRSFEPNLSIERVDELLAHLVGSGEPRRVRIEDIQRIVARHYNVSRQELVSNRRTRVIVKPRQIAMYLAKTLTPRSFPEIGRRFGGRDHTTVLHAVRKIEELIAGDTKLSHEIELLKRLINEIPDHMNPKRSFQALILTLHNYWADKGCAVLQPYDMEVGAGTFHPATTLRALGPKPWKAAYVQPSRRPSDGRYGENPNRLQHYYQYQVILKPNPPNLQELYLGSLAAIGLDPLLHDIRFVEDDWESPTLGAWGLGWECWCDGMEVSQFTYFQQVCGIECSPVAGELTYGLERLAMYVQGVDNVYDLNFNGREGDEKISYGEVFLQAEQEYSRHNFEFANTEMLHRHFIDAEKECQALLAAGAPGDGDNQRLHKCVFPAYDQCIKASHVFNLLDARGVISVTERQSYILRVRTLAKACGEAFLLTDAGGVNIASAAAMTDTAEKIDYSKTLYLPETDFPMRAGLPQKEPEIVARWQQMGLYKKLRASAAGREKFVLHDGPPYANGNIHIGHALNKILKDVINRSFQMRGFDANYVPGWDCHGLPIEWKIEEKYRERGKNKDEVPVNEFRKECRDFAAGWIKVQSEEFKRLGIEGDFDNPYTTMNFHAESRIAGELLKIARSGQLYRGSKPVMWSVVERTALAEAEVEYADVESDMIWVKFPVAFVVIWTTTPWTIPGNRAIAFSSRYPYGLYEVATAENDFGPQPGEKLIFAKRLAEESAAKAKVTFNFVRDIKADELAAVTCAHPLHGLGGGYDFHVPLLDGEHVTDDAGTGFVHTAPSHGREDFDAWMDNVRELEARGISSTIPFPVDDAGFFTVDAPGFGPDAEGGAARVIDDSGKKGDANERVIKALIARHALFARGRLKHSYPHSWRSKKPVIFRNTPQWFVYMDKELGDGTTLRSRALNAIDETRFVPAAGQNRLRAMIEQRPDWVLSRQRAWGVPICVFVDEQGQILQDDEVNARILEAFEKEGADAWFAEGARERFLGKKANEP-WKQVMDILDVWFDSGSTHTFTLEDRPDLKWPADYLEGSDQHRGWFHSSLLESAATRGRAPYNAVLTHGFTMDEKGEKMSKSKGNVTAPQEVMKDAGADILRLWVMTSDYADDLRVGKTIIQTNVDAYRKLRNTIRWMLGTLAHDKGEVIALADLPELEQLMLHRLAELDELVRENYDAFDFKKIARALIDFANVELSAFYFDIRKDALYCDAPSSLRRRAALHVIRNIFDCMVTWMAPMLPFTMEEAWLSRDPSAVSVHLEQFPAIPAEWRNEALAAKWKKVRAIRSVVTGALEIERKDKRIGSSLEAAPVVHVTDGALRAALGGLDFSEICITSDIGVDGGEGPVEAFRLPEVPGVSVEPKLAEGKCARSWRITKDVGSDPQYPDVSARDAAALREMTTERYNPRDAEPRWQQKWNEAKVFETDNADPRDKYYVLEMFPYPSGRIHMGHVRNYAMGDVVARYKRARGFNVLHPMGWDAFGMPAENAAMERGVHPASWTYQNIDSMKSQLKAMGLSLDWTREFATCDVEYYQHQQHLFLDFLEKGLVYRKQSKVNWDPVDNTVLANEQVIDGRGWRSGALVEQRELTQWFFKITDFSQDLLDALDTLDQWPEKVRLMQKNWIGRSEGLLIRWEIVPQTAPAGETEVTVYTTRPDTLFGASFLAISADHPLAKDAAAKSPAIEAFCEECRRAGTSLAALETAEKKGMDTGIRVKHPFDSSWELPVYVANFVLMDYGTGAIFGCPSGDQRDLDFARKYGLPVVPVVMPKDGDAATFTIGDTAYDGDGMMINSRFLDGKTADEAFNLVADRLSSTMLGNVPQGERKVNFRLRDWGISRQRYWGCPIPVIHCDDCGVVPVPKRDLPVKLPADVTFDQPGNPLDRHPTWRHVACPTCGKDARRETDTMDTFVDSSWYYTRFTAPWEGVPTDPAAANRWLPVDQYIGGVEHAILHLLYSRFFTRAMRETGHVDIKEPFRGLFTQGMVVHETYSRGAGWVAPADIRIEEIEGKRRAFLLEGGDEVSIGSIEKMSKSKKNVVDPDDIIASYGADTARFFVLSDSPPDRDVIWSEAGVEGAHRFTQRLWRLISEASEVLVTVSPNPAGEGLSISQAAHKTLKAVQNDYDKLWFNKAVARIYELVNALSGPLAKVATGGGDVAYRGAVRNAAEILVQLVAPMTPHLAEECWAALGNSEMLARTPWPAYDEALVVENDIVLPIQINGKKRAELTISRDADQNAVTQAVLKLDAVISAMNGQAPKKIIVVPQRIVNIVVMRLSRYFMPILKENPKEAEIVSHRLMLRAGMIRQQSQGIYSWLPLGKRVLDKVNTIIREEQNRSGAIELSMPTLQSAELWQESGRYDAYGKEMLRIKDRQDRPMLYGPTNEEMVTDIFRSYVKSYKNLPLNLYHIQLKFRDEIRPRFGTMRSREFMMKDAYSFDLTREGAEHSYKKMFAAYLRTFDRLGLRAIPMRADTGPIGGDLSHEFIILAETGESEVYSHKDFVNFDIPPADTDFDDVAGLNAIFDKWTSVYAATSEMHDEAAFNALPEGERLSARGIEVGHIFYFGTKYSEPMGAKVQGPDGKEHTVHMGSYGIGPTRLVPAIIEASHDDNGIIWPASVAPFDAIVINMKAGDAACDGVCNKIYAALSKAGKDVLYDDTDDRAGTKFATADLIGIPVQVIAGPRAVANGEVELKDRKTGARETMTIDAAINKLLAMLDIKWIRENPEALDEALAKRGAEPLAQSLIALDEKRRSAVQKVQDLQSRRNAASKEIGAAMAQKNGELSEKLKAEVAEMKVSLPAAEEDDRQLTAELNDALARIPNIPLDDVPVGEDEHDNVIARTIGEKPRWNHTPKEHFEIGEALGYMDFERAAKLSGSRFTVLTGALARLERALGQFMIDLHTSEHGYTEVSSPLMVRDEAVFGTAQLPKFAEDLFRTTDGRLIPTAEVTLTNLVSGEILEQEKLPLRFTALTPSFRSEAGSAGRDTRGMLRQHQFWKCELVSITDAESSLAEHERMTACAEEVLKRLGLHFRTMTLCTGDMGFGSRKTYDIEVWLPGQNAYREISSCSVCGDFQARRMNARYRGKDDRSTKFVHTLNGSGTAVGRCLIAVLENYLNEDGSVTIPDALLPYMGGLTKIERAAMSQSVSLTFPDGNQRNFDTGTTGRDVAESISKSLAKKAVAIAIDGTVRDLSDPVTTGKIEIITRNDARALELIRHDAAHVMAEAVQELWPGTQVTIGPVIENGFYYDFAKNEPFTLDDLPKIEKKMKEIIARNAPFTKQVWSREKAKEVFAAKGEQYKVELVDAIPEGQDLKIYYQGDWFDLCRGPHMASTGQIGSAFKLLKVAGAYWRGDSNNPMLSRIYGTAFAEQSELDNYLHMLAEAEKRDHRRLGREMDLFHFQEEGPGVVFWHGKGWRIFQALVAYMRRRLAADYQEVNAPQVLDTSLWETSGHWGWYQENMFAVKSADDKEADTRIFALKPMNCPGHVLIFKHGLKSYRELPIRLAEFGTVHRYEPSGALHGLMRVRGFTQDDAHIFCTDEQMAAECLKINDLILSVYKDFGFDEITIKLSTRPDKRVGSDELWDRAESVMMDVLTTIQQQSNIKTGILPGEGAFYGPKFEYTLKDAIGREWQCGTTQVDFNLPERFGAFYIDSNSEKTQPVMIHRAICGSMERFLGILIENFAGHLPLWVSPLQVVVATITSEADGYGAEVAEALREAGLNVEADFRNEKINYKIREHSVTKVPVIIVCGRKEAEERTVNIRRLGSQEQTSMPLAEAIESLAWEATPPDIRRKIEAKKNTLDFDKKPEDTRVVVAMSGGVDSSVVAGILKRQGYDVLGITLQLYDHGAAVHRAGSCCAGQDIDDARRVCETLGIPHYVLDYEKRFRDTVINPFMESYVAGETPIPCVSCNQTVKFADLLATAKELGADALATGHYIRSRPNPASGNPGRRALYRPADADRDQSYFLFATTQEQIDYLRFPLGGLPKAETRRLAEEMGLAVAKKADSQDICFVPQGKYSDIITKLKPNSALAGEIVHLDGRVLGSHDGILHYTIGQRRGIGVATGEPLYVVFLDARSRRVIVGPKEALETHRVYLRDVNWLGDEPLLDAAAGEGFACYAKVRSTRAPAPAVLRADADGIYVDLTVGEAGVAPGQACALYSAPGDDARVYGGGFVERSEREPAAEASLKALLSRPVAAMLDKTYDSTAVEPKIAAKWDEADAFRAGANKKPGAETFTIVIPPPNVTGSLHMGHALNNTLQDIMIRFERMRGKDVLWQPGMDHAGIATQMVVERQLMERQLPGRREMGRDAFVEKVWEWKAESGGLIFNQLKRLGASCDWSRERFTMDDGLSEAVLEVFVTLYKEGLIYKDKRLVNWDPRLLTAISDMEVEQVEVKGNLWHLRYPLEEGVTYQHPVAFDEEGKPTEFETRDYLVVATTRPETMLGDTGVAVNPEDERYKPIIGKHVILPIVGRKIPIVADNYADPTAGTGAVKVTPAHDFNDFDVAKRTGLRAINVLNTDASVTIKDNEDFLEGLDHPAALHGAWDRLEGQDRFTARKIIVEIFEEAGLLDKIEPHLHTVPHGDRGGVPIEPRLTEQWWVDNKTLAKPAIASVREGRTKFVPKNWENTYFQWMENIQPWCISRQLWWGHQIPAWYGPDGQVFVEKTEEEALQAAIQHYLSHEGPMKAYVEDLLENFKPGEILTRDEDVLDTWFSSALWPFSTLGWPEKTPELARYYPTNVLVTGFDIIPFWVVRMMQMGLHFMKDEDGNAIEPFHTVYIHALVRDKNGQKMSKSKGNVIDPLELMDEYGADALRFTLAIMAAQGRDVKLDPARIAGYRNFGTKLWNATRFAEMNGAKSDPNFVPEATGLTINRWILTELARTERDVTEAIESYRFNDAAAALYRFVWNQVCDWYLELLKPVFSGEDEGATKEAQACSAYVLEEIYKLLHPFMPFMTEELWAHTAGEGVERDTLICHAEWPAPFYADNAAADEINWLIDLVSGIRSVRAEMNVPPAATAPLVVVKANNLTRERLARHEAAIKRLARVDAVSLADSAPRGAAQIVIAEATACLPLGSLIDLSVEKARLEKAIAKTEGEIARINGKLSNDKFVANANPDVVEAERERLAEFQSQIASLKVALSRVVEAMAGQPIKLYNTLTREETVFKPIDPQNVRMYVCGPTVYDYAHIGNARPAIIFDVLFRLLRHVYGAEHVTYARNITDVDDKINMRALRDHPGLPLNEAIRLVTEKTETQYLEDAKALGCLDPTIQPRATENIMVEIIGKLIAKGHAYQAEGEVLFDTKSMADYGALSKRNLDEQQAGARVAVDAHKKNPGDFVLWKLSSHNEPGWESPWGRGRPGWHIECSAMSERYLGEVFDIHGGGLDLIFPHHENEIAQSRCAHGTEVMANVWMHNGFLQVEGRKMSKSEGNFVTIYELLHTERFGGRKWPGEVLRLAMLMTHYREPIDFSIKRLEEAERLLAKWPVADADAVPDESVLNALADDLNTVAAVQALHALAQAAFAASAALLGEVDEAVAAEIDRRVRARLELLKAKNFAEADKIRETLLAEGIQLKDGKDAATGKRVTTWEVKRMTEENDMAHEVAPETNGETHSGFVALIGPTNAGKSTLVNRLVGAKVSIVSHKVQTTRAIVRGIAIHNNAQIVFMDTPGIFKPRRRLDRAMVTSAWGGARDADLIVLLIDSERGLRGDAEAILEGLKEVRQPKILLLNKIDRVKREDLLALAAAANEKIAFDRTFMISAENGSGCDDLMDYLAETLPAGPWYYPEDQISDLPIRQLAAEITREKLFLRLHQELPYSSHVETEKWEERKDGSVRIEQVIYVERDSQKKITLGKGGETIKAISSASRKELAEILEQPVHLFLFVKVRENWGDDPERFREMGLDFPRMNDKQKKPQKLKARLPRGFIDRSAADIRAVNEMTAKIREVYEHYGFDPVETPLFEYTDALGKFLPDSDRPNEGVFSLQDDDDQWMSLRYDLTAPLARHVAENFNEIQLPYRTYRAGYVFRNEKPGPGRFRQFMQFDADTVGAPGVQADAEMCMMMADTLEALGIKRGDYVIRVNNRKVLDGLMEKIEVS---DPLQKLAVLRALDKHDKFGADGVIQLLGTGRKDESGDFTKGAGLAQTQIGLIIPFGLTPADQSRSRVRPLIGNAGIEELELMLALFEQAGYGPDRIAINTTIIRGLEYYTGPVYEAELLFDVTNEKGEKIVFGSVGGGGRYDGLVSRFMGQPVPATGFSIGVSRLMTALKNLGNLGQSEVIEPVLVTVMDGDVESMGRYQRMTQELRAAGIRAEMYQGNWKKFGNQLKYADRRGCPIAIIQGGDERAEGVVQIKDLIEGKRLSGEIEDNASWREARVAQETAAEADLVAKVKEILAAQTEDRARAMHRYRSHTCAALRKADVGSNVRISGWVHRVRDHGGLLFIDLRDHYGITQVVADPDSPAFKMAETVRGEWVIRIDGLVKARTEDTVNKAMATGEIELYAQEIEVLSAAKELPLPVFGEPDYPEDVRLKYRFLDLRRETLHKNIVKRTQVISAMRREMGNIGFTEYSTPILTASSPEGARDFLVPSRIHPGTFYALPQAPQLYKQLLMVAGFDRYFQIAPCFRDEDPRADRLPGEFYQLDLEMSFVTQEDVWNATGPLMTKVFEEFAEGKPVTQEWPRIPYDEAIRKYGSDKPDLRNPIVMEAVTEHFAGSGFKVFANMIASNPKVQVWAIPAKTGGSRAFCDRMNAWAQSQGQPGLGYIFWRKEGDKLEGAGPLAKNIGEERTDAIRTQLGLDDGDACFFVAGEPDKFYKFAGEARNRAADELNLIDRDRFELCWIVDFPFFEWNEEEKRVDFAHNPFSMPQGGLEALQNQDPLTIKAFQYDAVCNGFEIASGSIRNQSPELMVAAFEKVGLSQQDVEDRFGGLYRAFQYGAPPHGGAAFGIDRIVMLLVGAKNLREVTLFPMNQQAQDLLMGAPSPATPTQLRELAIRPIPPIKMSLRIIFMGTPEFSVLTLRKLADAGHQIVAVYTQPPRPGGRRGLDLQKSPVHQAAELLGLSVFTPVNFKEPEERERFRALNADVAVVVAYGLLLPEAILNGTRNGCYNGHASLLPRWRGAAPIQRAIMAGDEKTGMMVMKMDKGLDTGPVALTREVEIGPNMTAGELHDKLMYVGAKAIAEAMVKLEMGDLPLTPQPEEGVLYAAKIDKGETRIDFGRDAKDVHNHIRGLSPFPGAWFEIGIGGKPERVKVLGSMPAEGQGNPGEVLTDDLVVACGSGAVRLTKLQKAGGKPLAAADFLRGTPLAMGTRLSMSDIDHLKSSLLAEIAAADDEPALEAVRVSALGKKGSVSELLKTLGTMSPEERQTKGVAINVLKNEVAEALAARKATLKEAAVNSRLKAETVDISLPVRSSPVERGRIHPISQIVDEITAIFGDMGFSIAEGPDVETDYYNFTALNFPEGHPAREMHDTFFFQPDENGERKVLRTHTSPVQVRTMEAQKPPIRIIIPGKTYRQDSDATHSPMFHQVEGLVIDTKANVANMRWVLEEFCKSFFEVDSVTMRFRPSFFPFTEPSFEVDIQCDRSGPIVKFGEGTDWMEILGCGMVHPNVLRYGGLDPDEYQGFAWGMGLDRIAMLKYGMPDLRDFFNADIRWMTHYGFRPLDMPTLFGGLSAMKFTLSWLKDHLETDATLDEICARLTMIGLEVEDVDDKAAFKPFVIAKVLSAEKHPQADRLKVLSVDTGKGPVQVVCGAPNARAGLVGAFAASGTYVPGIDVTLSVGNIRGVESHGMMCSEKELMISDNHEGIIDLPEDAPVGTSYAAYAHLDDPVIEINLTPNRPDCTSIYGIARDLAASGLGTLKARPAPSFAVEGETPVKVRLDLDDEKLCPGFALRLVRGVKNRSSPKWMQQRLLAIGLRPINALVDITNYMTFDQGRPMHVFDAAKVSGHLTVRRAKEGETVLALDQREYKLGPNNVVIADADGIESIGGVMGGEHSGCDENTTDVLIECALWDPMNIAKTGRTLGIITDARYRFERGVDPEYMVPGLERTTELVLELCGGTPAKADVVGYQGYQPKVVGFPYSEVKRLTGLEVSTEESKDILTRLGFMVSGSGERVSVAVPSWRPDVDGKADLVEEVMRIHGVDNIKPAPLESHAAVNGKILTTLQIRDRMAKRALASRGMLEAVTWSFISEEQAKLFGGGSPALKLANPIAAEMSDMRPSLLAGLLTAAQRNADKGYGDVAIFEVSGTYENDRPEGQRRVAGGIRRGTASLAGSGRMWSNNVKGGGKPVDVFDAKADALAVIEACGLPMSNIQIEQGGPEWYHPGRSGTIKMGPKVVLGYFGEFHPSTLEALDVSGALCGFEVYIDAMPEPKKKATRTKPALELSPFQAVKRDFAFVVDRTVEAGAIIRAASGADRKLVTGVNVFDIFEGASLGEGKKSIAIEVQIQPVERTLTDEDFEALTQKIVASVAKFTGGVLRMTDSNDDKTLGA--KKTLTLKPSGISQGTVRQDMGRGRTKAVVVETRKRRPMRPEDDRPATPAPAAAP-RAAESAPAQAPAPRIQPGGQP-PRPQSASQAPRQQDRPRPVVLNHLSPEEMDARRRALALAQVRDAEDAIRRAEEEKRRAAEEAVRREAEAVEAARRAAEEAARPPAPAEVPAAANVQAEAPRPASAVRPETSVPTARPAPAGVTPVRGRRPEGEEEERGSPRGAPARGRVVRPEPAKPVTTRPKTEEERRRGKLTITTANVDDDGNARGRSLSAMRRRQEKFRRSQMQETREKVMREVILPETITIQELSQRMSERAVDVIKFLMKEGQMMKPGDVIDADLAELIAGEFGHTVKRVSESDVELGIFNVTDDEGEQVSRPPVVTIMGHVDHGKTSLLDAIRHANVVAGEAGGITQHIGAYQVEQNGQKITFIDTPGHAAFTAMRARGAQATDIAILVVAADDSVMPQTIESINHAKAAGVPIIVAINKVDKPTADPQKVRTQLLQHEVFVESMGGEVLDVEVSAKNHTNLDKLLEAILLQAEILDLKANPNRTAEGTVIEAQLDRGRGSVATVLVQKGTLKPGQIIVAGDVWGRVRALVDDKSEHVKEAGPATPVEVLGLSGTPQAGDKFAVVENEARAREISEYRQRLARDKAAARHSGQRGSLEQMMSQLQTAGVKEFPLVVKGDVQGSIEAIAGALDKLGTDEVRARIVHSAAGGITESDISLAEASGAAIIGFNVRANAQARTLAERQGIEIRYYNIIYDLVDDVKAAMSGLLSPERRETFLGNAEILEVFNITKVGKVAGCRVTEGKVERGVGVRLIRDNVVIHEGKLKTLKRFKDEVSEVHSGQECGMAFENYEDIRAGDTIECFRVEHITRTLMTEATDIKELKRRMDGAVSAFKHDIASLRTGRASANILDPVTVEAYGSRLPLNQVANITVPEPRMLSVSVWDKSMVSATERAIRESNLGLNPIVDGQNLRIPLPELNEERRKSLVKVAHDYAEKSKVAIRHVRRDGMDGLKKAEKDGVISQDESRAQSDRVQKMTDEMISEIDRLLADKEKEIMQVMPTESVAVEDLTIDDAATELARLAKEVAHHDALYHGKDQPEISDADYDALKRRNDAIEARFPELIREDSPSRRVGAAPSVTFAPVVHARPMLSLDNTFSQEDVQDFVAGVYRFLGRLPDQSIAFTAEPKIDGLSMSIRYENGRLVTAATRGDGTTGENVTANIRTIKEIPNELPKGVPAVVEIRGEVYMAKSDFMALNKQMEAEGKQTYVNPRNTAAGSLRQLDAKVTASRKLKFFAYAWGEMSEVPANTQFDMVQLFRDWGFPVNPLMKRLNSVADILIHYDEIGLKRPDLDYDIDGVVYKVDSLELQQRLGFRSRSPRWATAHKFPAEQAFTTVENIDIQVGRTGALTPVARLTPVTVGGVVVTNATLHNEDYIKGLGNFGEPIRDEEHDIRIGDTVIVQRAGDVIPQVLDVVLEKRPTDAVPYAFPKRCPVCGSHAVRERNEKTGKLDSVTRCTGGFVCRAQATEHLKHFVSRNAFDIEGLGSKQIDFFFESEEDALKIRTAPEIFTLERRQQNSLTKLENIEGFGKVSVGKLYAAINERRSIALHRFIYALGIRHIGETTAKLLARSYGTYEAFASAMKEAAPLSGDAWNDLNAIEGIGEVVARAIVEFYKEPRNVEVISALLSEVTPQGAEQPVTSGSPVAGKTVVFTGSLEKFTRDEAKAKAESLGAKVAGSVSKNTDIVVAGPGAGSKLDKARELGVETMDEDEWLALIGAPNGFEEAPQSSFEGAPLEGSVADWVKQLEADAEASVETQREIASKAGKHRKKVESKSARGTSMGGSTDPKTRARAGLNPVGMDTTLEEAASLGTAVTATVEALSALIESGNPLHKNGKIWTPHRPARPEKSEGGIKIRMVSDYEPAGDQPTAIRDLVEGLENDDRSQVLLGVTGSGKTFTMAKVIEATQRPAVILAPNKTLAAQLYSEFKNFFPDNAVEYFVSYYDYYQPEAYVPRSDTYIEKESSINEQIDRMRHSATRSLLERDDCIIVASVSCIYGIGSVETYTAMTFQMSVGDRLDQRQLLADLVAQQYKRRDMDFQRGSFRVRGDTIELFPAHLEDAAWRISMFGDEIDAITEFDPLTGQKTGDLKSVKIYANSHYVTPRPTLNGAIRAIKEELKLRLAELEKAGRLLEAQRLEQRTRYDIEMLEATGSCAGIENYSRYLTGRAPGEPPPTLFEYIPDNALLFIDESHVTVPQIGGMYRGDFRRKATLAEYGFRLPSCMDNRPLRFEEWDAMRPDTVAVSATPGGWEMEQAGGVFAEQVIRPTGLIDPPVEVRSARSQVDDVLGEIRETAAKGYRTLVTVLTKRMAEDLTEYLHEQGVRVRYMHSDIDTLERIEIIRDLRLGAFDVLVGINLLREGLDIPECGFVAILDADKEGFLRSETSLIQTIGRAARNVDGKVILYADNVTGSMKRAMEETGRRREKQVAYNLEHGITPESVKARISDILDSVYERDHVRADISGVSGKGFADGGNLVGNNLQTHLNALEKQMRDAAADLDFEKAARLRDEIKRLKAAELAVMDDPMAREESRAMEAGGRPLAGRVGEGKSGTYFAKPTLDDMGPGTDAVKPLFRKNTLDEMTVGRTEKPITGKLPEKPDDPRPLARGKTGAGSYEDPAEQKRKGRTKGKTGRPGRMRITIERSNLLKSLNHVHRVVERRNTIPILSNILLRADGQNLDMKATDLDLEVTEATPANVEQGGATTVPAHLLYDIVRKLPDGSEVLLATSTDGGSMAVQSGRSKFSLQCLPESDFPDLTAGTFTHSFKLKAADLKMLIDRTQFAISTEETRYYLNGIFLHTIESDGDLKLRAVATDGHRLARADVKAPSGSEGMPGIIIPRKTVGELQKLIDNPDAVVTVEVSDAKIRLSIGSIVMTSKLIDGTFPDYQRVIPTGNDKEMRVDCSTFAQAVDRVSTISSERGRAVKLALSDGQLLLTVNNPDSGSATEEVAVGYDTDAMEIGFNAKYLLDITAQLSGDQAIFLLADAGSPTLIRDTAGDDALYVLMPMRVMAALDGLPPLRDVIQRHGLDARKALGQNFLLDLNLTQKVARTAGSLEGCTVFEVGPGPGGLTRAILALGAKKVIAVERDPRCLPALAEISDHYPDRLEVMGGDALKTDFEALAPGPVKIIANLPYNVGTQLLVNWLLPKEWPPFWESLTLMFQKEVGERIVAAQDDDHYGRLGVLCGWRTDAYMAFDVSPQAFTPPPKVTSTVVHLTPKENPIPCAVANLERVTHAAFGQRRKMLRQSLKPLGGELLNKVGIDPQRRAETLSVEEFCLLANSLMQTVLIVIHLMIVLALVGVVLIQRSEGGGLGIGGGSGFMSARGTANALTRTTAILAALFFVTSLGLGILTRYQGSPTDILDRIPATSGQGNGILDSLGGGQQPANQPAGNGVPNGGTAAPAGQAPAANAPATQTAPAAPAAPAQPGGVPTGQMADLAKIVDDLSSLTVLEAAELSKLLEEKWGVSAAAPVAVAAAAGGGAAAAVEEEKTEFDVILTDAGANKINVIKEVRAITGLGLKEAKDLVEAAPKAVKEGVSKAEAADLKKKLEDAGAKADVKRWYIVHAYSNFEKKVAESIEEKARQKGLGHLFEKILVPTEKVVEVRRGRKVDSERKFFPGYVMVRANLTDEAYHLIKNTPKVTGFLGSDNKPVPIPDSEAERILGQVQEGVERPKASITFEIGEQVRVSDGPFASFNGTVQDVDEERSRLKVEVSIFGRATPVELEYGQVEKVMSITAERKTALIKEYATFEGDTGSPEVQVAILTERINNLTEHFKGHKKDNHSRRGLLTMVSSRRSLLDYLKKKNEGRYTKLIGSLGIRRMFENLQDRLGSILNGLTGRGALSEADVSAALREVRRALLEADVALDVVRGFTDRVREKAVGAEILKSIKPGQMVVKIVHDEMIEMLGGEGVGVDLHAAAPVVIMMVGLQGSGKTTTTAKIALRLTTREKKKVLMASLDTRRPAAQEQLRQLGAQASIDTLPVIAGQSPTDIAARAVQAARLGGHDVVILDTAGRTHIDEPLMVEMADIKKKSNPHEILLVADSLTGQDAVNLARNFDERVGITGLVLTRMDGDGRGGAALSMRAVTGKPIKLIGVGERMNELEEFHPRRIADRILGMGDIVSLVERAAENIDAEKAAAMAAKMAKGKFDLNDLADQLRQMQKMGGMGGIMSMMPGMGGMKDKMASAGLNDGLFGRQLAIISSMTKAERANPDILKHSRKKRIAAGSGTEASDINKLLKMHRQMADMMKMMGGKGKGGMMKQLMGGLAGKMGLGGMGGMGGMPDLSNIDPKQLEALQKQAEAAGLGKPGGSMPGLGGGLPGLGGAKLPGLGGSLPGLPGLPKKKMVSFGGLARKIFGSANDRRVRSFQPNVAAINSIEEKTKALSDEQLAAQTVEFRKMLADGKTLDDILVPAFAVVREASRRVLGLRPFDVQLVGGMILHSNAIAEMKTGEGKTLVATLPVYLNALSGKGVHVVTVNDYLARRDAANMGRIYNFLGLTTGVIVHGLSDEERAAAYKCDITYATNNELGFDYLRDNMKYEKGQMVQRGHNFAIVDEVDSILVDEARTPLIISGPLDDRSDLYNTIDAFIPLLSEEDYEIDEKQRSANFSEVGTEKLEGLLKAADLLKGSALYDIENVAIVHHVNNALKAHKLFQRDKDYIVRNDEIVIIDEFTGRMMPGRRYSEGQHQALEAKEKVQIQPENQTLAQITFQNYFRMYDKLAGMTGTAQTEAEEFANIYGLDVVEVPTNLPIQRLDEDDEVYRTFEEKYKAIIAEIADAQKRGQPVLVGTTSIEKSELLAELMRKQGFKDFQVLNARYHEQEAYIVAQAGVPGAVTIATNMAGRGTDIQLGGNLDMRIERELGEVEPGPERDAKISAITAEIQKLKEQAITAGGLYVIATERHESRRIDNQLRGRSGRQGDPGRSKFYLSLQDDLMRIFGSDRMDGMLQKLGLKEGEAIVHPWINKALERAQKKVEARNFDIRKNLLKYDDVLNDQRKVIFEQRLELMEASNISETVSDMRREVIEDLVEKHIPERAYAEQWDAAGLREQVAALLNLDLPIEDWVKEEGIAEDDIRERLTEAANAAFTEKAERFGPDIMHYVERSIVMQTLDHLWREHIVNLDHLRSVIGFRGYAQRDPLQEYKSEAFELFQTLLNSLRQAVTAQMMRVELVQQAPAEPELPVMHAQHLDPDTGENDFYQASEVTVSPENRDPNNPSTWGKVGRNESCPCGSGKKFKHCHGAFMASKSNPFAFLQQVRAETSKVTWPSRRETMISTIMVLVMAVFAALFFFAADQLIGWALSYVLNTGMASAAEQLASNLNFSTFAKAEDLKKRLWFTLAALLVYRLGTHIPLPGLNPEAYAQAFRGQAGGILGLFNMFSGGAVERMAIFALGIMPYISASIIVQLMTSVVPALENLKKEGEQGRKIINQYTRYGTVLLGALQAYGIAVGLESGSGLVVDPGWFFRVSTVITLLGGTMFLMWLGEQITSRGIGNGISLIIFAGIAAGLPSALAGTLELGRTGALSTSLILAVILIAIAVIAVIVFVERAQRRLLIQYPKRQVGNRMFQGDTSHLPLKLNTSGVIPAIFASSLLLLPATVAGFANTTSLPSWATTIVAALGHGQPLYMLLYAALIAFFAFFYTAIVFNPKDTADNLKKHGGFIPGIRPGERTAEYIDFVLTRITVIGAIYLVFVCILPEILVSQTGIPLALGGTSLLIVVSVTLDTVAQIQGHLIAQQYEGLIKKSKLRGGKRGRMPTVNQLIRKPRQASVKRNKVPALQENPQKRGVCTRVYTTTPKKPNSALRKVAKIRLTNGFEVIGYIPGEGHNLQEHSVVMIRGGRVRDLPGVRYHIIRGVLDTQGVKNRKQRRSKYGAKRPKMGQKINPIGFRLGINRTWDSRWFADNAEYGQLLHEDLKMRKFVMSELKQAGIAKVVIERPHKKCRVTIHSARPGLIIGKKGADIDKLRKKLSDMTNSETHLNIVEVRKPEVDATLVAQSIAQQLERRVAFRRAMKRAVQSAMRLGAEGIRITCAGRLGGAEIARTEWYREGRVPLHTLRADIDYGTAEAETAFGICGIKVWIFKGEILEHDPMASERRALEGDAQGPASRDRDRRRDNAMALPDFSMRQLLEAGVHFGHQTHRWNPKMKPYIFGDRNNIHIIDLAQTVPMLSRALQLVSDTVARGGRVLFVGTKRQASELIADAAKRSAQYYVNSRWLGGMMTNWKTISNSIQRLRKLDEILSEAQGFTKKERLNLEREREKLDKALGGIRDMGGTPDLMVIIDTNKEKIAIDEAKRLGIPVVAIIDSNCDPDLIDYPIPGNDDASRAIALYCDLISRAAIDGIARQQSASGRDLGASEAPIEPLDEAMSKRESSKYKIDRRMGENIWGRPKSPVNRREYGPGQHGQRRKGKLSDFGVQLRAKQKLKGYYGDLREKQFRAIFDEANRRKGDTSENLIGLLESRLDAIVYRAKFVPTVFAARQFVNHGHVTVNGVRVNIGSYRCKAGDVIEVRQKSKQLVTVLESISLAERDVPEYIEADHNKMVATFARVPSLSDVPYAVVMEPHLVVEFYSRMAQERRGSRDDRQSREERDSEFVDKLVAINRVAKVVKGGRRFGFAALVVVGDQKGRVGFGHGKAREVPEAIRKATEAAKRELIFVPLREGRTLHHDVHGRHGAGKVLLRSAKVGTGIIAGGPMRAVFETLGVHDVVAKSTGSSNPYNMVRATFDALKHQVHPKDIAAQRGIKYATLQARRASGNASEEMNIIQQLEAEQAAKIEAKRTLPEFSPGDTVRVNVKVTEGTRTRVQAYEGVCIARSGGGLQENFTVRKISYGEGVERVFPVYSPMIESVDVVRRGKVRRAKLYYLRDRRGKSARIVEDTGVRARKLNDAERAAVAEEKARIEAEKVAAAQALAAEKAAAEAAEAKAAAEAAAAAEMSRRHRAEKREINPDPKFGDLVVTKFMNAIMLDGKKSVAENIVYGAFDVVQGKSKQEPVTVFHAALDNIAPHVEVRSRRVGGATYQVPVDVRPERRQALAIRWLIAAARKRNETTMVDRLSGELLDASNNRGSAVKKREDTHKMADANRAFSHYRW--------------------------------------------MAVPKRKTSPSKRGMRRSADALKAATYVEDKNSGELRRPHHIDLKTGMYRGRQVLTPKESAMARVKRGVTSHAKHKKVLKAAKGFYGRRKNTIRTAKAAVDRAKQYAYRDRKVNKRNFRALWIQRINAAVREFGLTYGRFIDGLNKAGIEVDRKVLSDMAIHEPEAFSALVTASKKALEYLKEAGTKNEFEGAVMGKAKAERRLKDNEAQAVARTLRVSPQKLNLVAATIRGKKVDRALAELEFSRKRIAGAVRKTLESAIANAENNHDLDVDSLVVAEAYVGKSIVMKRFHARGRGRASRIEKPFAHLTIVVREVQAQEEAAMNGQNIRIRLKAFDHRILDASTREIVSTAKRTGASVRGPVPLPTRIEKFTVNRSPHIDKKSREQFEMRTHKRLLDIVDPTPQTVDALMKLDLAAGVDVEIKLMARSVWKGPFVDGYLLKKAEKVREGGRAEVIKIWSRRSTILPQFVGLTFGVYNGSKHVPVSVNEDMVGHKFGEFSPTRTYYGHGADKKAKRKMTDTATENGVNTEYGADSIKVLKGLDAVRKRPGMYIGDTDDGSGLHHMVYEVVDNAIDEALAGHADIVTVALNPDGSVTVTDNGRGIPTDIHTGEGVSAAEVIMTQLHAGGKFDQNSYKVSGGLHGVGVSVVNALSVWLKLKIRRQGKIYEMSFTHGVADAPLKVTGDATGTEVSFMPSTGTFTMTDFDYGTLEHRLRELAFLNSGVRILLTDKRHSDIRQEEMLYDGGLEAFVSYLDRAKKPLVDKPVSIRGEKDGITVEVAMWWNDSYHENVLCFTNNIPQRDGGTHMAGFRAALTRQVVSYADSSGITKREKVTLQGEDCREGLTAVLSVKVPDPKFSSQTKDKLVSSEVRPVVESLVNEALGTWFEEHPSEAKVLVSKVVEAAAAREAARKARELTRRKGALDIASLPGKLADCSERDPAKSEVFLVEGDSAGGSAKQGRSRENQAILPLRGKILNVERARFDKMLSSQEIGTLITALGTGIGKDEFNADKLRYHKIIIMTDADVDGAHIRTLLLTFFFRQMPELIERGHLYIAQPPLYKVSRGKSVQYVKDEKALEDYLIGQGLEEAALKLGSGEVRTGQDLREVILDALRLRALLENLHSRYNRAVVEQAAIAGAMNAEAVSDRARAERLADDVAKRLDIIAEETERGWEGDLTGGLRLERMVRGVKEAVVLDMALIGSQDARHIDQLSLRLKEIYQTPPALSRRDGDTEISGPRALLDAIFASGRKGLTMQRYKGLGEMNAEQLWETTLDPNARSLLQVKVNDATDADGLFARLMGDEVEPRREFIQDNALSVANLDIEEMQRSYLDYAMSVIVSRALPDVRDGLKPVHRRILYGMSELGIDWNKKYVKCARVTGDVMGKYHPHGNAAIYDALARMAQGWSLRLPLIDGQGNFGSVDGDPPAAERYTECRLQRAAHSLLDDLDKETVDFRDNYDGTLSEPVVVPAKFPNLLVNGAGGIAVGMATNIPPHNLTEVINGCIALIDDPAIELSDLMQIIPGPDFPTGAKILGRAGIRSAYETGRGSVIMRGVAAIEPMRGDREQIIITEIPFQVNKATMIEKMAELVREKRIEGISDLRDESDRQGYRVVIELKRDANAEVILNQLYRYTPLQTSFGCNMVALTGGKPEQMNLLDMLRAFVSFREEVVSRRTKFLLRKARERAHVLVGLAIAVANIDEVIRVIRQAPDPQSAREELMTRRWPAEDVESLIRLIDDPRHRINEDMTYNLSEEQARAILELRLARLTALGRDEIGDELNKIGDEIKDYLDILSSRVRIQTIVKDELTSVRDEFGTPRRTEIIDSGLEMDDEDLIAREDMVVTVSHLGYIKRVPLTTYRAQRRGGKGRSGMTTRDEDFVSRLFVVNTHTPVLFFSSRGIVYKEKVWRLPIGTPTSRGKALINMLPLAPGERITTILPLPEDEESWESLDVMFSTTRGTVRRNKLSDFVQVNRNGKIAMKLEEEGDEILSVETCTEHDDVLLTTALGQCIRFQVDDVRVFAGRNSIGVRGINLGNGDRIISMTIVGHVDAEPWERAAYLKRSAAERRATGIDEEDIALVGEEVTEEGQLTDERYEELKAREQFVLTVSQKGFGKRSSSYDFRISGRGGKGIRATDTSKTSEIGELVAAFPVDEGDQIMLVSDGGQLIRVPVGGIRIASRATKGVTIFSTARDEKVVSVERISEPEDDETPIESGEAPPAMATFSQKPAEVEKKWVIIDAEGLVVGRLASIIAMRLRGKHKATFTPHVDDGDNVIVINADKVVFTGKKYSDKVYYWHTGYAGGIKERSARQIIEGRFPERVLEKAVERMVPRGPLGRRQMKNLRVYAGSNHPHEAQQPAVLDVAKLNKKNVRSAMIQMQTNLDVADNSGARRVMCIKVLGGSKRKYASIGDVIVVSIKEAIPRGRVKKGDVMKAVVVRTAKEIRRVDGSVIRFDTNAAVLIDNKKEPIGTRIFGPVPRELRAKNHMKIISLAPEVLMKLNEIKDNEGSTHSRKRLGRGIGSGSGKTGGRGVKGQKSRSGVAINGFEGGQMPIYRRLPKRGFTNIFKDDFAVVSLARIQAAIDAGKLDAKATVDAAALKAAGVIRRAKDGVRVLGDGELKAKIKLEVAGASKPAVEKIEKAGGSITLLAAAEMQKIRKGDKVVMLAGKDKGRTGEVLQVLPKEDRAVVRGVNVVKRHQRQTQSQEAGIISKEASVHLSNVAIVDKDGKPTRVGFKVVDGKKVRVAKRSGDVIDGMLQPKRTKYRKQFKGRIKGVAKGGSDLAFGEFGLKAQEPNRVNAREIEAARRAITRYMKRAGRVWIRVFPDVPVTAKPTEVRMGKGKGSVEYWACKVKPGRMMFEIDGVTEEIAREALRLGSAKLSVKTRFVQRIAEKRIQKIREGVDPTKLVALNDAISMVKERAIAKFDETIEIAMNLGVDPRHADQMVRGVVNLPNGTGRDVRVAVFARGVKADEAKAAGADIVGAEELVEIVQGGKIDFDRVIATPDMMPLVGRLGKVLGPRGMMPNPKVGTVTMDVTGAIKASKGGAVEFRVEKAGIVHAGIGKASFDAKALEENIKAFADAVIKAKPAGAKGNYLKRVAISSTMGPGVKIDPSSVTAMALKTFNPTTPSQRQLVIVDRSSLYKGKPVKALTEGLTKSGGRNNLGRITARFIGGGHKRTYRLVDFKRRKFDVEGTVERIEYDPNRTAFIALVTYADGEKAYILAPQRLAAGDKVIASEKAVDVKPGNTMPLQFIPVGSIIHNVEMKPGKGGQIARSAGGYAQLVGRDAGMAILRLNSGEQRLVHGSCLASIGAVSNPDHGNINDGKAGRTVWRGKRPHNRGVVMNPVDHPHGGGEGRTSGGRHPVSPWGKPTKGKRTRSNKSTDKMIMRSRHQRKKMRFSNSFLDEIRDRVQISDVIGRRVSWDKRKTNVPRGDYWACCPFHGEKSPSFHCEDRKGRYHCFGCGVTGDHFRFLTDLEGLSFPEAVQQIADMAGVAMPIADPVMEKREKERGSLQDVMELATQFFQDQLQTANGARARAYLRDRGLTGRTIDTFRLGFAPDSRNALKEFLAGKGVVKEQIEACGLVVHGPEVPVSYDRFRDRIMFPILSSREKVIAFGGRAMSSDAAAKYLNSNETELFHKGNVLYNFARARRAIQGTIIVVEGYMDVIALHQAGIENAVAPLGTALTENQLELLWKMTPQPVLCFDGDGAGIRAANRAGDLALPHLKPGRTLRFALLPDGKDPDDLVRHDGRAPFDKVMSQANALAEMLWSREINTGKFDTPEARAELEARLKQMVAVIADENVRRHYQQDIRDRLKAFFQPQGERRGGRPGGRGGQQEA-RGARISGGGISERLARSGLVRGHQEIPALRESVLALTIVNHPALMQDEYDEIASIDYDNRELQRLWSGVLGAAAAVAAQHLTREYLIERLEEQGFGALLKGLEQQIRNARLWIATEEAAMEDAREGYRQALAFHKRTKALRWQKIELEREIAEATEAGDGDVIDQLMRALQEVHFEGLRLENQEAIIDGFGVLSGRVKGAATTPLSHIRNFSIVAHIDHGKSTLADRLIQTTGGLAEREMSEQVLDNMDIERERGITIKAQTVRLHYKAKDGETYILNLIDTPGHVDFAYEVSRSLSACEGSLLVVDASQGVEAQTLANVYQAIDNNHELVTVLNKIDLPAAEPERIKEQIEEVIGIDASEAVLISAKTGLGIPDVLEAIVNKLPAPKSPGGEKAPLKALLVDSWYDAYLGVMVLVRVIDGVLTKGQTIRMMGTGAKYQVERVGVLTPKMVNVDSLGPGEIGFITGSIKEVADTRVGDTITEDKRPTAEALPGFKPAQPVVFCGLFPVDAADFENLRAAMGKLRLNDASFSFEMESSAALGFGFRCGFLGLLHLEIIQERLEREFDLDLIATAPSVVYKMYMTDGTERELHNPADMPDVVKISEIHEPWIRATILTPDDYLGGILKLCQDRRGIQIELTYVGTRAMLTYDLPLNEVVFDFYDRLKSISKGYASFDYALTDHREGNLVKMSILVNGEPVDALSMMVHRMAAEKRGRDMCEKLKELIPKHMFKIPIQAAIGGNVIARETISALRKDVTAKCYGGDATRKRKLLDKQKAGKKRMRQFGKVEIPQEAFIAALKMGDEMAKKVAGQLKLQVKAGSANPSPPIGPALGQRGINIMEFCKAFNAATQEMEKGMPIPVVITYYQDKSFTFAMKQPPVSYFLKKEAKIQSGSKTPGKGAVAGKLTKAQVKAIAEAKMKDLNAADIEGAMAMIEGSARAMGLEVVAMAVSANRLELLQIADAVAREKVIDREIVLAAMADAIQKAARSRYGTESNIRADINPKTGEIRLQRLLEVVEKAEDYSTQIPLELARDRNPDAVLGDFIADPLPPMDFGRIAAQSAKQVIVQKVREAERDRQFDEFKDRVGEIVNGTVKRVEYGNVIVDLGRGEGIIRRDEMIPRENVRYGDRVRAYVYDVRREQRGPQIFLSRTHPQFMVKLFTMEVPEIYDGIIQVRSVARDPGSRAKIAVISNDSSIDPVGACVGMRGSRVQAVVGELQGEKIDIIPWSQDPATFVVNALQPAEVAKVVLDEDAERIEVVVPDEQLSLAIGRRGQNVRLASQLTGWDIDIMTEAEESERRQKEFNERTNLFMDALDVDEMVGQVLASEGFAAVEELAYVDLDEISSIDGFDEETAQEIQQRAREYLEKLEAEMDEKRKALGVSDDLRQIDGMTAQMMVALGEDGIKTLEDFAGCAADDLVGWTERKNGETKKFEGLFSKFDVSRVEAEQMVVQARIAAGWITEEDLAKDAEVAEQDAMSQNSLRLVEDKSVDKSKALEAALSQIERSFGKGSIMKLGANESVIEVETISTGSLSLDIALGIGGLPKGRIVEIYGPESSGKTTLALQTIAEAQKKGGICAFVDAEHALDPVYARKLGVDLQNLLISQPDTGEQALEITDTLVRSGAVDVLVVDSVAALTPRAEIEGEMGDSLPGLQARLMSQALRKLTASISKSNTMVIFINQIRMKIGVMFGSPETTTGGNALKFYASVRLDIRRIGAVKDREEVVGNQTRVKVVKNKMAPPFKQVEFDIMYGEGVSKTGELIDLGVKAGIVEKSGAWFSYNSQRLGQGRENAKLFIRDNPDMAREIETALRQNAGLIADRFLQNSGPDDTDTDMMAQTLSFNGRRRVRKFFGKIPEVAEMPNLIEVQKASYDQFLMVEEPKGGRPDEGLQAVFKSVFPITDFSGASMLEFVSYEFEPPKFDVDECRQRDLTYAAPLKVTLRLIVFDIDEDTGAKSIKDIKEQSVYMGDMPLMTNNGTFIVNGTERVIVSQMHRSPGVFFDHDKGKSHSSGKLLFAARVIPYRGSWLDIEFDAKDIVYARIDRRRKIPVSSLLMALGMDGEEILDTFYTKSLYKRDGEGWRIPFQPETLKGAKAITEMVDADTGEVVVEAGKKLTPRLLRTLSDKGLKALKATDDDLYGNYLAEDIVNYSTGEIYLEAGDEIDEKTLPVILANGFDEIPVLGIDHINVGAYIRNTLNADKNENRQDALFDIYRVMRPGEPPTMESAEAMFNSLFFDAERYDLSAVGRVKMNMRLDLDVEDTVRVLRKDDILAVVKMLVELRDGKGEIDDIDNLGNRRVRSVGELMENQYRLGLLRMERAIKERMSSIEIDTVMPQDLINAKPAAAAVREFFGSSQLSQFMDQVNPLSEITHKRRLSALGPGGLTRERAGFEVRDVHPTHYGRICPIETPEGPNIGLINSLATFARVNKYGFIESPYRRIIDGKVTNDVLYLSAMEEAKYYVAQANAELDKEGSFVDEFVVCRHAGEVMLAPRDSMNLMDVSPKQVVSVAAALIPFLENDDANRALMGSNMQRQAVPLLRAEAPFVGTGMEPIVARDSGAAIGARRGGVVDQVDATRIVIRATEDLEAGKSGVDIYRLQKFQRSNQNTCVNQRPLVTVGDVVNRGDILADGPSTDLGDLALGRNALVAFMPWNGYNYEDSILLSERIVADDVFTSIHIEEFEVMARDTKLGPEEITRDIPNVSEEALKNLDEAGIVYIGAEVQPGDILVGKITPKGESPMTPEEKLLRAIFGEKASDVRDTSMRMPPGTYGTIVEVRVFNRHGVEKDERAMAIEREEIERLAKDRDDEQAILDRNVYGRLIEMLRGQMSIAGPKGFKKGAELSNAVVSEYPRSQWWMFAVEDEKVQSELEALRGQYDESKSRLEQRFMDKVEKVQRGDEMPPGVMKMVKVFVAVKRKIQPGDKMAGRHGNKGVVSRIVPVEDMPFLEDGTHVDVVLNPLGVPSRMNVGQILETHLGWACAGMGKQIGDLIEAYKANGNIEPLRKTIGDVVGDGPKAEQVKDFDDDSVLRLADQWKRGVSIATPVFDGAHEGDVNDMLRLAGLKDSGQSTLYDGRTGEQFDRQVTVGYIYMLKLNHLVDDKIHARSIGPYSLVTQQPLGGKAQFGGQRFGEMEVWALEAYGAAYTLQEMLTVKSDDVAGRTKVYEAIVRGDDTFEAGIPESFNVLVKEMRSLGLSVELENSKVEDQANQLPDAAEMIQKNWQELIKPNKVEFSSSRIKATLVAEPLERGFGLTLGNALRRVLLSSLRGAAVTAVQIDGVLHEFSSIPGVREDVTDIVLNIKEIAIKMDGDDAKRMVVRKQGPGVVTAGDIQTVGDIEILNPEHVICTLDEGAEIRMEFTVNNGKGYVPAERNRAEDAPIGLIPVDSLYSPVKKVSYKVENTREGQVLDYDKLSMTIETDGSITGEDAVAFAARILQDQLGVFVNFDEPQKETEEEAVTELAFNPALLKKVDELELSVRSANCLKNDNIVYIGDLIQKTEAEMLRTPNFGRKSLNEIKEVLASMGLHLGMEVPAWPPENIEDLAKRYEDQYKVQTLSAADRMRLAALIGHEFAEKERLDRALTHASARKGGNYERLEFLGDRVLGLCIAELLFRTFGTAGEGELSVRLNQLVSADTCAEVADELGLHLFIRTGADVKKLTGKRMMNVRADVVESLIAALYLDGGLEVARSFILKYWEKRAARADGAKRDAKTELQEWSHAKFGVTPQYRVEERTGPDHDPRFTVTVEVAGVKPETGVERSKRAAEQVAATKMLEREGIWQKSSAGNMAKVIGIDLGTTNSCVAVMDGKDAKVIENAEGARTTPSMVAFTDDGERLVGQPAKRQAVTNPTNTLFAVKRLIGRRYEDPTVEKDKGLVPFKISKGDNGDAWVEANGKGYSPAQVSAMILQKMKETAESYLGEKVEKAVITVPAYFNDAQRQATKDAGRIAGLEVLRIINEPTAAALAYGLDKKEGKTIAVYDLGGGTFDISILEIGDGVFEVKSTNGDTFLGGEDFDMRLVEYLAAEFKKDNGIDLKNDKLALQRLKEAAEKAKIELSSSQQTEINLPFITADASGPKHLTLKLTRAKLESLVDDLVQRTIAPCKAALKDAGVTPAEIDEVVLVGGMSRMPKVQEVVKQLFGKEPHKGVNPDEVVALGAAIQAGVLQGDVKDVLLLDVTPLSLGIETLGGVFTRLIERNTTIPTKKSQTFSTADDNQQAVTIRVSQGEREMAADNKLLGQFDLVGLPPAPRGMPQIEVTFDIDANGIVNVSAKDKGTGKEQQIRIQASGGLSDADIEKMVKDAESHAAEDKKRRETVEAKNQAESLVHSTEKSLKDYGDKVSEADRTAISDAIAALKSAAEATDPDAEDIKAKTQTLMEVSMKLGQAIYEAQQSEAGAADASADNVVDADYEEVKDDDRKKSAMNQEVMNLFNPQVPAQNFDSIRISIASPEKILSWSYGEIKKPETINYRTFKPERDGLFCARIFGPIKDYECLCGKYKRMKYKGIICEKCGVEVTLSRVRRERMGHIELAAPVAHIWFLKSLPSRISTLLDMTLKDVERVLYFENYIVTEPGLTALKEHQLLSEEEYMLAVDEYGEDQFTAMIGAEAIYEMLASMNLEKIAGDLRSELADTTSDLKQKKLMKRLKIVENFMDSGNRPEWMIMKVVPVIPPDLRPLVPLDGGRFATSDLNDLYRRVINRNNRLKRLIELRAPGIIIRNEKRMLQESVDALFDNGRRGRVITGANKRPLKSLSDMLKGKQGRFRQNLLGKRVDYSGRSVIVTGPELKLHQCGLPKKMALELFKPFIYARLDAKGYSSTVKQAKKLVEKEKPEVWDILDEVIREHPVLLNRAPTLHRLGIQAFEPILVEGKAIQLHPLVCTAFNADFDGDQMAVHVPLSLEAQLEARVLMMSTNNILHPANGAPIIVPSQDMVLGLYYLSIMNQNEPGEGMAFSDLGELHHALESKVVTLHTKIRGRFKSIGEDGKPYSKIYETTPGRLLIGELLPKNGKVPFDICNQEMTKKNISKMIDTVYRHCGQKDTVIFCDRIMQLGFSHACRAGISFGKDDMVIPDTKVKIVGDTEALVKEYEQQYNDGLITQGEKYNKVVDAWGKATEKVAEEMMARIKAIEFDEATGRQKPMNSIYMMSHSGARGSPNQMRQLGGMRGLMAKPSGEIIETPIISNFKEGLTVNEYFNSTHGARKGLADTALKTANSGYLTRRLVDVAQDCIVNSVDCGTDKGLTMTAIVDAGQVVASIGARILGRTALDNIDHPVTGERIVDAGRMILEPDVVEIEKAGIQSIRIRSALTCEIQTGVCSVCYGRDLARGTPVNMGEAVGVIAAQSIGEPGTQLTMRTFHLGGTATVVDQSFLEASYEGTVQIKNRNLLRNSEGILVAMGRNMTVQILDERGVERSSQRVAYGSKLYVDEGDKVKRGQRLAEWDPYTRPIMTELAGTVQFEDVVDGLSVLEATDEATGITKRQVIDWRSTPRGSDLKPAIVIKDASGNVAKLSRGGDARFLLSVEAILSVEPGQKVSQGDVLARSPLESAKTKDITGGLPRVAELFEARRPKDHAIIAEIDGTIRLGRDYKNKRRVIIEPAEDGVEPVEYLIPKGKPFHLQEGDYIEKGDYILDGNPAPHDILAIKGVEALASYLVNEIQEVYRLQGVVINDKHIEVIVRQMLQKVEITDAGDSTYIVGDNVDRIELEDVNDGLIEQGKKPAYGDPVLLGITKASLQTPSFISAASFQETTKVLTEAAIAGKTDGLQGLKENVIVGRLIPAGTGGTMTAIRRIATSRDEMILEERRKGTGADAATPMLQDMAENAPAGEERQSQDAASTGTGYRVLARKYRPKDFTDLMVGQEPMVRTLTNAFETGRIAQAYMLTGVRGVGKTTTARILARALNYKTIDKPTIDLRVPGEHCQAIMEGRHVDVIEMDAASHTGIDDIREIIEQVRYRPVSARYKVYIIDEVHMLSTQAFNGLLKTLEEPPEHVKFIFATTEIRKVPITVLSRCQRFDLRRISASDLVGLFSVIAAKEGIDAEPDALAMIARAAEGSARDGLSLLDQAIAHGSGAVQAEAVRGMLGLADRARIVDLFQHVARGDVAAALAEFQAQYEAGANPVVVLTDLADFTHLVTRLKYVPDAANDPSLSEVERTRASEFAQGIAVTTLSRIWQMLLKGIPETESSSRTAGAAEMVLIRLAHAAHLPAPEDAARRLAELS-ENGGSRPSPTPSGNG-GNGAHVPYQSAIATRATESTPRPQPSGGAATMLRAVPNSPQPMQVGRIETKPAEAPTPRVPVNSIADIVNLATEKRDPKLKALVRNFVRPVKIERGRLDVNLIEGAPTTLLNELAVKLKEWTGIHWIVSLSREAGDPTMVEAEAKAKEQQVSDARQDPDVAAILAQFPGAKIIDVRVRASEPEEECEAKPPAAAESEEGDILPGDDIESPKTAFLCSLASPTRILVAISGGSDSTGLLLALSEALEAEPNSKISLCAATIDHDLRAESADEARYVAALCKSLDVPHATRVWRGPKPKTGIMAAAREARYELLADATAELEANLIVTAHTLDDQRETRAMRGARSDSLGIADAVLFDRRIWIARPFLSCLRADIRAFLSARAVPWFDDPSNEDLKYERVRTRARLELSRQAALWLDRHFTLPCEGLGCVTEKGLPVDVLRYALGRLAAVFGGQRFAPGRKQMDRILGFVSTGTPGRMTASRVILDLRRDGLYLARESRGILPLVVAPGECRVWDGRFEVRNECGVAVQIEASGAPKSLGARDLPKAALKRAIAASPIVLPTGVPLSAESAPSISVTPYFAPFDRFLTRFDLIFAESLAAAFGTDPYPSPPLIDGKTMKFLDEAKVYIRSGDGGAGSVSFRREKFIEFGGPDGGDGGRGGDVWIEAVNGLNTLIDFRYQQHFKAQIGTHGMGKNRTGANGADVTLKVPVGTQVLEEDQETLICDLTEEGQRFRLAAGGNGGWGNAHFKTSVNQAPDWANPGLPGEEKTIWLHLKLIADAGLVGLPNAGKSTFLAAVTRARPKIANYPFTTLHPNLGVATIDGQEFILADIPGLIEGAHEGIGIGDRFLGHVERTRVLLHLVSAQEEKVGKAYTTVKNELEAYGNELTDKAEIVALAQIDVLDDATLKKKTKELARACGKTPFQISAATGKGMTEVLRALRDVIVEANAGGKKPAMKPAKASPVPIARRGLMLVISSPSGAGKSTIARTLLAQDKQIGLSVSVTTRQRRPSEVEGIHYHFKSIREFERLRDSDALLEWAEVHGNFYGTPREPVEAAMAEGRDMLFDIDWQGAQQLQEKMSADVVSIFVLPPTMTELQSRLHRRAEDSEEVIAQRLSNSRAEISHWREYDYVIVNDDLDTAFDAVQSIVKAERLRRDRRHGIYDFVTKLLEETPMSFTVAIVGRPNVGKSTLFNRLVGKKLALVDDTPGVTRDRRPGDARLMDLKFTIVDTAGLEEADAESLLGRMRAQTEAAIDEADLSLFVVDAKTGLTPVDTALAEMLRRRGKPVVLVANKAEAKGSDSGFYDAYTLGLGEPTPISAEHGQGMLDLRDAIVAALGKERAYPPKEDVAVTDVDVRPSEVEGEEPAYDDTKPLRVAIVGRPNAGKSTLINRFLGEDRLLTGPEAGITRDSISVEWDWRGRTIKMFDTAGMRRKARVIEKLEKLSVADALRAIRFAELVVIVFDATIPFEKQDLHLVDLVLREGRAAVLAFNKWDMIEDQAVLSDLREKTERLLPQARGIRAVPISGQTGRGLDKLMQAIIDTDKIWNKRISTARLNRWLEQAQVQHPPPAVSGRRIKLKYMTQVKARPPAFMISCTRSDALPESYTRYLINGLREDFDMPSVPIRIHYRSPDNPYESKKKR
>Rhizobium_etli_CFN42.faa
MPSFKTLDDLSDISGKRVLVRVDLNVPVKDGKVTDTTRIERVAPTILELSDKGAKVILLAHFGRPKDGPSPDLSLSLIAPSVEEVLDHAVLTASDCIGEAATAAVAGMNNGDILLLENTRFHKGEEKNDPDFTKALAANGDIYVNDAFSAAHRAHASTEGLAHHLPAYAGRTMQAELEALEKGLGAPARPVVAIVGGAKVSTKIDLLMNLVKKVDALVIGGGMANTFIAARGTNVGKSLCEHDLAETAKQIMIEAATSGCAIILPEDGVVAREFRAGAANETVDINAIPADAMVLDVGPKSVEAINAWIERAATLVWNGPLGAFEIEPFDTATVAAAKYAAERTAAGKLTSVAGGGDTVSALNHAGVADDFTYVSTAGGAFLEWMEGKELPGVAVLMTDLRHYDVIVSPAITEKSTLVSENNQVVFNVAKQATKPEIKAAVEALFGVKVTAVNTLLRKGKTKRFRGFVGKQKDVKKAVVTLAEGQTIDVSTGLMAEAKYEPRLKKEYVERIRKAMQEKFSYANEMMIPKLDKIVINMGVGEATADSKKPTVAAADLAAIAGQKPVITRARNSIAGFKVRENMPIGAKVTLRGARMYEFLDRLVNIALPRVRDFRGLNPKSFDGRGNFAMGIKEHIVFPEINYDKVDQMWGMDIIVCTTATTDDEARTLLKEFSFPFRQMRSGVIAQKVGMTRVYNDAGEHVPVTVLRMDGCQVVATRTVEKNGYTAVQLGAGQAKVKNTSKAMRGNFAVANVEPKAKLAEFRVSEDNLLEIGTELKADHFAAGQLVDVTGTTIGKGFAGAMKRHGFGGLRATHGVSVSHRSHGSTGSRQDPGKVFKNKKMAGHMGQTRVTTQNLEVVSTDEDRGLILIKGAVPGSKGAWIIVRDAVKSAMSRIGKKPVQVPAGITATVEGQKVTAKGPKGELFFVANDEISLKLENNAVVVTPVNQSKDARSKWGMSRTMIEGIFKGVKDGYERKLEINGVGYRAAMQGKNLQLALGFSHDVVYEPPVGISIAVPKPTEIIVSGINKQQVGQVAAEIREYRGPEPYKGKGVKYADERIVRKEGKKKMPKRILQGVVVGDKNEKTVVVRVERRFAHPLLQKTVRRSKKYKAHDENNEYKIGDTVSIEECAPISKDKRWTVIAAQGKLSSLKDLGTSSEAAAPAHVRKVDSLGRSYATGKRKDAVARVWVKAGSGKIIVNGKDFTAYFARPVLQMILRQPIVAAARDGQFDIIATVAGGGLSGQAGAVRHGLSKALTYFEPGLRSVLKKGGFLTRDSRVVERKKYGKAKARRSFQFSKRMTMTDPLGDMLTRIRNGASRRKSSVSTPASKLRARVLDVLQSEGYIRGYSVVDFGNGKSELNIELKYYEGASVIREIGRVSKPGRRVYVSVKSIPQVANGLGITILSTPKGVMADHQAREQNVGGEVLCSVFMAKEAVRVRRRERKNISSGVAHVNSTFNNTMITITDAQGNAIAWSSAGAKGFKGSRKSTPFAAQIAAEDCAKKAQEHGMKSLEVEVCGPGSGRESALRALQAAGFMITSIRDVTPIPHNGCRPRKKRRVMARIAGVNIPTAKRVVIALTYIHGIGPKFAQEIVEKVGIPAERRVHQLTDAEVLQIRETIDRDYQVEGDLRRETAMNIKRLMDLGCYRGLRHRRGLPVRGQRTHTNARTRKGPAKAIAGKKKMERAEKREFVTELNEVFKASGSVVVAHYAGATVAQMNDFRSKMRAAGGTVKVAKNRLAKIALQGTEAEGISNLFKGQTLIAYSNDPITAPKVVMDFAKTNDKIVVLGGAMGTTTLNAEGVKSLATLPSLDELRAKLLGMIQTPATRIAGVVAAPASQLARVFSAYAKKDEAAMELNVKTLEGKDAGKVSLSDEIFGLEPREDILARVIRWQLAKKQQGTHKAKGRAEVSRTGAKMYKQKGTGRARHHSARAPQFRGGGKAHGPVVRSHEHDLPKKVRALGLRHALSAKIKADDVIVIDNLVAAEAKTKALASAFETLGLTNALFIGGAELDGNFKLAAQNIPNIDVLPIQGINVYDIVRRGKLVLSKAAVEALEERFKMNLFTDFEARIKTALEQIDLVREKRSELDFGRIAVEPPRDASHGDVATNAAMVLAKPLGTNPRALADVIIAKLKEDADVADVSVAGPGFINIRLAVGYWQRLLASIIGAGIDYGRSSLGEGRTVNVEYVSANPTGPMHVGHCRGAVVGDALANLLAFAGYGVEKEYYINDAGSQIDVLARSVFLRYREALGERIGEIPSGLYPGDYLVPVGQSLAADYGVRLHNMPEEEWMPIVKRTIDAMMAMIREDLAALNVHHDIFFSERTLHANGAAAIRTAINDLTFKGYVYKGTLPPPKGQLPEDWEDREQTLFRSTEVGDDIDRPLIKSDGSYTYFAADVAYFKNKFDRGFEEMIYVLGADHGGYVKRLEAVARGVSDGKAKLTVLLCQLVKLYRNGEPVKMSKRSGDFVTLRDVVEEVGRDSVRFMMLYRKNSEPLDFDFAKVTEQSKDNPVFYVQYAHARCMSVFRQAKEAFAGLDVSPEDLAKAVAGIEDPAELQLVAKLAEFPRIIESAAQSQEPHRIAFYLYDLASAFHAHWNKGKDQPELRFVNDKNRESTIARLGLVYAVASVLKSGLAITGTAAPDEMRMTDETTKNGPDATAADAAADAAANVEIDNSVQEEAKQPDPLELLKAENAELRDRYLRLAAEMDNLRRRTEREVKDAKSYSVAGFARDMLAVSDNLRRALDAISPEAKATADAGLTTLIEGVEMTERSMLSALERHGVRKLEPVGQKFDPNFHQAMFEVPNSEVPNNTVVQVVQAGFTIGERVLRPAMVGVAKGGPKPVEAEINSVFDEKDAMVTNPGGGSTDAGGGPVRHIPVLLNEVLAALSPAPGKLILDGTFGAGGYSAAILAAGAEVIALDRDPSAIAAGQAMVAAHAGRLRLIHAQFSNLGDHAPQGGLDGVVLDIGVSSMQIDEPERGFSFQKSGPLDMRMSATGVSAADVVNRAKVADLIRIFHFLGEENQAPRIAHAIEKRREEKPFETTRDLAGLIELVTPRKMKDKIHPATRVFQALRIFVNDELGELAQALFAAERTLKPGGRLVVVTFHSLEDRIVKKFFSDRAGRATGSRHLPAAHERAATFTAIGKPMVSASEAEAEANPRARSAKLRAGLRTDAAAEAADMSLFGFPNLASLGKLGGMPKMKTKSAAKKRFKITASGKVKAAAAGKRHGMIKRTNKFIRDARGTMVLAEPDGRKVVKNYLPNGLMALKIRLARGGSKKRPYYHVVLADARSPRDGRFLENLGSWNPMLAKDDEKRVQLNAERIKHWLDNGAQPTDRVLRFLNEAGVAKREAKNNPIKAKPGKRAQERAAEKAQKAADAAAAADAAMSRVCELTGKAVLTGNNVSHANNKTKRRFLPNLCQVTLISDALNQRYRLRVSAAALRSVEHRGGLDAFLIKASENELSMRARLLRRQIVKKTAEAAMKASDVRALTADQLKEELAKLKKEQFNLRFQKATGQLEKSSRINEVRKDIARVKTIARQKAAEVKA--------MRELERRFGEIEARMSAGPAADVYVKLASEYSELQPVVTKIRAYEKAVAELADLETLLEDKSVDREMRDLAELELPEVRARIEALEQEMQILLLPKDAADEKSAILEIRAGTGGSEAALFAGDLFRMYERFASEKGWKVEVLSASEGEAGGYKEIIATITGRGVFAKLKFESGVHRVQRVPETEAGGRIHTSAATVAVLPEAEEIDIEIRPEDIRIDTMRSSGAGGQHVNTTDSAVRITHLPTGIVVTSSEKSQHQNRAKAMQVLRSRLYDAERQRADSERSADRKSQVGSGDRSERIRTYNFPQGRVTDHRINLTLYKLDRMMEGEIEEVVDALMADYQASQLAQLGEQQMANTTSAKKATRKIARRTDVNKARRSRVRTFVRQVEEAIASGDADKAKAAFLAAQPELARAASKGVLHSNTASRKVSRLAARVKALSMAELDIQISIEDIGWPGEETLLVFCERVLGAAAIYLRDNEKQPFPKMPPEVSLVFTDDASIQDINAEWRGKDKPTNVLSFPAFPRGKVPGPMLGDIIIARETVEREAQELEKSFDDHLTHLLVHGFLHLLGYDHMNNAEAETMEGLETRILAQLGLSDPYEGQMRHGKAGRKLNRTASHRKAMFANMAASLITHEQIVTTLPKAKEIRPIVEKLVTLGKRGDLHARRQAISQIRDAAVVSKLFDTIATRYATRNGGYLRIMKAGFRQGDNAAMAVIEFVDRDTYAKGAADKARVAAEEQAVAAMASRKEALARRANRVRRHIKSVANGRPRLSVHRSSKNIYAQIIDDVAGKTLASASTLDKDLRGSLKTGADTAAAAAVGKLVAERASKAGVTDVVFDRGAFIYHGRIKALAEAAREGGLTFMFAVIKTGGKQYRVAANDVLTIEKLEASAGDSIEFTEVLVIGEGADAAIGAPFVAGASVKAEVVDQTRGKKVIAFKKRRRQNSKRSRGHRQHHTVVRITDIVAAMAHKKAGGSSRNGRDSESKRLGVKKFGGEAVIAGNIIVRQRGTQWHPGSNVGLGKDHTIFALTAGNVDYRTKANGRVYVSVMPKAEAAEMALSFIKKVFTFGKPAEEPVPAVERELEPRSRDEDLPIVDDPDTAGGPAPLSLLEAEAEAEEVEETLSVPSGHLPHQRVDRSQADAPISPPLGELPGRAEDGI-SSEPILPKGFATGPAIIEPQPIAPQPKLSWFQRLRNGLARTSSQLTNQITALFTKRKLDDETLQDLEDLLIQADLGVETALRVTDTLASERYGKDVTGEDVSRIMASEIAKVLKPVAKPLQLDLSHKPHVILVVGVNGTGKTTTIGKLAAKLSGAGLKVMLAAGDTFRAAAIEQLKIWAERTNSEFVGTKLGADAAGLAYDAFEQAKAKKCDVLIVDTAGRLQNKAELMAELEKIVRVLGRLDPDAPHTVLQTLDATTGQNALSQVEIFRNVAGVNGLIMTKLDGTARGGILVAISAKHKLPVYFIGVGEAVDDLEPFEAEDFARAIAGPTSSAPSQRMLRVGEQVRAAITQVLQRGEVRDDIIEATVISISEVRMSPDLKIATAYVTPLGVSDHSIVIEALNRHAKFIRGRLGPQLRQMKYMPEVRFRDDTSFDNYKKIDELLRSPEVSRDLDSDSDMAPKGSQRVVNKVVAENRKARFNYEIIDTYEAGLVLKGTEVKSLREGKANIAESYASDEDGEIWLINSYLPEYLQANRFNHEPRRRRKLLLSGREIHRLRSAVNREGMTLVPLKIYFNDRGRAKMELALAKGKKLHDKRESEKERDWNRQKSRLLKDNGMGFKCGIVGLPNVGKSTLFNALTKTAAAQAANYPFCTIEPNTGEVAVPDPRMRKLADIAKSKELIPTRISFVDIAGLVRGASKGEGLGNQFLANIREVDAIVHVLRCFEDSDITHVEGRINPVADAETIETELMLADLESLERRTEQTRKRATGKDKESMAMLPIMEASLKLLNEGKPVRTLLSTLDAEEIAILKGLNLLTSHPVLYVCNVAEGDASTGNEFTEAVAAMAREQGAETVIISAAIEAEVAQLPEDEAKEFLSALDLDEAGLDRLIRAGYKLLHLITYFTVGPKETRAWTIERGTKAPQAAGVIHSDFERGFIRANTIAYDDYIKYNGEVGAKDAGKARDEGKEYVVQDGDVIHFRFNTMQVIETLAEGLKREIKVVIPAKDMEDKMNERLADVKDKIRINGFRPGKVPAAHLKKVYGKSIMADLVNEIVREQPAAILSSRGEKSATQPEIAMTEDKDEADKILTAQQDFEFTLSYEVLPPIELKSVKGIKVTREVIDISDDEVNEQVLKVAESARSYESKGKAANGDRITMDYVGKVDDEAFEGGTDQGAELVIGSGRFIPGFEDQLVGVKAGEEKTITVTFPADYPAKNLAGKEATFDVTVKDVAAPGAVEINDELASKLGIESADRLKEIVRGQIESQYGSLTRQKLKRQILDQLDEMYKFDTPASLVDAEYNGIWSQVNNDLAQSGKTFEDEDTTEEKAREEYKTLAERRVRLGLVLSEIGEKAGVEVTEDEMQRAIYDQLRQYPGQEKQILEFFRSQPGAAASIRAPIFEEKVIDHLLTEIDVTDKKVTKEELLAEDEGEAKAETKKAAPKKKAAAKSEAAEAGEAPKKKAAPKKKASEDSAEMSEITAAMVKELREKTGAGMMDCKKALAETSGDMEAAIDWLRAKGIAKADKKSGRTAAEGLVGVSSEGTKAVVVEVNSETDFVARNDAFQDLVRGIAKVAVSTNGTVEAVAAATYPASGKSVSDTIKDAIATIGENMNLRRSIALSVEDGVVATYIHNAVSDGLGKLGVLVALKSTGDKEALNAIGRQVAMHIAATAPLAIRPEEVDAAVAERERNVFIEQSRASGKPDNIIEKMVEGRMRKFFEEVALLSQSFVINPDLTVAAAIKEAEKAVGAPIEVAGMARLLLGEGVEKEETDFAAEVAAAVKGMLKIGLTGSIGMGKSTVGKLFAEAGIPLNDSDAVVHNLYAGEAAPLVNAAFPGTMKDGAVDRHELGRQLALDPEGFKRLEAIVHPLVRKREMEFLAKQQADGAEMVLLDIPLLFETGAWERVDVIVVVSTDSQIQRQRVLAREDMTEEKFDMILSRQTPDAEKRRRADYLVDTSHSIAETRAQVLEIIAELKMRIAKGMEVILLERISKLGQMGETVKVRDGFARNYLLPLGKALRANAANKARFESERATLEARNLERKSEAQKVADVLDGKSFIVVRSAGETGQLYGSVAARDVVEVLAAEGFNIGRNQVHLNTPIKAIGLHKVELQLHAEVEINIELNVARSAEEAERQAKGEELTSVDAIYGVDEDALRPEDFFDPEAENEAMSEASSAPVRRPFHRRRKTCPFSGANAPRIDYKDVRLLQRYISERGKIVPSRITAVSQKKQRELAQAIKRARFLGLLPYVVMALYEHVFLARQDISAQQVDALVEQYKGVIEANGGKVGRIENWGLKSLTYRIKKNRKAHYALMDIDAPPAAIQEMERQMRISEDVLRYMTIAVEKHEEGPSAMLQKRDRGPREGGDRGPR------REFGDRPPRRDGDFQRGPRRAPREDR-------MKDGPRSNREIRIPKVQLIAADGQNMGVVPTDQALRMAEEAGLDLVEISPNAEPPVCKILDLGKLKYANQKKAAEARKKQKIVEVKEIKMRPNIDTHDYEVKMKAMGRFFDEGDKVKVTLKFRGREMAHQELGMKLLQQVKADTTEIAKVEAEPKLEGRQMMMVLAPKMSEFKSDFLRTLKERGFIHQVSDESGLDDLFAKEVVTAYVGYDATATSLHIGNLISATMLYWLQETGHRPIALMGGGTSMVGDPSFRDEQRKLLTPEAIATNIEGIKKIFSRILRFGDGPTDAFMVNNADWLMKLNYVEFLRDVGRHFSVNRMLSFDSVKLRLDREQSLSFLEFNYMIMQGYDFVELSRRYGCRLQMGGSDQWGNIINGVDLGHRMGTPQLYALTTPLLTTSSGAKMGKTASGAVWLNEDVFSPYDFWQYWRNTEDADVGRFLKIFTRLPLSEIARLEALGGAEINEAKKILATEATAIVHGRVAAEASAETARTTFEEGRIAENLPSVEIPATELDGGIGLLSLMVRAGLAGSNGEARRHVQGGAVRVNDEAISDERRLIGSGEITADGVIKLSLGKKKHILIRRAMARYVFITGGVVSSLGKGIAAAALGALLQARGYRVRLRKLDPYLNVDPGTMSPTQHGEVFVTDDGAETDLDLGHYERFTGRSATRTDNITTGRIYKNIIDKERRGDYLGATVQVIPHVTNEIKDFVTEGNQDYDFVICEIGGTVGDIEAMPFMEAIRQLGNDLPRGTAVYVHLTLMPYIPAAGELKTKPTQHSVKELQALGIHPDILLVRADREIPEAERRKLSLFCNVRPSAVIQALDVANIYDVPMAYHKEGLDDEVLAAFGIEPAPKPRLDQWEEVCNRIRTPEGEVTIAIVGKYTGLKDAYKSLIEALHHGGIANRVKVKLEWIESEVFEKEDPAPYLEKVHGILVPGGFGERGSEGKIHAARFARERKVPYFGICFGMQMAVIEAARNLADVPDASSTEFGPAKEPVVGLMTEWVKGNELQKRTAAGDLGGTMRLGAYKAALKKGTKISDIYGSTDISERHRHRYEVNIDYKDRLESCGLVFSGMSPDGVLPETIEYPDHPWFIGVQYHPELKSRPLDPHPLFASFIEAATEQSRLVMSGVNDIRSTFLDYFKKNGHEIVPSSPLVPRNDPTLMFTNAGMVQFKNVFTGLEKRPYATATTSQKCVRAGGKHNDLDNVGYTARHLTFFEMLGNFSFGDYFKENAIELAWKLVTEGFGLPKHRLLVTVYSEDEEAAALWKKIAGFSDDKIIRIPTSDNFWQMGDTGPCGPCSEIFIDQGENVWGGPPGSPEEDGDRFLEFWNLVFMQFEQTEPGVRNPLPRPSIDTGMGLERMACILQGVQSVFDTDLFRTLTGTIEDTIGVKAEGS--ASHRVIADHLRSSAFLIADGVLPSNEGRGYVLRRIMRRAMRHAQLLGAKEPLMYKLLPTLVQEMGRAYPELARAEALISETLKLEEGRFRKTLERGLSLLSDATADLDKGDMLDGETAFKLYDTYGFPLDLTQDALRAREIGVDIAGFTDAMQRQKAEARSHWAGSGEKATETIWFELREKHGATEFLGYDTEAAEGVVQAIVRDGAVAAEAKAGDKVQIVVNQTPFYGESGGQMGDAGVISSDHGKIEISDTQKRGEGLFVHLGTVIEGVVRDGDAVAMTVDHARRSRLRANHSATHLLHEALREVLGTHVAQKGSLVAPERLRFDVSHPKPMTPEELKIVEDMANEIVLQNSPVTTRLMSVDDAIAEGAMALFGEKYGDEVRVVSMGTGLHGAKSNKPYSVELCGGTHVSATGQIGLVRILGESAVGAGVRRLEAVTGESAREYLAEQDDRVKTLAASLKVQPSEVLSRVEALIDERRKLEKELADAKRKLAMGGGQGGSGDAVREVAGVKFLGKSISGVDPKDLKGLADEGKTSIGSGVVALIGVSEDGKASAVVAVTPDLVERYSAVDLVRIASVALGGKGGGGRPDMAQAGGPDGSKADEAIEAVALALAMKQSILFERVSARLKAQVGPDVYASWFARLKLHSVSKSVVRLSVPTTFLKSWINNRYLDLITGLFQAEDPEIMKIEILVRTATRSGMKAADEVVQPEPAAP-AQMRRPPSAQPAGQAVQQAVSAVAAARPASLGTPLFGSPLDSRFTFDTFVEGSSNRVALAAAKTIAEVGSGAVRFNPLFVHSTVGLGKTHLLQAIANAAVQNPRALRVVYLTAEYFMWRFATAIRDNDALTLKDSLRNIDLLIIDDMQFLQGKMIQHEFCHLLNMLLDSAKQVVVAADRAPWELESLDPRVRSRLQGGVAIELDAPDYEMRLEILKRRLAAARLEDPSLEIPADLLQHVARNITASGRELEGAFNQLIFRRSFEPNLSIERVDELLAHLVGSGEPRRVRIEDIQRIVARHYNVSRQELVSNRRTRVIVKPRQIAMYLSKTLTPRSFPEIGRRFGGRDHTTVLHAVRKIEELISGDTKLSHEIELLKRLINEIPDHMNPKRSFQALILTLHSYWADKGCAVLQPYDMEVGAGTFHPATTLRALGPKPWKAAYVQPSRRPSDGRYGENPNRLQHYYQYQVILKPNPPNLQELYLGSLAAIGLDPLLHDIRFVEDDWESPTLGAWGLGWECWCDGMEVSQFTYFQQVCGIECAPVAGELTYGLERLAMYVQGVDNVYDLNFNGREGDEKISYGDVFLQAEQEYSRHNFEFANTEMLHRHFVDAEKECRSLLDAGAPDDSANQRLHKCVFPAYDQCIKASHVFNLLDARGVISVTERQSYILRVRTLAKACGEAFLLTDAGGVNLSKEAAMTDTAEKIDYSKTLYLPETDFPMRAGLPQKEPELVKRWQEMDLYKKLRASAAGREKFVLHDGPPYANGNIHIGHALNKILKDVINRSFQMRGYDANYVPGWDCHGLPIEWKIEEEYRAKGKAKPDLAMIEFRRECRAYAEKWIKVQGDEFQRLGIVGDFDNPYLTMNFHAESRIAGELLKIAASGQLYRGSKPIMWSVVERTALAEAEVEYHDYESDTIWVKFPVAFVVIWTTTPWTIPGNRAIAYSSRVAYGLYEVTAAENDFGPRPGEKLIFADKLAEESFVKAKLQYKRLADVTAADLAAISCAHPLKGLGDGYEFAVPLLEGDHVTDDAGTGFVHTAPSHGREDFDVWTAHAREIEARGIETKIPFPVDDGGFYTSDAPGL----EGG--RVIDDNGRKGDANDRVIKALIERNALFARGRLKHQYPHSWRSKKPVIFRNTPQWFVYMDKTLTDGTTLRTRALSAIDDTRFVPAAGQNRLRAMIEQRPDWVLSRQRAWGVPICVFVDEHGEVLKDDAVNQRILNAFDAEGADAWFAEGAKERFLGNEHDPAKWTQVMDILDVWFDSGSTHTFTLEDRPDLKWPADYLEGSDQHRGWFHSSLLESAATRGRAPYNAVLTHGFTMDEKGEKMSKSKGNVTAPQEVMKDAGADILRLWVMTSDYADDLRVGKTIIQTNVDAYRKLRNTIRWMLGTLAHDKGEEIALADLPELEQLMLHRLAELDQLVRENYDAFDFKKIARALIDFANVELSAFYFDVRKDALYCDAPSSLRRRASLHVIRQIFDCMVTWLAPMLPFTTEEAWLSRNPSAVSVHLEQFAPVAKEWRNDALAEKWKKIRAVRSVVTGALEIERKDKRIGSSLEAAPVVHIADAELRKALEGQDFSEVCITSGITIQADAGPADAFRLAEVPDVAVVPKLAEGKCARSWRITTDVGSDPDYPDVSARDAAALREMATERYNPRDAEPRWQQKWNEDKVFETDNSDPREKYYVLEMFPYPSGRIHMGHVRNYAMGDVVARYKRARGYNVLHPMGWDAFGMPAENAAMERGVHPASWTYQNIASMKAQLKAMGLSLDWSREFATCDVDYYQHQQHLFLDFLEKGLVYRKQSKVNWDPVDNTVLANEQVIDGRGWRSGALVEQRELTQWFFKITDFSQELLDALDTLDQWPEKVRLMQKNWIGRSEGLTVRWEIVPETAPAGETEITVYTTRPDTLFGASFLAIAADHPLAKDAAAKNVEIEAFCEECRRAGTSLAALETAEKKGLDTGIRVRHPLDPSWELPVYIANFVLMDYGTGAIFGCPSGDQRDLDFARKYGLPVVPVVMPTDGDAASFSVGDTAYDGEGVMINSRFLDGKTTEEAFNIVADRLSAASLGNAPQGQRMINFRLRDWGISRQRYWGCPIPVIHCDACGVVPVPKKDLPVKLPEDVTFDQPGNPLDRHPTWRHVACPNCGKDARRETDTMDTFVDSSWYFTRFTAPWEAKPTDPEAANRWLPVDQYIGGIEHAILHLLYSRFFTRAMRETGHVAATEPFKGLFTQGMVVHETYSRGAGWVAPADIRIEEIDGKRRAFLLASDEEVAIGSIEKMSKSKKNVVDPDDIIASYGADTARFFVLSDSPPERDVIWSEAGVEGAHRFTQRLWRLISEAADCLSAVAPAPAGEALTVSQAAHKTLKAVQNDYDKLWFNKAVARIYELVNALAAPLTRVAAGEGDIAYRAAVRDAAEILIQLVAPMTPHLAEECWAALGNAGLLARTDWPRYDETLVMENDVVLPVQINGKKRAELTISRDADQNAVTNAVLDLDAVKNALNGQAPKKIIVVPQRIVNIVVMRLSRYFMPILKENPKEAEIVSHRLMLRAGMIRQQSQGIYSWLPLGKRVLDKVNAIIREEQNRAGAIELSMPTLQSAELWQESGRYDAYGKEMLRIKDRQDRPMLYGPTNEEMVTDIFRSSVKSYKDLPLNLYHIQLKFRDEIRPRFGTMRSREFMMKDAYSFDLTREGAEHSYNKMFAAYLRTFERLGLRAIPMRADTGPIGGNLSHEFIILADTGESEVFCHKDFVGFDIPGENTDFDSVEGLKAIFDKWTSLYAATSEMHDEAAFNAVPEGDRLSARGIEVGHIFYFGTKYSEPMGAKVQGPDGKEHFVHMGSYGIGPTRLVPAIIEASHDDNGIIWPASVAPFDVVVINMKVGDQACDDTCELIYAALKKAGKDVLYDDTDDRAGTKFATADLIGVPVQIIAGPRAVANGEVEVKDRKTGARETMTIEAAINRFVAMLDIKWIRENPEALDAALAKRGAEPLAQTLVALDEKRRSAVQKTQDLLSRRNAASKEIGAAMAQKNAELAEKLKAEVAEIKETLPAAEEEERTLSAELIDALSRIPNVPFDDVPVGKDEHDNAVARIVGEKPRWNHTPREHFEIGEALGYMDFERAAKLSGSRFTVLTGPLARLERALGQFMIDLHTREHGYTEVSSPLMVRAEAVFGTGSLPKFEEDLFKTTDGRLIPTAEVTLTNLVREEILDQEKLPLRFTALTPSFRSEAGSAGRDTRGMLRQHQFWKCELVSITDAESSIAEHERMTACAEEVLKRLGLHFRTMTLCTGDMGFGSRKTYDLEVWLPGQNAFREISSCSVCGDFQARRMNARYRGKDDKNNKFVHTLNGSGTAVGRCLIAVLENYLNEDGSVTIPDVLLPYMGGLTKIERAAMSQSVSLTFPDGSVRSFPAGATGRDVAESISKSLAKSAVAIAIDGGVRDLSDAVTDGKIEIITRKDPRALELIRHDAAHVMAEAVQELWPGTQVTIGPVIENGFYYDFAKNEPFTPDDLPKIEKKMKEIIARNAPFTKQIWSREKAKEVFAAKGEQYKVELVDAIPEGQDLKIYHQGEWFDLCRGPHMASTGQVGTAFKLMKVAGAYWRGDSNNAMLSRIYGTAWADQADLDNYLHMLAEAEKRDHRKLGREMDLFHFQEEGPGVVFWHGKGWRIFQTLVAYMRRRLAIDYEEVNAPQVLDTSLWETSGHWGWYQENMFGVKSADDKEADNRVFALKPMNCPGHVQIFKHGLKSYRELPIRLAEFGLVHRYEPSGALHGLMRVRGFTQDDAHIFCTDEQMAAECLKINDLILSVYEDFGFKEIVVKLSTRPEKRVGSDALWDRAEAVMTDVLKTIEAQSEIKTGILPGEGAFYGPKFEYTLKDAIGREWQCGTTQVDFNLPERFGAFYIDSNSEKTQPVMIHRAICGSMERFLGILIENFAGHMPLWVSPLQVVVATITSEADAYGLEVAEALREAGLNVETDFRNEKINYKIREHSVTKVPVIIVCGRKEAEDRTVNIRRLGSQDQVSMGLDTAVESLALEATPPDVRRKADAKKNTLDFDKKPEETRVVVAMSGGVDSSVVAGLLKQQGYDVLGITLQLYDHGAAVHRAGSCCAGQDIDDARHVCETLGIPHYVLDYEKRFRETVINPFAESYVAGETPIPCVSCNQTVKFADLLATAKELGADALATGHYIRSRPNPSSEHPGRRALFRPADADRDQSYFLFATTQEQIDYLRFPLGGLPKAETRRLAEEMGLVVAKKADSQDICFVPQGKYSDIITKLKPNAALAGEIVHLDGRVLGSHEGILHFTIGQRRGIGIATGEPLYVVYLDARSRRVIVGPKEALETHRVYLRDVNWLGDETLAEAASGEGFACYAKVRSTRAPAPAVLHVDATGTYVDLTIGEAGIAPGQACALYSAPGDDARVFGGGFIERSEREPSAEASLKALLASPVAAMLDKTYDSAAVEPKIAAKWDEADAFRAGANAKPGAETFTIVIPPPNVTGSLHMGHALNNTLQDIMVRFERMRGKDVLWQPGMDHAGIATQMVVERKLMEQQLPGRREMGREAFIDKIWEWKAESGGLIFNQLKRLGASCDWSRERFTMDEGLSQAVLEVFVTLYKEGLIYKDKRLVNWDPKLLTAISDMEVEQHEVKGHLWHLRYPLEPGVTYQYPIAFDEEGKPTQFETRDYIVVATTRPETMLGDTGVAVNPEDERYKPIIGKHVILPIVGRRIPIVADSYADPTAGTGAVKITPAHDFNDFEVGKRAKLRAINVMNIDGTIAIKDNEDFLEGLDNPAALHGAWDRLEGQDRFYARKVIVEILEEAGLVDKIEPHKHVVPHGDRGGVPIEPRLTEQWFVDNKTLGQPALESVREGRTRFIPRNWENTYFNWLENIEPWCISRQLWWGHRIPAWYGPDGQVFVEKTEEEALQAAIQHYLSHEGPMKAYVEDLLENFKPGEILTRDEDVLDTWFSSALWPFSTLGWPDETPELARYYPTNVLVTGFDIIPFWVVRMMQMGLHFMKDENGDPVEPFHTIYIHALVRDKNGQKMSKSKGNVIDPLELIDEYGADALRFTLAIMAAQGRDVKLDPARIAGYRNFGTKLWNATRFAEMNGAKSDPHFVPEAAELTINRWILTELARTERDVTEALEAFRFNDAAGALYRFVWNEVCDWYLELLKPVFSGDDEGAKAEAQACSAYILEEIYKLLHPFMPFMTEELWAHTAGEGKERDTLVCHAEWPAPSYADDAAADEINWLIDLVSGIRSVRAEMNVPPSATAPLVVVKANNLTRERLFRHDAAIKRLARVEAISLADDAPKGAAQIVVAEATVCLPLGNLIDLAAEKARLEKAIAKMDGEIARINGKLSNEKFVANANPEVVEAERERLDELKGQIASLKTALSRVSEAMGRTPLKLYNTLTREKSAFKPIDAENVRMYVCGPTVYDFAHIGNARPVIVFDVLFRLLRHVYGEDHVTYARNITDVDDKINARALRDHPGLPLNEAIRAVTEKTETQFHADVAELGCLEPSVEPRATDNIMIQIIEKLIGNGHAYVAAGEVLFDTKSMADYGELSKRPLDEQQAGARVAVDAHKKNPGDFVLWKLSSHNEPGWESPWGRGRPGWHIECSAMSRRYLGDIFDIHGGGLDLIFPHHENEIAQSRCAHGTEVMANVWMHNGFVQVEGRKMSKSEGNFVTIHDLLHTETFGGRKWPGEVLRLAMLMTHYREPIDFSIKRLEEAERLLAKWPTAEADAAPDESVLNALADDLNTVAAVQALHALAQAVFAASAVLLGEIDEAFAAAVDALVAMRLEVLKAKNFVEADRIRDELGAKGIQLKDGKDPETGERVTTWEVKRMTQEENIAAEAAARTNGPTHSGFVALIGPTNAGKSTLVNRLVGAKVSIVSHKVQTTRAIVRGIAIHDNAQIVFMDTPGIFKPRRRLDRAMVTSAWGGAKDADLIMLLIDSERGLRGDAEAILEGLKEVQQPKILVLNKIDRVNREDLLALAASANEKIAFDRTFMISAETGSGCDDVMDYLASTLPEGPWYYPEDQISDLPMRQLAAEITREKLFLRLHQELPYSSHVETEKWEERKDGSVRIEQVIYVERDSQKKIALGKGGETIKAISTASRKELSEILEQPVHLFLFVKVRENWGDDPERFREMGLEFPKMNDKQKKPQKLKARLPRGFVDRAAGDIRAVNEMTAKIREVYEHYGFDPVETPLFEYTDALGKFLPDSDRPNEGVFSLQDDDEQWMSLRYDLTAPLARHVAENFNEIHLPYRTYRAGYVFRNEKPGPGRFRQFMQFDADTVGAPGVQADAEMCMMMADTLEALGIKRGDYVIRVNNRKVLDGVLEAIGLGGDDKAGQRLNVLRAIDKLDKFGPEGVALLLGPGRKDESGDFTKGAGLNQEQIDKVLFFGIKDYAESAGRLAELVGAEGVEELNFIGALVASAGYGSDRIKIDPSVVRGLEYYTGPVYEAELLFDVTNEKGEKVVFGSVGGGGRYDGLVSRFMGQPVPATGFSIGVSRLMTALKNLGKLGASEVIEPVLVTVMDGDVEAMGRYQKMTQDLRAAGIRAEMFQGNWKKFGNQLKYADRRGCPVAIIQGGDERAEGVVQIKDLIEGKRLAGEIEDNASWREARVAQETVPEADLVAKVREILAAHAGDRKRAMHRYRSHTCAALRKTDVGSTVRIAGWVHRVRDHGGVLFIDLRDHYGITQVVADPDSPAFKMAETVRGEWVIRIDGLVKARTEDTVNKTMATGEIELYAQEIEVLSAAKELPLPVFGEPEYPEDVRLKYRFLDLRRETLHKNIVKRTQVISAMRREMGSAGFTEYTTPILTASSPEGARDFLVPSRIHPGTFYALPQAPQQYKQLLMVAGFDRYFQIAPCFRDEDPRADRLPGEFYQLDLEMSFVTQEDVWNTMGPLMTKVFEEFAEGKPVTKEWPRIPYDEAIRKYGSDKPDLRNPIVMEAVTEHFAGSGFKVFAGMIASNPKVQVWAIPAKTGGSRAFCDRMNAWAQSQGQPGLGYIFWRKEGDKLEGAGPLAKNIGEERTDAIRTQLGLDDGDACFFVAGEPEKFYKFAGEARTKAGEELNLVDRDRFELCWIVDFPFFEWNDEEKKVDFAHNPFSMPQGGLDALQNQDPLTIKAFQYDAVCNGFEIASGSIRNQSPETMVAAFEKVGLSQQDVEDRFGGLYRAFQYGAPPHGGAAFGIDRIIMLLVGAKNLREISLFPMNQQAQDLLMGAPSPATLTQLRELAIRPIPPVKMSLSIIFMGTPEFSVPTLRLLADAGHRIVAVYTQPPRPGGRRGLDLQKSPVHQAAELLGLPVFTPVNFKDAEERERFAAFKADVAVVVAYGLLLPEAVLNGTRDGCYNGHASLLPRWRGAAPIQRAIMAGDEKTGMMVMKMDKGLDTGPVALSREVEIGPNMTAGELHDRLMQVGAKAMAEAMVKLEMNDLPLTPQPQDGVLYAAKIDKAETRIDFGRDARDVHNHIRGLAPFPGAWFELEIGGKPERVKVLGSELAEGQGTAGQLLTDDLLVGCASGAVRLTRLQKAGGKPLAAADFLRGTPLGAGTRLSMSDIDQLNSSLLAEIAAANDEAALEAVRVSALGKKGSVSELLKTLGSMTPEERQTRGAAINALKNAVTDAVAERRSVLKVAAVNARLKAETVDVSLPVRSSPAERGRIHPISQIVDEITAIFADMGFSIAEGPDIETDYYNFTALNFPEGHPAREMHDTFFFNPDENGERKVLRTHTSPVQVRTMEAQQPPIRIIIPGKTYRQDSDATHSPMFHQVEGLVIDKKANVANIRWVLEEFCKTFFEVDSVTMRFRPSFFPFTEPSFEVDIQCDRSGPIVKFGEGTDWMEILGCGMVHPNVLRYGGLDPDEYQGFAWGMGLDRIAMLKYGMPDLRDFFNADVRWMTHYGFRPLDMPTLFGGLSAMKFTLSWLKEHLETDATLDEICARLTEIGLEVEDVDDKAAFKPFVIAKVLSAEKHPQADRLKVLMVDTGSGPVQVVCGAPNARAGLVGAFAAPGTYVPGIEVTLAVGNIRGVESRGMMCSEKELQISDNHDGIIDLPEDAPVGQSYAAYAHLDDPVIEINLTPNRPDCTSIHGIARDLAASGLGVLKTRSAPAFSIEGETPVKLTLDLDDPRLCPGFALRLVRGVRNGPSPRWLQQRLTAIGLRPINALVDVTNYMTFDQGRPIHVFDAAKIKGNLTVRRAREGETVLALDQREYKLGPNNVVISDEEGIESIGGIMGGEHSGCDDDTVDVLIESALWDPMNIAKSGRSLGIITDARYRFERGVDPEYMVPGLERTTELVLELCGGTAARAEVVGYHGYDPKVVDFPYSEVKRLTGLDVSNEESNTILTRLGFSVSGSGEHVSVAVPSWRPDVDGKADLVEEVMRIHGVDNIKPAPLESHAAVNGRILTTLQIRTRAAKRALAARGMLEAVTWSFIPEDQAKLFGGGSPALKLANPIAAEMSDMRPSLLPGLLTAAQRNADKGYSDVAIFEVSGTYENDRPEGQRRVAGGIRRGTASLAGAGRMWSNVARGGGKPVDVFDAKADALAVIEACGLPMGNIQIEQGGPEWFHPGRSGTIKMGPKIVLGYFGEFHPLTLEALDVSGALCGFEVYLDAMAEPKKKATRTKPALDLSPFQAVKRDFAFVVDKTVESGAIVKAATGADRKLITGINVFDIFEGASVGEGKKSVAIEVQIQPVDRTLTDEDFEALTQKIVASVTKFTGGVLRMTDSNDDKTLSVTGKKTLTLKPSGMSQGTVRQDMGRGRTKAVVVETRKRRPMRPEDEKPITPATPAAPVRAAEPAPAPAPAPRIHPGGQANQRPQQSYQPPRANDRPRPVVLNHLSPEEMDARRRALAESQARDAQDAIRRAEEEKRRAAEEAVRKAAEAEEAARRAVEEAARQAEAAAAAAAPAPVTAEARPNTSPRPAAPAPAARPAPGA--PVRGRRNDGDDDDRGASRGGPARGRVVRPEPAKPVTTRPKTDEERRRGKLTITTADVDGEDAGRSRSLSAMRRRQEKFRRSQVQETREKISREVVLPETITIQELSQRMSERAVDVIKYLMKEGQMMKPGDVIDADLAELIAGEFGHTVKRVSESDVELGIFNIADVEGDRVSRPPVVTIMGHVDHGKTSLLDAIRHANVVAGEAGGITQHIGAYQVEQNGQKITFIDTPGHAAFTAMRARGAQATDIAILVVAADDSVMPQTIESINHAKAAGVPIIVAINKIDKHEADPQKVRNQLLQHEVFVESMGGETLDVEVSAKTGKNLDKLLEAVLLQAEILDLKANPNRTAEGTVIEAQLDRGRGAVATVLVQNGTLKPGQIIVAGDVWGRVRALVNDKGEHMKEAPPAMPVEVLGLSGTPQAGDKFAVVESESRAREISEYRQRLARDKAAARQSGQRGSLEQMMTQMQSTGIKEFPLVIKGDVQGSIEAIAGALEKLGTDEVRARIVHLGAGGITESDISLAEASNAAIIGFNVRANAQARQFAERQGIEIRYYNIIYDLVDDVKAAMSGLLSPERRETFIGNAEILEVFNITKVGKVAGCRVVEGKVERGAGVRLIRNDVVVHEGKLKTLKRFKDEVSEVPMGQECGMAFENYEDMRVGDVIECFRVEHITRTLMSEGIDIKELKRRMDGAVSAFKSDIASLRTGRASANILDPVTIEAYGSRVPLNQVANITVPEPRMLTVSVWDKSMVSAVERGIRESNLGLNPIVDGQSLRIPLPELNEERRKSLVKVAHDYAEKSKVAIRHVRRDGMDGLKKAEKDGVIGQDESRAQSERVQKMTDETISEIDRLLGEKEKEIMQVMSTEGSAVETLTIEEAAAELERLAREIAHHDALYHGKDQPEISDADYDALKRRNDALEARFPELIREDSPSRRVGAAPSVTFSPVVHARPMLSLDNTFSQEDVQDFVASVYRFLGRMPDQSIAFTAEPKIDGLSMSIRYENGRLTTAATRGDGTTGENVTANIRTIAEIPNQLPKGVPAVVEIRGEVYMAKSDFLALNRQMEAEGKQTYVNPRNTAAGSLRQLDAKVTASRKLKFFAYAWGEMSDMPADTQFAMVQTFKDWGFPVNPLMKRLNSVADILAHYDEIGLKRPDLDYDIDGVVYKVDSLELQQRLGFRSRSPRWATAHKFPAEQAFTEVEKIEIQVGRTGALTPVARLKPITVGGVVVTNATLHNEDYIKGIGNSGERIRPEEHDIREGDTVIVQRAGDVIPQILDVVMEKRLAEVKPYEFPKICPVCGSHAVREVNEKTGKMDSVRRCTGGFICRAQATEHLKHFVSRNAFDIEGLGSKQIDFFFENEDPSLQIRTAPEIFTLEKRQQDSLTKLENIDGFGKVSVGKLYAAINERRSIALHRFIYALGIRHVGETTAKLLARSYGTYEAFATAMKEAAPLSGDAWNDLNAIEGIGEVVARAMVEFYKEPRNVEVIGRLLDEVTPAEAEQPVTAGSPVAGKTVVFTGSLEKFTRDEAKARAESLGAKVAGSVSKKTDIVVAGPGAGSKLDKARELGVQTMDEDEWLALIS-------------------------MKQLEAEAEASVESQREIASKAGKHRKRVESKTARGVSIGGSSDPKTRAAAGLNPVGLDISLEDAGSIG-GVTATVEALSKLIESGNPLHKNGKIWTPHRPARPDKSEGGITIRMDSEYKPAGDQPTAIRDLVEGLQSGERSQVLLGVTGSGKTFTMAKVIEETQRPAVILAPNKTLAAQLYSEFKNFFPDNAVEYFVSYYDYYQPEAYVPRSDTYIEKESSINEQIDRMRHSATRSLLERDDCIIVASVSCIYGIGSVETYTAMTFQMNVGDRLDQRQLLADLVAQQYKRRDIDFTRGSFRVRGDTIEIFPAHLEDAAWRISMFGDEIDAITEFDPLTGQKTGDLKSVKIYANSHYVTPRPTLNGAIKAIKEELRLRLAELEKAGRLLEAQRLEQRTRYDIEMLEATGSCQGIENYSRYLTGRDPGDPPPTLFEYIPDNAIVFIDESHVTVPQIGGMYRGDFRRKATLAEYGFRLPSCMDNRPLRFEEWDAMRPDTIAVSATPGAWEMEQSGGVFAEQVIRPTGLIDPPVEVRSARTQVDDVLGEIRETAAKGYRTLCTVLTKRMAEDLTEYLHEQGVRVRYMHSDIDTLERIEIIRDLRLGAFDVLVGINLLREGLDIPECGFVAILDADKEGFLRSETSLIQTIGRAARNVDGKVILYADQVTGSMQRAMDETARRREKQMAYNLENGITPESVKAKISDILDSVYERDHVRADISGVSGKGFADGGNLVGNNLQAHLNALEKSMRDAAADLDFEKAARLRDEIKRLKAVELAAMDDPMAREEAKSMEAKGR------GEGATPSYFSKPSLDDMGPGTDTTTPLFRKNDLDEMTVGRTEKPVIGRVPEKPDDVRPVVRGRVGPGSYEEPGEQKRKGRTKGKTGRPGRMRITIERSNLLKSLNHVHRVVERRNTIPILSNVLLKADGQNLDMKATDLDLEITEATPANVEQAGATTVPAHLLYDIVRKLSDGAEVLLATSTEGGSMTVQSGRSKFSLQCLPESDFPDLTAGTFTHSFKLKATDLKMLIDRTQFAISTEETRYYLNGIFFHTIESNGELKLRAVATDGHRLARADVDAPSGSEGMPGIIIPRKTVGELQKLVDNPEAIVTVEVSDAKIRMTIGSIVLTSKLIDGTFPDYQRVIPTGNDKEMRVDCTTFAQAVDRVSTISSERGRAVKLALSEGQLMLTVNNPDSGSATEEVAVGYDTDSMEIGFNAKYLLDITAQLSGEEAIFLLADAGSPTLIRDTAGDDALYVLMPMRVMAALDGLPPLRDVIQRHGLDARKALGQNFLLDLNLTQKVARTAGALEETTVFEVGPGPGGLTRAILALGAKKVIAVERDARCLPALAEIADHYPGRLEVIEGDALKTDFEALAPGPVKIIANLPYNVGTQLLVNWLLPKAWPPFWQSLTLMFQKEVGERIVAGEDDDHYGRLGVLCGWRTDARMAFDVPPQAFTPPPKVTSTVVHLLPRENPVQCAVANLEKVTQAAFGQRRKMLRQSLKPLGGELLVKAGIDPARRAETLSVEEFCLLANNLMQTVLIVIHLMIVLALVGVVLIQRSEGGGLGIGGGSGFMSARGTANALTRTTAILATLFFLTSLGLGILTRYEGRPSDILNRIPATSGQGNGILDSLGGGQAPASQPAGNGVPSSGAAAPAATAPSTTAPAA-TAPATPAAPAQPSGVPTGQMADLAKIVEDLSSLTVLEAAELSKLLEEKWGVSAAAPVAVAAVGGAGGAAAPEEEKTEFDVILTDAGANKINVIKEVRAITGLGLKEAKDLVEGAPKAVKEGVSKAEAADIKKKLEDAGAKADVKRWYIVHAYSNFEKKVAEDIENKARQKGLEHLFEKILVPTEKVVEVRRGRKVDSERKFFPGYVLVRANLTDEAYHLIKNTPKVTGFLGSDNKPVPIPDYEAERILGQVQEGVERPKASVTFEIGEQVRVSDGPFASFNGTVQDVDEERSRLKVEVSIFGRATPVELEYAQVEKVMSITAERKAALIKEYATAEGDTGSPEVQVAILTERINNLTEHFKDHKKDNHSRRGLLTMVSSRRSLLDYLKKKDEGRYSKLINSLGIRRMFENLQDRLGSILNGLTGRGALSEADVSAALREVRRALLEADVALDVVRSFTDRVREKAVGAEILKSIKPGQMVVKIVHDELIEMLGGEGVGIDLHAPAPVVVMMVGLQGSGKTTTTAKIAHRLSTREKKKVLMASLDTRRPAAQEQLRQLGAQASIDTLPVITGQSPTDIAARAVQAAKLGGHDVVILDTAGRTHIDEPLMVEMADIKKRSNPHEILLVADSLTGQDAVNLARNFDERVGITGLVLTRMDGDGRGGAALSMRAVTGKPIKLIGVGEKMSELEEFHPRRIADRILGMGDIVSLVERAAENIDAEKAAAMAAKMAKGKFDLDDLADQLRQMQKMGGMGGIMGMMPGMAGMKDKMAAAGLDDKLFGRQIAIIQSMTKAERANPDLLKHSRKKRIAAGSGTDAAAINKLLKMHRQMADMMKMMGGKGKGGMMKQMMSGLAGKMGLG--SGMGGMPDLSNIDPRQLEALQKQAEAAGLGKPGGGMPGLGGGLPGLGGAKLPGLGGGFPGLPGLPKKKMVSFGGIARKLFGSSNDRRVRSYQPNVAAINSIEEKTKALTDEQLAAKTVEFRALLAEGKTLDDILIPAFAVVREASRRVLGLRPFDVQLIGGMILHSNAIAEMKTGEGKTLVATLPVYLNALSGKGVHVVTVNDYLAQRDAATMGRVYGFLGMTTGVIVHGLSDEERRAAYACDITYATNNELGFDYLRDNMKYEKNQMVQRGHNFAIVDEVDSILVDEARTPLIISGPLDDRSELYNTIDAFIPLLAPSDYEIDEKQRSANFSEEGTEKLENLLRQAGLLKGNALYDIENVAIVHHINNALKAHKLFQRDKDYIVRNDEVVIIDEFTGRMMPGRRYSEGQHQALEAKEKVQIQPENQTLASITFQNYFRMYDKLAGMTGTAQTEAEEFGNIYNLDVIEVPTNLPIKRIDEDDEVYRTFDEKFKAIIEEILDAHKRGQPVLVGTTSIEKSELLAERMRKQGFNDFQVLNARYHEQEAYIVAQAGVPGAVTIATNMAGRGTDIQLGGNLDMRIERELGELEAGPERDARVQAIVEEIKELKQKALAAGGLYVIATERHESRRIDNQLRGRSGRQGDPGRSKFYLSLQDDLMRIFGSDRMDSMLTKLGLKEGEAIVHPWINKALERAQKKVEARNFDIRKNLLKYDDVLNDQRKVIFEQRLELMESTNISETVSDMRREVIEDLVEKHIPERAYAEQWDAVGLKTGVANILNLDLPIEEWFKEEGIGEDDIRERLTQAANAAFTEKAERFGDDIMHYVERSIVMQTLDHLWREHIVNLDHLRSVIGFRGYAQRDPLQEYKSEAFELFTGLLNNLREAVTAQLMRVELVQQAPAEPEPPLMQAHHLDPTTGEDDFYQASEVIVSPENRNPEDPTTWGKVGRNEACPCGSGKKYKHCHGAFMASKSNPIAFLQQVRSETSKVTWPSRRETMISTVMVLVMVVFAALFFFAADQLIGWVLSFVLNTGMASAAEQLASNLNFSTFAKAEDLKKRLWFTLAALLVYRLGTHIPLPGLNPEAYAQAFRGQAGGILGLFNMFSGGAVQRMAIFALGIMPYISASIIVQLMTSVVPTLENLKKEGEQGRKIINQYTRYGTVVLGALQAYGIAAGLESGQGLVVDPGWFFRISTVLTLLGGTMFLMWLGEQITSRGIGNGISLIIFAGIAAGLPSALAGTLELGRTGALSTGLILLVIIVAIAVIGVIVFVERAQRRLLIQYPKRQVGNRMFQGDTSHLPLKLNTSGVIPAIFASSLLLLPATVAGFANTTAMPAWATSIVAALGHGQPLYMVLYAALIAFFAFFYTAIVFNPKDTADNLKKHGGFIPGIRPGERTAEYIDYVLTRITLIGAIYLVFVCILPEILVSQTGIPLSLGGTSLLIVVSVTLDTVAQIQGHLIAQQYEGLIKKSKLRGGKRGRMPTVNQLIRKPRQANVKRNKVPALQENPQKRGVCTRVYTTTPRKPNSALRKVAKIRLTNGFEVIGYIPGEGHNLQEHSVVMIRGGRVKDLPGVRYHIIRGVLDTQGVKNRKQRRSKYGAKRPKMGQKINPIGFRLGINRTWDSRWFADNAEYGQLLHEDLKMRKFVMSELKQAGISKVVIERPHKKCRVTIHSARPGLIIGRKGADIDKLRKKLSDMTNSETHLNIVEVRKPEVDATLVAQSIAQQLERRVAFRRAMKRAVQSAMRLGAEGIKITCAGRLGGAEIARTEWYREGRVPLHTLRADIDYGTAEAETAFGICGIKVWIFKGEILEHDPMASERRALEGDAQGPADRGDRRRRDNAMALPDFSMRQLLEAGVHFGHQTHRWNPKMKPYIFGDRNNIHIIDLAQTVPMLSRALQVVSDTVARGGRVLFVGTKRQASEIIADSAKRSAQYYVNSRWLGGMMTNWKTISNSIQRLRKLDEILGEAQGFTKKERLNLEREREKLDKALGGIRDMGGTPDLMFIIDTNKEKIAIDEAKRLGIPVVAIIDSNCDPDLIDYPIPGNDDASRAIALYCELISRAAIDGIARQQSSSGRDLGASEVPVEPLEEAMSKRESSKYKIDRRMGENIWGRPKSPVNRREYGPGQHGQRRKGKLSDFGVQLRAKQKLKGYYGDLREKQFRAIFAEAARRKGDTSENLIGLLESRLDAIVYRAKFVPTVFAARQFVNHGHVTVNGVRVNIGSYRCKAGDVIEVREKSKQLVTVLEAVSLAERDVPDYIEVDHNKMVATFGRVPTLSDVPFPVVMEPHLVVEFYSRMAQERRPQREDRQSREERDSEFVDKLVAINRVAKVVKGGRRFGFAALVVVGDQKGRVGFGHGKAREVPEAIRKATEAAKRELIFVPLRDGRTLHHDVHGRHGAGKVLLRSAKVGTGIIAGGPMRAVFETLGMHDVVAKSTGSSNPYNMVRATFDALKHQVHPKDIAAQRGIKYATLQARRASGNASEEMNIIQQLEAEQAAKIEAKRTLPEFSPGDTVRVNVKVTEGNRTRVQAYEGVCIARSGGGLQENFTVRKISYGEGVERVFPVYSPMIESVDVVRRGKVRRAKLYYLRDRRGKSARIVEDTGVRARKLNDAERAAVAEEKARIDAEKVAAAQALAAEKAAAEAAEAKAAAEAAAAAEMSRRHKAEKREINPDPKFGDLVVTKFMNAIMLDGKKSVAENIVYGAFDAVQGKSKQEPLSVFHSALDNIAPHVEVRSRRVGGATYQVPVDVRPERRQALAIRWLIAAARKRNETTMIDRLSGELLDASNNRGSAVKKREDTHKMADANRAFSHYRWMKRTYQPSKLVRKRRHGFRARMSTKGGRKVIAARRAQGRKRLSAMAVPKRKTSPSKRGMRRSADALKAPTYVEDKNSGELRRPHHIDLKTGMYRGRQVLTPKESAMARVKRGVAAHAKHKKVLKAAKGFYGRRKNTIRTAKAAVDRAKQYAYRDRKVNKRNFRALWIQRINAAVREFGLTYGRFIDGLNKAGIEVDRKVLSDMAIHEPEAFGALVAAAKKALEYLKETGTANEFEGAVMGKAKAERRLKDNEAQAVARTLRVSPQKLNLVAAAIRGKKVERALAELEFSRKRIAGAVKKTLESAIANAENNHDLDVDALVVAEAYVGKSIVMKRFHARGRGRASRIEKPFAHLTIVVREVQAAEEAAMNGQNIRIRLKAFDHRILDASTREIVSTAKRTGASVRGPVPLPTRIEKFTVNRSPHIDKKSREQFEMRTHKRLLDIVDPTPQTVDALMKLDLAAGVDVEIKLMARSVWKGPFVDGYLLKKAEKVREGGRAEVIKIWSRRSTILPQFVGLTFGVYNGSKHIPVSVNEDMVGHKFGEFSPTRTYYGHGADKKAKRKMSDTATENGVSTEYGADSIKVLKGLDAVRKRPGMYIGDTDDGSGLHHMVYEVVDNAIDEALAGHADIVTVTLNPDGSVTVTDNGRGIPTDIHSGEGVSAAEVIMTQLHAGGKFDQNSYKVSGGLHGVGVSVVNALSVWLKLKIRRHGKIHEMSFTHGVADAPLKVTGDATGTEVSFMPSSETFTMTEFDYGTLEHRLRELAFLNSGVRILLADKRHSDIKQEEMRYDGGLEAFVSYLDRAKKPLVDKPVAIRGEKDGITVEVAMWWNDSYHENVLCFTNNIPQRDGGTHMAGFRAALTRQVVSYADNSGITKKEKVTLQGEDCREGLTAVLSVKVPDPKFSSQTKDKLVSSEVRPVVESLVNEALNTWFEEHPSEAKILVGKVVEAAAAREAARKARELTRRKGALDIASLPGKLADCSERDPAKSEVFLVEGDSAGGSAKQGRSRENQAILPLRGKILNVERARFDKMLSSQEIGTLITALGTGIGKDEFNAEKLRYHKIIIMTDADVDGAHIRTLLLTFFFRQMPELIERGHLYIAQPPLYKVARGKSVQYLKDEKALEEYLIAQGLEDAALRLGSGEVRTGQDLREVILDALRMRALLDNLHSRYNRAVVEQAAIAGALNAELVSDQARAQALASEVAGRLDIIAEETERGWQGDLAGGLRLERMVRGVKEVVVLDMALIGSSDARHIDQLTARLKEIYQTPPSLHRREGDIEISGPRALLDAIFASGRKGLTMQRYKGLGEMNAEQLWETTLDPNVRSLLQVKVADATDADGLFARLMGDEVEPRREFIQDNALSVANLDIEEMQRSYLDYAMSVIVSRALPDVRDGLKPVHRRILYGMSELGIDWNKKYVKCARVTGDVMGKYHPHGNAAIYDALARMAQPWSLRLPLIDGQGNFGSVDGDPPAAERYTECRLEKAAHSLLDDLDKETVDFRDNYDGTLSEPVVVPAKFPNLLVNGAGGIAVGMATNIPPHNLSEVIDGCIALINDPAIELPELMQIIPGPDFPTGAKILGRAGIRSAYETGRGSVIMRGVATIEPMRGDREQIIITEIPYQVNKATMIEKMAELVREKRIEGISDLRDESDRQGYRVVIELKRDANAEVILNQLYRYTPLQTSFGCNMVALNGGKPEQLTLLDMLRAFVSFREEVVSRRTKFLLRKARERAHVLVGLAIAVANIDEVIRVIRQAPDPQSAREELMTRRWPAEDVESLIRLIDDPRHRINDDLTYNLSEEQARAILELRLARLTALGRDEIGDELNKIGEEIRDYLDILSSRVRIQTIVKDELSAVRDEFGTPRRTEIVDGGLEMDDEDLIAREDMVVTVSHLGYIKRVPLTTYRAQRRGGKGRSGMTTRDEDFVSRLFVVNTHTPVLFFSSRGIVYKEKVWRLPIGTPTSRGKALINMLPLEPGERITTILPLPEDEASWDNLDVMFSTTRGTVRRNKLSDFVQVNRNGKIAMKLEEEGDEILSVETCTDRDDVLLTTALGQCIRFSVDDVRVFAGRNSIGVRGINLGEGDRIISMTIVGHVDAEPWERAAYLKRSAAERRAIGVDEEDIALVGEEVTEEGQLSDERYEELKAREQFVLTVSEKGFGKRSSSYDFRISGRGGKGIRATDTSKTGEIGELVAAFPVDDGDQIMLVSDGGQLIRVPVGGIRIASRATKGVTIFSTAKDEKVVSVERISEPEEDETPVADGDPGGAMATFSQKPAEVEKKWVIIDAEGLVVGRLASIIAMRLRGKHKATFTPHVDDGDNVIVINADKVVFTGKKYSDKVYYWHTGYAGGIKERTARQIIEGRFPERVLEKAVERMVPRGPLGRRQMKNLRVYAGPNHPHEAQQPVALDVAALNKKNVRSAMIQMQTNLDVADNSGARRVMCIKVLGGSKRKYASIGDVIVVSIKEAIPRGRVKKGDVMKAVVVRTAKDIRRPDGSVIRFDTNAAVLIDNKKEPIGTRIFGPVPRELRAKNHMKIISLAPEVLMKLNEIKDNEGSTHSRKRLGRGIGSGSGKTAGRGVKGQKSRSGVAINGFEGGQMPIYRRLPKRGFNNIFASDFVVVSLARIQAAIDAGKLDAKATVDAAALKAAGVIRRAKDGVRVLADGDLKAKITIVVAGASKPAVEKIEKAGGTVTLLAAAEMQKIRKGDKVVMLAGKDKGRTGEVVQVMPKEDRAVVRGVNVVKRHQRQTQTQEAGIINKEAPVHLSNIAIVDKDGKPTRVGFKVVDGKKVRVAKRSGEVIDGMLQPKRTKYRKQFKGRIKGVAKGGSDLAFGEFGLKAQEPNRVNAREIEAARRAITRYMKRAGRVWIRVFPDVPVTAKPTEVRMGKGKGSVEYWACKVKPGRMMFEIDGVSEEIAREALRLGSAKLSVKTRFVQRIAEKRTRKINEGVDPTKLYALTTAIGMVKERAVAKFDETIEVSMNLGVDPRHADQMVRGVVNLPNGTGRTVRVAVFARGAKADEAKAAGADVVGAEDLVEIVQGGKIEFDRCIATPDMMPLVGRLGKVLGPRGMMPNPKVGTVTMDVAGAVKASKGGAVEFRVEKAGIVHAGIGKASFDAKALEENIRAFADAVIKAKPAGAKGNYVKRVAISSTMGPGVKIEVGSVTAMALKTFNPTTPSQRQLVIVDRSSLYKGKPVKALTEGLTKSGGRNNLGRITARFIGGGHKRSYRLVDFKRRKFDIEGTVERIEYDPNRTAFIALVTYSDGEQAYIIAPQRLAAGDKVIASEKAVDVKPGNTMPLQYIPVGSIIHNVEMKPGKGGQIARSAGSYAQLVGRDQGMAILRLNSGEQRLVSGVCLASIGAVSNPDHANINDGKAGRTVWRGKRPHNRGVVMNPVDHPHGGGEGRTSGGRHPVTPWGKPTKGKRTRSNKSTDKMIMRSRHQRKKMRFSNTFLDEIRDRVPISNVIARRVSWDKRKTNVSRGDYWACCPFHGEKSPSFHCEDRKGRYHCFGCGVTGDHFRFLTELEGLSFPEAVQQIADMAGVPMPLADPVMEKREKERGSLIDVMEMATSFFQDQLQTANGAKARAYLRDRGLTGRTIETFRLGYAPDSRNALKEFLAGKGVSKEQIEACGLVVH-ENVPVSYDRFRDRIMFPILSSREKVIAFGGRAMSSDAPAKYLNSNETELFHKGNVLYNFARARRAIQGTIIAVEGYMDVIALYQAGIENAVAPLGTALTENQLELLWKMVPQPVLCFDGDGAGIRAANRAAELALPHLKPGRSVRFALLPDGKDPDDLVRDEGRAPFDKVMSQAKPLSEMLWSREINTGKFDTPEARAELEARLKQLVAVIGDENVRRHYQQDIRDRLNAFFQPQGERR-GSP--RNGRDNAAKAGPKSPSLISDRLARSGPVRGHRDNTALRESVLALTIVNHPALMIDDYDEIAAIEYDSRELQRLWSAMLGAAAAVAGPHLTREYLTERLEFEGFGPLIKSLDQQVRNARLWTATEEAAMEDAREGYRQALAFHKRAKALRRQKMELEREIALATEAGDGEAIVQLIRAQQEVHLEGVRLENQEAIIDGFGVLSGRVKGAATTPLSHIRNFSIVAHIDHGKSTLADRLIQTTGGLAEREMSEQVLDNMEIERERGITIKAQTVRLHYQANNGEKYVLNLIDTPGHVDFAYEVSRSLSACEGSLLVVDASQGVEAQTLANVYQAIDNNHELVTVLNKIDLPAAEPDRIKEQIEEVIGIDASEAVLISAKTGLGIPDVLEAIVHKLPAPKSAGGEKAPLKALLVDSWYDTYLGVMVLVRIIDGVLTKGQTIRMMGTDAKYQVERVGVLTPKMVNVDSLGPGEIGFITASIKEVADTRVGDTITEDKRPTAEALPGFKPAQPVVFCGLFPVDAADFEDLRAAMGKLRLNDASFSFEMESSAALGFGFRCGFLGLLHLEIIQERLEREFDLDLIATAPSVVYQLTMTDGSERELHNPADMPDVVKIAEIREPWIKATIMTPDDYLGGILKLCQDRRGIQTELTYVGTRAMVTYELPLNEVVFDFYDRLKSISKGYASFDYHLEGYRAGNLVKMSILVNGEPVDALSMLVHRTAAEKRGRDMCERLKELIPKHMFKIPIQAAIGGNVIARETISALRKDVTAKCYGGDATRKRKLLDKQKEGKKRMRQFGKVEIPQEAFIAALKMGDEMAKKVAGQLKLQVKAGSANPSPPIGPALGQRGINIMEFCKAFNAATQEMEKGMPIPVVITYYQDKSFTFAMKQPPVSYWLKKEAKITSGSKTPGKGAKAGTLTKAQIKTIAEAKMKDLNAADIEGAMAMIEGSARAMGLEVVGMAVSANRLELLQIADAVAREKVIDREIVLAAMADAIQKAARSRYGTESNIRADINPKTGEIRLQRLLEVVDKAEDYSTQIPLELARDRNPDAALGDFIADPLPPMDFGRIAAQSAKQVIVQKVREAERDRQFDEFKDRVGEIVNGTVKRVEYGNVIVDLGRGEGIIRRDEMIPRENVRYGDRVRAYVYDVRREQRGPQIFLSRTHPQFMVKLFTMEVPEIYDGIIQVKSVARDPGSRAKIAVISNDSSIDPVGACVGMRGSRVQAVVGELQGEKIDIIPWSQDPATFVVNALQPAEVAKVVLDEDAERIEVVVPDEQLSLAIGRRGQNVRLASQLTGWDIDIMTEAEESERRQKEFNERTNLFMDSLDVDEMVGQVLASEGFAAVEELAYVDLDEIASIDGFDEDTAQEIQTRAREYLEKLEAEMDEKRKALGVKDELRQIDGMTAQMMVALGEDGIKTIEDFAGCAADDLVGWTERKNGETKKFEGLFSKFDLSRVEAEQMIVQARLAAGWITEEDLAKGTEEAEQEAMSQNSLRLVEDKSVDKSKALEAALSQIERSFGKGSIMKLGSNENVVEIETVSTGSLGLDIALGIGGLPKGRIIEIYGPESSGKTTLALQTIAESQKKGGICAFVDAEHALDPVYARKLGVDLQNLLISQPDTGEQALEITDTLVRSGAVDVLVVDSVAALTPRAEIEGEMGDSLPGMQARLMSQALRKLTASISKSNCMVIFINQIRMKIGVMFGSPETTTGGNALKFYASVRLDIRRIGSVKEREEVVGNQTRVKVVKNKMAPPFKQVEFDIMYGEGVSKTGELVDLGVKAGIVEKSGAWFSYNSQRLGQGRENAKTFLRDNPDLAREIELALRQNAGLIADRFLQNGGPDDAAAEMMAQTLSFNGRRRVRKFFGKIPEVAEMPNLIEVQKASYDQFLMVEEPKGGRPDEGLQAVFKSVFPITDFSGASMLEFVSYEFEPPKFDVDECRQRDLTYAAPLKVTLRLIVFDIDEDTGAKSIKDIKEQSVYMGDMPLMTNNGTFIVNGTERVIVSQMHRSPGVFFDHDKGKSHSSGKLLFAARVIPYRGSWLDIEFDAKDIVYARIDRRRKIPVTSLLMALGMDGEEILDTFYTKSLYKRDGEGWRIPFKPETLKGAKAITEMVDADTGEVVVEAGKKLTPRLLRQLSDKGLKALKAGDDDLYGNYLAEDIVNYSTGEIYLEAGDEIDEKTLAVILANGFDEIPVLGIDHINVGAYIRNTLSADKNENRQDALFDIYRVMRPGEPPTMESAEAMFNSLFFDAERYDLSAVGRVKMNMRLDLSVEDTVRTLRKDDILAVVKMLVELRDGKGEIDDIDNLGNRRVRSVGELMENQYRLGLLRMERAIKERMSSIEIDTVMPQDLINAKPAAAAVREFFGSSQLSQFMDQVNPLSEITHKRRLSALGPGGLTRERAGFEVRDVHPTHYGRICPIETPEGPNIGLINSLATFARVNKYGFIESPYRRIVDGKVTNDVLYLSAMEEAKYYVAQANAELNADGSFVDEFVVCRHAGEVMLAPRDSMNLMDVSPKQVVSVAAALIPFLENDDANRALMGSNMQRQAVPLLRAEAPFVGTGMEPVVARDSGAAIGARRGGVVDQVDATRIVIRATEDLEAGKSGVDIYRLQKFQRSNQNTCVNQRPLVTVGDVVNRGDILADGPSTDLGDLALGRNALVAFMPWNGYNYEDSILLSERIVADDVFTSIHIEEFEVMARDTKLGPEEITRDIPNVSEEALKNLDEAGIVYIGAEVQPGDILVGKITPKGESPMTPEEKLLRAIFGEKASDVRDTSMRMPPGTYGTIVEVRVFNRHGVEKDERAMAIEREEIERLAKDRDDEQAILDRNVYGRLIDMLRGQVSIAGPKGFKKGTELSNAVVSEYPRSQWWMFAVEDEKVQSELEALRGQYDESKSRLEQRFMDKVEKVQRGDEMPPGVMKMVKVFVAVKRKIQPGDKMAGRHGNKGVVSRIVPVEDMPFLEDGTHVDVVLNPLGVPSRMNVGQILETHLGWACAGMGRQIGELIEAYKANGNIEPLRKTIGDVVGAGPKAEQVHEFDDESVLRLADQWKRGVSIATPVFDGANEGDVNDMLRLAGLKDTGQSTLYDGRTGEQFDRQVTVGYIYMLKLNHLVDDKIHARSIGPYSLVTQQPLGGKAQFGGQRFGEMEVWALEAYGAAYTLQEMLTVKSDDVAGRTKVYEAIVRGDDTFEAGIPESFNVLVKEMRSLGLSVELENTKLDEQATQLPDAAEMIQKNWQELIKPNKVEFSSSRTRATLVAEPLERGFGLTLGNALRRVLLSSLRGAAVTAVQIDGVLHEFSSIPGVREDVTDIVLNIKEIAIKMDGDDAKRMVVRKQGPGVVTAGDIQTVGDIEILNPEHVICTLDEGAEIRMEFTVNNGKGYVPAERNRAEDAPIGLIPVDSLYSPVKKVSYKVENTREGQVLDYDKLNMTIETDGSITGEDAVAFAARILQDQLGVFVNFDEPQKETEEEAVTELAFNPALLKKVDELELSVRSANCLKNDNIVYIGDLIQKTEAEMLRTPNFGRKSLNEIKEVLASMGLHLGMEVPAWPPENIEDLAKRYEDQYKAQTLSAADRAKLEALIGHDFAEKERLDRALTHASARKGSNYERLEFLGDRVLGLCIAELLFRTFGTAGEGELSVRLNQLVSAETCAAVADELNLHLYIRTGADVKKLTGKRMMNVRADVVESLIAAIYLDGGLEVARRFILRYWQGRAVRADGAKRDAKTELQEWSHAKFGVTPIYRVDERSGPDHDPRFRVTVEVAGIKPESGVERSKRAAEQVAATKMLEREGIWQQSPAGNMAKVIGIDLGTTNSCVAVMDGKDAKVIENAEGARTTPSMVAFSDDGERLVGQPAKRQAVTNPTNTLFAVKRLIGRRYEDPTVEKDKHLVPFSIVKGDNGDAWVEANGKGYSPAQISAMILQKMKETAESYLGEKVEKAVITVPAYFNDAQRQATKDAGKIAGLEVLRIINEPTAAALAYGLDKKDGKTIAVYDLGGGTFDISILEIGDGVFEVKSTNGDTFLGGEDFDMRLVEYLVAEFKKDNGIDLKNDKLALQRLKEAAEKAKIELSSSQQTEINLPFITADASGPKHLTLKLTRAKLESLVDDLVQRTIAPCKAALKDAGVTAAEIDEVVLVGGMSRMPKVQEVVKQLFGKEPHKGVNPDEVVALGAAIQAGVLQGDVKDVLLLDVTPLSLGIETLGGVFTRLIERNTTIPTKKSQTFSTAEDNQQAVTIRVSQGEREMAADNKLLGQFDLVGLPPSPRGVPQIEVTFDIDANGIVQVSAKDKGTGKEQQIRIQASGGLSDADIEKMVKDAESHAAEDKKRRETVEAKNQAESLIHSTEKSLKDYGDKVSEADRTAISDAIAALKSSTEATEADAEDIKAKTQTLMEVSMKLGQAIYEAQQAEGGAADASADNVVDADYEEIKDDDRKKSAMNQEVMNLFNGQVPAQNFDSIRISIASPEKILSWSYGEIKKPETINYRTFKPERDGLFCARIFGPIKDYECLCGKYKRMKYKGIICEKCGVEVTLSRVRRERMGHIELAAPVAHIWFLKSLPSRISTLLDMTLKDVERVLYFENYIVTEPGLTALKEHQLLTEEEYMLAVDEYGEDQFTAMIGAEAIYEMLASMNLEKIAGDLRSELADTTSDLKQKKLMKRLKIVENFMESGNRPEWMIMKVVPVIPPDLRPLVPLDGGRFATSDLNDLYRRVINRNNRLKRLIELRAPGIIIRNEKRMLQESVDALFDNGRRGRVITGANKRPLKSLSDMLKGKQGRFRQNLLGKRVDYSGRSVIVTGPELKLHQCGLPKKMALELFKPFIYARLDAKGYSSTVKQAKKLVEKEKPEVWDILDEVIREHPVLLNRAPTLHRLGIQAFEPTLVEGKAIQLHPLVCTAFNADFDGDQMAVHVPLSLEAQLEARVLMMSTNNILHPANGAPIIVPSQDMVLGLYYLSILNQNEPGEGMAFSDLGELHHALESKVVTLHTKIRGRFKSVDEDGKPYSKIYETTPGRLLIGELLPKNGKVPFDICNQEMTKKNISKMIDTVYRHCGQKDTVIFCDRIMQLGFSHACRAGISFGKDDMVIPATKAKIVADTENLVKEYEQQYNDGLITQGEKYNKVVDAWGKATEKVAEEMMARIKAVEFDENTGRQKPMNSIYMMSHSGARGSPNQMRQLGGMRGLMAKPSGEIIETPIISNFKEGLTVNEYFNSTHGARKGLADTALKTANSGYLTRRLVDVAQDCIVTHVDCGTETGLTMTAIVDAGQVVASLGARILGRTALDDIDHPVTGERIVDAGKMILEPDVIEIEKAGIQSIRIRSALTCEIQTGVCSVCYGRDLARGTPVNMGEAVGVIAAQSIGEPGTQLTMRTFHLGGTATVVDQSFLEASYEGTVQIKNRNVLRNSEGSLVAMGRNMTVQILDERGVERSSQRVAYGSKLHVDEGDKVKRGQRLAEWDPYTRPMMTEVAGTVQFEDLVDGLSVLEATDESTGITKRQVIDWRSTPRGSDLKPAIVIKDASGNVAKLSRGGDARFLLSVDAILSVEPGTKVSQGDVLARSPLESAKTKDITGGLPRVAELFEARRPKDHAIIAEIDGTIRLGRDYKNKRRVIIEPAEDGVEPVEYLIPKGKPFHLQDGDYIEKGDYILDGNPAPHDILAIKGVEALASYLVNEIQEVYRLQGVVINDKHIEVIVRQMLQKVEITDAGDSTYIVGDNVDRIELEDVNDHLIEQGKKPASGEPVLLGITKASLQTPSFISAASFQETTKVLTEAAIAGKTDGLQGLKENVIVGRLIPAGTGGTMTQIRRIATSRDELILEERRKGTGAAVATPMLQDMAENAPAAEERLSQDAASTGTGYRVLARKYRPKDFTDLMVGQEPMVRTLTNAFETGRIAQAYMLTGVRGVGKTTTARILARALNYKTIDKPTIDLRTPGEHCQAIMEGRHVDVIEMDAASHTGIDDVREIIEQVRYRPVSARYKVYIIDEVHMLSTQAFNGLLKTLEEPPEHVKFIFATTEIRKVPITVLSRCQRFDLRRISASDLVGLFTTIAAKEGIEAEPDALAMIARAAEGSARDGLSLLDQAIAHGAGAVQAEAVRGMLGLADRARIVDLFQHIVKGDVAGALGEFQSQYEAGANPVVVLTDLADFTHLVTRLKYVPDAANDPSLSEIERTKAAEFAKSIAVTTLSRIWQMLLKGIPETEGSSRTAGAAEMVLIRLAHAAHLPAPEDAARRLAEFSGDNGGSRPSSAPSGGG-GGGTRVPYQSSVAARAPDIAPSKPQPSVPVAMLRAVPSSPETTPVGRIEAKPAEAPKPLVKVNSVGDIVNLATEKRDAKLKAMVRNFVRPVRIEPGRLDVSLTEGAPTTLLNELAVKLKEWTGIHWIVSLSRDEGQPTLVEAEARTREQHVIDARQDPDVAAILAHFPGAKIIDVRVRAPEPEEEGEVKPPAAAESEEGDILPGDDIESPREAFLTSLQSPACILVAISGGSDSTGLLLLLAEAMKAAPDLEMSLCAATVDHGLRAGSADEAREVAALCASLGIPHMIARWQGEKPKTGIMAAAREARYSLLADAAEALGANLIVTGHTLDDQRETLRMRGMRTEQLGIADAVLFDRRLWILRPLLFATRADIRAFLRARGVRWIDDPSNEDIRYERVRTRRRLTLSSRAGEWLDRHFQLHGGVLGQVMPEGLDRAVLDYTLGRLTAVFGGQPFVPGRVQMDRILAFASGSGLGRMTAGRVVFDLRRDGLYLARENRGIMPLVLRPGEAGVWDGRFRVENRLGTTISVEASMRNESCAPKNLPKAAWKRAIASAPALSS-GAYLSSKSALTAELTPYFAPFDRFLTRFDFIFADRLSAVFAMAPYAGLPLIDGKTMKFLDEAKVYIRSGDGGAGSVSFRREKFIEFGGPDGGDGGRGGDVWVEAVNGLNTLIDFRYQQHFKATIGTHGMGRNRTGANGSDVTLKVPVGTQIFEEDRETMICDLTEEGQRYCLAHGGNGGFGNAHFKTSVNQAPDWANPGLPGEEKTIWLRLKLIADAGLVGLPNAGKSTFLASVTRARPKIANYPFTTLHPNLGVATVDEREFILADIPGLIEGAHEGVGIGDRFLGHVERTRVLLHLVSAQEEKVGKAYKTVKHELEAYGNELTDKPEIVALSQIDVLDEAELKKKTKELAKACGRTPFQISAVTGRGMTEVLRALRDIIVQENAE-EKPAMKPAKSSPVQIARRGLMLVISSPSGAGKSTIARTLLETDKHIGLSVSVTTRPRRPSEVEGVHYHFKSVREFERLRDSDALLEWAEVHGNFYGTPREPVEQAMAEGRDMLFDIDWQGAQQLQEKMSADVVSIFVLPPTMTELQSRLHRRAEDSEEVIQTRLANSRAEIAHWREYDYVIVNDDLNTAFDAVQSIVKAERLRRDRRHGMFDFVRELLEETPMSFTVAIVGRPNVGKSTLFNRLVGKKLALVDDTPGVTRDRRPGDARLMGLTFTIIDTAGLEEADEESLQGRMRAQTEAAIDEADLSLFVVDAKNGLTPVDTALAEMLRRRGKPVVLVANKSEARGSDSGFYDAYTLGLGEPTPISAEHGQGMLDLRDAIVEAIGKDRAYA-KEDVAVTDVDIPPSENEADEPAYDETKPLRVAIVGRPNAGKSTLINRFLGEDRLLTGPEAGITRDSISVEWDWRGRTIKMFDTAGMRRKARVTEKLEKLSVADALRAIRFAETVVIVFDATIPFEKQDLQIVDLVLREGRAAVLAFNKWDMIEDQAVLADLREKTDRLLPQARGIRAVPISGQTGWGLDKLMQSIIDTDRVWNKRISTARLNRWLETQQIQHPPPAVSGRRIKLKYMTQVKARPPAFMISCTRSDALPESYTRYLINGLRADFDMPSVPIRIHFRSPDNPFESKKKR
>Rhizobium_leguminosarum_bv._viciae_3841.faa
MPSFKTLDDLSDIRGKRVLVRVDLNVPVKDGKVTDVTRIERVAPTILELSEKGAKVILLAHFGRPKDGPSSDLSLSLIAPSVEEVLDHAVLTASDCIGEAAASAVAAMNDGDILLLENTRFHKGEENNDSDFTKALAANGDIYVNDAFSAAHRAHASTEGLAHHLPAYAGRTMQAELEALEKGLGDPARPVVAIVGGAKVSTKIDLLMNLVKKVDALVIGGGMANTFIAARGTNVGKSLCEHDLAETAKQIMIEAATAGCAIILPEDGVIAREFKAGAANETVDINAIPADAMVLDVGPKSVEAINAWIERAATLVWNGPLGAFEIGPFDAATVAAAKYAAGRTIAGKLTSVAGGGDTVSALNHAGVADDFTYVSTAGGAFLEWMEGKELPGVAVLMTDLRHYDVIVSPAITEKSTLVSENNQVVFNVAKQATKPEIKAAVEALFGVKVTAVNTLLRKGKTKRFRGFVGKQKDVKKAVVTLAEGQTIDVSTGLMAEAKYEPRLKKEYVERIRKALQEQFSYANEMMIPKLDKIVINMGVGEATADSKKPTVAAADLAAIAGQKPVITRARNSIAGFKVREQMPIGAKVTLRGARMYEFMDRLVNIALPRVRDFRGLNPKSFDGRGNFAMGIKEHIVFPEINYDKVDQMWGMDIIVCTTATTDDEARALLKEFSFPFRQMRSGVIAQKVGMTRVYNDAGEHVPVTVLRMEGCQVVATRTVEKNGYTAVQLGAGQAKVKNTSKAMRGNFAIANVEPKAKLTEFRVSEDQLLEVGTEIKAGHFAAGQLVDVTGTTIGKGFAGAMKRHGFGGLRATHGVSVSHRSHGSTGSRQDPGKVFKNKKMAGHMGQTRVTTQNLEVVSTDEDRGLILIKGAVPGSKGAWIIVRDAVKSAMSRIGKKPVQVPAGITATVDGQKVTAKGPKGELFFVANDEISLKLENNAVVVTPVNQTKDARSKWGMSRTMIEGIFKGVKDGFERKLEINGVGYRAAMQGKNLQLALGFSHDVIYEPPVGISIVVPKPTEIVVSGINKQQVGQVAAEIREYRGPEPYKGKGVKYADERIVRKEGKKKMPKRILQGVVVGDKNEKTVVVRVERRFAHPLLQKTVRRSKKYKAHDENNQYKIGDTVSIEECAPISKDKRWTVISAQGKLSSLKDLGTVSEAAAPAHVRKVDSLGRSYATGKRKNAVARVWVKPGSGKITVNGKEFAEYFARPVLQMILRQPIVAAARDGQFDIVATVAGGGLSGQAGAVRHGVSKALTYFEPGLRAVLKKGGFLTRDSRVVERKKYGKAKARRSFQFSKRMTMTDPLGDMLTRIRNGASRRKSSVSTPASKLRARVLDVLQSEGYIRGYSVVDFGNGKSELSIELKYYEGASVIREIGRVSKPGRRVYVSVKSIPQVANGLGITILSTPKGVMADHQAREQNVGGEVLCSVFMAKEAVRVRRRERKNISSGVAHVNSTFNNTMITITDAQGNAIAWSSAGAKGFKGSRKSTPFAAQIAAEDCAKKAQEHGMKSLEVEVCGPGSGRESALRALQAAGFMITSIRDVTPIPHNGCRPRKKRRVMARIAGVNIPTAKRVVIALTYIHGIGPKFAQEIVAKVGIPAERRVHQLTDAEVLQIREAIDRDYQVEGDLRRDTAMNIKRLMDLGCYRGLRHRRGLPVRGQRTHTNARTRKGPAKAIAGKKKMERAEKREFVTELNEVFKASGSVVVAHYAGATVAQMNDFRSKMRAAGGTVKVAKNRLAKIALQGTEAEGMSNLFKGQTLIAYSTDPITAPKVVMDFAKTNDKIIVLGGAMGTTTLNADAVKSLATLPSLDELRAKLLGMIQTPATRIAGVVAAPASQLARVFAAYAKKDEAAMEFNVKTLEGKDAGKVSLSDAIFGLEPREDILARVIRWQLAKKQQGTHKAKGRAEVSRTGAKMYKQKGTGRARHHSARAPQFRGGGKAHGPVVRSHEHDLPKKVRALGLRHALSAKIKADDVIVIDNLVAAEAKTKSLASVFETLGLTNALFIGGAELDGNFKLAAQNIPNIDVLPIQGINVYDIVRRGKLVLSKAAVEALEERFKMSVKSAALAALASAYEL--------NGLEAGPCVVRSAR-PEFGDLQCNDVMRLAKSAEKNPRLLAAEVAEAARS-ALFEDVSVAGPGFVNFRLADAVVAAEATAMLADPSLAAE--KADPMRTVIDFGGPNVAKALHVGHLRSFVIGESLRRILVEIGHDVLSDIHLGDWGLQMGKLLLGAAL----AAGWKAGDLTSFIDPLAFEAMTVEELGALYMSGNAACEDEALLALARRMRAISLASISDTAEMLDAHFDLLQGESDAHAE----VAPMLDDLMARGLARQSE-----GALIID--------VSADGLPDNVPPLLLKSDGAALYGTTDLATLRQRVEIGARQIVYCTDDRQALHISSVFSAAR--KAGYAEGVELRHATFGTVRGNDGRPFKTRDGFAASLREMIDVVGLGALKFADLSTPRKTGYVFDIDKISSEGRTGP--YLQYAYARICSILDKAEEA-------GITPAADTVSISHPSERAVLIECLWYPHSLSEAARHLEPFEIADRAYQVADAFSRFY---TDCPVLK------AEDPSGRLATCKLVARVIGKCLELLGIGTVRRM-MTDDTTKNGPDATAADAAADATAYVE-NETAQQEPAQPDPIELLKAENGELRDRYLRLAAEMDNLRRRTEREVKDAKSYSVAGFARDMLAVSDNLRRALDAISPETKATADAGLSTLIEGVEMTERAMLSALERHGVRKLEPVGQKFDPNFHQAMFEVPNPDVPNNTVVQVVQAGFTIGERVLRPAMVGVAKGGPKPAEAETNSVFDEKDAMVANPGGGSTDAGGGPVRHIPVLLDEVLAALAPAPGKFILDGTFGAGGYSSAILAAGAEVIALDRDPTAIAAGQAMVAAHGGRLRLVHSQFSHLADHAPQGGLDGVVLDIGVSSMQIDEAERGFSFQKNGPLDMRMSAEGVSAADVVNRAKVADLIRIFHFLGEESQAPRIAHAIEKRRAEKPFETTRDLAGLIELVTPRKMKDKIHPATRVFQALRIFVNDELGELAQALFAAETALKPGGRLVVVTFHSLEDRIVKKFFSDRAGKASGSRHLPVAHERAATFEAVGKPMVSASEAEAEINPRARSAKLRAGLRTYAAAEAADMSLFGFPNLASLGKLGGMPKMKTKSSAKKRFKITATGKVKAAAAGKRHGMIKRSNKFIRDARGTMVLAEPDGRKVIKNYLPNGLMALKIRLARGGSKKRPYYHVVLADARSPRDGRFLENLGSWNPMLAKDDEKRVQLNAERIKHWIEHGAQPTDRVLRFLDEAGVAKREVKNNPVKAKPGKRAQERAAEKAQKVADAAAAAADA------------------------------------------------------------------------------------------------MKASDVRAFTADQLKDELAKLKKEQFNLRFQKATGQLEKSSRINEVRKDIARVKTIARQKAAEVKAMAKLPVEKMRELERRFGEIEARMSAGPAADVYVKLASEYSELQPVVTKIRVYEKAVTELADLETLLEDRSVDREMRDLAELELPEVKEQIEALEQEMQILLLPKDAADEKSAILEIRAGTGGSEAALFAGDLFRMYERFAAEKGWKVEVLSASEGEAGGYKEIIATITGKGVFAKLKFESGVHRVQRVPETEAGGRIHTSAATVAVLPEAEEIDIEIRAEDIRIDTMRSSGAGGQHVNTTDSAVRITHLPSGIVVTSSEKSQHQNRAKAMQVLRSRLYDAERQRADSERSADRKSQVGSGDRSERIRTYNFPQGRVTDHRINLTLYKLDRMMEGEIEEVVDALMADYQASQLAQLGEQQMANTTSAKKATRKIARRTDVNKARRSRVRTFVRQVEEAIASGDAAKAKEAFLAAQPELARAASKGVLHSNTASRKVSRLAARVKALSMAELDIQISVEDIGWPGEETLLSFCERVLGAAAVYLRDSEKQPFPTMAPEVSLVFTDDASIQDINAEWRGKDKATNVLSFPAFPPGKMPGPMLGDIIIARETLEREAAELEKSFDDHLTHLLVHGFLHLLGYDHMNSAEAEIMEGLETRILAQLGLSDPYEGQMRHGKAGRKLNRTASHRKAMFANMAASLITHEQIVTTLPKAKEIRPIVEKLVTLGKRGDLHARRQAISQIRDAAVVSKLFDTIATRYATRNGGYLRIMKAGFRQGDNAAMAVIEFVDRDAYAKGAADKARVAAEEQAVAAMASRKEALARRANRVRRHLKSVANGRPRLSVHRSSKNIYAQVIDDVAGKTLASASTLEKDLRGSLKTGADTAAATVVGKLLAERASKAGVTEVVFDRGAFIYHGRIKALAEAAREGGLTFMFAVIKTGGKQYRVAANDVLTIEKLEATAGDSIEFTEVLVIGEGADAAIGAPFVTGASVKAEVVEQNRGKKVIAFKKRRRQNSKRSRGHRQHHTVVRITDIVAAMAHKKAGGSSRNGRDSQSKRLGVKKFGGEAVIAGNIIVRQRGTEWHPGSNVGLGKDHTIFALTAGNVNYRTKANGRVYVSVMPKAEAAEMALSFIKKVFTFGKPAEEPVPAVERELEPRSRDEDLPVADDPDTAGGPAPLSLLEAEAEAEVAEQPPSVPLGHLPHEAADPVETGAPISPPVGEMPGRAEGGGPEVEPILPRGFATGPKVVEPEPVVLQPKLSWFQRLRNGLARTSSQLTGQITALFTKRKLDDETLQDLEDLLIQADLGVETAMRVTDTLASERYGKDVTGEDVSRIMASEIAKVLKPVARPLQLDLSHKPHVILVVGVNGTGKTTTIGKLAAKLSGAGLKVMLAAGDTFRAAAIEQLKIWADRTKSEFIGTKLGADAAGLAYDAFEQAKAKKCDVLIVDTAGRLQNKAELMAELEKIVRVLGKLDPDAPHTVLQTLDATTGQNALSQVEIFRNVAGVNGLIMTKLDGTARGGILVAISAKHKLPVYFIGVGEGVEDLEPFEAEDFAHAIAGPTSSAPSQRMLRIGEQVRAAITQVLQRGEVRDDVIEATVISVSEVRMSPDLKIATAYVTPLGVSDHSIVIEALNRHARFIRGRLGPQLRQMKYMPEVRFRDDTSFDNYKKIDELLRSPEVSRDLDGDND--------MVNKVVAENRKARFNYEIIDTYEAGIVLMGTEVKSLREGKANIAESYASDEGGEIWLINSYLPEYLQANRFNHEPRRRRKLLLSGREIHRLRSAINREGMTLIPLKIYFNDRGRAKMELALAKGKKLHDKRESEKERDWNRQKSRLLKAHGMGFKCGIVGLPNVGKSTLFNALTKTAAAQAANYPFCTIEPNTGEVAVPDPRMRKLADIAKSKELIPTRISFVDIAGLVRGASKGEGLGNQFLANIREVDAIVHVLRCFEDSDITHVEGRINPVADAETIETELMLADLESLERRTEQTRKRATSKDKDSVAMLPIMEGSLKLLNEGKPVRTLLSTLDAEEIVILKSLNLLTSHPVLYVCNVAEGDASTGNEFTDAVAIMAKEQGAETVVISAAIESEVAQLPDEEAKEFLSALDLDEAGLDRLIRAGYKLLHLITYFTVGPKETRAWTIERGTKAPQAAGVIHSDFERGFIRANTIAYDDYIKYNGEVGAKDAGKARDEGKEYVVQDGDVIHFRFNTMQVIETLAEGLKREIKVVIPAKDMQDKMNERLADVKDKVRINGFRPGKVPAAHLKKVYGKSIMADLVNEIVREQPAAILSSRGEKSATQPEIAMTEDKDEADKILAAEQDFEFTLSYEVLPPIELKSVKGIKVTREVIDISDDEVNEQVLKVAESARAYETKGKAANGDRITMDYVGKVDGEAFEGGTDQGAELVLGSGRFIPGFEDQLVGVKAGAEKTITVTFPADYPAKNLAGKEATFDVTVKEVAAPADVEINDELASKLGIESADRLKEIVRGQIESQYGSLTRQKLKRQILDQLDEMYKFETPNSLVDAEYNGIWSQVNNDLAQSGKTFEDEDTTEEKAREEYKTLAERRVRLGLVLSEIGEKAGVEVSEDEMQRAIYDQLRQYPGQEKQILEFFRSQPGAAASIRAPIFEEKVIDHLLTEIDVTDKKVTKEELLAEEEGEAKAETKKAAPKKKAAAKAEAADAGEAPKKKAAPKKKAADESAEMSEITAAMVKELREKTGAGMMDCKKALAETAGDMEAAIDWLRAKGIAKADKKSGRTAAEGLIGVSSQGTKAVVVEVNSETDFVARNDAFQELVRGIAKVAVSTDGTVDAVAAATYPASGKSVSDTIKDAIATIGENMNLRRSVALSVEDGVVATYIHNAVSDGLGKLGVLVALKSTGDKEALNAIGRQVAMHIAATAPLAIRPEEVDAAVAERERNVFIEQSRASGKPDNIIEKMVDGRMRKFFEEVALLSQAFVINPDLTVAAAIKEAEKAVGAPIEVAGMARLLLGEGVEKEETDFAAEVAAAVKGMLKIGLTGSIGMGKSTAAKLFADAGIPVNDSDAVVHDLYAGEAAPLVNAAFPGTMKDGAVDRRELGRQLALDPDGFKCLEAIVHPLVRKRETEFLKRQRATGADMVLLDIPLLFETGAEARVDVVVVVSTDPQIQRQRVLAREGMTEEKFDMILSRQTPDAEKRRRADYLIDTSHSIATTRERVFEIVADLKTRIAKGMQVILLERISKLGQMGETVKVRDGFARNYLLPLGKALRANAANKTRFEAERATLEARNLERKSEAQTVADVLDGKSFIVVRSAGETGQLYGSVAARDVVDILGAEGFNIGRNQVHLNTPIKSIGLHKVELQLHAEVEIHVELNVARSAEEAERQSKGEELTSVDAIYGVDEDALRPEDFFDPEAEDEAMSETSSAPVRRPFHRRRKTCPFSGANAPRIDYKDVRLLQRYISERGKIVPSRITAVSQKKQRELAQAIKRARFLGLLPYVVMALYEHVFLARQDISAQQVDALVEQYKGVIEANGGKVGRIENWGLKSLTYRIKKNRKAHYALMDIDAPAAAVQEMERQMRISEDVLRYMTIAVEKHEEGPSAMMQKRDR-PREGG-RGPREGGFGDRDRGPRPPREGGFGDRDDRRRPREDRRRPFKAPVKDGPRSNREIRIPKVQLIGADGENMGVVPTDQALRMAEEAGLDLVEISPNVEPPVCKILDLGKLKYANQKKAAEARKKQKIVEVKEIKMRPNIDTHDYEVKMKAMGRFFDEGDKVKVTLKFRGREMAHQELGMKLLQQVKADTIEFAKVEAEPKLEGRQMMMVLAPKMSEFKSDFLRTLKERGFIHQVSDESGLDDLFAKETVTAYIGFDPTAPSLHAGSLIQIMMLHWMQKTGHRAISLMGGGTGMVGDPSFKEEARQLMTVDTIEGNIASIKRVFSNYLNYGDGPKDALMINNAEWLRSLNYLEFLRDVGKHFSVNRMLSFDSVKTRLDREQSLSFLEFNYMILQAYDFVELAKRYDCRLQMGGSDQWGNIVNGIDLGHRMGTPQLYALTSPLLTTSSGAKMGKSATGAVWLNADMLSAYDFWQYWRNTEDADVSRFLKLYTTLPMDEIARLAALGGSEINEVKKILATEVTAILHGREAAEQAAETARKTFEEGSLSENLPSVDIPATELDGGIGLLSLIVRAGLASSNGEARRHVQGGAVRINDEAVSDERKMIGSGEITADGVIKLSLGKKKHILIRRAMARYVFITGGVVSSLGKGIAAAALGALLQARGYRVRLRKLDPYLNVDPGTMSPTQHGEVFVTDDGAETDLDLGHYERFTGRSATKTDNITTGRIYKNIIDKERRGDYLGATVQVIPHVTNEIKDFVIEGNDDYDFVICEIGGTVGDIEAMPFMEAIRQLGNDLPRGTAVYVHLTLMPYIPAAGELKTKPTQHSVKELQALGIHPDILLVRADREIPEAERRKLSLFCNVRPSAVIQALDVANIYDVPIAYHKEGLDDEVLAAFGIEPAPKPRLDPWEEVCNRIRTPEGEVTIAIVGKYTGLKDAYKSLIEALHHGGIANRVKVNLEWIESEVFEKEDPAPYLEKVHGILVPGGFGERGSEGKIHAARFARERKVPYFGICFGMQMAVIEAARNLADVSGASSTEFGPTKEPVVGLMTEWVKGNELQKRTAAGDLGGTMRLGAYKAALKKGTKISDIYGSTDISERHRHRYEVNVDYKDRLENCGLVFSGMSPDGVLPETIEYPDHPWFIGVQYHPELKSRPLDPHPLFASFIEAATEQSRLVMSGVNDIRSTFLDYFKKNGHEIVPSSPLVPRNDPTLMFTNAGMVQFKNVFTGLEKRPYSTATTSQKCVRAGGKHNDLDNVGYTARHLTFFEMLGNFSFGDYFKENAIELAWKLVTEGFDLPKNRLLVTVYSEDEEAATLWKKIAGFSDDKIIRISTSDNFWQMGDTGPCGPCSEIFIDQGENVWGGPPGSPEEDGDRFLEFWNLVFMQFEQTEPGVRNPLPRPSIDTGMGLERMACILQGVQSVFDTDLFRTLIGTIEDTMGVKAEGS--ASHRVIADHLRSSAFLIADGVLPSNEGRGYVLRRIMRRAMRHAQLLGAKEPLVYKLLPTLVQQMGRAYPELVRAEALISETLKLEENRFRKTLERGLSLLSDATTDLAKGDMLDGETAFKLYDTYGFPLDLTQDALRAREIGVDISGFTDAMQRQKAEARSHWAGSGEKATETVWFELKEKHGATEFLGYDTETAEGVVQAIVKDGAVAAEASAGDKVQIVVSQTPFYGESGGQMGDTGVISSDHGKIEISDTQKRGEGLFVHQGTVVDGVFKDGDAVVLTVDHARRSRLRANHSATHLLHEALREVLGTHVAQKGSLVAPERLRFDVSHPKPMSAEELKIVEDMANEIVLQNSPVTTRLMSVDDAIAEGAMALFGEKYGDEVRVVAMGEGVRGAKAGKPYSIELCGGTHVGATGQIGLIRVLGESAVGAGVRRIEAVTGESAREYLAEQDERVKTLAASLKVQPGEVLSRVEALMDERRKLEKELADAKRKLAMGGGQGGSVDAVREVAGVKFLGKAISGVDPKDLKGLADDGKTSIGSGVVALVGVSDDGKASAVVAVTPDLVQRYSAVDLVRIASAALGGKGGGGRPDMAQAGGPDGSKADEAIEAVAVALAMKQSILFERVSARLKAQVGPDVYASWFARLKLHSVSKSVVRLSVPTTFLKSWINNRYLDLITGLFQAEDPEILKIEVLVRTATRHGTKALDEVVAPEPAAP-TQMRRPTSAQPAGQAVQQAVSAVAAARPASFGSPLFGSPLDSRFTFDTFVEGSSNRVALAAAKTIAEAGQGAVRFNPLFIHSTVGLGKTHLLQAVANAAVQNPRSLRVVYLTAEYFMWRFATAIRDNDALTLKDSLRNIDLLIIDDMQFLQGKMIQHEFCHLLNMLLDSAKQVVVAADRAPWELESLDPRVRSRLQGGVAIEFDAPDYEMRLEILKRRLAVARLEDPSLEIPAELLQHVARNVTASGRELEGAFNQLVFRRSFEPNLSIERVDELLAHLVGSGEPRRVRIEDIQRIVARHYNVSRQELVSNRRTRVIVKPRQIAMYLSKTLTPRSFPEIGRRFGGRDHTTVLHAVRKIEELISGDTKLSHEVELLKRLINEIPDHMNPKRSFQALILTLHNYWADKGCAVLQPYDMEVGAGTFHPATTLRALGPKPWKAAYVQPSRRPSDGRYGENPNRLQHYYQYQVILKPNPPNLQELYLGSLAAIGLDPLLHDIRFVEDDWESPTLGAWGLGWECWCDGMEVSQFTYFQQVCGIECSPVAGELTYGLERLAMYVQGVDNVYDLNFNGRDGDEKISYGDVFLQAEQEYSRHNFEFANTEMLHRHFVDAEKECRALLDAGAPGDNANQRLHKCVFPAYDQCIKASHVFNLLDARGVISVTERQSYILRVRTLAKACGEAFLLTDAGGVNLSKEAAMTDTAEKIDYSKTLYLPETDFPMRAGLPQKEPELVKRWQEMGLYKKLRASAAGREKFVLHDGPPYANGNIHIGHALNKILKDVINRSFQMRGYDANYVPGWDCHGLPIEWKIEEKYREKGKNKDEVPVNEFRRECREFAAGWIKVQAEEFKRLGIEGDFDNPYTTMNFHAESRIAGELLKIAASGQLYRGSKPIMWSVVERTALAEAEVEYQDYESDTIWVKFPVAFIVIWTTTPWTIPGNRAIAFSARLEYGLYEVESATNDFGPQPGEKLVFAKRLAEDCASKAKVTLRFVRDVSDDELANVVCAHPLRNLDNGYTFDVPLLEGDHVTDDAGTGFVHTAPSHGREDFDAWMSAVRTLDARGIDTKIPFPVDDGGFYTADAPGL----EGA--RVIDDDGKKGDANDRVIRELIARGALFARGRLKHQYPHSWRSKKPVIFRNTPQWFVYMDKTLADGTTLRSRALGAIDDTRFVPAAGQNRLRAMIEGRPDWVLSRQRAWGVPIAVFADDEGEVLVDEAVNARILEAFEHEGADAWFAEGAKERFLGNDHDHSRWTQVMDILDVWFDSGSTHTFTLEDRPDLKWPADYLEGSDQHRGWFHSSLLESAATRGRAPYNAVLTHGFTMDEKGEKMSKSKGNVTAPQEVMKDAGADILRLWVMTSDYADDLRVGKTIIQTNVDAYRKLRNTIRWMLGTLAHDKGEEIALADLPELEQLMLHRLAELDELVRENYDTFDFKKIARALIDFANVELSAFYFDIRKDALYCDAPSSLRRRASLHVIRQIFDCMVTWLAPMLPFTTEEAWLSRNPSAVSVHLEQFAPVAKEWRNDALAEKWKKIRAVRSVVTGALEIERKDKRIGSSLEAAPLVHIADPELLKALEGQDFTEVCITSAIEIKAGEGPVDAFRLAEVPEVSVVPKLAEGKCARSWRITRDVGSDPEYPDVSARDAAALRE---MPYDPTKIEPKWQAYWAGHHIFRVEIDPARPKFYALDMFPYPSGALHVGHPLGYTATDIMCRYKRMRGFNVLHPMGWDSFGLPAERHAMRTGVHPDITTKRNIETFRGQVQRLGFSYDWSREFATTDPAYVRWTQWIFLKLFENGLAYQAEVAVNWCPAQNAVLADEEVKDGRYVETGDPVIRRRMRQWMLRITAYADRLLQGLDGLD-WPENLKAMQRNWIGRSEGAEIRFPLE-----HGKGVITVFTTRPETLFGASYILLAPEHPAAIVEPEMSEAVAAYIAEAEGLEETVRADAGREKTGVFTGAYAINPANGA-RLPVWVADYVLAGYGTGALMAVPAHDARDYAFAHSHELPIIRVIDSEAD------IEKGAYEGEGAMVNSGFLSGLGSPEARSAIVAWLQANGTGWP-----KVMYRLRDWLFSRQRYWGEPIPVLHLADGSVMPLPEECLPLLPPELDDYAPTPDPLARAQAWVETIVPGTDIPARRETNTMPQWAGSCWYYLRFLDPETSEPVGREAERYWMPVDLYVGGAEHAVLHLLYARFWHKVLYDIGVVSTEEPFQRLFNQGMILAHSYRDAAGYYAPSSVV------EEEGRWFAGSVEVQ-RAVEKMSKSQLNVVNPDDVVHQFGADALRLYEMFMGPLDAAKPWQTAGVIGVRRFLERAWRIVCDESDGL---SPVVLAPSPQLLRLRHQTVKTVTADIEAIRFNTAVSRLMELANALTAEAARP-------------REVVETFVLLLAPFAPHIAEELWSKLGHGETLTWVSWPTFDPALIEMETREYVVQINGKVRHRFEAAADLGEALLAAARSEPS-VMALLDGKTVVKEVLVPGRLVNFVVMRLSRFFMPILKENPKEAEIVSHRLMLRAGMIRQQSQGIYSWLPLGKRVLDKVNAIIRDEQNRAGAIELSMPTLQSAELWQESGRYDAYGKEMLRIKDRQDRPMLYGPTNEEMVTDIFRSSVKSYKDLPLNLYHIQLKFRDEIRPRFGTMRSREFMMKDAYSFDLTREAAEHSYNKMFAAYLRTFDRLGLRAIPMRADTGPIGGKLSHEFIILADTGESEVFCHKDFVDFDVPGEHTDFDSVEGLQAIFDKWTSLYAATSEMHDEAAFNAVPEGDRLSARGIEVGHIFYFGTKYSEPMGAKVQGPDGKEHFVHMGSYGIGPTRLVPAIIEASHDDNGIIWPASVAPFDIVVINMKAGDQACDDTCELIYAALSKAGKDVLYDDTDDRAGTKFATADLIGVPVQIIAGPRAVANGEVEVKDRKTGARETMTIEAAINRFVAMLDIKWIRENPEALDAALAKRGAEPLAQSLVALDEKRRSAVQKAQDLLSRRNLASKEIGAAMAQKNSELAEKLKAEVSELKTLLPAIEEEDRQLTAELNDALSRIPNIPFDDVPVGKDEHDNIVTRTVGEKPRWNHAPKEHFEIGEALGYMDFERAAKLSGSRFTVLTGPLARLERALGQFMIDLHTSEHGYIEVSSPLMVRDEAVYGTAQLPKFAEDLFRTTDGRLIPTAEVTLTNLVREEILDQEKLPLRFTALTPSFRSEAGSAGRDTRGMLRQHQFWKCELVSITDAESAVAEHERMTACAEEVLKRLGLHFRTMTLCTGDMGFGSRKTYDLEVWLPGQNAFREISSCSVCGDFQGRRMNARYRGKDDKSNKFVHTLNGSGTAVGRCLIAVLENYLNEDGSVTIPDVLLPYMGGLTKIERAAMSQAISLTFPDGSVRGYDAGATGRDVAESISKSLAKKAVAVAIDGTVRDLSDPVTTGRIEIITRNDDRALELIRHDAAHVMAEAVQELWPGTQVTIGPVIENGFYYDFAKNEPFTLDDLPKIEKKMKEIIARNAAFTKQVWSRDRAKQVFADKGEQYKVELVDAIPEGQDLKIYYQGDWFDLCRGPHMASTGQIGSAFKLLKVAGAYWRGDSNNPMLSRIYGTAFAEQSELDNYLHMLAEAEKRDHRRLGREMDLFHFQEEGPGVVFWHGKGWRVFQTLVAYMRRRLAGDYQEVNAPQVLDKSLWETSGHWGWYRDSMFKVTVAGDDTDDDRVFALKPMNCPGHIQIFKHGLKSYRELPIRLAEFGNVHRYEPSGALHGLMRVRGFTQDDAHIFCTDEQMAAECLKINDLILSVYKDFGFDEVTIKLSTRPDKRVGSDELWDRAESVMMGVLETIQQQSNIKTGILPGEGAFYGPKFEYTLKDAIGREWQCGTTQVDFNLPERFGAFYIDSNSEKTQPVMIHRAICGSMERFLGILIENFAGHMPLWVSPLQVVVATITSEADAYGLEVAEALREAGLNVETDFRNEKINYKIREHSVTKVPVIIVCGRKEAEERTVNIRRLGSQDQVSMGLDAAVESLALEATPPDIRRKAEARKNTLDFDKKPEETRVVVAMSGGVDSSVVAGLLKQQGYDVLGITLQLYDHGAAVHRAGSCCAGQDIDDARRVCETLGIPHYVLDYEKRFRETVINPFAESYVAGETPIPCVSCNQTVKFADLLATAKELGADALATGHYIRSGRNPSPENPGRRALFRPADADRDQSYFLFATTQEQIDYLRFPLGGLPKAETRRLAEEMGLVVAKKADSQDICFVPQGKYSDVITKLKPNAALAGEIVHLDGRVLGTHEGILHFTIGQRRGIGIATGEPLYVVFLDARSRRVIVGPKEALETHRVYLRDVNWLGDETLAEAAAGKGFACYAKVRSTRAPAPAVLHIDATGTYVDLTVGEAGIAPGQACALYSAPGDNARVFGGGFIERSEREPSAEACLKALLASPVAAMLDKTYDSAAVEPKIAAIWDEADAFRAGANARPGAETFTIVIPPPNVTGSLHMGHALNNTLQDILVRFERMRGKDVLWQPGMDHAGIATQMVVERKLMEQQLPGRRDMGREAFIDKVWEWKAESGGLIFNQLKRLGASCDWSRERFTMDEGLSKAVLEVFVTLYKEGLIYKDKRLVNWDPKLLTAISDIEVEQHEVKGNLWHLRYPLEKGVTYQYPIAFDEEGKPTEFETRDYVVVATTRPETMLGDTGVAVNPKDERYQGIVGKHVILPIVGRRIPIVADDYADPAAGTGAVKITPAHDFNDFDVGKRAGLRVINIMNGDGTITIKDNEDFLEGLGNPAALHGAWDRLEGQDRFYARKVIVEIFEEAGLVDKIEPHKHMVPHGDRGGVPIEPRLTEQWYVDAKTLAEPAIASVREGRTRMVPKSWDKTYYEWMENIQPWCISRQLWWGHQIPAWYGPDGQVFVEKTEEEALQAAIQHYLSHEGPMKAYVEDLLENFKPGEILTRDEDVLDTWFSSALWPFSTLGWPDETPELARYYPTNVLVTGFDIIFFWVARMMMMGLHFMKDEDGEPVEPFQTVYVHALVRDKNGQKMSKSKGNVIDPLELIDEYGADALRFTLAIMAAQGRDVKLDPARIAGYRNFGTKLWNATRFAEMNGAKSDPHFVPEAAELTINRWILTELARTERDVTEALEAFRFNDAAGALYRFVWNEVCDWYLELLKPVFNGEDEGAKAEAQACSAYILEEIYKLLHPFMPFMTEELWAHTAGEGKERDTLVCHADWPAPSYADDGAADEINWLIDLVSGIRSVRAEMNVPPSATAPLVVVKANNLTRERLFRHDAAIKRLARVEAISLADDAPKGAAQIVIAEATICLPLGKLIDLSAEKARLEKAIAKMEGEISRIDGKLSNEKFVANANPEVVEAERDRLEELKGQIASLGIALSRVSEAMDATPLKLYNTLTREKSVFSPIDPNNVRMYVCGPTVYDFAHIGNARPVIVFDVLFRLLRYVYGEDHVTYARNITDVDDKINARALRDHPGLPLNDAIRAVTEKTETQFHADVAELGCLEPNFEPRATDNIMTEIIEKLIGNGHAYVASGEVLFDTKSMADYGQLSKRPLDEQQAGARIAVDAHKKNPGDFVLWKLSSHNEPGWESPWGRGRPGWHIECSAMSKRYLGDVFDIHGGGLDLIFPHHENEIAQSRCAHGTEVMANVWMHNGFLQVEGRKMSKSEGNFVTIHELLQTETFGGRKWPGQVLRLAMLMTHYREPIDFSIKRLEEAERLLAKWPAAEADAAPDESVLNALSDDLNTVAAVQALHALAQAVFAATADLLGEIDEAVASAVDALVAMRLEMLKAKNFTEADKIRDELTAKGIQLKDGKDAVTGERVTTWEVKRMTQEEDIAAEAAAETNRPTHSGFVALIGPTNAGKSTLVNRLVGAKVSIVSHKVQTTRAIVRGIAIHDNAQIVFMDTPGIFKPRRRLDRAMVTSAWGGARDADLIVLLIDSERGLRGDAEAILEGLKEVRQPKILLLNKIDRVNREDLLALAAAANEKIAFDRTFMISAENGSGCDDLMDYLAKTLPEGPWYYPEDQISDLPMRQLAAEITREKLFLRLHQELPYASHVETETWEERKDGSVRIEQVIYLERDSQKKIALGKGGETIKAISTASRKELSQILEQPVHLFLFVKVRENWGDDPERFREMGLDFPKMNDKQKKPQKLKARLPRGFVDRTAGDIRAVNEMTAKIREVYEHYGFDPLETPLFEYTDALGKFLPDSDRPNEGVFSLQDDDEQWMSLRYDLTAPLARHVAENFNEIQLPYRTYRAGYVFRNEKPGPGRFRQFMQFDADTVGAPGVQADAEMCMMMADTLEALGIKRGDYVIRVNNRKVLDGVLEAIGLGGDDKAGQRLNVLRAIDKLDKFGPEGVALLLGPGRKDESGDFTKGAGLDKEQIDKVLFFGITDYGESAVRLAELVGGEGVEELNFIGALVTSAGYGPDRIKIDPSVVRGLEYYTGPVYEAELTFDVTNEKGEKVVFGSVGGGGRYDGLVSRFMGQPVPATGFSIGVSRLMTALKNLGKLGASEVIEPVLVTVMDGDVEAMGRYQKMTQELRAAGIRAEMFQGNWKKFGNQLKYADRRGCPVAIIQGGDERATSVVQIKDLIEGKRLSGEIEDNASWREARVAQETAPEADLVAKVREILAAQAEDRKRAMHRYRSHTCAALRKSDVGSTVRISGWVHRVRDHGGVLFIDLRDHYGITQVVADPDSPAFQMAETVRGEWVIRIDGLVKARTEDTVNKTMATGEIELYAQEIEVLSAAKELPLPVFGEPDYPEDVRLKYRFLDLRRETLHRNIVKRTQVISAMRREMGNVGFTEYTTPILTASSPEGARDFLVPSRIHPGTFYALPQAPQQYKQLLMVAGFDRYFQIAPCFRDEDPRADRLPGEFYQLDLEMSFVTQEDVWNTMGPLMTSIFEEFAEGKPVTKEWPRIPYDEAIRKYGSDKPDLRNPIVMQAVTEHFAGSGFKVFAGMIASNPKVEIWAIPAKTGGSRAFCDRMNAWAQSTGQPGLGYIFWRKEGDKLEGAGPLAKNIGEERTDAIRTQLGLDDGDACFFVAGDPAKFYKFAGEARTKAGEELNLVDRDRFELCWIVDFPFFEWSEEDKKVDFAHNPFSMPQGGLDALQNQDPLTIKAFQYDAVCNGFEIASGSIRNQSPETMVAAFEKVGLSQQDVEDRFGGLYRAFQYGAPPHGGAAFGIDRIVMLLVGAKNLREISLFPMNQQAQDLLMGAPSPAAPTQLRELSIRPIPPVKMSLRIIFMGTPEFSVPTLRLLVDAGHRIVAVYTQPPRPGGRRGLDLQKSPVHQAAELLGLPVFTPVNFKDPEERERFRGLNADVGVVVAYGLLLPEAILNGTRDGCYNGHASLLPRWRGAAPIQRAIMAGDAKTGMMVMKMDKGLDTGAVALTREVEIGPNMTAGELHDRLMLVGAKAMAEAMVKLEMNDLPLTPQPEDGVLYAAKIDKAETRIDFSRDAGDVHNHIRGLAPFPGAWFELEIGGKPERVKVLASEPAEGQGVAGQLLTDDLVVACGSGAVRLTRLQKAGGKPLAAADFLRGTPLAAGTRLTMSDIDQLNTSLLAEIAAADDETALEAVRVSALGKKGSVSELLKTLGAMTPEERQSKGAAINVLKNAVTEALTARKTTLRQAAIDARLQAETVDVSLPVRSSPAERGRIHPISQIVDEITAIFADMGFSIAEGPDIETDYYNFTALNFPEGHPAREMHDTFFFNPDENGERKVLRTHTSPVQVRTMEAQTPPIRIIIPGKTYRQDSDATHSPMFHQVEGLVVDKKANVANLRWVLEEFCKTFFEVDSVTMRFRPSFFPFTEPSFEVDIQCDRSGPIVKFGEGTDWMEILGCGMVHPNVLRYGGLDPDEYQGFAWGMGLDRIAMLKYGMPDLRDFFNADVRWMTHYGFRPLDMPTLFGGLSAMKFTLSWLKEHLETDAGLDEICTRLTEIGLEVEDVDDKAAFKPFVIARVVSAEKHPQADRLKVLMVDTGSGPVQVVCGAPNARAGLVGAFAAPGTYVPGIDVTLAVGNIRGVESHGMMCSEKELQISDSHDGIIDLPEDAPVGQSYAAYAHLDDPLIEINLTPNRPDCTSIHGIARDLAASGLGTLKMRPAPSFAVEGETPVKLTLDLDDPKLCPGFALRLVRGVRNGPSPRWMQQRLIAIGLRPINALVDVTNYMTFDQGRPIHVFDAAKINGNLAVRRAAEGETVLALDQREYKLSPNNVVISDENGIESIGGIMGGEHSGCDENTVDVLIESALWDPMNIAKSGRSLGIITDARYRFERGVDPEYMVPGLERTTELVLELCGGKAAKAEIVGYQGYEPKIVDFPYSEVKRLTGLDVSNEESNTILTRLGFTVSGSGERVSVAVPSWRPDVDGKADLVEEVMRIHGVDNIKPAPLESHAAVNGKILTTLQIRTRLAKRALAARGMLEAVTWSFIPEDQAKLFGGGSPALKLANPIAAEMSDMRPSLLPGLLSAAQRNADKGYGDVALFEVSGTYENDRPEGQRRVAGGIRRGTASLAGAGRAWSNAAKGGGKPVDVFDAKADALAVIEACGLPMGNIQIEQGGPAWYHPGRSGTIKMGPKVVLGYFGEFHPLTLESLDVSGALCGFEVYVDAMPEAKRKATRTKPALELSPFQLVRRDFAFVVDKTVEAGAIVKAATGADRKLVTAVNVFDIFEGASVGDGKKSVAIEVQIQPVERTLTDEDFEALTQKIVASVAKFTGGVLRMTDSNDDKTISVAGKKTLTLKPSGMSQGTVRQDMGRGRTKAVVVETRKRRPMRPEDEKPITPVAPAAPVRAAEPAPAPVPAPRVQNNNQTNQRPQQSHQPPRQNDRPRPVVLNHLSPEEMDARRRALADSQARDAQDAIRRAEEEKRRAAEEVIRKAAEAEEAARRAAEEAIRQAEAPAVAEEPAPAEARTDAPRPPQPASSAPAARPAPGAAVPVRGRRDEKEEDDRGAARGGPVRGRVVRPEPAKPVTTRPKTDEERRRGKLTITTANVDGEDNARGRSLSAMRRRQEKFRRGQMQETREKISREVVLPETITIQELSQRMSERAVDVIKYLMKEGQMMKPGDVIDADLAEIIAGEFGHTVRRVSESDVELGIFNVSDEDGELVSRPPVVTIMGHVDHGKTSLLDAIRHANVVSGEAGGITQHIGAYQVEQNGQKITFIDTPGHAAFTAMRARGAQATDIAILVVAADDSVMPQTIESINHAKAAGVPIIVAINKVDKHEADPQKVRNQLLQHEVFVESMGGEVLDVEVSAKTGKNLDKLLEAILLQAEILDLKANANRTAEGTVIEAQLDRGRGSVATVLVQKGTLRPGQIIVAGDVWGRVRALVTDKGDHVKEAGPATPVEVLGLSGTPQAGDKFAVVESESRAREISEYRQRLARDKAAARQSGQRGSLEQMMMQRQSVGIKEFPLVIKGDVQGSIEAIAGALEKLGTDEVRARIVHSGAGGITESDISLAEASNAAIIGFNVRANTQARQFAEREGIEIRYYNIIYDLVDDVKAAMSGLLSPERRETFIGNAEILEVFNITKVGKVAGCRVVEGKVERGAGVRLIRNDVVVHEGKLKTLKRFKDEVSEVPMGQECGMAFENYEDMRAGDVIECFRVEHITRTLMSEGIDIKELKRRMDGAISVFKGDIASLRTGRASANILDPVTVEAYGSRMPLNQVANITVPEPRMLSVSVWDKSMVSAVERGIRESNLGLNPIIDGQNLRIPLPELNEERRKSLVKVAHDYAEKSKVAIRHVRRDGMDGLKKAEKDGVIGQDESRAQSERVQKMTDETISEIDRLLGEKEKEIMQVMPTEGSTVDTLTIEEAAAELARLAKEIAHHDALYHGKDQPEISDADYDALKRRNDALEVRFPELIREDSPSRHVGAAPSVTFSPVVHARPMLSLDNTFSQEDVQDFVAGVYRFLGRLPDQSIAFTAEPKIDGLSMSIRYENGRLVTAATRGDGTTGENVTANIRTIAEIPNELPKGVPAVVEIRGEVYMAKSDFLALNRQMEAEGKQTYVNPRNTAAGSLRQLDAKVTASRKLKFFAYAWGEMSEMPADTQFGMVQTFKDWGFPVNPLMKRLNSVADILAHYDEIGLERPDLDYDIDGVVYKVDSLELQARLGFRSRSPRWATAHKFPAEQAFTIVENIDIQVGRTGALTPVARLTPITVGGVVVTNATLHNADYIQGIGNSGERIRDDEHDIRIGDTVIVQRAGDVIPQVLDVVMEKRPAEARPYEFPKTCPVCGSHAVRERHEKTGKLDSVTRCTGGFICRAQATEHLKHFVSRNAFDIEGLGSKQIDFFFENEDASLQIRTAPDIFTLEKRQQQSLTKLENIDGFGKVSVGKLYGAIDERRSIALHRFIYALGIRHVGETTAKLLARSYGTYEAFETAMREAEALSGDAWNDLNAIEGIGEVVARAIVEFYKEPRNVEVITRLLEEVTPEEAEQPKTAGSPVAGKTVVFTGSLEKLTRDEAKARAESLGAKVAGSVSKKTDIVVAGPGAGSKLDKARELGVQTMDEDQWLALISAPNGFEEAPQSSFEGAPLSGSVADWVKQLEADAETSVETQRQIASKAGKHRKKVESKSARGTSMGGSTDPKTRAAAGLNPVGMDTTLEEASSLGTAVTATVEALSALIESGNPLHKNGKIWTPHRPARPDKSEGGIAIRMQSDYEPAGDQPTAIRDLVEGLENGDRSQVLLGVTGSGKTFTMAKVIEATQRPAVILAPNKTLAAQLYSEFKNFFPDNAVEYFVSYYDYYQPEAYVPRSDTYIEKESSINEQIDRMRHSATRSLLERDDCIIVASVSCIYGIGSVETYTAMTFQMSVGDRLDQRQLLADLVAQQYKRRDMDFTRGSFRVRGDTIELFPAHLEDAAWRISMFGDEIDAITEFDPLTGQKVGDLKSVKIYANSHYVTPRPTLNGAIKSIKEELRLRLAELEKAGRLLEAQRLEQRTRYDIEMLEATGSCQGIENYSRYLTGRDPGDPPPTLFEYIPDNALVFIDESHVTVPQIGGMYRGDFRRKATLAEYGFRLPSCMDNRPLRFEEWDAMRPDTIAVSATPGGWEMEQSGGVFAEQVIRPTGLIDPPVEVRSARSQVDDVLGEIRETAAKGYRTLCTVLTKRMAEDLTEYLHEQGVRVRYMHSDIDTLERIEILRDLRLGAFDVLVGINLLREGLDIPECGFVAILDADKEGFLRSETSLIQTIGRAARNVDGKVILYADQVTGSMKRAMEETGRRREKQMVYNQEHGITPESVKARISDILDSVYERDHVRADISGASGKGFADGGNLVGNNLQTHLNALEKSMRDAAADLDFEKAARLRDEIKRLKAAELAVMDDPMAREESKAMEGVRRPEDGSRQAAATPSYFSRPSLDDMGPGTDTTTPLFRKNDLDEMTVGRTEKPVTGALPEKPDDVRPVVRGKTGVGSYEDPGEQKRKSRTKGKTGRPGRMRITIERSNLLKSLNHVHRVVERRNTIPILSNVLLKADGQKLDMKATDLDLEITEATPASVEQPGATTVPAHLLYDIVRKLSDGSEVLLATSSDGGSMTVQSGRSKFSLQCLPESDFPDLTAGTFTHSFKLKATDLKMLIDRTQFAISTEETRYYLNGIFFHTIESNGQLKLRAVATDGHRLARADVDAPSGSEGMPGIIIPRKTVGELQKLVDNPEVMVTVEVSDAKIRLTIGSIVMTSKLIDGTFPDYQRVIPTGNDKEMRVDCTSFAQAVDRVSTISSERGRAVKLALSEGQLMLTVNNPDSGSATEEVAVGYDTDAMEIGFNAKYLLDITAQLSGEEAIFLLADAGSPTLIRDTAGDDALYVLMPMRVMAALDGLPPLRDVIQRHGLDARKALGQNFLLDLNLTQKIARTAGALEDATVFEVGPGPGGLTRAILALGARKVIAIERDTRCLPALAEIADHYPGRLEVIEGDALKTDFETLAPGPIKIIANLPYNVGTQLLVNWLLPKAWPPFWQSLTLMFQKEVGERIVANEDDDHYGRLGVLCGWRTEARMAFDVPPQAFTPPPKVTSTVVQLTPRENPIPCAVSNLEKVTQAAFGQRRKMLRQSLKPLGGELLVKAGIDPARRAETLSVKEFCLLANSLMQTVLIVIHLMIVLALVGVVLIQRSEGGGLGIGGGSGFMSARGTANALTRTTAILATLFFLTSLGLGILTRYEGRPSDILDRIPATGGQGNGILDSLGGAQAPATPPAGNGVPSSGAAAPAATAPSTTAPAT-TAPATPAAPAQPSGVPTGQMADLAKIVDDLSSLTVLEAAELSKLLEEKWGVSAAAPVAVAAAAGGAAAAVVEEEKTEFDVILVEAGANKINVIKEVRAITGLGLKEAKDLVEAAPKAVKEGVNKAEAADIKKKLEDAGAKADVKRWYIVHAYSNFEKKVAEDIENKARQKGLEHLFEKILVPTEKVVEVRRGRKVDSERKFFPGYVMVRANLTDEAYHLIKNTPKVTGFLGSDNKPVPIPDYEAERILGQVQEGVERPKASITFEIGEQVRVSDGPFASFNGTVQDVDEERSRLKVEVSIFGRATPVELEYAQVEKVMSITAERKSALIKEYATVEGDTGSPEVQVAILTERINNLTEHFKDHKKDNHSRRGLLTMVSSRRSLLDYLKKKDEGRYSKLITSLGIRRMFENLQDRLGSILNGLTGRGALSEADVSAALREVRRALLEADVALDVVRSFTDRVREKAVGAEILKSIKPGQMVVKIVHDELIEMLGGEGVGIDLHAPAPVVVMMVGLQGSGKTTTSAKIAHRLSTREKKKVLMASLDTRRPAAQEQLRQLGAQANIDTLPIISGQSPTDIAARAVQAAKLGGHDVVILDTAGRTHIDEPLMVEMADIKKRSNPHEILLVADSLTGQDAVNLARNFDERVGITGLVLTRMDGDGRGGAALSMRAVTGKPIKLIGVGEKMSELEEFHPRRIADRILGMGDIVSLVERAAENIDAEKAAAMAAKMAKGKFDLDDLADQLRQMQKMGGMGGIMGMMPGMAGMKDKMAAAGLDDKLFGRQIAIIQSMTKAERTNPDLLKHSRKKRIAAGSGTDAAAINKLLKMHRQMADMMKMMGGKGKGGMMKQMMGGLAGKMGLGGMGGMGGMPDLSNIDPRQLEALQKQAEAAGLGKPGGGMPGLGGGLSGLGGAKLPGLGGGFPGLPGLPKKKMVSFGGIARKLFGSSNDRRVRSYQPNVTAINSIEEKTKALTDEQLAAKTVEFRALLAEGKTLDDILIPAFAVVREASRRVLGLRPFDVQLVGGMILHSNAIAEMKTGEGKTLVATLPVYLNALSGKGVHVVTVNDYLAQRDAATMGRVYGFLGMTTGVIVHGLSDEERHAAYACDITYATNNELGFDYLRDNMKYEKNQMVQRGHNFAIVDEVDSILVDEARTPLIISGPLDDRSELYNTIDAYIPLLVPSDYEIDEKQRSANFSEEGTEKLENLLRQAGLLKGNALYDIENVAIVHHVNNALKAHKLFQRDKDYIVRNDEVVIIDEFTGRMMPGRRYSEGQHQALEAKEKVQIQPENQTLASITFQNYFRMYDKLAGMTGTAQTEAEEFANIYNLDVIEVPTNLPIKRLDEDDEVYRTFDEKFKAIIEEILDAHKRGQPVLVGTTSIEKSELLAERLRKQGFDDFKVLNARYHEQEAYIVAQAGVPGAITIATNMAGRGTDIQLGGNLDMRIERELGEVEAGPERDARIQAIIEEIKELKQKALDAGGLYVIATERHESRRIDNQLRGRSGRQGDPGRSKFYLSLQDDLMRIFGSDRMDSMLTKLGLKEGEAIVHPWINKALERAQKKVEARNFDIRKNLLKYDDVLNDQRKVVFEQRLELMESTNISETVSDMRREVIEDMVEKHIPERAYAEQWDAAGLKTGALNILNLDLPVEDWVKEEGIGEDDIRERLTEAANAAFTEKAERFGDDIMHYVERSIVMQTLDHLWREHIVNLDHLRSVIGFRGYAQRDPLQEYKSEAFELFTALLNNLREAVTAQLMRVELVQQAPAEPEPPLMQAHHLDPTTGEDDFYQASEVIVSPENRNPDDPATWGKVGRNETCPCGSGKKYKHCHGAFMASKSNPFAFLQQVRSETSKVTWPSRRETMISTVMVLVMVVFAALFFFAADQLIGWALSFVLNTGMASAAEQLASNLNFSTFAKAEDLKKRLWFTLAALLVYRLGTHIPLPGLNPEAYAQAFRGQAGGILGLFNMFSGGAVERMAIFALGIMPYISASIIVQLMTSVVPALENLKKEGEQGRKIINQYTRYGTVILGALQAYGIAAGLESGQGLVVDPGWFFRVSTVLTLLGGTMFLMWLGEQITSRGIGNGISLIIFAGIAAGLPTALAGTLELGRTGALSTPLILLVIIVAIAVIAIIVFVERAQRRLLIQYPKRQVGNRMFQGDTSHLPLKLNTSGVIPAIFASSLLLLPATIAGFASTTAMPSWATSIVAALGHGQPLYMVLYAALIAFFAFFYTAIVFNPKDTADNLKKHGGFIPGIRPGDRTAEYIDYVLTRITVIGALYLVFVCILPEILVSQTGIPLALGGTSLLIVVSVTLDTVAQIQGHLIAQQYEGLIKKSKLRGGKRGRMPTVNQLIRKPRQANVKRNKVPALQENPQKRGVCTRVYTTTPRKPNSALRKVAKIRLTNGFEVIGYIPGEGHNLQEHSVVMIRGGRVKDLPGVRYHIIRGVLDTQGVKNRKQRRSKYGAKRPKMGQKINPIGFRLGINRTWDSRWFADNAEYGQLLHEDLKMRKFVMSELKQAGISKVVIERPHKKCRVTIHSARPGLIIGRKGADIDKLRKKLSEMTNSETHLNIVEVRKPEVDATLVAQSIAQQLERRVAFRRAMKRAVQSAMRLGAEGIKITCAGRLGGAEIARTEWYREGRVPLHTLRADIDYGTAEAETAFGICGIKVWIFKGEILEHDPMASERRAMEGDAQGPADRDRDRRRDNAMALPDFSMRQLLEAGVHFGHQTHRWNPKMKPYIFGDRNNIHIIDLAQTVPMLSRALQVVSDTVARGGRVLFVGTKRQASEIIADSAKRSAQYYVNSRWLGGMMTNWKTISNSIQRLRKLDEILGEAQGFTKKERLNLEREREKLDKALGGIRDMGGTPDLMFIIDTNKEKIAIDEAKRLGIPVVAIIDSNCDPDLIDYPIPGNDDASRAIALYCELISRAAIDGIARQQGSSGRDLGASEVPVEPLEEAMSKRESSKYKIDRRMGENIWGRPKSPVNRREYGPGQHGQRRKGKLSDFGVQLRAKQKLKGYYGDLREKQFRAIFAEADRRKGDTSENLIGLLESRLDAIVYRAKFVPTVFAARQFVNHGHVSVNGVRVNIGSYRCKAGDVIEVREKSKQLVIVLEAVSLAERDVPDYIEVDHNKMVATFGRVPTLSDVPFPVVMEPHLVVEFYSRMAQERRPQRDDRQSREERDSEFVDKLVAINRVAKVVKGGRRFGFAALVVVGDQKGRVGFGHGKAREVPEAIRKATEAAKRELIFVPLRDGRTLHHDVHGRHGAGKVLLRSAKVGTGIIAGGPMRAVFETLGMHDVVAKSTGSSNPYNMVRATFDALKHQVHPKDIAAQRGIKYATLQARRASGNASEEMNIIQQLEAEQAAKIEAKRTLPEFSPGDTVRVNVKVTEGTRTRVQAYEGVCIARSGGGLQENFTVRKISYGEGVERVFPIYSPMIESVDVVRRGKVRRAKLYYLRDRRGKSARIVEDTGVRARKLNDAERAAIAEEKARIEAEKVAAAQALAAEKAAADAAEAKAAAEAAAAAEMSRRHKAEKREINPDPKFGDLVVTKFMNAIMLDGKKSVAENIVYGAFDVVQGKAKQEPLTVFHSALENIAPHVEVRSRRVGGATYQVPVDVRPERRQALAIRWLIAAARKRNETTMVDRLSGELLDASNNRGSAVKKREDTHKMADANRAFSHYRW--------------------------------------------MAVPKRKTSPSKRGMRRSADALKAPTYVEDKNSGELRRPHHIDLKTGMYRGRQVLTPKESAMARVKRGVTSHAKHKKVLKAAKGFYGRRKNTIRTAKAAVDRSKQYAYRDRKVNKRNFRALWIQRINAAVREFGLTYGRFIDGLNKAGIEVDRKVLSDMAIHEPEAFGALVSAAKKALEYLKEAGTANEFEGAVMGKAKAERRLKDNEAQAVARTLRVSPQKLNLVAAAIRGKKVERALAELEFSRKRIAGAVKKTLESAIANAENNHDLDVDSLVVAEAYVGKSIVMKRFHARGRGRASRIEKPFAHLTIVVREVQAAEEAAMNGQNIRIRLKAFDHRILDASTREIVSTAKRTGASVRGPVPLPTRIEKFTVNRSPHIDKKSREQFEMRTHKRLLDIVDPTPQTVDALMKLDLAAGVDVEIKLMARSVWKGPFVDGYLLKKAEKVREGGRSEVIKIWSRRSTILPQFVGLTFGVYNGSKHIPVSVNEDMVGHKFGEFSPTRTYYGHGADKKAKRKMSDTATENGVSTEYGADSIKVLKGLDAVRKRPGMYIGDTDDGSGLHHMVYEVVDNAIDEALAGHADIVTVTLNPDGSVTVTDNGRGIPTDIHTGEGVSAAEVIMTQLHAGGKFDQNSYKVSGGLHGVGVSVVNALSVWLKLKIRRHDKIHEMSFTHGVADAPLKVTGDATGTEVSFMPSTDTFTMTEFDYGTLEHRLRELAFLNSGVRILLTDKRHSDIKQEELRYDGGLEAFVAYLDRAKKSLVDKPVAIHGEKDGITVEVAMWWNDSYHENVLCFTNNIPQRDGGTHMAGFRAALTRQVVSYADSSGITKREKVTLQGEDCREGLTAVLSVKVPDPKFSSQTKDKLVSSEVRPVVESLVNEALNTWFEEHPSEAKILVGKVVEAAAAREAARKARELTRRKGALDIASLPGKLADCSERDPTKSEVFLVEGDSAGGSAKQGRSRENQAILPLRGKILNVERARFDKMLSSQEIGTLITALGTGIGKDEFNVEKLRYHKIIIMTDADVDGAHIRTLLLTFFFRQMPQLIERGHLYIAQPPLYKVSRGKSVQYLKDEKALEEYLISQGLEDASLRLGSGEVRAGQDLREVILDALRMRALLDNLHSRYNRSAVEQAAIAGALNAELASDPARALALANEVAGRLDIIAEETERGWRGDVTGGLRLERMVRGVRELVVLDMALIGSSDARHIDQLTARLKEIYQTPPSLHRREGDIEISGPRALLDAIFASGRKGLTMQRYKGLGEMNAEQLWETTLDPNVRSLLQVRVNDATDADGLFARLMGDEVEPRREFIQDNALSVANLDIEEMQRSYLDYAMSVIVSRALPDVRDGLKPVHRRILYGMSELGIDWNKKYVKCARVTGDVMGKFHPHGNSAIYDALARMAQPWSLRLPLIDGQGNFGSVDGDPPAAERYTECRLEKAAHSLLDDLDKETVDFRDNYDGTLSEPVVVPAKFPNLLVNGAGGIAVGMATNIPPHNLSEVIDGCVALIDDPAIELPELMQIIPGPDFPTGAKILGRAGIRSAYETGRGSVIMRGVAAIEPMRGDREQIIITEIPYQVNKATMIEKMAELVRDKRIEGISDLRDESDRQGYRVVVELKRDANAEVILNQLYRYTPLQTSFGCNMVALNGGKPEQLTLLDMLRAFVSFREEVVSRRTKFLLRKARDRAHVLVGLAIAVANIDEVIRVIRQAPDPQSAREELMTRRWPAEDVESLIRLIDDPRHRINDDLTYNLSEEQARAILELRLARLTALGRDEIGDELNKIGEEIKDYLDILSSRVRIQTIVKDELIAVRDEFGTPRRTEIVDGGLEMDDEDLIAREDMVVTVSHLGYIKRVPLTTYRAQRRGGKGRSGMTTRDEDFVSRLFVVNTHTPVLFFSSRGIVYKEKVWRLPIGTPTSRGKALINMLPLAPGERITTILPLPEDETSWDNLDVMFSTTRGTVRRNKLSDFVQVNRNGKIAMKLEEEGDEILSVETCTEDDDVLLTTALGQCIRFSVDDVRVFAGRNSIGVRGINLGDSDRIISMTIVGHVDAEPWERAAYLKRSATERRATGVDEEDIALVGEEVTEEGQLSDERYDELRAREQFVLTVSQKGFGKRSSSYDFRISGRGGKGIRATDTSKTGEIGELVAAFPVDDGDQIMLVSDGGQLIRVPVGGIRIASRATKGVTIFSTAKDEKVVSVERISEPEEDEAPIADGDPAGPMATFSQKPAEVEKKWVIIDAEGLVVGRLASIIAMRLRGKHKATFTPHVDDGDNVIVINAEKVVFTGKKYSDKVYYWHTGYAGGIKERSARQIIEGRFPERVLEKAVERMVPRGPLGRRQMKNLRVYAGSNHPHEAQQPVALDVAALNKKNVRSAMIQMQTNLDVADNSGARRVMCIKVLGGSKRKYASIGDVIVVSIKEAIPRGRVKKGDVMKAVVVRTAKDIRRADGSVIRFDTNAAVLIDNKKEPIGTRIFGPVPRELRAKNHMKIISLAPEVLMKLNEIKDNEGSTHSRKRLGRGIGSGSGKTGGRGVKGQKSRSGVAINGFEGGQMPIYRRLPKRGFNNIFASDFVVVSLARIQTAIDAGKLDAKTTVDAAALKAAGVIRRVKDGVRVLADGEIKAKITIVVAGASKPAVEKIEKAGGTVTLLAAAEMQKIRKGDKVVMLAGKDKGRTGEVVQVMPKEDRAVVRGVNVVKRHQRQTQTQEAGIINKEAPVHLSNVAIIDKDGKPTRVGFKVVDGKKVRVAKRSGEVIDGMLQPKRTKYRKQFKGRIKGVAKGGSDLAFGEFGLKAQEPNRVNAREIEAARRAITRYMKRAGRVWIRVFPDVPVTKKPTEVRMGKGKGSVEYWACKVKPGRMMFEIDGVSEEIAREALRLGSAKLSVKTRFVQRIAEKRTQKINEGVDPTKLYALTLAIGMVKERAVAKFDETIEVSMNLGVDPRHADQMVRGVVNLPNGTGRTVRVAVFARGAKADEAKAAGADIVGAEDLVEIVQGGKIEFDRCIATPDMMPLVGRLGKVLGPRGMMPNPKVGTVTMDVAGAVKASKGGAVEFRVEKAGIVHAGIGKASFDAKALEENIRAFADAVIKAKPAGAKGNYVKRVAISSTMGPGVKIEPGSVTGMALKTFNPITPSQRQLVIVDRSALYKGKPVKALTEGLTKSGGRNNLGRITARFIGGGHKRTYRLIDFKRRKFDVEGTVERIEYDPNRTAFIALVNYADGEKAYILAPQRLAAGDKVIASEKAVDVKPGNTMPLQFIPVGSIIHNVEMKPGKGGQIARSAGGYAQLVGRDQGMAILRLNSGEQRLVHGSCLASIGAVSNPDHANINDGKAGRTVWRGKRPHNRGVVMNPVDHPHGGGEGRTSGGRHPVTPWGKPTKGKRTRSNKSTDKMIMRSRHQRKKMRFSNTFLDDIRDRVPISNVIARRVSWDKRKTNVSRGDYWACCPFHGEKSPSFHCEDRKGRYHCFGCGVTGDHFRFLTELEGLSFPEAVQQIADMAGVPMPLADPVMEKREKERGSLIDVMEMATQFFQDQLQTANGARARAYLRDRGLTGRTIETFRLGFAPDSRNALKEFLAGKGVLKEQIEACGLVVH-ENVPVSYDRFRDRIMFPILSSREKVIAFGGRAMSADAPAKYLNSNETELFHKGNVLYNFARARRAIQGTIIAVEGYMDVIALYQAGIENAVAPLGTALTENQLELLWKMVPQPVLCFDGDGAGIRAANRAAELALPHLKPGRSVRFALLPDGKDPDDLVRDDGRAPFDKVMSQAKPLSEMLWSREVNNGKFDTPEARAELEARLKQLVAVIADENVRRHYQQDIRDRLNIFFQPQGDRR-GNGNYRTGRDNAGKAGPKSPSVISERLARSGPVRGHQNNTALRECVLALTVVNHPSLMIDDYDEIAAIEYDSRELQRLWSAMLGAAAAVAGPHLTREYLTERLEFEGFGPLIKSLDQQVRNARLWIATEEAAMEDAREGYRQALASHKRAKALRRQKIELEREIALATEAGDGEAIVQLMRAQQEVHFEGVRLENQEAIIDGFGVLSGRVKGAATTPLSHIRNFSIVAHIDHGKSTLADRLIQTTGGLAEREMSEQVLDNMDIERERGITIKAQTVRLHYQANNGEKYILNLIDTPGHVDFAYEVSRSLSACEGSLLVVDASQGVEAQTLANVYQAIDNNHEIVTVLNKIDLPAAEPDRIKEQIEEVIGIDASEAVLISAKTGLGIPDVLEAIVHKLPAPKSPGGDKAPLKALLVDSWYDAYLGVMVLVRVIDGVLTKGQTVRMMGTDAKYQVERVGVLTPKMVNIDRLGPGEIGFITASIKEVADTRVGDTITEDKRPTAQALPGFKPAQPVVFCGLFPVDAADFEDLRAAMGKLRLNDASFSFEMESSAALGFGFRCGFLGLLHLEIIQERLEREFDLDLIATAPSVVYKMFMTDGTERELHNPADMPDVVKISEIHEPWIRATILTPDDYLGGILKLCQDRRGIQIELTYVGTRAMLTYDLPLNEVVFDFYDRLKSISKGYASFDYTLTDHREGNLVKMSILVNGEPVDALSMMVHRTAAEKRGRDMCEKLKELIPKHMFKIPIQAAIGGNVIARETISALRKDVTAKCYGGDATRKRKLLDKQKAGKKRMRQFGKVEIPQEAFIAALKMGDEMAKKVAGQLKLQVKAGSANPSPPIGPALGQRGINIMEFCKAFNAATQEMEKGMPIPVVITYYQDKSFTFAMKQPPVSYWLKKEAKITSGSKTPGKGAKAGSLTKAQIKSIAEAKMKDLNAADIEGAMAMIEGSARAMGLEVVGMAVSANRLELLQIADAVAREKVIDREIVLAAMADAIQKAARSRYGTESNIRADINPKTGEIRLQRLLEVVEKAEDYSTQIPLELARDRNPDAALGDFIADPLPPMDFGRIAAQSAKQVIVQKVREAERDRQFDEFKDRVGEIVNGTVKRVEYGNVIVDLGRGEGIIRRDEMIPRENVRYGDRVRAYVYDVRREQRGPQIFLSRTHPQFMVKLFTMEVPEIYDGIIQVKSVARDPGSRAKIAVISNDSSIDPVGACVGMRGSRVQAVVGELQGEKIDIIPWSQDPATFVVNALQPAEVAKVVLDEDAERIEVVVPDEQLSLAIGRRGQNVRLASQLTGWDIDIMTEAEESERRQKEFNERTNLFMDSLDVDEMVGQVLASEGFAAVEELAYVDLDEISSIDGFDEETAQEIQQRAREFLERLEAEMDEKRKALGVQDELREINGMTAQMMVALGEDGIKSIEDFAGCAADDLVGWSERKNGETKKFEGLFSKFDVSRVEAEQMIVQARLSAGWITQEDLAKGTEEAEQEAMSQNSLRLVEDKSVDKSKALEAALSQIERSFGKGSIMKLGSNENVVEIETISTGSLGLDIALGVGGLPRGRIIEIYGPESSGKTTLALQTIAEAQKKGGICAFVDAEHALDPVYARKLGVDLQNLLISQPDTGEQALEITDTLVRSGAVDVLVVDSVAALTPRAEIEGEMGDSLPGLQARLMSQALRKLTASISKSNTMVIFINQIRMKIGVMFGSPETTTGGNALKFYASVRLDIRRIGAVKEREEVIGNQTRVKVVKNKMAPPFKQVEFDIMYGEGVSKTGELVDLGVKAGIVEKSGAWFSYNSQRLGQGRENAKTFLRDNPDLAREIELSLRQNAGLIADRFLQNGGPDDATAEMMAQTLSFNGRRRVRKFFGKIPEVAEMPNLIEVQKASYDQFLMVEEPKGGRPDEGLQAVFKSVFPITDFSGASMLEFVSYEFEPPKFDVDECRQRDLTYAAPLKVTLRLIVFDIDEDTGAKSIKDIKEQSVYMGDMPLMTNNGTFIVNGTERVIVSQMHRSPGVFFDHDKGKSHSSGKLLFAARVIPYRGSWLDIEFDAKDIVYARIDRRRKIPVTSLLMALGMDGEEILDTFYTKSLYKRDGEGWRIPFKPETLKGAKAITEMVDADTGEVVVEAGKKLTPRLLRTLSDKGLKALKAADDDLYGNYLAGDIVNYSTGEIYLEAGDEIDEKTLGIILANGFDEIPVLGIDHINVGAYIRNTLTADKNENRQDALFDIYRVMRPGEPPTMESAEAMFNSLFFDAERYDLSAVGRVKMNMRLDLTVEDTVRILRKDDILAVVRMLVELRDGKGEIDDIDNLGNRRVRSVGELMENQYRLGLLRMERAIKERMSSIEIDTVMPQDLINAKPAAAAVREFFGSSQLSQFMDQVNPLSEITHKRRLSALGPGGLTRERAGFEVRDVHPTHYGRICPIETPEGPNIGLINSLATFARVNKYGFIESPYRRIVDGKVTSDVLYLSAMEEAKYYVAQANAEMNADGSFVDEFVVCRHAGEVMLAPRDSMNLMDVSPKQVVSVAAALIPFLENDDANRALMGSNMQRQAVPLLRAEAPFVGTGMEPVVARDSGAAIGARRGGVVDQVDATRIVIRATEDLEAGKSGVDIYRLQKFQRSNQNTCVNQRPLVTVGDEVNRGDILADGPSTDLGDLALGRNALVAFMPWNGYNYEDSILLSERIVADDVFTSIHIEEFEVMARDTKLGPEEITRDIPNVSEEALKNLDEAGIVYIGAEVQPGDILVGKITPKGESPMTPEEKLLRAIFGEKASDVRDTSMRMPPGTYGTIVEVRVFNRHGVEKDERAMAIEREEIERLAKDRDDEQAILDRNVYGRLIEMLRGQASIAGPKGFKKGSELSNAVVSEYPRSQWWMFAVEDEKVQSELEALRGQYDESKSRLEQRFMDKVEKVQRGDEMPPGVMKMVKVFVAVKRKIQPGDKMAGRHGNKGVVSRIVPVEDMPFLEDGTHVDVVLNPLGVPSRMNVGQILETHLGWACAGMGRQIGELIEAYKANGNIEPLRKTIGDVVGDGPKAEQVHEFDDDSVLRLADQWKRGVSIATPVFDGANEADVNDMLRLAGLKDSGQSTLYDGRTGEQFDRQVTVGYIYMLKLNHLVDDKIHARSIGPYSLVTQQPLGGKAQFGGQRFGEMEVWALEAYGAAYTLQEMLTVKSDDVAGRTKVYEAIVRGDDTFEAGIPESFNVLVKEMRSLGLSVELENTKLDEQAAQLPDAAEMIQKNWQELIKPNKVEFSSSRTRATLVAEPLERGFGLTLGNALRRVLLSSLRGAAVTAVQIDGVLHEFSSIPGVREDVTDIVLNIKEIAIKMDGDDAKRMVVRKQGPGVVTAGDIQTVGDIEILNPEHVICTLDEGAEIRMEFTVNNGKGYVPAERNRAEDAPIGLIPVDSLYSPVKKVSYKVENTREGQVLDYDKLNMTIETDGSITGEDAVAFAARILQDQLGVFVNFDEPQKETEEEAVTELAFNPALLKKVDELELSVRSANCLKNDNIVYIGDLIQKTEAEMLRTPNFGRKSLNEIKEVLASMGLHLGMEVPAWPPENIEDLAKRYEDQYKAQTLSAADRAKLEGLIGHDFAEKERLDRALTHASARKGGNYERLEFLGDRVLGLCIAELLFRTFGTAGEGELSVRLNQLVSAETCAAVADELNLHLYIRTGADVKKLTGKRMMNVRADVVESLIAAIYLDGGLEVARRFILRYWQGRAVRADGAKRDAKTELQEWSHAKFGVTPIYRVDERSGPDHDPRFKVTVEVAGIKPETGVERSKRAAEQVAATKMLEREGIWQQSPAGNMAKVIGIDLGTTNSCVAVMDGKDAKVIENAEGARTTPSMVAFSDDGERLVGQPAKRQAVTNPTNTLFAVKRLIGRRYEDPTVEKDKHLVPFTIVKGDNGDAWVEANGKGYSPAQISAMILQKMKETAESYLGEKVEKAVITVPAYFNDAQRQATKDAGRIAGLEVLRIINEPTAAALAYGLDKKEGKTIAVYDLGGGTFDISILEIGDGVFEVKSTNGDTFLGGEDFDMRLVEYLVGEFKRDNGIDLKNDKLALQRLKEAAEKAKIELSSSQQTEINLPFITADASGPKHLTLKLTRAKLESLVDDLVQRTIAPCKAALKDAGVTAAEIDEVVLVGGMSRMPKVQEVVKQLFGKEPHKGVNPDEVVALGAAIQAGVLQGDVKDVLLLDVTPLSLGIETLGGVFTRLIERNTTIPTKKSQTFSTAEDNQQAVTIRVSQGEREMAADNKLLGQFDLVGLPPSPRGMPQIEVTFDIDANGIVQVSAKDKGTGKEQQIRIQASGGLSDADIEKMVKDAEAHATEDKKRREAVEARNQAESLIHSSEKSLKDYGDKVSEADRTAISDAIAALKTASEASEPDADDIKAKTQTLMEVSMKLGQAIYEAQQAEGGAADASADNVVDADYEEIKDDDRKKSAMNQEVMNLFNPQVPAQNFDSIRISIASPEKILSWSYGEIKKPETINYRTFKPERDGLFCARIFGPIKDYECLCGKYKRMKYKGIICEKCGVEVTLSRVRRERMGHIELAAPVAHIWFLKSLPSRISTLLDMTLKDVERVLYFENYIVTEPGLTALKEHQLLSEEEYMLAVDEYGEDQFTAMIGAEAIYEMLASMNLEKIAGDLRAELADTTSDLKQKKLMKRLKIVENFMESGNRPEWMIMKVVPVIPPDLRPLVPLDGGRFATSDLNDLYRRVINRNNRLKRLIELRAPGIIIRNEKRMLQESVDALFDNGRRGRVITGANKRPLKSLSDMLKGKQGRFRQNLLGKRVDYSGRSVIVTGPELKLHQCGLPKKMALELFKPFIYARLDAKGYSSTVKQAKKLVEKEKPEVWDILDEVIREHPVLLNRAPTLHRLGIQAFEPILVEGKAIQLHPLVCTAFNADFDGDQMAVHVPLSLEAQLEARVLMMSTNNILHPANGAPIIVPSQDMVLGLYYLSILNQNEPGEGMAFSDLGELHHALESKVVTLHTKIRGRFKSVDEDGKPYSKIYETTPGRLLIGELLPKNGKVPFDICNQEMTKKNISKMIDTVYRHCGQKDTVIFCDRIMQLGFAHACRAGISFGKDDMVIPDAKAKIVADTENLVKEYEQQYNDGLITQGEKYNKVVDAWGKATEKVAEEMMARIKAVEFDEKTGRQKPMNSIYMMSHSGARGSPNQMRQLGGMRGLMAKPSGEIIETPIISNFKEGLTVNEYFNSTHGARKGLADTALKTANSGYLTRRLVDVAQDCIVTHVDCGTQTGLTMTAIVDAGQVVASIGARILGRTALDDIDHPVTGERIVDAGKMILEPDVVEIEKAGIQSIRIRSALTCEIQTGVCSVCYGRDLARGTPVNMGEAVGVIAAQSIGEPGTQLTMRTFHLGGTATVVDQSFLEASYEGTVQIKNRNILRNSDGNLVAMGRNMTVQILDERGVERSSQRVAYGSKLHVDEGDKVKRGQRLAEWDPYTRPMMTEVAGTVQFEDLVDGLSVLEATDESTGITKRQVIDWRSTPRGSDLKPAIVIKDASGNIAKLSRGGDARFFLSVDAILSVEPGTKVSQGDVLARSPLESAKTKDITGGLPRVAELFEARRPKDHAIIAEIDGTIRLGRDYKNKRRVIIEPAEDGVEPVEYLIPKGKPFHLQEGDYIEKGDYILDGNPAPHDILAIKGVEALASYLVNEIQEVYRLQGVVINDKHIEVIVRQMLQKVEITDAGDSTYIVGDNVDRIELEDVNDHLIEQGKKPAYGDPVLLGITKASLQTPSFISAASFQETTKVLTEAAIAGKTDGLQGLKENVIVGRLIPAGTGGTMTQIRRIATSRDEMILEERRKGTGAAVATPMLQDMAEKAPAAEERQSKDAASTGTGYRVLARKYRPKDFTDLMVGQEPMVRTLTNAFETGRIAQAYMLTGVRGVGKTTTARILARALNYKTIDKPTIDLRAPGEHCQAIMEGRHVDVIEMDAASHTGIDDIREIIEQVRYRPVSARYKVYIIDEVHMLSTQAFNGLLKTLEEPPEHVKFIFATTEIRKVPITVLSRCQRFDLRRISASDLVGLFTTIAAKEGIEAEPDALAMIARAAEGSARDGLSLLDQAIAHGAGVVQAEAVRGMLGLADRARIVDLFQHIVKGDVAAALGEFQNQYEAGANPVVVLTDLADFTHLVTRLKYVPDAANDPSLSEVERTKAAEFAKCVAVTTLSRIWQMLLKGIPETEGSSRTAGAAEMVLIRLAHAAHLPAPEDAARRLAEFSGDNTGPRPSSSPSGNGGGSGTRVPYQSSVAARAAETAPSQPPSSAPVAMLRAVPSSSETMAVGRIEPKPAEAPKPLVPVNSVNDIVNLATEKRDPKLKAMVRTFLRPVRIEAGRLDVSLAPGAPTTLLNELAVKLKEWTGIHWIVSLSRDEGQPTLVEAEARTREQHVIDARQDPDVAAILAHFPGAKIIDVRVRAPEPEEEGEATPPAAAESEEGDILPGDDIESPQLTFLTSLQSPARILAAISGGSDSTGLLLLLDEAVKAAPHLKISLCAATVDHALRAGSADEARDVAALCASLGIPHTTMIWEGDKPKTGIMAAAREARYGLLETAAESFEADLIVTGHTFDDQRETLQMRGMRTEQIGIADAVLFNRRFWILRPLLFSSRADIRAFLKERGVPWIDDPSNEDIKYERVRMRRRLALSSRGAEWLDRHFRLHGGLLGQVIPDGLDRAVLDYVLARLAAVCGGQPFVPGRAQMERVLTFATGTGLGRMTAGRVVFDLRRDGLYLARESRGILPLVLQPGEAGVWDGRFYARNGLSTSIVVEASSASKSLGAKDLPKAAWKRAVASAPALTS-EAPLFEESARMVELTPYFAPFDRFLTRFDFIFANRLSAVFATAPYARLPLIDGKTMKFLDEAKVYIKSGDGGGGSVSFRREKFIEFGGPDGGDGGRGGDVWVEAVNGLNTLIDFRYQQHFKATIGTHGMGRNRTGANGSDVTLKVPVGTQIFEEDQETLICDLTVEGQRYCLAHGGNGGFGNAHFKTSTNQAPDWANPGLPGEEKTIWLHLKLIADAGLVGLPNAGKSTFLASVTRARPKIANYPFTTLHPNLGVATIDEREFILADIPGLIEGAHEGVGIGDRFLGHVERTRVLLHLISAQEEKVGKAYKTVKHELEAYGNELTDKAEIVALSQIDVLDDAELKKKTKELAKACGKTPFQISAVTGKGMTEVLRALRDIIVEANTE-EKPAMKPAKSSPVQIARRGLMLVISSPSGAGKSTIARTLLETDRQIGLSVSVTTRQRRPSEVEDVHYHFKSVREFERLRDSDALLEWAEVHGNFYGTPREPVEQAMGEGRDMLFDIDWQGAQQLQEKMSADVVSIFVLPPTMTELQSRLHRRAEDSEEVIQTRLANSRAEIAHWREYDYVIVNDDLNAALDAVQSIVKAERLRRDRRHGMFDFVRELLEETPMSFTVAIVGRPNVGKSTLFNRLVGKKLALVDDTPGVTRDRRPGDARLMGLTFTIIDTAGLEEADAESLQGRMRAQTEAAIDEADLSLFVVDAKSGLTPVDTDLAEMLRRRGKPVVLVANKSEARGSDSGFYDAYTLGLGEPTPISAEHGQGMLDLRDAIVAAIGEDRAYPEKEDVAVTDVDIPQSSDEGDEPIYDDTKPLRVAIVGRPNAGKSTLINRFLGEDRLLTGPEAGITRDSISVEWDWRGRTIKMFDTAGMRRKARVIEKLEKLSVADALRAIRFAETVVIVFDATIPFEKQDLQIVDLVLREGRAAVLAFNKWDMIEDQAVLADLREKTDRLLPQARGIRAVPISGQTGWGLDKLMQAIIDTDKVWNKRISTARLNRWLETQQVQHPPPAVSGRRIKLKYMTQVKARPPAFMISCTRSDALPESYTRYLINGLRADFDMPSVPIRIHFRSPDNPFEGKKRR
>Rhizobium_sullae_WSM1592.faa
MAAFKTLDDLNGIAGKRVLVRVDLNVPVKDGKVTDTTRIERVAPTILELSKKGAKVILLAHFGRPKEGPSPDLSLSLIAPDVSKVLGRPVATASDSIGEAAASAVAGMTDGDILLLENTRFHKGEEKNDAEFTKALAANGDIYVNDAFSAAHRAHASTEGLAHLLPAYAGRTMQQELEALEKGLGNPVRPVVAIVGGAKVSTKIDLLMNLVKKVDALVIGGGMANTFLAARGTNVGKSLCEHDLGETAKQIMIEAATAGCAIILPEDGVVAREFKAGAANETVDINAIPEDAMVLDVGPKSVDVVKAWIERAQTLVWNGPLGAFEIEPFDKATVAAAKYAAERTKAGKLTSVAGGGDTVSALNHAGAADDFSYVSTAGGAFLEWMEGKVLPGIAVLMTDLRHYDVIVSPAITEKSTLVSENNQVVFNVAKAATKPEIKAAVEALFGVKVTAVNTLLRKGKTKRFKGFVGKQKDVKKAVVTLAEGQTIDVSTGLMAEAKYEPRLKKEYVERIRKAMQEKFSYANEMQIPKLDKIVINMGIGEATADSKKPTVAAADLAAIAGQKAVITRARNSIAGFKVREQMPIGAKVTLRGARMYEFLDRLVNIALPRVRDFRGLNPKSFDGRGNFAMGIKEHIVFPEINYDKVDQMWGMDIIVCTTATKDDEARALLTEFNFPFRQMRSGVIAQKVGMTRVYNDAGEHVPVTVLRMEGCQVVSTRTVEKNGYTAVQLGAGQAKVKNTSKAMRGNFAVANVEPKAKLAEFRVTEDNLLEVGTEIKAGHFAAGQLVDVTGTTIGKGFAGAMKRHGFGGLRATHGVSVSHRSHGSTGSRQDPGKVFKNKKMAGHMGQTRVTTQNLEVVSTDEDRGLILIKGAVPGSKGAWIIVRDAVKSAMSRIGKKPVQVPAGITATVDGQKVTAKGPKGELFFVANDEVGVKLEDNAVVVTPLNQTKDARAKWGMSRTMIENIFKGVKDGYERKLEINGVGYRASLQGKNLQLALGFSHDVVYEPPVGISIAVPKPTEIVVTGINKQQVGQVAAEIREYRGPEPYKGKGVKYADERIVRKEGKKKMPKRILQGVVVGDKNEKTVVVRVERRFAHPLLQKTVRRSKKYKAHDENNQYKIGDTVSIEECAPISKDKRWTVISAQGKLSSLKDLGTSSEAAAPVHVRKVDSLGRSYATGKRKDAVARVWLKPGSGKITINGKDFSAYFARPVLQMILRQPIVAASRDGQFDIVATVAGGGLSGQAGAVRHGLSKALTYFEPGLRGVLKKGGFLTRDSRVVERKKYGKAKARRSFQFSKRMTMTDPLGDMLTRIRNGASRRKSSVSTPASKLRARVLDVLQSEGYIRGYSVVDFGNGKSELSIELKYYEGTSVIREIGRVSKPGRRVYVSVKSIPQVANGLGITILSTPKGVMADHQAREQNVGGEVLCSVFMAKEAVRVRRRERKNISSGVAHVNSTFNNTMITITDAQGNAIAWSSAGAKGFKGSRKSTPFAAQIAAEDAAKKAQEHGMKSLEVEVCGPGSGRESALRALQAAGFMITSIRDVTPIPHNGCRPRKKRRVMARIAGVNIPTAKRVVIALTYIHGIGSKFAQEIVEKVGIPADRRVHQLTDAEVLQIRETIDRDYQVEGDLRRETSMNIKRLMDLGCYRGLRHRRGLPVRGQRTHTNARTRKGPAKAIAGKKKMERAEKREFVTELNEVFKASGSVVVAHYAGATVAQMNDFRSKMRAAGGTVRVAKNRLAKIALQGTEAEGISNLFTGQTLIAYSADPITAPKVVVDFAKGNDKIVVLGGAMGTTTLNADAVKSLATLPSLDELRAKLLGMIQTPATRIASVVAAPASQLARVFSAYAKKDEAAMEFNVKTLEGKDAGKVSLSDAIFGLEPREDILARVIRWQLAKKQQGTHKTKGRAEVWRTGAKMYKQKGTGRARHHSARAPQFRGGGKAHGPVVRSHEHDLPKKVRALGLRLALSAKLKSDDVIVIDNLVAAEAKTKALASVFETLGLTNALFIGGAELDGNFKLAAKNIPNIDVLPIQGINVYDIVRRGKLVLSKAAVEALEERFKMNLFTDFEARIKNALEQIDIVKEKRSELDFGRIAVEPPRDASHGDVATNAAMVLAKPLGTNPRALAEIIIAKLKEDADVADVSAAGPGFINIRLSVGYWQRLLTAIIEAGTDYGRSTLGAGKKINVEYVSANPTGPMHVGHCRGAVVGDALANLLAFAGYAVEKEYYINDAGSQIDVLARSVFLRYREALGESIGDIPPGFYPGDYLIPVGQSLAIDYGVRLHNMPEEQWMPIVKRAIDAMMVMIREDLAALNVHHDIFFSERMLHGAGGAAIRTAINDLTFKGYVYKGALPPPKGQVPEDWEDREQTLFRSTEVGDDMDRPLIKSDGSYTYFAADVAYFKNKFDRGFDEMIYVLGADHGGYVKRLEAVARAVSEGKSELTVLLCQLVKLYRNGEPVKMSKRSGDFVTLREVVEEVGRDSVRFMMLYRKNSEPLDFDFAKVTEHSKDNPVFYVQYAHARCMSVFRQAKEAFPDLDLSPADLAEAVVGISDPTELQLVAKAAEFPRIIESAAQSHEPHRIAFYLYDLASFFHAHWNKGKDQTELRFVNDKNRESSIARLGLVYAVASVLKAGLAVTGTAAPDEMRMTDETTKNGPDAAAAEAADDAAANVE-NETTVEAPPQPDPLEVLKAENVELRERYLRLAAEMDNLRRRTERDVKDAKSYSVAGFARDMLAVSDNLRRALDAIPAEAKEAGEAGLDTLIEGVEMTERSMLSALERHGVRKLDPVGQKFDPNFHQAMFEVPNAEVPNNTVVQVVQAGFTIGERVLRPAMVGVAKGGPKAAEADINTAFTEKDAMAANPGGGSTDAGGGPVRHIPVLLAEVLSALQPAPGKIILDGTFGAGGYTSAILDAGADVIALDRDPTAIAAGQDMVAAHGGRLSLVHAQFSNLADYAPAGGLDGVVLDIGVSSMQIDEAERGFSFQKSGPLDMRMSASGVSAADVVNRAKVAELIRIFHFLGEEDQAPRIAHAIEKRRAEKPFETTRDLAGLIEVVTPRKMKDKIHPATRVFQALRIFVNDELGELGQALFAAERVLKPGGRLVVVTFHSLEDRIVKKFFSDRAGKASGSRHLPIAHERAATFEPVGKSMIAASQAEAEANPRARSAKLRAGMRTNAPAEAADMAIFGLPSLASLGKLGGMPKMKTKSSAKKRFKITATGKVKAAAAGKRHGMIKRTNKFIRDARGTMVLAEPDGRKVVKNYLPNGLMALKIRLARGGSKKRPYYHVVVADARSPRDGRFLEKLGSWNPMLAKDDAKRVELNAERIKHWLDNGAQPTDRVLRFLNEAGVAKREAKNNPEKAKPGKKAQERTAEKAQKAADAAEAAASAMSRVCELTGKAVLTGNNVSHANNKTKRRFLPNLCQVTLISDALGQRYRLRVSAAALRSVEHRGGLDAFLVKASENELSMRARLLRRQIVKKTAEAAMKAEEVRGLTADQLKDKLANLKKEQFNLRFQKATGQLEKSSRINEVRKDIARVKTIARQKAAEAKAMAKLPVEKMRELERRFGEIEARMSAGPSADVYVKLASEYSELQPVVTKIRAYEKAEAERSDLEALLEDKSVDREMRDLAEQELPEVKERIEALEQEIQILLLPKDAADEKSAILEIRAGTGGSEAALFAGDLFRMYERFAAANGWKVEMLSASEGEAGGYKEIIATITGKGVFAKLKFESGVHRVQRVPETEAGGRIHTSAATVAVLPEAEEIDIEIRPEDIRIDTMRSSGAGGQHVNTTDSAVRITHLPTGIVVTSSEKSQHQNRAKAMQVLRSRLYDAERQRADSERSADRRSQVGSGDRSERIRTYNFPQGRITDHRINLTLYKLDRMMEGEIDEVVNALLSDYQASQLAQLGEQQMANTTSAKKATRKIARRTDVNKARRSRVRTFVRQVEEALAAGDAAKAKEAFLAAQPELARAASKGVLHANTASRKVSRLAARVKALSMAELDIQISIEEGDWPSEGELQALAERVLEAAATFLKKNEKQPFPTTATELSLVFTDDESIRTINAEWRKKDKATNVLSFPAFPPGKMPGPMLGDIIIARETVEREARELEKPFEDHLTHLMVHGFLHLFGYDHMNSDEAEIMEGLETRILAVLGLSDPYEGQMRHGKAGRKLNRTASHRKAMFANMAASLITHEQIVTTLPKAKEIRPIVEKLVTLGKRGDLHARRQAISQIKDAAVVAKLFDTIASRYATRHGGYLRIMKAGFRQGDNAALAVIEFVDRDTFAKGAADKARTAAEEQAVAAMASRKEALARRANRVRRQIKSVANGRPRLSVHRSSKNIYAQVIDDVAGKTLASASTLDKDLRGSLKTGADTAAAALVGKLVAERASKAGVNEVVFDRGAFIYHGRIKALADAAREGGLTFMFAVIKTGGKQYRVAANDVLTIEKLEATAGDSIEFTEVLVIGEGADAAIGAPFVKGASVKAEVVEHNRGKKVIAFKKRRRQNSKRSRGHRQHHTVVRITDIVAAMAHKKAGGSSRNGRDSESKRLGVKKFGGETVIAGNIIVRQRGTQWHPGANVGLGKDHTIFALTAGNVDYRTKANGRVYVSVMPKAEAAEMALSFIKKVFTFGKPAEEQAPALEAELEPHSREEHLPRASDPDTAGGPAPLSLLEAEAEQEEIKTPPSVPAGHPPHKGGDPLEGEAPLTPHVGEMSGGTEENIPSPEPVLPKGFATGPKVAEPEPIALTPKLSWFQRLRAGLARTSSQLTGQISALFTKRKLDDDTLQDLEDLLIQADLGLETAMRVTGTLASERYGKDVTGEDVSRIMAFEIAKVLKPVAKPLQLDLSHKPHVILVVGVNGTGKTTTIGKLASKLSGAGLKVMVAAGDTFRAAAIEQLKIWADRTKSEFIGTKLGADAAGLAYDAFEQARAKKCDVLIIDTAGRLQNKAELMAELEKIVRVLGKLDPDAPHTVLQTLDATTGQNALNQVEIFRNVAGVNGLIMTKLDGTARGGILVAISAKHKLPVYFIGVGEGVDDLEPFEAEDFAHAIAGPTTSAPSQRMLRVGEQVRAAITQVLQRGEVRDDVIEKTVISISEVRMSPDLKIATAYVTPLGVSDHGAIIDALNRNARYIRGRLGPQLRQMKYMPEVRFRDDTSFDNYKKIDELLRSPEVQRDLDDDTEMAPRGSERVVKKVVAENRKARFNYEIIDTYEAGIVLKGTEVKSLREGKANIAESYASDEGGEIWLINSYLPEYLQANRFNHEPRRRRKLLLSSREINRLRAGINREGMTLIPLKIYFNDRGRAKMELALAKGKKLHDKRESEKERDWNRQKSRLLKDNRMGFKCGIVGLPNVGKSTLFNALTKTAAAQAANYPFCTIEPNTGEVAVPDPRMQKLASVAGSKEIIPTRISFVDIAGLVRGASKGEGLGNKFLANIREVDAVVHVLRCFEDDDVTHVEGRINPVSDAETVETELMLADLESLERRVEQTRKRAASKDKESLAQLPVMEAVIKLLNEGKPARLLLKTLGADEIEILKGLNLLTSHPVLYVCNVAEADAAAGNEHTEAVAEMAKAQGAECVIISAAIESEVAQLPEEESKEFLSALGLEEAGLDRLIRAGYHLLDLITYFTVGPKETRAWTIVRGTKAPAAAGVIHTDFERGFIRAFTIAYDDYIALGGETGAKEAGKARDEGKEYVVQDGDVIHFRFNTMQVIETLAEGLKREIKVVIPAKDMENKMNERLADVKDKVRINGFRPGKVPVAHLKKVYGKSIMADLVNEIVREQPTQILSGRGEKSATQPEVAMTEDKDEADKILAAEQDFEFTLSYEVLPPIELKSVKGIKITREVVDISDEEVNEQVLKVAESARSYETKGKAADGDRVTMDYVGKVDGEAFEGGTDQGAELVLGSGRFIPGFEDQLAGVKAGDEKTITVTFPADYPAKNLAGKEATFDVTVKEVAAPADVEINDELAKKLGLESADRLKEIVRGQIESQYGSLTRQKVKRQILDQLDEMYKFETPKSLVEAEYNGIWSQVNNDLAQSGKTFEDEDTTEEKAKEEYKTLAERRVRLGLVLSEIGEKAGVEVSEDEMQRAIYEQLRQYPGQEKQILEFFRSQPGAAASIRAPIFEEKVIDHLLTEIDVTDKKVTKEELLADEEGEGSEKTKKAAPKKKAAAKAEASEGEEAPKKKAAPKKKASEGDAEMTEITAAMVKELREKTGAGMMDCKKALAETNGDMEAAIDWLRAKGIAKADKKSGRTAAEGLVGVASEGTKAIVVEVNSETDFVARNDAFQDLVRGIAKVAVSTNGSVDAVAAATYPASGKSVADTIKDAIATIGENMNLRRSVALSVEDGVVATYIHNAVSDGLGKLGVLVALKSTGNKEALNAIGRQIAMHIAATSPLAIRPEEVDAAVAERERNVFIEQSRASGKPDNIIEKMVEGRMRKFFEEVALVSQAFVINPDLTVGAALKDAEKTVGAPIEITGMARLLLGEGVEKQETDFAAEVAAAAKGMIRIGLTGSIGMGKSTAAKLFAEAGIPVNDSDAVVHELYAGEAAPLVEAEFPGTVKYGAVDRQELGRQLSRRPDGFKALEAIVHPLVRKREAEFVKREQARGSEIILLDIPLLFETGAETRVDIIVVVSCDPQIQRDRVLARPNMTEEKFSMIRSRQTPDAEKRARADYVIDTGHAIEITRARVSEIIADLKARIAKGMEVILLERISKLGQMGETVKVRDGFARNYLLPLGKALRANAANKARFESERATLEARNLERKSEAQKVADVLGGKSFIVVRSAGETGQLYGSVAARDVVEILAAEGFNIGRNQVHLNTPIKAIGVHKIELQLHAEVEIHVNLNVARSADEAERQAKGETLTSVDAIYGVDEDALRAEDFFDPDAEDEAMSEASSAPVRRPFHRRRKTCPFSGANAPRIDYKDVRLLQRYISERGKIVPSRITAVSQKKQRELAQAIKRARFLGLLPYVLMALYEHVFLARQDISAQQVDALVEQYKGVIEANGGKVGRIENWGLKSLTYRIKKNRKAHYALMDIDAPPAAVQEMERQMRISEDVLRYMTIAVEKHEEGPSAMMQKRDRGPRDGA-RGPREGGFGDRDRGPRPPREGGFGDREDRRRPREDRRRPFKAPVKEGPRSNREIRVPKVQLIDAEGQNLGAVPTDQALRMAEEAGLDLVEISPNAEPPVCKILDLGKLKYANQKKAAEARKKQKIVEVKEIKMRPNIDTHDYEVKMKAMGRFFEEGDKVKVTLKFRGREMAHQELGMKLLQQVKADTLEFAKVEAEPKLEGRQMMMVLAPKMSEFKSDFLRTLKERGFIHQISDESGLDELFAKETVTAYVGYDATATSLHIGNLISATMLYWLQETGHRPIALMGGGTSMVGDPSFRDEQRKLLTPEAIATNIEGIKKIFSRILRFGEGKTDATMVNNADWLMKLNYVEFLRDVGRHFSVNRMLSFDSVKLRLDREQSLSFLEFNYMIMQGYDFVELSRRYGCRLQMGGSDQWGNIINGVDLGHRMGTPQLYALTTPLLTTSSGAKMGKSASGAVWLNEDVFSPYDFWQYWRNTEDADVGRFLKIFTRLPLSEIAKLETLGGSEINEAKKILATEATAIVHGRENAESAAQTARTTFEEGRVAENLPSVDVPASELDAGIGLLSLMVRAGLAASNGEARRHVQGGAVRINDQAVSDERRLIGSGEITADGVIKLSLGKKKHILVRRAMARYVFITGGVVSSLGKGIAAAALGALLQARGYRVRLRKLDPYLNVDPGTMSPTQHGEVFVTDDGAETDLDLGHYERFTGRSATKTDNITTGRIYKNIIDKERRGDYLGATVQVIPHVTNEIKDFVVEGNDDYDFVICEIGGTVGDIEAMPFMEAIRQLGNDLPRGTAIYVHLTLMPYIPAAGELKTKPTQHSVKELQALGIHPDILLVRADREIPEAERRKLSLFCNVRPSAVIQALDVANIYDVPMAYHKEGLDGEVLAAFGIEPAPKPRLEPWEEVCNRIRTPEGEVTIAIVGKYTGLKDAYKSLIEALHHGGIANRVKVNLEWIESEIFEKEDPAPYLEKVHGILVPGGFGERGSEGKIHAARFARERKVPYFGICFGMQMAVIEAARNLADVENASSTEFGPTKEPVVGLMTEWIKGNALEKRTAAGDLGGTMRLGAYKAALKKGTKISEIYGSTDISERHRHRYEVNVDYKDRLENCGLVFSGMSPDGVLPETIEYPDHPWFIGVQYHPELKSRPLDPHPLFASFIEAATEQSRLVMSGVNDIRSTFLDYFKTNGHEIVPSSPLVPRNDPTLMFTNAGMVQFKNVFTGLEQRPYKTASTAQKCVRAGGKHNDLDNVGYTARHHTFFEMLGNFSFGNYFKERAIELAWNLLTKEFGLDAKRLLVTVYHTDDEAFGLWKKIAGLSDEKIIRIPTSDNFWAMGDTGPCGPCSEIFYDHGDHIWGGPPGSPEEDGDRFIEIWNLVFMQYEQLTKEERVDLPRPSIDTGMGLERVAAVLQGKHDNYDIDLFRALIEASEEATGVNAEGERRASHRVIADHLRSSAFLIADGVLPSNEGRGYVLRRIMRRAMRHAELLGAREPLIWKLLPALVQQMGRAYPELARAEALISETLKLEETRFRKTLERGLSLLSDATTALGKGDMLDGETAFKLYDTYGFPLDLTQDALRAREIGVDLAGFTDAMERQKAEARSHWAGSGDKATETIWFELKEKHGATEFLGYDTETAEGVVQAVVKDGAAVISASAGDKVQIVVNQTPFYGESGGQMGDTGIISSDHAKVEITDTQKKGEGLFVHTGTVIEGSLKADDAVALSVDHARRSRLRANHSATHLLHEALREVLGTHVAQKGSLVAPERLRFDVSHPKPVSAEELKVVEDMANEIVLQNAPVTTRLMSVDDAIAEGAMALFGEKYGDEVRVVSMGQGVRGTKAGKPYSIELCGGTHVAATGQIGLVRILGESAVGAGVRRLEAVTGETAREYLAEQDERVKSLASSLKVQPAEVLSRVEALMDERRKLERELADAKRKLAMGGGQGGSTDAAREVAGVKFLGKAMTGVDPKDLKGLADDGKSSIGSGVVTLIGVSDDGKASAVVAVTPDLTARFSAVDLVRVASAALGGKGGGGRPDMAQAGGPDGSKADEAIEAVAAALAMKHGILFERVGARLKAQVGPDVYASWFARLKLHSVSKSVVRLSVPTTFLKSWINNRYLDLITGLFQQEDAEILKVEILVRTAARAGLKPVDEVAIQEPASQMAPMRRPLAAQPAGQVVQQAVSAVAAARPATAGQPLFGSPLDSRFTFDTFVEGSSNRVALAAAKTIAEAGQGAVRFNPLFIHSNVGLGKSHLLQAIANAAVQNPRALRVVYLTAEYFMWRFATAIRDNNALTLKDSLRNIDLLIIDDMQFLQGKMIQHEFCHLLNMLLDSAKQVVVAADRAPWELESLDPRVRSRLQGGVAIELDAPDYEMRLEILKRRLAAARLEDPSLEIPAELLSHVARSVTASGRELEGAFNQLIFRRSFEPNLSIERVDELLAHLVGSGEPRRVRIEDIQRIVARHYNVSRQELVSNRRTRVIVKPRQIAMYLAKTLTPRSFPEIGRRFGGRDHTTVLHAVRKIEELIAGDTKLSHEIELLKRLINEIPDHMNPKRSFQALILTLHNYWADKGCAVLQPYDMEVGAGTFHPATTLRALGPKPWKAAYVQPSRRPSDGRYGENPNRLQHYYQYQVILKPNPPNLQELYLGSLAAIGLDPLLHDIRFVEDDWESPTLGAWGLGWECWCDGMEVSQFTYFQQVCGIECSPVAGELTYGLERLAMYVQAVDNVYDLNFNGREGDEKISYGEVFLQAEQEYSRHNFEFANTEMLHRHFIDAEKECQALLAAGAPGDGDNQRLHKCVFPAYDQCIKASHVFNLLDARGVISVTERQSYILRVRTLAKACGEAFLLTDAGGVNIASAAAMTDTAEKIDYSKTLYLPETDFPMRAGLPQKEPEIVARWQQMGLYKKLRASAAGREKFVLHDGPPYANGNIHIGHALNKILKDVINRSFQMRGFDANYVPGWDCHGLPIEWKIEEKYRERGKNKDEVPVNEFRKECRDFAAGWIKVQSEEFKRLGIEGDFDNPYTTMNFHAESRIAGELLKIARSGQLYRGSKPVMWSVVERTALAEAEVEYADVESDMIWVKFPVAFVVIWTTTPWTIPGNRAIAFSSRYPYGLYEVATAENDFGPQPGEKLIFAKRLAEESAAKAKVTFNFVRDIKADELAAVTCAHPLHGLGGGYDFHVPLLDGEHVTDDAGTGFVHTAPSHGREDFDAWMDNVRELEARGISSTIPFPVDDAGFFTVDAPGFGPDAEGGAARVIDDSGKKGDANERVIKALIARHALFARGRLKHSYPHSWRSKKPVIFRNTPQWFVYMDKELGDGTTLRSRALNAIDETRFVPAAGQNRLRAMIEQRPDWVLSRQRAWGVPICVFVDEQGQILQDDEVNARILEAFEKEGADAWFAEGARERFLGKKANEP-WKQVMDILDVWFDSGSTHTFTLEDRPDLKWPADYLEGSDQHRGWFHSSLLESAATRGRAPYNAVLTHGFTMDEKGEKMSKSKGNVTAPQEVMKDAGADILRLWVMTSDYADDLRVGKTIIQTNVDAYRKLRNTIRWMLGTLAHDKGEVIALADLPELEQLMLHRLAELDELVRENYDAFDFKKIARALIDFANVELSAFYFDIRKDALYCDAPSSLRRRAALHVIRNIFDCMVTWMAPMLPFTMEEAWLSRDPSAVSVHLEQFPAIPAEWRNEALAAKWKKVRAIRSVVTGALEIERKDKRIGSSLEAAPVVHVTDGALRAALGGLDFSEICITSDIGVDGGEGPVEAFRLPEVPGVSVEPKLAEGKCARSWRITKDVGSDPQYPDVSARDAAALRE---MPYDPRAIEPKWQALWAEHHTFRAEIDPAKPKFYALDMFPYPSGALHVGHPLGYTATDILCRYKRMKGFNVLHPMGWDSFGLPAERHAMRTGVHPAITTKRNIETFRGQVQRLGFSYDWSRELATTDPSYVRWTQWIFLKLFERGLAYQTEMAVNWCPAQNAVLADEEVKDGRYVETGDPVVRRKMRQWMLRITAYADRLLEGLDDLD-WPESLKAMQRNWIGRSEGAKITFPID-----DGGGTIITFTTRPETLFGATYIVLAPEHPLTMTMPAARAAVAAYVAKAEALQETERVDAGREKTGVFTGTYAINPVTNA-RLPIWVADYVLADYGTGALMAVPGHDVRDHAFATTHGLPIVRVIAGDGD------VDKAADDGDRQMVNSGFLDHLGVLEARQAMIAWLRANGLGSA-----KITYRLRDWLFSRQRYWGEPIPVLHLADGSVMPLPEECLPLLPPELDDYAPTADPLARAEDWVRTTVPGTDFPAWRETNTMPQWAGSCWYYLRFLDQHERELVAKEAERYWMPVDLYVGGAEHAVLHLLYARFWHKVLYDIGVVSTEEPFQRLFNQGMILAHSYRDAAGYCEPAVVV------ERHGRWFAGSTEVH-RAIEKMSKSRLNVVNPDHVVDEFGADALRLYEMFMGPLDATKPWQTSGVNGVRRFLDRAWRIVCDETDIL---HPAVRTADPNILRLRHQTVKSVTEDIEAMRFNTAIARLMELSNALAAPDVRP-------------RDVVETFVLLLSPFAPHIAEELWGKFGHKETLAFVPWPGFDPELVHEETREYVVQINGKVRHRFTATAEMGDGLLAAARSEPE-VMALLADREIVREIVVQGRLVNFVVMRLSRYFMPILKENPKEAEIVSHRLMLRAGMIRQQSQGIYSWLPLGKRVLDKVNTIIREEQNRSGAIELSMPTLQSAELWQESGRYDAYGKEMLRIKDRQDRPMLYGPTNEEMVTDIFRSYVKSYKNLPLNLYHIQLKFRDEIRPRFGTMRSREFMMKDAYSFDLTREGAEHSYKKMFAAYLRTFDRLGLRAIPMRADTGPIGGDLSHEFIILAETGESEVYSHKDFVNFDIPPADTDFDDVAGLNAIFDKWTSVYAATSEMHDEAAFNALPEGERLSARGIEVGHIFYFGTKYSEPMGAKVQGPDGKEHTVHMGSYGIGPTRLVPAIIEASHDDNGIIWPASVAPFDAIVINMKAGDAACDGVCDKIYAALSKAGKDVLYDDTDDRAGTKFATADLIGIPVQVIAGPRAVANGEVELKDRKTGARETMTIDAAINKLLAMLDIKWIRENPEALDEALAKRGAEPLAQSLIALDEKRRSAVQKVQDLQSRRNAASKEIGAAMAQKNGELAEKLKAEVAEMKVSLPAAEEDDRQLTAELNDALARIPNIPLDDVPVGEDEHDNVIARTIGEKPRWNHTPKEHFEIGEALGYMDFERAAKLSGSRFTVLTGALARLERALGQFMIDLHTSEHGYTEVSSPLMVRDEAVFGTAQLPKFAEDLFRTTDGRLIPTAEVTLTNLVSGEILEQEKLPLRFTALTPSFRSEAGSAGRDTRGMLRQHQFWKCELVSITDAESSFAEHERMTACAEEVLKRLGLHFRTMTLCTGDMGFGSRKTYDIEVWLPGQNAYREISSCSVCGDFQARRMNARYRGKDDRSTKFVHTLNGSGTAVGRCLIAVLENYLNEDGSVTIPDALLPYMGGLTKIERAAMSQSVSLTFPDGNQRNFDTGTTGRDVAESISKSLAKKAVAIAIDGTVRDLSDPVTTGKIEIITRNDARALELIRHDAAHVMAEAVQELWPGTQVTIGPVIENGFYYDFAKNEPFTLDDLPKIEKKMKEIIARNAPFTKQVWSREKAKEVFAAKGEQYKVELVDAIPEGQDLKIYYQGDWFDLCRGPHMASTGQIGSAFKLLKVAGAYWRGDSNNPMLSRIYGTAFAEQSELDNYLHMLAEAEKRDHRRLGREMDLFHFQEEGPGVVFWHGKGWRIFQALVAYMRRRLAADYQEVNAPQVLDTSLWETSGHWGWYQENMFAVKSADDKEADTRIFALKPMNCPGHVLIFKHGLKSYRELPIRLAEFGTVHRYEPSGALHGLMRVRGFTQDDAHIFCTDEQMAAECLKINDLILSVYKDFGFDEITIKLSTRPDKRVGSDELWDRAESVMMDVLTTIQQQSNIKTGILPGEGAFYGPKFEYTLKDAIGREWQCGTTQVDFNLPERFGAFYIDSNSEKTQPVMIHRAICGSMERFLGILIENFAGHLPLWVSPLQVVVATITSEADGYGAEVAEALREAGLNVETDFRNEKINYKIREHSVTKVPVIIVCGRKEAEERTVNIRRLGSQEQTSMPLAEAIESLAWEATPPDIRRKIEAKKNTLDFDKKPEDTRVVVAMSGGVDSSVVAGILKRQGYDVLGITLQLYDHGAAVHRAGSCCAGQDIDDARRVCETLGIPHYVLDYEKRFRDTVINPFMESYVAGETPIPCVSCNQTVKFADLLATAKELGADALATGHYIRSRPNPASGNPGRRALYRPADADRDQSYFLFATTQEQIDYLRFPLGGLPKAETRRLAEEMGLAVAKKADSQDICFVPQGKYSDIITKLKPNSALAGEIVHLDGRVLGSHDGILHYTIGQRRGIGVATGEPLYVVFLDARSRRVIVGPKEALETHRVYLRDVNWLGDEPLLDAAAGEGFACYAKVRSTRAPAPAVLRADADGIHVDLTVGEAGVAPGQACALYSAPGDDARVYGGGFVERSEREPAAEASLKALLSRPVAAMLDKTYDSTAVEPKIAAKWDEADAFRAGANKKPGAETFTIVIPPPNVTGSLHMGHALNNTLQDIMIRFERMRGKDVLWQPGMDHAGIATQMVVERQLMERQLPGRREMGRDAFVEKVWEWKAESGGLIFNQLKRLGASCDWSRERFTMDDGLSEAVLEVFVTLYKEGLIYKDKRLVNWDPRLLTAISDMEVEQVEVKGNLWHLRYPLEEGVTYQHPVAFDEEGKPTEFETRDYLVVATTRPETMLGDTGVAVNPEDERYKPIIGKHVILPIVGRKIPIVADNYADPTAGTGAVKVTPAHDFNDFDVAKRTGLRAINVLNTDASVTIKDNEDFLEGLDHPAALHGAWDRLEGQDRFTARKIIVEIFEEAGLLDKIEPHIHTVPHGDRGGVPIEPRLTEQWWVDNKTLAKPAIASVREGRTKFVPKNWENTYFQWMENIQPWCISRQLWWGHQIPAWYGPDGQVFVEKTEEEALQAAIQHYLSHEGPMKAYVEDLLENFKPGEILTRDEDVLDTWFSSALWPFSTLGWPEKTPELARYYPTNVLVTGFDIIPFWVVRMMQMGLHFMKDEDGNPIEPFHTVYIHALVRDKNGQKMSKSKGNVIDPLELMDEYGADALRFTLAIMAAQGRDVKLDPARIAGYRNFGTKLWNATRFAEMNGAKSDPNFVPEATGLTINRWILTELARTERDVTEAIESYRFNDAAAALYRFVWNQVCDWYLELLKPVFSGEDEGATKEAQACSAYVLEEIYKLLHPFMPFMTEELWAHTAGEGVERDTLICHAEWPAPFYADNAAADEINWLIDLVSGIRSVRAEMNVPPAATAPLVVVKANNLTRERLARHEAAIKRLARVDAVSLADSAPRGAAQIVIAEATACLPLGSLIDLSVEKARLEKAIAKTEGEIARINGKLSNEKFVANANPDVVEAERERLAEFQSQIASLKVALSRVVEAMAGQPIKLYNTLTREETVFKPIDPQNVRMYVCGPTVYDYAHIGNARPAIIFDVLFRLLRHVYGAEHVTYARNITDVDDKINMRALRDHPGLPLNEAIRLVTEKTETQYLEDAKALGCLDPTIQPRATENIMVEIIGKLIAKGHAYQAEGEVLFDTKSMADYGALSKRNLDEQQAGARVAVDAHKKNPGDFVLWKLSSHNEPGWESPWGRGRPGWHIECSAMSERYLGEVFDIHGGGLDLIFPHHENEIAQSRCAHGTEVMANVWMHNGFLQVEGRKMSKSEGNFVTIYELLHTERFGGRKWPGEVLRLAMLMTHYREPIDFSIKRLEEAERLLAKWPVADADAVPDESVLNALADDLNTVAAVQALHALAQAAFAASAALLGEVDEAVAAEIDRRVRARLELLKAKNFAEADKIRETLLAEGIQLKDGKDAATGKRVTTWEVKRMTEENDMAHEVAPETNGETHSGFVALIGPTNAGKSTLVNRLVGAKVSIVSHKVQTTRAIVRGIAIHNNAQIVFMDTPGIFKPRRRLDRAMVTSAWGGARDADLIVLLIDSERGLRGDAEAILEGLKEVRQPKILLLNKIDRVKREDLLALAAAANEKIAFDRTFMISAENGSGCDDLMDYLAETLPEGPWYYPEDQISDLPIRQLAAEITREKLFLRLHQELPYSSHVETEKWEERKDGSVRIEQVIYVERDSQKKITLGKGGETIKAISSASRKELAEILEQPVHLFLFVKVRENWGDDPERFREMGLDFPRMNDKQKKPQKLKARLPRGFIDRSAADIRAVNEMTAKIREVYEHYGFDPVETPLFEYTDALGKFLPDSDRPNEGVFSLQDDDDQWMSLRYDLTAPLARHVAENFNEIQLPYRTYRAGYVFRNEKPGPGRFRQFMQFDADTVGAPGVQADAEMCMMMADTLEALGIKRGDYVIRVNNRKVLDGLMEKIEVS---DPLQKLAVLRALDKHDKFGADGVIQLLGTGRKDESGDFTKGAGLAQTQIGLIIPFGLTPADQSRSRVRPLIGNAGIEELELMLALFEQAGYGPDRIAINTTIIRGLEYYTGPVYEAELLFDVTNEKGEKIVFGSVGGGGRYDGLVSRFMGQPVPATGFSIGVSRLMTALKNLGKLGQSEVIEPVLVTVMDGDVESMGRYQRMTQELRAAGIRAEMYQGNWKKFGNQLKYADRRGCPIAIIQGGDERAEGVVQIKDLIEGKRLSGEIEDNASWREARVAQETAAEADLVAKVKEILAAQTEDRARAMHRYRSHTCAALRKADVGSNVRISGWVHRVRDHGGLLFIDLRDHYGITQVVADPDSPAFKMAETVRGEWVIRIDGLVKARTEDTVNKAMATGEIELYAQEIEVLSAAKELPLPVFGEPDYPEDVRLKYRFLDLRRETLHKNIVKRTQVISAMRREMGNIGFTEYSTPILTASSPEGARDFLVPSRIHPGTFYALPQAPQLYKQLLMVAGFDRYFQIAPCFRDEDPRADRLPGEFYQLDLEMSFVTQEDVWNATGPLMTKVFEEFAEGKPVTKEWPRIPYDEAIRKYGSDKPDLRNPIVMEAVTEHFAGSGFKVFANMIASNPKVQVWAIPAKTGGSRAFCDRMNAWAQSQGQPGLGYIFWRKEGDKLEGAGPLAKNIGEERTDAIRTQLGLDDGDACFFVAGEPDKFYKFAGEARNRAADELNLIDRDRFELCWIVDFPFFEWNEEEKRVDFAHNPFSMPQGGLEALQNQDPLTIKAFQYDAVCNGFEIASGSIRNQSPELMVAAFEKVGLSQQDVEDRFGGLYRAFQYGAPPHGGAAFGIDRIVMLLVGAKNLREVTLFPMNQQAQDLLMGAPSPATPTQLRELAIRPIPPIKMSLRIIFMGTPEFSVLTLRELADAGHQIVAVYTQPPRPGGRRGLDLQKSPVHQAAELLGLSVFTPVNFKEPEERERFRALNADVAVVVAYGLLLPEAILNGTRNGCYNGHASLLPRWRGAAPIQRAIMAGDEKTGMMVMKMDKGLDTGPVALTREVEIGPNMTAGELHDKLMYVGAKAIAEAMVKLEMDDLPLTPQPEEGVLYAAKIDKGETRIDFGRDAKDVHNHIRGLSPFPGAWFEIGIGGKPERVKVLGSMPAEGQGNPGEVLTDDLVVACGSGAVRLTKLQKAGGKPLAAADFLRGTPLAMGTRLSMSDIDHLKSSLLAEIAAADDEPALEAVRVSALGKKGSVSELLKTLGTMSPEERQTKGVAINVLKNEVAEALAARKATLKEAAVNSRLKAETVDISLPVRSSPVERGRIHPISQIVDEITAIFGDMGFSIAEGPDVETDYYNFTALNFPEGHPAREMHDTFFFQPDENGERKVLRTHTSPVQVRTMEAQKPPIRIIIPGKTYRQDSDATHSPMFHQVEGLVIDTKANVANMRWVLEEFCKSFFEVDSVTMRFRPSFFPFTEPSFEVDIQCDRSGPIVKFGEGTDWMEILGCGMVHPNVLRYGGLDPDEYQGFAWGMGLDRIAMLKYGMPDLRDFFNADIRWMTHYGFRPLDMPTLFGGLSAMKFTLSWLKDHLETDATLDEICARLTMIGLEVEDVDDKAAFKPFVIAKVLSAEKHPQADRLKVLSVDTGRGPVQVVCGAPNARAGLVGAFAASGTYVPGIDVTLSVGNIRGVESHGMMCSEKELMISDNHEGIIDLPEDAPVGTSYAAYAHLDDPVIEINLTPNRPDCTSIYGIARDLAASGLGTLKARPAPSFAVEGETPVKVRLDLDDEKLCPGFALRLVRGVKNRPSPKWMQQRLLAIGLRPINALVDITNYMTFDQGRPMHVFDAAKVSGHLTVRRAKEGETVLALDQREYKLGPNNVVIADADGIESIGGVMGGEHSGCDENTTDVLIECALWDPMNIAKTGRTLGIITDARYRFERGVDPEYMVPGLERTTELVLELCGGTPAKADVVGYKGYQPKVVDFPYSEVKRLTGLEVSTEESKDILTRLGFMVSGSGERVSVAVPSWRPDVDGKADLVEEVMRIHGVDNIKPAPLESHAAVNGKILTTLQIRNRMAKRALASRGMLEAVTWSFISEEQAKLFGGGSPALKLANPIAAEMSDMRPSLLAGLLTAAQRNADKGYGDVAIFEVSGTYENDRPEGQRRVAGGIRRGTASLAGSGRMWSNNVKGGGKPVDAFDAKADALAVIEACGLPMSNIQIEQGGPEWYHPGRSGTIKMGPKVVLGYFGEFHPSTLEALDVSGALCGFEVYIDAMPEPKKKATRTKPALELSPFQAVKRDFAFVVDRTVEAGAIIRAASGADRKLVTGVNVFDIFEGASLGEGKKSIAIEVQIQPVERTLTDEDFEALTQKIVASVAKFTGGVLRMTDSNDDKTLGA--KKTLTLKPSGISQGTVRQDMGRGRTKAVVVETRKRRPMRPEDDRPATPAPAPAP-RAAESAPAQAPAPRIQPGGQP-PRPQSASQAPRQQDRPRPVVLNHLSPEEMDARRRALALAQVRDAEDAIRRAEEEKRRAAEEAVRREAEAVEAARRAAEEAARPPAPAEVPAAANVQAEAPRPASAVRPETSVPTARPAPAGVTPVRGRRPEGEEEERASPRGAPARGRVVRPEPAKPVTTRPKTEEERRRGKLTITTANVDDDGNARGRSLSAMRRRQEKFRRSQMQETREKVMREVILPETITIQELSQRMSERAVDVIKFLMKEGQMMKPGDVIDADLAELIAGEFGHTVKRVSESDVELGIFNVTDDEGEQVSRPPVVTIMGHVDHGKTSLLDAIRHANVVAGEAGGITQHIGAYQVEQNGQKITFIDTPGHAAFTAMRARGAQATDIAILVVAADDSVMPQTIESINHAKAAGVPIIVAINKVDKPTADPQKVRTQLLQHEVFVESMGGEVLDVEVSAKNHTNLDKLLEAILLQAEILDLKANPNRTAEGTVIEAQLDRGRGSVATVLVQKGTLKPGQIIVAGDVWGRVRALVDDKSEHVKEAGPATPVEVLGLSGTPQAGDKFAVVENEARAREISEYRQRLARDKAAARHSGQRGSLEQMMSQLQTAGVKEFPLVVKGDVQGSIEAIAGALDKLGTDEVRARIVHSAAGGITESDISLAEASGAAIIGFNVRANAQARTLAERQGIEIRYYNIIYDLVDDVKAAMSGLLSPERRETFLGNAEILEVFNITKVGKVAGCRVTEGKVERGVGVRLIRDNVVIHEGKLKTLKRFKDEVSEVHSGQECGMAFENYEDIRAGDTIECFRVEHITRTLMTEATDIKELKRRMDGAVSAFKHDIASLRTGRASANILDPVTVEAYGSRLPLNQVANITVPEPRMLSVSVWDKSMVSATERAIRESNLGLNPIVDGQNLRIPLPELNEERRKSLVKVAHDYAEKSKVAIRHVRRDGMDGLKKAEKDGVISQDESRAQSDRVQKMTDEMISEIDRLLADKEKEIMQVMPTESVAVEDLTIDDAATELARLAKEVAHHDALYHGKDQPEISDADYDALKRRNDAIEARFPELIREDSPSRRVGAAPSVTFAPVVHARPMLSLDNTFSQEDVQDFVAGVYRFLGRLPDQSIAFTAEPKIDGLSMSIRYENGRLVTAATRGDGTTGENVTANIRTIKEIPNELPKGVPAVVEIRGEVYMAKSDFMALNKQMEAEGKQTYVNPRNTAAGSLRQLDAKVTASRKLKFFAYAWGEMSEVPANTQFDMVQLFRDWGFPVNPLMKRLNSVADILTHYDEIGLKRPDLDYDIDGVVYKVDSLELQQRLGFRSRSPRWATAHKFPAEQAFTTVENIDIQVGRTGALTPVARLTPVTVGGVMVTNATLHNEDYIKGLGNSGEPIRDEEHDIRIGDTVIVQRAGDVIPQVLDVVLEKRSTDAVPYAFPKRCPVCDSHAVRERNEKTGKLDSVTRCTGGFVCRAQATEHLKHFVSRNAFDIEGLGSKQIDFFFESEDDALKIRTAPEIFTLERRQQNSLTKLENIEGFGKVSVGKLYAAINERRSIALHRFIYALGIRHVGETTAKLLARSYGTYEAFASAMKEAAPLSGDAWNDLNSIEGIGEIVARAIVEFYKEPRNVEVISALLSEVTPQEAEQPVTSGSPVAGKTVVFTGSLEKFTRDEAKAKAESLGAKVAGSVSKNTDIVVAGPGAGSKLDKARELGVQTMDEDGWLALIGAPNGFEEAPQSSFEGAPLEGSVADWVKQLEADAEASVETQREIASKAGKHRKKVESKSARGTSMGGSTDPKTRARAGLNPVGMDTTLEEAASLGTAVTATVEALSALIESGNPLHKNGKIWTPHRPARPEKSEGGIKIRMVSDYEPAGDQPTAIRDLVEGLENDDRSQVLLGVTGSGKTFTMAKVIEATQRPAVILAPNKTLAAQLYSEFKNFFPDNAVEYFVSYYDYYQPEAYVPRSDTYIEKESSINEQIDRMRHSATRSLLERDDCIIVASVSCIYGIGSXETYTAMTFQMSVGDRLDQRQLLADLVAQQYKRRDMDFQRGSFRVRGDTIELFPAHLEDAAWRISMFGDEIDAITEFDPLTGQKTGDLKSVKIYANSHYVTPRPTLNGAIRAIKEELKLRLAELEKAGRLLEAQRLEQRTRYDIEMLEATGSCAGIENYSRYLTGRAPGEPPPTLFEYIPDNALLFIDESHVTVPQIGGMYRGDFRRKATLAEYGFRLPSCMDNRPLRFEEWDAMRPDTVAVSATPGGWEMEQAGGVFAEQVIRPTGLIDPPVEVRSARSQVDDVLGEIRETAAKGYRTLVTVLTKRMAEDLTEYLHEQGVRVRYMHSDIDTLERIEIIRDLRLGAFDVLVGINLLREGLDIPECGFVAILDADKEGFLRSETSLIQTIGRAARNVDGKVILYADNVTGSMKRAMEETGRRREKQVAYNLEHGITPESVKARISDILDSVYERDHVRADISGVSGKGFADGGNLVGNNLQTHLNALEKQMRDAAADLDFEKAARLRDEIKRLKAAELAVMDDPMAREESRAMEAGGRPLVGKVGEGKSGTYFAKPTLDDMGPGTDAVKPLFRKNTLDEMTVGRTEKPITGKLPEKPDDPRPLARGKTGAGSYEDPAEQKRKGRTKGKTGRPGRMRITIERSNLLKSLNHVHRVVERRNTIPILSNILLRADGQNLDMKATDLDLEVTEATPANVEQGGATTVPAHLLYDIVRKLPDGSEVLLATSTDGGSMAVQSGRSKFSLQCLPESDFPDLTAGTFTHSFKLKAADLKMLIDRTQFAISTEETRYYLNGIFLHTIESDGDLKLRAVATDGHRLARADVKAPSGSEGMPGIIIPRKTVGELQKLIDNPDAVVTVEVSDAKIRLSIGSIVMTSKLIDGTFPDYQRVIPTGNDKEMRVDCSTFAQAVDRVSTISSERGRAVKLALSDGQLLLTVNNPDSGSATEEVAVGYDTDAMEIGFNAKYLLDITAQLSGDQAIFLLADAGSPTLIRDTAGDDALYVLMPMRVMAALDGLPPLRDVIQRHGLDARKALGQNFLLDLNLTQKVARTAGSLEGCTVFEVGPGPGGLTRAILALGAKKVIAVERDPRCLPALAEISDHYPDRLEVMGGDALKTDFEALAPGPVKIIANLPYNVGTQLLVNWLLPKEWPPFWDSLTLMFQKEVGERIVAAQDDDHYGRLGVLCGWRTDAYMAFDVSPQAFTPPPKVTSTVVHLTPKENPIPCAVANLERVTHAAFGQRRKMLRQSLKPLGGELLNKVGIDPQRRAETLSVEEFCLLANSLMQTVLIVIHLMIVLALVGVVLIQRSEGGGLGIGGGSGFMSARGTANALTRTTAILAALFFVTSLGLGILTRYQGSPTDILDRIPATSGQGNGILDSLGGGQQPANQPAGNGVPNGGTAAPAGQAPAANAPATQTAPAAPAAPAQPGGVPTGQMADLAKIVDDLSSLTVLEAAELSKLLEEKWGVSAAAPVAVAAAAGGGAAAAVEEEKTEFDVILTDAGANKINVIKEVRAITGLGLKEAKDLVEAAPKAVKEGVSKAEAADLKKKLEDAGAKADVKRWYIVHAYSNFEKKVAESIEEKARQKGLGHLFEKILVPTEKVVEVRRGRKVDSERKFFPGYVMVRANLTDEAYHLIKNTPKVTGFLGSDNKPVPIPDSEAERILGQVQEGVERPKASITFEIGEQVRVSDGPFASFNGTVQDVDEERSRLKVEVSIFGRATPVELEYGQVEKVMSITAERKTALIKEYATFEGDTGSPEVQVAILTERINNLTEHFKGHKKDNHSRRGLLTMVSSRRSLLDYLKKKNEGRYTKLIGSLGIRRMFENLQDRLGSILNGLTGRGALSEADVSAALREVRRALLEADVALDVVRGFTDRVREKAVGAEILKSIKPGQMVVKIVHDEMIEMLGGEGVGVDLHAAAPVVIMMVGLQGSGKTTTTAKIALRLTTREKKKVLMASLDTRRPAAQEQLRQLGAQASIDTLPVIAGQSPTDIAARAVQAARLGGHDVVILDTAGRTHIDEPLMVEMADIKKKSNPHEILLVADSLTGQDAVNLARNFDERVGITGLVLTRMDGDGRGGAALSMRAVTGKPIKLIGVGERMNELEEFHPRRIADRILGMGDIVSLVERAAENIDAEKAAAMAAKMAKGKFDLNDLADQLRQMQKMGGMGGIMSMMPGMGGMKDKMASAGLNDGLFGRQLAIISSMTKAERANPDILKHSRKKRIAAGSGTEASDINKLLKMHRQMADMMKMMGGKGKGGMMKQLMGGLAGKMGLGGMGGMGGMPDLSNIDPKQLEALQKQAEAAGLGKPGGSMPGLGGGLPGLGGAKLPGLGGSLPGLPGLPKKKMVSFGGLARKIFGSANDRRVRSFQPNVAAINSIEEKTKALSDEQLAAQTVEFRKMLADGKTLDDILVPAFAVVREASRRVLGLRPFDVQLVGGMILHSNAIAEMKTGEGKTLVATLPVYLNALSGKGVHVVTVNDYLARRDAANMGRIYNFLGLTTGVIVHGLSDEERAAAYKCDVTYATNNELGFDYLRDNMKYEKGQMVQRGHNFAIVDEVDSILVDEARTPLIISGPLDDRSDLYNTIDAFIPLLSEEDYEIDEKQRSANFSEVGTEKLEGLLKAADLLKGSALYDIENVAIVHHVNNALKAHKLFQRDKDYIVRNDEIVIIDEFTGRMMPGRRYSEGQHQALEAKEKVQIQPENQTLAQITFQNYFRMYDKLAGMTGTAQTEAEEFANIYGLDVVEVPTNLPIQRLDEDDEVYRTFEEKYKAIIAEIADAQKRGQPVLVGTTSIEKSELLAELMRKQGFKDFQVLNARYHEQEAYIVAQAGVPGAVTIATNMAGRGTDIQLGGNLDMRIERELGEVEPGPERDAKISAITAEIQKLKEQAITAGGLYVIATERHESRRIDNQLRGRSGRQGDPGRSKFYLSLQDDLMRIFGSDRMDGMLQKLGLKEGEAIVHPWINKALERAQKKVEARNFDIRKNLLKYDDVLNDQRKVIFEQRLELMEASNISETVSDMRREVIEDLVEKHIPERAYAEQWDAAGLREQVAALLNLDLPIEDWVKEEGIAEDDIRERLTEAANAAFTEKAERFGPDIMHYVERSIVMQTLDHLWREHIVNLDHLRSVIGFRGYAQRDPLQEYKSEAFELFQTLLNSLRQAVTAQMMRVELVQQAPAEPELPVMHAQHLDPDTGENDFYQASEVTVSPENRDPNNPSTWGKVGRNESCPCGSGKKFKHCHGAFMASKSNPFAFLQQVRAETSKVTWPSRRETMISTIMVLVMVVFAALFFFAADQLIGWALSYVLNTGMASAAEQLASNLNFSTFAKAEDLKKRLWFTLAALLVYRLGTHIPLPGLNPEAYAQAFRGQAGGILGLFNMFSGGAVERMAIFALGIMPYISASIIVQLMTSVVPALENLKKEGEQGRKIINQYTRYGTVLLGALQAYGIAVGLESGSGLVVDPGWFFRVSTVITLLGGTMFLMWLGEQITSRGIGNGISLIIFAGIAAGLPSALAGTLELGRTGALSTSLILAVILIAIAVIAVIVFVERAQRRLLIQYPKRQVGNRMFQGDTSHLPLKLNTSGVIPAIFASSLLLLPATVAGFANTTSLPSWATTIVAALGHGQPLYMLLYAALIAFFAFFYTAIVFNPKDTADNLKKHGGFIPGIRPGERTAEYIDFVLTRVTVIGAIYLVFVCILPEILVSQTGIPLALGGTSLLIVVSVTLDTVAQIQGHLIAQQYEGLIKKSKLRGGKRGRMPTVNQLIRKPRQASVKRNKVPALQENPQKRGVCTRVYTTTPKKPNSALRKVAKIRLTNGFEVIGYIPGEGHNLQEHSVVMIRGGRVKDLPGVRYHIIRGVLDTQGVKNRKQRRSKYGAKRPKMGQKINPIGFRLGINRTWDSRWFADNAEYGQLLHEDLKMRKFVMSELKQAGIAKVVIERPHKKCRVTIHSARPGLIIGKKGADIDKLRKKLSDMTNSETHLNIVEVRKPEVDATLVAQSIAQQLERRVAFRRAMKRAVQSAMRLGAEGIRITCAGRLGGAEIARTEWYREGRVPLHTLRADIDYGTAEAETAFGICGIKVWIFKGEILEHDPMASERRALEGDAQGPASRDRDRRRDNAMALPDFSMRQLLEAGVHFGHQTHRWNPKMKPYIFGDRNNIHIIDLAQTVPMLSRALQLVSDTVARGGRVLFVGTKRQASELIADAAKRSAQYYVNSRWLGGMMTNWKTISNSIQRLRKLDEILSEAQGFTKKERLNLEREREKLDKALGGIRDMGGTPDLMVIIDTNKEKIAIDEAKRLGIPVVAIIDSNCDPDLIDYPIPGNDDASRAIALYCDLISRAAIDGIARQQSASGRDLGASEAPIEPLDEAMSKRESSKYKIDRRMGENIWGRPKSPVNRREYGPGQHGQRRKGKLSDFGVQLRAKQKLKGYYGDLREKQFRAIFDEANRRKGDTSENLIGLLESRLDAIVYRAKFVPTVFAARQFVNHGHVTVNGVRVNIGSYRCKAGDVIEVRQKSKQLVTVLESISLAERDVPEYIEADHNKMVATFARVPSLSDVPYAVVMEPHLVVEFYSRMAQERRGSRDDRQSREERDSEFVDKLVAINRVAKVVKGGRRFGFAALVVVGDQKGRVGFGHGKAREVPEAIRKATEAAKRELIFVPLREGRTLHHDVHGRHGAGKVLLRSAKVGTGIIAGGPMRAVFETLGVHDVVAKSTGSSNPYNMVRATFDALKHQVHPKDIAAQRGIKYATLQARRASGNASEEMNIIQQLEAEQAAKIEAKRTLPEFSPGDTVRVNVKVTEGTRTRVQAYEGVCIARSGGGLQENFTVRKISYGEGVERVFPVYSPMIESVDVVRRGKVRRAKLYYLRDRRGKSARIVEDTGVRARKLNDAERAAVAEEKARIEAEKVAAAQALAAEKAAAEAAEAKAAAEAAAAAEMSRRHRAEKREINPDPKFGDLVVTKFMNAIMLDGKKSVAENIVYGAFDVVQGKSKQEPVTVFHAALDNIAPHVEVRSRRVGGATYQVPVDVRPERRQALAIRWLIAAARKRNETTMVDRLSGELLDASNNRGSAVKKREDTHKMADANRAFSHYRWMKRTYQPSKLVRKRRHGFRARMATKGGRKVIVARRARGRKRLSAMAVPKRKTSPSKRGMRRSADALKAATYVEDKNSGELRRPHHIDLKTGMYRGRQVLTPKESAMARVKRGVTSHAKHKKVLKAAKGFYGRRKNTIRTAKAAVDRAKQYAYRDRKVNKRNFRALWIQRINAAVREFGLTYGRFIDGLNKAGIEVDRKVLSDMAIHEPEAFSALVTASKKALEYLKEAGTKNEFEGAVMGKAKAERRLKDNEAQAVARTLRVSPQKLNLVAATIRGKKVDRALAELEFSRKRIAGAVRKTLESAIANAENNHDLDVDSLVVAEAYVGKSIVMKRFHARGRGRASRIEKPFAHLTIVVREVQAQEEAAMNGQNIRIRLKAFDHRILDASTREIVSTAKRTGASVRGPVPLPTRIEKFTVNRSPHIDKKSREQFEMRTHKRLLDIVDPTPQTVDALMKLDLAAGVDVEIKLMARSVWKGPFVDGYLLKKAEKVREGGRAEVIKIWSRRSTILPQFVGLTFGVYNGSKHVPVSVNEDMVGHKFGEFSPTRTYYGHGADKKAKRKMTDTATENGVNTEYGADSIKVLKGLDAVRKRPGMYIGDTDDGSGLHHMVYEVVDNAIDEALAGHADIVTVALNPDGSVTVTDNGRGIPTDIHTGEGVSAAEVIMTQLHAGGKFDQNSYKVSGGLHGVGVSVVNALSVWLKLKIRRQGKIHEMSFTHGVADAPLKVTGDATGTEVSFMPSTGTFTMTDFDYGTLEHRLRELAFLNSGVRILLTDKRHSDIRQEEMRYDGGLEAFVSYLDRAKKPLVDKPVSIRGEKDGITVEVAMWWNDSYHENVLCFTNNIPQRDGGTHMAGFRAALTRQVVSYADSSGITKREKVTLQGEDCREGLTAVLSVKVPDPKFSSQTKDKLVSSEVRPVVESLVNEALGTWFEEHPSEAKVLVGKVVEAAAAREAARKARELTRRKGALDIASLPGKLADCSERDPAKSEVFLVEGDSAGGSAKQGRSRENQAILPLRGKILNVERARFDKMLSSQEIGTLITALGTGIGKDEFNVEKLRYHKIIIMTDADVDGAHIRTLLLTFFFRQMPELIERGHLYIAQPPLYKVSRGKSVQYVKDEKALEDYLIGQGLEEAALKLGSGEVRTGQDLREVIFDALRLRALLENLHSRYNRAVVEQAAIAGALNAEAVSDRARAERLAGDVAKRLDIIAEETERGWEGDLTGGLRLERMVRGVKEAVVLDMALIGSQDARHIDQLSLRLKEIYQTPPALSRRDGDIEISGPRALLDAIFASGRKGLTMQRYKGLGEMNAEQLWETTLDPNARSLLQVKVPDATDADGLFARLMGDEVEPRREFIQDNALSVANLDIEEMQRSYLDYAMSVIVSRALPDVRDGLKPVHRRILYGMSELGIDWNKKYVKCARVTGDVMGKYHPHGNAAIYDALARMAQGWSLRLPLIDGQGNFGSVDGDPPAAERYTECRLQRAAHSLLDDLDKETVDFRDNYDGTLSEPVVVPAKFPNLLVNGAGGIAVGMATNIPPHNLTEVINGCIALIDDPAIELSDLMQIIPGPDFPTGAKILGRAGIRSAYETGRGSVIMRGVAAIEPMRGDREQIIITEIPFQVNKATMIEKMAELVREKRIEGISDLRDESDRQGYRVVIELKRDANAEVILNQLYRYTPLQTSFGCNMVALTGGKPEQMNLLDMLRAFVSFREEVVSRRTKFLLRKARERAHVLVGLAIAVANIDEVIRVIRQAPDPQSAREELMTRRWPAEDVESLIRLIDDPRHRINEDMTYNLSEEQARAILELRLARLTALGRDEIGDELNKIGDEIKDYLDILSSRVRIQTIVKDELTSVRDEFGTPRRTEIIDSGLEMDDEDLIAREDMVVTVSHLGYIKRVPLTTYRAQRRGGKGRSGMTTRDEDFVSRLFVVNTHTPVLFFSSRGIVYKEKVWRLPIGTPTSRGKALINMLPLAPGERITTILPLPEDEESWESLDVMFSTTRGTVRRNKLSDFVQVNRNGKIAMKLEEEGDEILSVETCTEHDDVLLTTALGQCIRFQVDDVRVFAGRNSIGVRGINLGNGDRIISMTIVGHVDAEPWERAAYLKRSAAERRATGIDEEDIALVGEEVTEEGQLTDERYEELKAREQFVLTVSQKGFGKRSSSYDFRISGRGGKGIRATDTSKTSEIGELVAAFPVDEGDQIMLVSDGGQLIRVPVGGIRIASRATKGVTIFSTARDEKVVSVERISEPEDDETPIESGEAPPAMATFSQKPAEVEKKWVIIDAEGLVVGRLASIIAMRLRGKHKATFTPHVDDGDNVIVINADKVVFTGKKYSDKVYYWHTGYAGGIKERSARQIIEGRFPERVLEKAVERMVPRGPLGRRQMKNLRVYAGSNHPHEAQQPAVLDVAKLNKKNVRSAMIQMQTNLDVADNSGARRVMCIKVLGGSKRKYASIGDVIVVSIKEAIPRGRVKKGDVMKAVVVRTAKEIRRVDGSVIRFDTNAAVLIDNKKEPIGTRIFGPVPRELRAKNHMKIISLAPEVLMKLNEIKDNEGSTHSRKRLGRGIGSGSGKTGGRGVKGQKSRSGVAINGFEGGQMPIYRRLPKRGFTNIFKDDFAVVSLARIQAAIDAGKLDAKATVDAAALKAAGVIRRAKDGVRVLGDGELKAKIKLEVAGASKPAVEKIEKAGGSITLLAAAEMQKIRKGDKVVMLAGKDKGRTGEVLQVLPKEDRAVVRGVNVVKRHQRQTQSQEAGIISKEASVHLSNVAIVDKDGKPTRVGFKVVDGKKVRVAKRSGDVIDGMLQPKRTKYRKQFKGRIKGVAKGGSDLAFGEFGLKAQEPNRVNAREIEAARRAITRYMKRAGRVWIRVFPDVPVTAKPTEVRMGKGKGSVEYWACKVKPGRMMFEIDGVTEEIAREALRLGSAKLSVKTRFVQRIAEKRIQKIREGVDPTKLVALNDAISMVKERAIAKFDETIEIAMNLGVDPRHADQMVRGVVNLPNGTGRDVRVAVFARGVKADEAKAAGADIVGAEELVEIVQGGKIDFDRVIATPDMMPLVGRLGKVLGPRGMMPNPKVGTVTMDVTGAIKASKGGAVEFRVEKAGIVHAGIGKASFDAKALEENIKAFADAVIKAKPAGAKGNYLKRVAISSTMGPGVKIDPSSVTAMALKTFNPTTPSQRQLVIVDRSSLYKGKPVKALTEGLTKSGGRNNLGRITARFIGGGHKRTYRLVDFKRRKFDVEGTVERIEYDPNRTAFIALVTYADGEKAYILAPQRLAAGDKVIASEKAVDVKPGNTMPLQFIPVGSIIHNVEMKPGKGGQIARSAGGYAQLVGRDAGMAILRLNSGEQRLVHGSCLASIGAVSNPDHGNINDGKAGRTVWRGKRPHNRGVVMNPVDHPHGGGEGRTSGGRHPVSPWGKPTKGKRTRSNKSTDKMIMRSRHQRKKMRFSNSFLDEIRDRVQISDVIGRRVSWDKRKTNVPRGDYWACCPFHGEKSPSFHCEDRKGRYHCFGCGVTGDHFRFLTDLEGLSFPEAVQQIADMAGVAMPIADPVMEKREKERGSLQDVMELATQFFQDQLQTANGARARAYLRDRGLTGRTIDTFRLGFAPDSRNALKEFLAGKGVVKEQIEACGLVVHGPEVPVSYDRFRDRIMFPILSSREKVIAFGGRAMSSDAPAKYLNSNETELFHKGNVLYNFARARRAIQGTIIVVEGYMDVIALHQAGIENAVAPLGTALTENQLELLWKMTPQPVLCFDGDGAGIRAANRAGDLALPHLKPGRTLRFALLPDGKDPDDLVRHDGRAPFDKVMSQANALAEMLWSREINTGKFDTPEARAELEARLKQMVAVIADENVRRHYQQDIRDRLKAFFQPQGERRGGRPGGRGGQQEA-RGARISGGGISERLARSGLVRGHQEIPALRESVLALTIVNHPALMQDEYDEIASIDYDNRELQRLWSGVLGAAAAVAAQHLTREYLIERLEEQGFGALLKGLEQQIRNARLWIATEEAAMEDAREGYRQALAFHKRTKALRWQKIELEREIAEATEAGDGDVIDQLMRALQEVHFEGLRLENQEAIIDGFGVLSGRVKGAATTPLSHIRNFSIVAHIDHGKSTLADRLIQTTGGLADREMSEQVLDNMDIERERGITIKAQTVRLHYKAKDGETYILNLIDTPGHVDFAYEVSRSLSACEGSLLVVDASQGVEAQTLANVYQAIDNNHELVTVLNKIDLPAAEPERIKEQIEEVIGIDASEAVLISAKTGLGIPDVLEAIVNKLPAPKSPGGEKAPLKALLVDSWYDAYLGVMVLVRVIDGVLTKGQTIRMMGTGAKYQVERVGVLTPKMVNVDSLGPGEIGFITGSIKEVADTRVGDTITEDKRPTAEALPGFKPAQPVVFCGLFPVDAADFENLRAAMGKLRLNDASFSFEMESSAALGFGFRCGFLGLLHLEIIQERLEREFDLDLIATAPSVVYKMYMTDGTERELHNPADMPDVVKISEIHEPWIRATILTPDDYLGGILKLCQDRRGIQIELTYVGTRAMLTYDLPLNEVVFDFYDRLKSISKGYASFDYALTDHREGNLVKMSILVNGEPVDALSMMVHRMAAEKRGRDMCEKLKELIPKHMFKIPIQAAIGGNVIARETISALRKDVTAKCYGGDATRKRKLLDKQKAGKKRMRQFGKVEIPQEAFIAALKMGDEMAKKVAGQLKLQVKAGSANPSPPIGPALGQRGINIMEFCKAFNAATQEMEKGMPIPVVITYYQDKSFTFAMKQPPVSYFLKKEAKIQSGSKTPGKGAVAGKLTKAQVKAIAEAKMKDLNAADIEGAMAMIEGSARAMGLEVVAMAVSANRLELLQIADAVAREKVIDREIVLAAMADAIQKAARSRYGTESNIRADINPKTGEIRLQRLLEVVEKAEDYSTQIPLELARDRNPDAVLGDFIADPLPPMDFGRIAAQSAKQVIVQKVREAERDRQFDEFKDRVGEIVNGTVKRVEYGNVIVDLGRGEGIIRRDEMIPRENVRYGDRVRAYVYDVRREQRGPQIFLSRTHPQFMVKLFTMEVPEIYDGIIQVRSVARDPGSRAKIAVISNDSSIDPVGACVGMRGSRVQAVVGELQGEKIDIIPWSQDPATFVVNALQPAEVAKVVLDEDAERIEVVVPDEQLSLAIGRRGQNVRLASQLTGWDIDIMTEAEESERRQKEFNERTNLFMDALDVDEMVGQVLASEGFAAVEELAYVDLDEISSIDGFDEETAQEIQQRAREYLEKLEAEMDEKRKALGVSDDLRQIDGMTAQMMVALGEDGIKTLEDFAGCAADDLVGWTERKNNETKKFEGLFSKFDVSRVEAEQMVVQARIAAGWITEEDLAKDAEVAEQDAMSQNSLRLVEDKSVDKSKALEAALSQIERSFGKGSIMKLGANESVIEVETISTGSLSLDIALGIGGLPKGRIIEIYGPESSGKTTLALQTIAEAQKKGGICAFVDAEHALDPVYARKLGVDLQNLLISQPDTGEQALEITDTLVRSGAVDVLVVDSVAALTPRAEIEGEMGDSLPGLQARLMSQALRKLTASISKSNTMVIFINQIRMKIGVMFGSPETTTGGNALKFYASVRLDIRRIGAVKDREEVVGNQTRVKVVKNKMAPPFKQVEFDIMYGEGVSKTGELIDLGVKAGIVEKSGAWFSYNSQRLGQGRENAKLFIRDNPDMAREIETALRQNAGLIADRFLQNSGPDDTDTDMMAQTLSFNGRRRVRKFFGKIPEVAEMPNLIEVQKASYDQFLMVEEPKGGRPDEGLQAVFKSVFPITDFSGASMLEFVSYEFEPPKFDVDECRQRDLTYAAPLKVTLRLIVFDIDEDTGAKSIKDIKEQSVYMGDMPLMTNNGTFIVNGTERVIVSQMHRSPGVFFDHDKGKSHSSGKLLFAARVIPYRGSWLDIEFDAKDIVYARIDRRRKIPVSSLLMALGMDGEEILDTFYTKSLYKRDGEGWRIPFQPETLKGAKAITEMVDADTGEVVVEAGKKLTPRLLRTLSDKGLKALKATDDDLYGNYLAEDIVNYSTGEIYLEAGDEIDEKTLPVILANGFDEIPVLGIDHINVGAYIRNTLNADKNENRQDALFDIYRVMRPGEPPTMESAEAMFNSLFFDAERYDLSAVGRVKMNMRLDLDVEDTVRVLRKDDILAVVKMLVELRDGKGEIDDIDNLGNRRVRSVGELMENQYRLGLLRMERAIKERMSSIEIDTVMPQDLINAKPAAAAVREFFGSSQLSQFMDQVNPLSEITHKRRLSALGPGGLTRERAGFEVRDVHPTHYGRICPIETPEGPNIGLINSLATFARVNKYGFIESPYRRIIDGKVTNDVLYLSAMEEAKYYVAQANAELDKEGSFVDEFVVCRHAGEVMLAPRDSMNLMDVSPKQVVSVAAALIPFLENDDANRALMGSNMQRQAVPLLRAEAPFVGTGMEPIVARDSGAAIGARRGGVVDQVDATRIVIRATEDLEAGKSGVDIYRLQKFQRSNQNTCVNQRPLVTVGDVVNRGDILADGPSTDLGDLALGRNALVAFMPWNGYNYEDSILLSERIVADDVFTSIHIEEFEVMARDTKLGPEEITRDIPNVSEEALKNLDEAGIVYIGAEVQPGDILVGKITPKGESPMTPEEKLLRAIFGEKASDVRDTSMRMPPGTYGTIVEVRVFNRHGVEKDERAMAIEREEIERLAKDRDDEQAILDRNVYGRLIEMLRGQMSIAGPKGFKKGAELSNAVVSEYPRSQWWMFAVEDEKVQSELEALRGQYDESKSRLEQRFMDKVEKVQRGDEMPPGVMKMVKVFVAVKRKIQPGDKMAGRHGNKGVVSRIVPVEDMPFLEDGTHVDVVLNPLGVPSRMNVGQILETHLGWACAGMGKQIGDLIEAYKANGNIEPLRKTIGDVVGDGPKAEQVKDFDDDSVLRLADQWKRGVSIATPVFDGAHEGDVNDMLRLAGLKDSGQSTLYDGRTGEQFDRQVTVGYIYMLKLNHLVDDKIHARSIGPYSLVTQQPLGGKAQFGGQRFGEMEVWALEAYGAAYTLQEMLTVKSDDVAGRTKVYEAIVRGDDTFEAGIPESFNVLVKEMRSLGLSVELENSKVEDQANQLPDAAEMIQKNWQELIKPNKVEFSSSRIKATLVAEPLERGFGLTLGNALRRVLLSSLRGAAVTAVQIDGVLHEFSSIPGVREDVTDIVLNIKEIAIKMDGDDAKRMVVRKQGPGVVTAGDIQTVGDIEILNPEHVICTLDEGAEIRMEFTVNNGKGYVPAERNRAEDAPIGLIPVDSLYSPVKKVSYKVENTREGQVLDYDKLSMTIETDGSITGEDAVAFAARILQDQLGVFVNFDEPQKETEEEAVTELAFNPALLKKVDELELSVRSANCLKNDNIVYIGDLIQKTEAEMLRTPNFGRKSLNEIKEVLASMGLHLGMEVPAWPPENIEDLAKRYEDQYKVQTLSAADRMRLAALIGHEFAEKERLDRALTHASARKGGNYERLEFLGDRVLGLCIAELLFRTFGTAGEGELSVRLNQLVSADTCAEVADELGLHLFIRTGADVKKLTGKRMMNVRADVVESLIAALYLDGGLEVARSFILKYWEKRAARADGAKRDAKTELQEWSHAKFGVTPQYRVEERTGPDHDPRFTVTVEVAGVKPETGVERSKRAAEQVAATKMLEREGIWQKSSAGNMAKVIGIDLGTTNSCVAVMDGKDAKVIENAEGARTTPSMVAFTDDGERLVGQPAKRQAVTNPTNTLFAVKRLIGRRYEDPTVEKDKGLVPFKISKGDNGDAWVEANGKGYSPAQVSAMILQKMKETAESYLGEKVEKAVITVPAYFNDAQRQATKDAGRIAGLEVLRIINEPTAAALAYGLDKKEGKTIAVYDLGGGTFDISILEIGDGVFEVKSTNGDTFLGGEDFDMRLVEYLAAEFKKDNGIDLKNDKLALQRLKEAAEKAKIELSSSQQTEINLPFITADASGPKHLTLKLTRAKLESLVDDLVQRTIAPCKAALKDAGVTPAEIDEVVLVGGMSRMPKVQEVVKQLFGKEPHKGVNPDEVVALGAAIQAGVLQGDVKDVLLLDVTPLSLGIETLGGVFTRLIERNTTIPTKKSQTFSTADDNQQAVTIRVSQGEREMAADNKLLGQFDLVGLPPAPRGMPQIEVTFDIDANGIVNVSAKDKGTGKEQQIRIQASGGLSDADIEKMVKDAESHAAEDKKRRETVEAKNQAESLVHSTEKSLKDYGDKVSEADRTAISDAIAALKSAAEATDPDAEDIKAKTQTLMEVSMKLGQAIYEAQQSEAGAADASADNVVDADYEEVKDDDRKKSAMNQEVMNLFNPQVPAQNFDSIRISIASPEKILSWSYGEIKKPETINYRTFKPERDGLFCARIFGPIKDYECLCGKYKRMKYKGIICEKCGVEVTLSRVRRERMGHIELAAPVAHIWFLKSLPSRISTLLDMTLKDVERVLYFENYIVTEPGLTALKEHQLLSEEEYMLAVDEYGEDQFTAMIGAEAIYEMLASMNLEKIAGDLRSELADTTSDLKQKKLMKRLKIVENFMDSGNRPEWMIMKVVPVIPPDLRPLVPLDGGRFATSDLNDLYRRVINRNNRLKRLIELRAPGIIIRNEKRMLQESVDALFDNGRRGRVITGANKRPLKSLSDMLKGKQGRFRQNLLGKRVDYSGRSVIVTGPELKLHQCGLPKKMALELFKPFIYARLDAKGYSSTVKQAKKLVEKEKPEVWDILDEVIREHPVLLNRAPTLHRLGIQAFEPILVEGKAIQLHPLVCTAFNADFDGDQMAVHVPLSLEAQLEARVLMMSTNNILHPANGAPIIVPSQDMVLGLYYLSIMNQNEPGEGMAFSDLGELHHALESKVVTLHTKIRGRFKSIGEDGKPYSKIYETTPGRLLIGELLPKNGKVPFDICNQEMTKKNISKMIDTVYRHCGQKDTVIFCDRIMQLGFSHACRAGISFGKDDMVIPDTKVKIVGDTEALVKEYEQQYNDGLITQGEKYNKVVDAWGKATEKVAEEMMARIKAIEFDEATGRQKPMNSIYMMSHSGARGSPNQMRQLGGMRGLMAKPSGEIIETPIISNFKEGLTVNEYFNSTHGARKGLADTALKTANSGYLTRRLVDVAQDCIVNSVDCGTDKGLTMTAIVDAGQVVASIGARILGRTALDNIDHPVTGERIVDAGRMILEPDVVEIEKAGIQSIRIRSALTCEIQTGVCSVCYGRDLARGTPVNMGEAVGVIAAQSIGEPGTQLTMRTFHLGGTATVVDQSFLEASYEGTVQIKNRNLLRNSEGILVAMGRNMTVQILDERGVERSSQRVAYGSKLYVDEGDKVKRGQRLAEWDPYTRPIMTELAGTVQFEDVVDGLSVLEATDEATGITKRQVIDWRSTPRGSDLKPAIVIKDASGNVAKLSRGGDARFLLSVEAILSVEPGQKVSQGDVLARSPLESAKTKDITGGLPRVAELFEARRPKDHAIIAEIDGTIRLGRDYKNKRRVIIEPAEDGVEPVEYLIPKGKPFHLQEGDYIEKGDYILDGNPAPHDILAIKGVEALASYLVNEIQEVYRLQGVVINDKHIEVIVRQMLQKVEITDAGDSTYIVGDNVDRIELEDVNDGLIEQGKKPAYGDPVLLGITKASLQTPSFISAASFQETTKVLTEAAIAGKTDGLQGLKENVIVGRLIPAGTGGTMTAIRRIATSRDEMILEERRKGTGADAATPMLQDMAENAPAGEERQSQDAASTGTGYRVLARKYRPKDFTDLMVGQEPMVRTLTNAFETGRIAQAYMLTGVRGVGKTTTARILARALNYKTIDKPTIDLRVPGEHCQAIMEGRHVDVIEMDAASHTGIDDIREIIEQVRYRPVSARYKVYIIDEVHMLSTQAFNGLLKTLEEPPEHVKFIFATTEIRKVPITVLSRCQRFDLRRISASDLVGLFSVIAAKEGIDAEPDALAMIARAAEGSARDGLSLLDQAIAHGSGAVQAEAVRGMLGLADRARIVDLFQHVARGDVAAALAEFQAQYEAGANPVVVLTDLADFTHLVTRLKYVPDAANDPSLSEVERTRASEFAQGIAVTTLSRIWQMLLKGIPETESSSRTAGAAEMVLIRLAHAAHLPAPEDAARRLAELS-ENGGSRPSPTPSGNG-GNGAHVPYQSAIATRAAESTPRPQPSGGAATMLRAVPNSPQPMQAGRIETKPTEAPTPLVPVKSIADIVNLATEKRDPKLRALVRNFVRPVKIEKGRLDVNLIEGAPTTLLNELAVKLKEWTGIHWIVSLSREAGDPTMVEAEAKAKEQQVSDARQDPDVAAILAQFPGAKIIDVRVRASEPEEEGEAKPPAAAESEEGDILPGDDIESPKTAFLCSLASPTRILVAISGGSDSTGLLLALSEALEAEPNSKISLCAATIDHDLRAESADEARYVAALCKSLDVPHATRVWRGPKPKTGIMAAAREARYELLADATAELEANLIVTAHTLDDQRETRAMRGARSDSLGIADAVLFDRRIWIARPFLSCLRADIRAFLSARAVPWFDDPSNEDLKYERVRTRARLELSRQAALWLDRHFTLPCEGLGCVTEKGLPVDVLRYALGRLAAVFGGQRFAPGRKQMDGILGFVSTGTPGRMTASRVILDLRRNGLYLARESRGILPLVVAPGECRVWDGRFEVRNECGVAVQIEASGAPKSLGARDLPKAALKRAIAASPIVLPTGVPLSAESAPSISVTPYFAPFDRFLTRFDLIFAESLAAAFGTDPYPSPPLIDGKTMKFLDEAKVYIRSGDGGAGSVSFRREKFIEFGGPDGGDGGRGGDVWIEAVNGLNTLIDFRYQQHFKAQIGTHGMGKNRTGANGADVTLKVPVGTQVLEEDQETLICDLTEEGQRFRLAAGGNGGWGNAHFKTSVNQAPDWANPGLPGEEKTIWLHLKLIADAGLVGLPNAGKSTFLAAVTRARPKIANYPFTTLHPNLGVATIDGQEFILADIPGLIEGAHEGIGIGDRFLGHVERTRVLLHLVSAQEEKVGKAYTTVKNELEAYGNELTDKAEIVALAQIDVLDEATLKKKMKELAKACGKTPFQISAATGKGMTEVLRALRDVIVEANARGKKPAMKPAKASPVPIARRGLMLVISSPSGAGKSTIARTLLAQDKQIGLSVSVTTRQRRPSEVEGIHYHFKSIREFERLRDSDALLEWAEVHGNFYGTPREPVEAAMAEGRDMLFDIDWQGAQQLQEKMSADVVSIFVLPPTMTELQSRLHRRAEDSEEVIAQRLSNSRAEISHWREYDYVIVNDDLDTAFDAVQSIVKAERLRRDRRHGIYDFVTKLLEETPMSFTVAIVGRPNVGKSTLFNRLVGKKLALVDDTPGVTRDRRPGDARLMDLKFTIVDTAGLEEADAESLLGRMRAQTEAAIDEADLSLFVVDAKTGLTPVDTALAEMLRRRGKPVVLVANKAEAKGSDSGFYDAYTLGLGEPTPISAEHGQGMLDLRDAIVAALGKERAYPPKEDVAVTDVDVRPSEVEGEEPAYDDTKPLRVAIVGRPNAGKSTLINRFLGEDRLLTGPEAGITRDSISVEWDWRGRTIKMFDTAGMRRKARVIEKLEKLSVADALRAIRFAELVVIVFDATIPFEKQDLHLVDLVLREGRAAVLAFNKWDMIEDQAVLSDLREKTERLLPQARGIRAVPISGQTGRGLDKLMQAIIDTDKIWNKRISTARLNRWLEQAQVQHPPPAVSGRRIKLKYMTQVKARPPAFMISCTRSDALPESYTRYLINGLREDFDMPSVPIRIHYRSPDNPYESKKKR
>Sinorhizobium_meliloti_1021.faa
-MTFKTLDDLTDIAGKRVLVRVDLNVPVKDGQVTDTTRIERVAPTIRELSEKGAKVVLLAHFGRPKGEPVADMSLKAIASAVEEILDQRVYFAADCIGDKAANAIAELNDGEVLLLENTRFHKGEEKNDSDFVTALAANGDIYVNDAFSAAHRAHASTEGLAHHLPAYAGRTMQAELEALEKGLGNPKRPVVAIVGGAKVSTKIDLLQNLVKKVDALVIGGGMANTFLAAQGVDVGKSLCEHDLAETAKAILAAASEAGCAIVLPVDGVVAREFKAGADNEVVDIKAIPADAMVLDVGPKSIEAINEWISRAETLVWNGPLGAFEIAPFDRATVAAAKHAAARTRAGSLVSVAGGGDTVAALNHAEVADDFTYVSTAGGAFLEWMEGKPLPGVDVLMTDLRHYDVIVSPSITEKSTLVSEQNQVVFNVAKGASKPEIKAAVEALFGVKVTAVNTLVRKGKLKRFRGFAGKQKDVKKAIVTLADGQSIDVSTGLMAKSAYESRLKKEYVERIRKAMQEQFSYANEMQIPRLDKIVINMGVGEATGDSKKPTVAAADLAAIAGQKPVITRARNSIAGFKLREGMPIGAKVTLRGVRMYDFLDRLINIALPRVRDFRGLNPKSFDGRGNFAMGIKEHIVFPEINYDKVDQMWGMDIIVCTTATNDDEARALLKEFNFPFRQMRSGVIAQKVGMTRVYNDAGEHIPVTVLRLENCQVVSHRTEEKNGYTAVQLGAGRSKVKNTPKAMRGHFAAASVEPKAKLVEFRVSADNLIDIGAELTAGHFVAGQLVDVTGTTIGKGFAGAIKRHNFGGLRATHGVSVSHRSHGSTGSNQDPGRVWKGKRMAGHMGQTRVTTQNLEVVSTDEDRGLILVKGAVPGSKGSWIVVRDAIKSGMSRIGKKPVQVPAGVTANVDGQKVTAKGPKGELFFVANDEVSVKLENNTVVVQPLNESKDARAKWGMSRTMIENILKGVKDGYERKLEINGVGYRASMQGKNLQLALGFSHDVVYQTPEGITIAVPKPTEIVVSGINKQQVGQVAAEIREYRGPEPYKGKGVKYAEERIVRKEGKKKMPKRILQGTVVSDKNDKTVVVRVERRFAHPILQKTVRRSKKYKAHDENNQFKVGDLVSIEECAPISKDKRWTVVSAQS-LSALKEIATTAEPAAPVHVKKVDAQGRSYATGKRKDAVARVWIKAGSGKITINGKPFSDYFARPVLQMILQQPVVAAARDGQFDIDATVAGGGLSGQAGAVRHGISKALTYFEPGLRPVLKRGGFLTRDSRVVERKKYGRAKARRSFQFSKRMAMTDPLGDMLTRIRNGAARRKSSVSTPASKLRARVLDVLQAEGYIRGYSEVEFGNGKAELNIELKYYEGASVIREIARVSKPGRRVYVSVKSIPQVANGLGITILSTPKGVMADHQAREQNVGGEVLCSIFMAKEATRVRRRERKNITSGVAHVNSSFNNTMITITDAQGNAIAWSSAGAKGFKGSRKSTPFAAQIAAEDCAKKAQEHGMKSLEVEVCGPGSGRESALRALQAAGFMITSIRDVTPIPHNGCRPRKKRRVMARIAGVNIPTAKRVVIALTYIHGIGTKFAQEIIEKVGIPAERRVHQLTDAEVLQIRETIDRDYQVEGDLRRETSMNIKRLMDLGCYRGLRHRRGLPVRGQRTHTNARTRKGPAKAIAGKKKMERAEKREFVTELNEVFKASGSVVVAHYAGVTVAQMNDFRSKMRAAGGTVRVAKNRLAKIALQGTESEGMTDLFKGQTLIAFSEDPVTAPKVVMDFAKTNDKLVVLGGAMGATTLNAEGVKSLATLPSLDELRAKLLGLINAPATRVATVVAAPASQLARVFSAYAKKDEAAMDLTVKTLEGKDAGKVSLSDAIFGLEPREDIIARVVRWQLAKRQQGTHKSKGRAEVSRTGAKMYKQKGTGRARHHSARAPQFRGGGKAHGPVVRSHAHDLPKKIRALGLRHALSAKLKAEDIIVIDDLVANEAKTKALAGAFASLGLTNALIIGGAEIEGNFKLAAQNIPNVDVLPVQGINVYDILRRGKLVLSKAAVEALEERFKMNLFTDFEARINRILESIEIIREKRSELDFGRINVEPPRDASHGDVATNAAMVLAKPLGMNPRALADLIVDKLGQDPEVAGVSVAGPGFINVRLSVSYWQKLLAAITRAGVDYGRSTFGAGRKINVEYVSANPTGPMHVGHCRGAVVGDALANLLAFAGYDVTKEYYINDAGSQIEVLARSAFLRYRQALGEDIAEIPAGLYPGDYLVPVGEALADEYGTSLRIMPEDKWVPLVKRVIDAMMAMIREDLAALNVNHDVFFSERALHDNGAARIRTAINDLTFKGHVYKGTLPPPKGQLPEDWEDREQTLFRSTEVGDDIDRPLIKSDGSYTYFAADVAYFKDKFDRGFHEMIYVLGADHGGYVKRLEALARAISGGTAKLTVLLCQLVKLYRNGEPVKMSKRSGDFVTLRDVVDEVGRDPVRFMMLYRKSSEPLDFDFAKVTEQSKDNPVFYVQYAHARCRSVFRQAAEAFPDLDLSSVDFAAAAGAIVDPTEMQLVAKLAEYPRVVEAAALSHEPHRIAFYLYDLAAVFHGHWNKGKENPELRFVNDKNRELSIARLGLVHAVASVLKSGLSITGTSAPDEMRMTDETNKNGPEAAAPEEFETAAEPAAEKPEADASTTAPDPLELARAESAELRDKYLRLAAEMDNLRRRTERDVKDAKSYSVAGFARDMLAVSDNLRRALDAIPADAREAGDAGLKALIEGVEMTERSMLAALERHGVKQLDPTGQKFDPNFHQAMFEVPNTEVPNNTVVQVVQAGYTIGERVLRPAMVGVAKGGPKAATSESETPAA----MVTDQGGGTSEADGGPVRHIPVLLKEVLAALDPAPGKIILDGTFGAGGYASAILDAGADVVALDRDPTAIAAGQSMMHASGGRLKLVHSRFSDLAEHAPAQGLDGVVLDIGVSSMQIDEAERGFSFQKKGPLDMRMSAAGVSAADVVNRAKVSDLIRIFGFLGEEKQAGRIARAIEKRRAETPFETTRDLANLIETVTPRKAKDKIHPATRVFQALRIFVNDELGELAHALFAAERALKPGGRLVVVTFHSLEDRIVKTFFQDRSGKAGGSRHLPLVTARAATFTPVGKPMVAASEEEASRNPRARSAKLRAGVRTEAPSPGADLSIFNLPELASLARLGGMPKMKTKSSAKKRFKITATGKVRAAAAGKRHGMIKRSNKFIRDARGTMVLAEPDGKKVVKNYLPNGLMALKIRLARGGSKKRPYYQIVVADARSPRDGRFLEKLGSWNPMLAKDDEKRIELNAERVQHWIAQGAQPTDRVMRFLDQAGLAKRPARNNPTKAQPGKKAQERAAEAKQKAEEAAAAASEAMSRSCELTGKGVQSGNNVSHANNKTKRKFLPNLCNVTLISDALGQRFRLRVSAAALRSVEHRGGLDAFLLKADENELSMRARLLRRQIVKKAAEAAMKAADVRALSADQLKEELAKLKKEQFNLRFQKATGQLEKSSRINEVRKDIARIKTIARQKAAEAKAMAKLPVEKMRELERRFGEIEARMSAGPSADVYVKLASEYSELQPVVSKIRAYEKATAELADIAAMLADRATDKDMRDLAEMEKPEVEEKIEALEQEIQILLLPKDAADEKSAILEIRAGTGGSEAALFAGDLFRMYERYAASKGWRVEVLSASEGEAGGYKEIIATVSGRGVFSRLKFESGVHRVQRVPETEASGRIHTSAATVAVLPEAEEIDIDVRPEDIRVDTMRSSGAGGQHVNTTDSAVRITHIPTGIVVTSSEKSQHQNRAKAMQVLRSRLYDMERQRADSERSADRRSQVGSGDRSERIRTYNFPQGRLTDHRINLTLYKLDRMMEGEIDDVVDALLADYQASQLALLGERQMANTTSAKKATRKIARRSAVNKARRSRIRSFVRKVEEAIASGDQALAAAALKAAQPELMRAATKGVMHSNTASRKVSRLAQRVKSLSMTALDIQISVEAGDWPPEDELQSFCERVLEAAADFLAREENQPLPAQAAELSLVFTDDQSIRAINAEWRGQDKATNVLSFPAFPPGRMPGPMLGDIVVAHETLRREAAELEKPFDAHLTHLLVHGFLHLFGYDHIEDDEAERMEGLETRILARLGLSDPYGDQMRHGKAGRKLNRTASHRKAMFANMAASLIEHEQIVTTLPKAKEIRPIVEKLVTLGKRGDLHARRQAISQIRDVAVVSKLFDAIASRYATRNGGYLRIMKAGFRQGDNAPLAVIEFVDRDVDAKGSKDRARVSAEAEAAEAMASRKDTLVRRASRVRRQIKAVANGRPRLSVHRSSKNIYAQIIDDVAGKTIASASTLDTDLRSSLKTGADTEAATAVGKLLAERASKAGIKDVVFDRGAFIYHGRIKALAEAAREGGLNFMFAVIKTGGKQYRVAANDVITIEKLEGVAGDKIEFTEILMVGVGADATIGAPFVEGAVVSAEVVDQGRAKKVIAFKKRRRQNSKRSRGHRQHQTIVRILDIAAAMAHKKAGGSSRNGRDSESKRLGVKKFGGEAVIPGNIIVRQRGTKWHAGANVGLGKDHTIFALTTGNVDFRKKANGRVYVSVMPKAEAAEMAIGFIKKIFSFGKVEEKPAPSDEVAVNPSVPSGEQGGTQAPDVSLEPSPAGEMPGDEPPSELSAPPSVPSGHLPLKGGEQEEREAPISPLEGEMPGRAEGGEPPSEPSLPKGFAAAERRPREEGPAPQAKLNWYQRLRLGLARTSSQLTGQIASLFTKRKLDEATLQDLEDLLIQADLGVETAMRITDTLASERYGKDVSGEDVSRIMAGEITKVLAPVARPLELDLSHKPHVILVVGVNGTGKTTTIGKLAAKLSGAGLKVMLAAGDTFRAAAIEQLKIWAERTKSEIVSSKLGADAAGLAYEAFQRAREQKADVLIIDTAGRLQNKAELMAELEKIVRVLGKLDPDAPHTVLQTLDATTGQNALQQVEIFRNVAGVSGLIMTKLDGTARGGILVAISAKHKLPVYFIGVGEGIDDLEPFEAKEFAEAIAGSTSSAPSQRMLRVGEQVRAAITQVLQRGEVLDPLIENTVISISEVRMSPDLKIATAYVTPLGVADHAAVIEALNKHAKFIRGRLGPQLRQMKYMPDVRFRDDTSFDNYQKIDSLLRSPEVSRDLDRDADMAPKGSERTVKKVVAENRKARFNYEIVDTYEAGLVLTGTEVKSLREGKANIAESYATDEGGEIWLINSYLPEYLQANRFNHETRRRRKLLLSKREVNRLQGAVNREGMSLIPLRIYFNERGRVKLELALGKGKKLHDKRETSKERDWNRQKNRLLKERGMGFKCGIVGLPNVGKSTLFNALTKTAAAQAANYPFCTIEPNTGEVAVPDPRMRKLADIAKSKEIIPTRISFVDIAGLVRGASKGEGLGNQFLANIREVDAVVHVLRCFEDDDITHVEGRIHPVEDADTIETELMLADLDSLERRAEQTRKRATGKDKESMAQLPIMEASLKLLQEGKPVRTLLSKLDADELRILQSLNLLTSHPVLYVCNVAESDAATGNEHTRAVEKMAREQGAETVVISAAIESEVAQLPEEEAKEFLAALGLEEAGLDRLIRAGYKLLDLITYFTVGPKETRAWTIPRGTKAPQAAGVIHSDFERGFIRANTIAYDDYIGYGGENGAKEAGKARDEGKEYVVQDGDVIHFRFNTMQVIETLAQGLKRELKVVIPADEMQARMNERLVEVKDRVRINGFRPGKVPVAHLKKVYGKSIMADLVNEIVREKPTEILTSRGEKSATQPEIAMTEDEAEADKILNAQADFEFTVAYEIIPPIELKDASGIKVTREVVDVSEDEVNEQIQRIAESARTYESKGKAANGDRVTVDYLGKVDGEAFDGGKDEDAELVLGSNRFIPGFEEQLVGVKAGDEKTITVTFPADYPAANLAGKEATFDITVKDVAAAAPIEINDELATKLGLESVDKLKEIVRGQIESQFGSITRQKVKRQLLDQLDELYQFDTPERLVDAEFENIWRQINTDLQQAGKTFADEDTTEEEARAEYRKLAERRVRLGLVLSEIGEKAGVQVSDDEMQRSLFEQLRQFPGQEKEILEYFRNTPGAAASLRAPLFEEKVVDHLLTEVSVTDKKVSKEELTADDEGDEKP-AKKTASKKKAAAKAEAGEGEEAPKKKAPAKKKAADESAE-MTVTAAMVKELREKTGAGMMDCKKALAETNGDMEAAIDWLRAKGIAKADKKSGRTAAEGLIGIASSGTKAVVVEINSETDFVARNDAFQELVRGVANVALGTDGSVAAVSKATYPATGKSVEDTIKDAIATIGENMTLRRSALLEVEDGVVATYVHNAAGEGIGKLGVLVALKSTGDKEALNAIGRQVAMHVAATNPLAVRSSEIDPAVAERERNVFIEQSRASGKPDNIIEKMVDGRMRKFFEEVALLSQAFVMNPDQTVEAAIKEAEKSVGAPIEVAGIARLLLGEGVEKEESDFAAEVAAAAKGMIIVGLTGSIGMGKSTAAGMFRELGVPVNDADEVVHMLYSGEAVAPVEAAFPGVAKGGVIDRAELSLRLVAAPERLAELERIVHPLVRAKEQEFVARHRADGAPFVLLDIPLLFETKAEARLDRIVVVTCDPEMQRERVMKRPGMTAEKFAMILKRQVPDSEKRARADYIVDTSDSFDVTRQQIRAIVDDLRAG----MEVILLERIAKLGQMGETVKVRDGFARNYLLPLGKALRANAANKARFESERSTLEARNLERKSEAQKVADSLDGKSFIIVRSAGETGQLYGSVAARDIVETLAAEGFNINRNQVDLNQPIKAIGLHKVTLHLHGEVDVAIEINVARSAEEAERQAKGESLTSADAIYGVDEDALKPEDFFNPEAEEE-MAEVSSAPVRRPFHRRRKTCPFSGANAPRIDYKDVRLLQRYISERGKIVPSRITAVSQKKQRELAQAIKRARFLGLLPYIVMALYEHVFLARQDITPQQVDALVEQYKGVIEANGGKVGRVENWGLKSLTYRIKKNRKAHYVLMDIDAPAPAVHEVERQMRINEDVLRYMTIAVGKHEEGPSAMMQKRDR-PRRDGDRPDR-GGFG--DRGPRPDR----GDRDDRRRPREDR--------------------------------MGSIPIDQALRMADEAGLDLVEIAPNSDPPVCKILDLGKLKYANQKKAAEARKKQKIVEIKEIKMRPNIDTHDYEVKMKAMNRFFEEGDKVKVTLKFRGREMAHQELGMKLLMQVKDDTQEIAKVEAEPKLEGRQMMMVLAPKMSEFKSDFLHTLSERGFIHQTSDDAGLDQLFRTETVTAYIGFDPTAASLHAGGLIQIMMLHWLQATGHRPISLMGGGTGMVGDPSFKDEARQLMTPETIAANIASIKTVFSNYLRYGDGPKDALMINNADWLLGINYLEFLRDVGRHFSVNRMLSFDSVKMRLEREQSLSFLEFNYMILQAYDFVELYERTGCRLQMGGSDQWGNIVNGIDLGHRMGTPQLYALTSPLLTTASGAKMGKSLSGAVWLNPDMLGPYEFWQYWRNTEDADVARFLKLYTTLPMAEINRLSKLGGSEINEVKKVLATEVTAMLHGRAAAEQAAETARKTFEEGALAENLPSVEVPAPELESGLGLLTLLVRAGLAASNGEARRHVQGGAVRINDDQVSDERRVIGSGDVTGDGVIKLSLGKKKHLLVRPVMARYVFITGGVVSSLGKGIAAAALGALLQARGYRVRLRKLDPYLNVDPGTMSPTQHGEVFVTDDGAETDLDLGHYERFTGRSATKTDNITTGRIYKNIIDKERRGDYLGATVQVIPHVTNEIKNFVTEGNEDYDFVICEIGGTVGDIEAMPFMEAIRQLGNDLPRGTAVYVHLTLMPYIPAAGELKTKPTQHSVKELQALGIHPDILLVRADREIPEAERRKLSLFCNVRQSAVIQALDVASIYDVPIAYHKEGLDNEVLAAFGIEPAPKPRMEAWEDVAHRIRTPEGEVTIAIVGKYTGLKDAYKSLIEALYHGGIANRVKVKLEWIESEVFEKEDPAPYLEKVHGILVPGGFGERGSEGKINAARFARERKVPYFGICFGMQMAVVEAARNLAGIEKASSTEFGPTKEPVVGLMTEWVKGNELEKRSAAGDLGGTMRLGAYRAALKPDTKIAGIYGSPDISERHRHRYEVNVDYKSRLESCGLVFSGMSPDGVLPETIEYPDHPWFIGVQYHPELKSRPLDPHPLFSSFIEAALEQSRLVMSGVNEIRSMFLDYFRKNGHEIVSSSPLVPRNDPTLMFTNAGMVQFKNVFTGLEQRPYSTAATAQKCVRAGGKHNDLDNVGYTARHHTFFEMLGNFSFGDYFKERAIELAWNLITKEYGLDAKRLLVTVYHTDDEAFGLWKKIAGLSDDRIIRIATSDNFWAMGDTGPCGPCSEIFYDHGDHIWGGPPGSAEEDGDRFIEIWNLVFMQYEQITKEERVDLPRPSIDTGMGLERVAAVLQGQHDNYDIDLFRALIAASEEATGVKAEGDRRASHRVIADHLRSSAFLIADGVLPSNEGRGYVLRRIMRRAMRHAQLLGARDPLMWKLLPALVGQMGRAYPELVRAEALISETLKLEETRFRKTLERGLNLLAEASADLSEGDQFNGETAFKLYDTYGFPLDLTQDALRAKGIGVDTDAFTAAMQRQKAEARANWAGSGEAATETIWFELRDKHGATDFLGYDTESAEGVILAIVKDGAVVESAAKGENVQLVLNQTPFYGESGGQVGDTGVITTETGKLTVTDTQKRGEGLFVHYCTVEEGSVKTGEAAALTVDHARRARLRANHSATHLLHEALREVLGTHVAQKGSLVAPERLRFDVSHPKPMTAEELKIVEEMANEIIVQNTPVVTRLMSVDDAIAEGAMALFGEKYGDEVRVVSMGQGLRGSKAGKPYSVELCGGTHVSATGDIGLVRVVSESAVGAGVRRVEALTGEAARAYLGEQDERVKTLAAALKVQPADVLGRVEALLDERRKLERELTEAKKKLALAGDGNGSGDAARDIGGVRFLGRVVSGVEPKDLKSLADDGKKSLGSGVVAFVGVSGDGKASAVVAVTDDLTSKVSAVDLVRVASAALGGKGGGGRPDMAQAGGPDGGRAAEAIEAVAGALAMRHDALFERVSARLKAQVGPDVFASWFGRLKLHSVSKSVVRLSVPTTFLKSWINNRYLDLITTLVQQEDSEILKVEILVRTATR-GHRPTAPEESVAAAAEAAVV--PPSRRSAAPTVAIAAAAVAAAPARPVQAPLFGSPLDQRYGFDSFVEGSSNRVALAAARTIAEAGAGAVRFNPLFIHSSVGLGKTHLLQAIALAALQSARAPRVVYLTAEYFMWRFATAIRDNDALSLKESLRNIDLLIIDDMQFLQGKSIQHEFCHLLNMLLDSAKQVVVAADRAPWELESLDSRVRSRLQGGVAIEMEGPDYEMRLEMLKRRLEAARQDDASLEIPLEILSHVARNVTASGRELEGAFNQLLFRRSFEPQLSIERVDELLGHLVNAGEPRRVRIEDIQRVVAKHYNVSRQELVSNRRTRVIVKPRQIAMYLSKTLTPRSFPEIGRRFGGRDHTTVLHAVRKIEELISADTKLSHEIELLKRLINE----MNPKRSFQALILTLHNYWADKGCAVLQPYDMEVGAGTFHPATTLRALGPKPWRAAYVQPSRRPTDGRYGENPNRLQHYYQYQVILKPNPSNLQELYLGSLEAIGLDPLLHDIRFVEDDWESPTLGAWGLGWECWCDGMEVSQFTYFQQVCGIECSPVSGELTYGLERLAMYVQGVDNVYDLNFNGREGAEKISYGDVFLQAEQEYSRHNFEYANTAMLHQHFIDAEKECLALLAAGAPGDSSNNRLHKCVFPAYDQCIKASHVFNLLDARGVISVTERQSYILRVRTLAKACGEAFLLTEAGGANWNREAAMTETAEKIDYSSTLYLPQTDFPMRAGLPQKEPETVARWQKMELYKKLRASAAGREKFVLHDGPPYANGNIHIGHALNKILKDVINRSFQMRGFDANYVPGWDCHGLPIEWKIEEKYREKGKNKDEVPVNEFRKECREFASGWIGIQTEEFKRLGIEGDFENPYTTMNFHAEARIAGELMKIARSGQLYRGSKPVMWSVVERTALAEAEVEYADVESDMIWVKFPVAFVVIWTTTPWTIPGNRAIAYSSRYAYGLYEVATAENDYGPQPGEKLIFAKRLADESAAKAKVTFNFVRDIEAGELAAITCAHPLHGLGGGYAFSVPLLDGEHVTDDAGTGFVHTAPSHGREDFEAWMDNVRLLEERGISSTIPFPVDDAGYFTADAPGFGPDAEGGAGRVIDDKGKKGDANERVIKALIGRHALFARGRLKHSYPHSWRSKKPVIFRNTPQWFVTMDKDFGDGTTLRSRALNAIDETRFVPGAGQNRLRAMIEQRPDWVLSRQRAWGVPIAIFADDEGEILVDDEVNARILVAFEKEGADAWFAEGAKERFLGNDHDHARWHQVTDILDVWFDSGSTHTFTLEDRPDLKWPADYLEGSDQHRGWFHSSLLESCATRGRAPYNAVITHGFTMDEKGEKMSKSKGNTVTPQEVMKDAGADILRLWVMTTDYWEDQRLGKTIIQTNIDAYRKLRNTIRWMLGTLAHDKGEVVALSDMPELERLMLHRLAELDRLVREGYDAFDFKRIARALIDFSNVELSAFYFDIRKDALYCDAPSSLRRRAALQVIRTLFDCLVTWLAPMLPFTAEEAWLSRNPQAVSVHLEQFPTVPAEWRNDALAEKWRKIREVRKVVTGALEIERKEKRIGSSLEAAPAVHVADPDLLQALNGQDFAEICITSAIEVDGGDGPEDAFRLPDVAKVSVVPKLAEGKCARSWRITTDVGSDPLYPDVSARDAAALREMATERYNPRDAEPRWQHQWEAGKVFETKNDDPRDKYYVLEMFPYPSGRIHMGHVRNYTMGDVVARYKRARGFNVLHPMGWDAFGMPAENAAMERGVHPASWTYQNIASMKAQLKVMGLSLDWSREFATCDPEYYQRQQHLFLDFLEKGLVYRKQSKVNWDPVDNTVLANEQVIEGRGWRSGALVEQRELTQWFFRITDFSQDLLDALDTLDEWPEKVRLMQKNWIGRSEGLSVRWELDPATVPGEEKEVTVYTTRPDTLFGASFLAISADHPLARDAAAKNAEIEAFCEECRRAGTSLAALETAEKKGIDTGIRARHPFDPNWELPVYVANFVLMDYGTGAIFGCPSGDQRDLDFARKYDLPVVPVVMPKDADPQTFTIGDEAYDGDGVMINSRFLDGLSAEEAFETVASRLENDLLNGTPRAERKVNFRLRDWGISRQRYWGCPIPVIHCDDCGVVPVPKADLPVTLPPDVTFDKPGNPLDRHPTWRHVACPQCGKDARRETDTMDTFVDSSWYFTRFTAPWEDNPTDPKAANHWLPVDQYIGGIEHAILHLLYSRFFTRAMKATGHVALDEPFKGLFTQGMVVHETYSRGEGWITPAEIRVEEVDGQRRAVHIETGEEVAIGSIEKMSKSKKNVVDPDDIIGSYGADTARFFVLSDSPPDRDVIWSEAGVEGAHRFVQRVWRLLTEAAERLRAVDAAPAGEGLAVSQAAHRTLKAVEADYDKLAFNKAVARIYELVNAMAAPLTQVASGKADNALTAAVKDAAAILINLIAPMMPHLAEECWREIGGKGLIAERPWPKFDPALIVENEITLPVQINGKKRADLTIARDADQSAIESAVLALDAVKAALNGGRPKKIIVVPQRIVNVVVMRLSRFFMPILKENPKEAEIVSHRLMLRTGMVRQQSAGIYTWLPLGKRVLDKVNAIIREEQNRSGAIELLMPTLQSAELWQESGRYDAYGKEMLRIKDRQDRPMLYGPTNEEMITDIFRSYVKSYRNLPLNLYHIQLKFRDEIRPRFGTMRSREFLMKDAYSFDLDRAGAEHAYNKMFAAYLRTFDRMGLRAIPMRADTGPIGGNLSHEFIILADTGESEVFCHKDFLGFDIPGEDTNFDDVAGLKTIFDKWTSRYAATSEMHDEAAFGAIAEGERLSARGIEVGHIFYFGTKYSEAMGAKVLGPDGKEHTVHMGSYGIGPTRLVPAIIEASHDDNGIIWPKGIAPFDVVVINMKTGDEACDAACGKVYSDLGKAGFDVLLDDTDERAGGKFATADLIGVPVQVIVGPRSIANGEVEVKDRKTGARETMTVEAAINKLVAMLDIKWIRENADALDEALAKRGAEPLSASLIALDERRRAVLQSLQDMQSRRNAASKEIGAAMAQKNSELADRLKAEVADLKNALPAAEEESRRIEAELSDALSRIPNTPLADVPVGADESANVVTRVVGAKPGWNHKPLEHFEIGEALGLMDFEGAARIAGSRFTILKGQLARLERALGQFMLDLHTGEHGYIEVQPPLLVRDDAMYGTGQLPKFSDDLFRTTDGRLIPTAEVPLTNMVREQILDGEKLPLRFTALTPCFRSEAGSAGRDTRGMLRQHQFNKVELVSITDAESSIDEHERMTACAEEVLKRLGLHYRVMTLCTGDMGFGARKTYDLEVWLPGQDAYREISSCSVCGDFQARRMNARYRGKEEKGTKFVHTLNGSGVALGRALIAVIENYLNDDGSITVPDVLVPYMGGLRRIEKSAMSHSVSLTFPDGSVREFAAGTTGRDVAESISKSLAKKAVAIAISGELRDLSDAVTEGRIEIVTREDKRALELIRHDAAHVMAEAVQELWPGTQVTIGPVIDNGFYYDFAKNEPFTPDDLPVIEKKMREIIARNKPFTKEVWSRDRAKEVFAAKGENYKVELVDAIPEGQDLKIYYQGDWFDLCRGPHMASTGQIGTAFKLMKVAGAYWRGDSNNPMLTRIYGTAWHTQEELDQYLHVLAEAEKRDHRRLGREMDLFHFQEEGPGVVFWHGKGWRIFQSLVAYMRRRLEGDYQEVNAPQVLDKSLWETSGHWGWYRDNMFKVTVAGDDTDDDRVFALKPMNCPGHIQIFKHGLKSYRELPVRLAEFGAVHRYEPSGALHGLMRVRGFTQDDAHIFCTDEQMAAECLKINDLILSVYEDFGFKEIVVKLSTRPEKRVGSDELWDRAEAVMTEVLQTIEEQSEIKTGILPGEGAFYGPKFEYTLKDAIGREWQCGTTQVDFNLPERFGAFYIDSESEKRQPVMIHRAICGSMERFLGILLENYAGHMPLWISPLQVVVATITSEADDYGREVAERLRDAGLTVETDFRNEKINYKVREHSVTKVPVIVVCGRREAEERSVNIRRLGSQAQTAMSLDEAVASLSAEAMAPDLKRRSNSRKNSLDFDRKPEDTRVVVAMSGGVDSSVVAGLLKREGYDVLGITLQLYDHGAAVHRAGSCCAGQDIDDARRVCETIGIPHYVLDYEARFRETVINPFAESYIAGETPIPCVACNQTVKFADLLATAKELGADALATGHYIRSRPSPKPRYAGQRALYRPADAERDQSYFLFATTQEQIDYLRFPLGGLPKSETRALAEEMGLVVAKKADSQDICFVPQGKYSDIVSKLKPNAALAGEIVHLDGRVLGAHEGILHYTIGQRRGIGVATGEPLYVVYLDSRSRRVIVGPKEALETRRVYLRDVNWLGDEEL-EAAAGQGFECFAKVRSTRRPAPAVLKSDAEGLYVELVEGEAGVAPGQACALYSGTGEDARVYGGGFIRRSEREPAAEAALKALLQAPAAAMLDKTYDSAAVEPKIAKAWDEADAFRAGVNAKPDAETFTIVIPPPNVTGSLHMGHALNNTLQDIMVRFERMRGKDVLWQPGMDHAGIATQMVVERQLMERQLPSRRDMGREAFIERVWEWKAESGGLIFNQLKRLGASCDWSRERFTMDEGLSEAVIEVFVSLYKEGLIYRDTRLVNWDPKLQTAISDIEVEPVEVNGHLWHLRYPLEEGVTYQHPVAFDEDGNATEWETRNYLVVATTRPETMLGDTGVAVHPDDVRYKGIVGKHVILPIVGRRIPIVADEYPDPTTGTGAVKMTPAHDFNDFDVGKRQGLRQVNVLTADGRITIKNNEDFLEGLDHPAALHGAWDRLEGKDRFEARKLIVEMLEEAGLVDHIEPHKHMVPHGDRGGVPIEPRLTEQWYVDAKTLAKPAIAAVKEGRTNFVPKNWEKTFFEWMENIQPWCISRQLWWGHQIPAWYGPDGQIFVERNEEEALHAAIQHYIAHEGPMKAYVEDLLENFKPGEILTRDEDVLDTWFSSALWPFSTLGWPKETPELDKYYQTDVLVTGFDIIFFWVARMMMMGLHFMKDADGTPVEPFHTVYVHALVRDKNGQKMSKSKGNVIDPLELIDEYGADALRFTLAIMAAQGRDVKLDPARIAGYRNFGTKLWNATRFAEMNGAISSEGFIPEAASLTINRWILTELSRTIRDVSEAIEDYRFNEAAGALYRFVWNQFCDWYLELLKPVFNGDDEAAKRESQACTAYVLDEIYKLLHPFMPFMTEELWEKTTGPGRERTTLLCHAEWPAAFYADDAAADEINWLIDLVSGIRSVRAEMNVPPAAMAPLVIVGAKALTSERLDRHASAIKRLARVENIEHASVAPRGSAQIVVGEATACLPLGSLIDLGAEKLRLEKAIAKVDVERERILGKLANEKFVANAKPELVEAERERLVELDLQRDSLGVALSRVSEAMGGMPLKLYNTLTREKADFRPIDPQNVRMYVCGPTVYDYAHIGNARPIIVFDVLFRLLRHVYGADHVTYARNITDVDDKINARALRDYPGLPLNEAIRHVTEKTETQFLEDATVLGCLDPTVQPRATENIMIEIIEKLIAKGHAYEAEGEVLFDTRSMDDYGQLSKRNLDEQQAGARVAVEAHKKNPGDFVLWKLSAEHEPGWDSPWGRGRPGWHIECSAMSGRYLGDVFDIHGGGIDLIFPHHENEIAQSRCAHGTEVMANVWMHNGFLQVEGRKMSKSEGNFITIYELLHTEKFGGRKWPGEVLRLAMLMTHYREPIDFSIKRLEEAEHLLSKWPVYGDAGEADPAVVTALADDLNTVAAIQALHALAQGTFAASAALLGELDEAVVHEIDGRVRERLELLKAKNYAEADGIRADLLARGIQLKDGKDPETGERVTTWEVKRMTDIMTDTQKDTAAGAVPTRSGFVALIGATNAGKSTLVNRLVGAKVSIVSHKVQTTRAIIRGIAIHGSAQIVFMDTPGIFKPRRRLDRAMVTTAWGGAKDADLIMLLIDSERGIKGDAEAILEGLKEVHQPKVLVLNKVDQVRREDLLKLAAAANDVVAFERTFMISALTGSGCEDVMDYLAETLPEGPWYYPEDQISDLPMRQLAAEITREKLFLRLHQELPYASHVETEKWEERKDGSVRIEQVIYVERDSQKKIALGKGGEAIKAISTAARKEISEILEQPVHLFLFVKVRENWGDDPERFREMGLDFPKMNEKQKKTQKLRARLPRGFVDRSAADIRAVDEMIAKIREVYERYGFDPVETPLFEYTDALGKFLPDSDRPNEGVFSLTDDDDQWLSLRYDLTAPLARHVAENFNEIQLPYRTYRAGYVFRNEKPGPGRFRQFMQFDADTVGAAGVQADAEMCMMMADTMEALGIARGDYVIRVNNRKVLDGVLEAIGLGGVEQTNTRLTVLRAIDKLDKFGPEGVRLLLGEGRKDESGDFTKGAGLNEEQIGKILFFGITDYARSADELAALVGAEGVNELNTIRGLVLSAGYEADRIKIDPSVVRGLEYYTGPVFEAELQFAVTNEKGEKVVFGSVGGGGRYDGLVSRFMGQPVPATGFSIGVSRLMTALKNLGKLGAEQVTAPVVVCVMDRDIESMGRYQRFVQDLRHAGIRAEMYQGNKKNFGDQLKYADRRGSPIAVIQGGDERASGVVQIKDLIEGKRLSGEIEDNVAWREARVAQVSVPEGELVAKVRQILAEQAEDRKRAMHRYRSHTCAALRKSDVGSTVRLSGWVHRVRDHGGVLFIDLRDHYGMTQVVADPDSPAFKTAETVRGEWVIRVDGAVKARTDDTVNKNMPTGEVELYAREIEVLSAAKELPLPVFGEPDYPEDVRLKYRFLDLRRETLHKNIVRRTEIIAAMRRRMGDIGFTEYTTPILTASSPEGARDFLVPSRIHPGNFYALPQAPQQYKQLLMVAGFDRYFQIAPCFRDEDPRADRLPGEFYQLDLEMSFVEQEDVWDAMEPMIRAIFSDFAGGKPVTDKFPRIPYDTAIRKYGSDKPDLRNPIEMQEVTEHFAGSGFKVFANMIASNPKVEIWAIPAKTGGSRAFCDRMNAWAQSQGQPGLGYIFWRKEGEKLEGAGPLAKNIGEERTDAIRTQLGLEDGDACFFVAGEPAKFYKFAGEARTRAGEELNLVDRDRYELCWIVDFPFYEWNEEEKRVDFAHNPFSMPQGGLTALSSDDLLSIKAFQYDMVCNGFEIASGSIRNQSPELMVKAFENVGLSQADVEERFGGLYRAFQYGAPPHGGMAFGIDRIVMLLVGAKNLREISLFPMNQQAQDLLMGAPSQATPAQLRELSIRPIPQKKMPLRMIFMGTPEFSVPTLLALAGAGHEIAAVYTQPPRPGGRRGLDLQKSPVHQAAERLGIPVLTPANFKDAADRQTFRDFGADVAVVVAYGLLLPEEILSGTRYGCYNGHASLLPRWRGAAPIQRAIMAGDRETGMMVMKMDKGLDTGPVALAQSVPIDGMMRAGELHDRLMQVGAVLMTEAMARLESGELPLAPQAQEGVAYAAKISKEETRIDFSRPAAEVHNHIRGLSPFPGAWFELDIAGRRERVKVLASEMSEGEGDPGEVLDHTLGIACGEGAVRLTRLQRAGGKALAAADFLRGTPIAAGARIAMSELETLERTLLAEIDAAADEGAIEAVRVGALGKKGSISELLKTLGSMSPEERQTRGARINALKNTVTEAISARKTALKDAAIAERLARETVDISLPVRSSPAERGRIHPISQIVDEITAIFGDMGFSIAEGPDIETDYYNFTALNFPEGHPAREMHDTFFFAPDEKGERKVLRTHTSPVQIRTMEAGQPPIRIIIPGKTYRQDSDATHSPMFHQVEGLVIDRTANVANMRWVLEEFCKAFFEVDQVTMRFRPSFFPFTEPSFEVDIQCDRSGPIVKFGEGKDWMEILGCGMVHPNVLRAGGLDPDEYQGFAWGMGLDRIAMLKYGMPDLRDFFNADVRWMTHYGFRPLDMPTLFGGLSAMKFTLSWLKDHLETDASLEEICARLTMIGLEVEDVDDKAAFKPFVIARVISAEQHPNADKLRVLMVDTGSGPVQVVCGAPNARKGLVGAFAAPGTYVPGIGVTLSVGNIRGVESRGMMCSEKELEISDDHTGIIDLPEDAPLGTSYADYAGLDDPVIEINLTPNRPDCTSVHGIARDLAASGLGTLKTRPAPSFAVEGETPVKVRLDLEDRHLCPGFALRLVRGVKNGPSPAWMRQRLTAIGLRPINALVDITNYLTFDQGRPLHVFDAAKVAGNLTVRRAREGEKVLALDTREYTLSPANVVIADEEGVESIGGIMGGEHSGCDENTTDVLIESALWDPMNIAKTGRTLGIITDARYRFERGVDPEYMAPGLERATELVLELCGGTAAKMDVVGYDGHEPRSVDFPVSEVRRLTGLEVSSEESVSILRKLGFGVEGSGERLTVTVPSWRPDIDGRADLVEEVMRIHGVDNIVAAPLASHNAVNGKILTTLQIRTRQARRALATRGMLEAVTWSFIPEGHAKLFGGGQPELKLANPIAADMSDMRPSLLPGLLAAAQRNADKGYGDVAIFEVSGTYEGDTPEAQRRVAGGVRRGTASLNGTGRLWSNAVKGGGKPVDVFDAKADAIAVLEACGVPMANVQFEAGGPAWYHPGRSGTIKLGPKIVLGAFGEFHPKTLDALDVSGPLAGFEIYIDAMPEPKKKATRTKPALELSPFQAVKRDFAFVVDKGVEAAAIVRAASGADRKLITAVNVFDVFEGASLGEGRKSVAIEVTIQPVERTLTDEDFEALTARIVANVAKSTGGVLRMTDNKDDKTLSVAGKKTLTLKPSGVTQGTVRQDMGRGRTKAVVVETKRTRPLKHKDERPITPVAATPAARPAEQRPMPP------PSGRPAPQP-QPHQPRQEQNRPRGVVLNDLSAGEMEARRRALAEAQIRDAEEAKRRAEDEVRRRREEEERLAREKEEAARRAAEEAARPPVEAEKTEAASPAVGERRAETRPQPGRAAPATPAAPDGA--LRGRRGTESEEDERRRSGGAPRGKVVRPEPAKP-APRAKGDEGRRQGKLTLTTAAVDEDGSQRGRSLSAMRRRQEKFKRSQMQETREKISREVVLPETITIQELSQRMSERAVDVIKFLMKEGQMMKPGDLIDADLAELIAGEFGHTVKRVSESDVEEGIFNISDVDDDMQSRPPIVTIMGHVDHGKTSLLDAIRHANVVAGEAGGITQHIGAYQVEQNGQKITFIDTPGHAAFTAMRARGAQATDIAVLVVAADDSVMPQTIESINHAKAAGVPIIVAINKIDKPSANPQKVRTELLQHEVFVESMGGEVLDVEVSAKNQTNLDKLLEAILLQSEILDLKANPNRTAEGTVVEAELDRGRGAVATVLVQKGTLTPGQIIVAGDQWGRVRALVNDKGEHVKAAGPSTPVEVLGLSGTPAAGDRFAVVESESRAREISEYRQRLAREKAVARQSGSRGSLEQMMTQLQTSGVKEFPLVIKGDVQGSIEAISGALDKLGTDEVRARIVHSGAGGITESDVSLAEASNAAIIGFNVRANKQARDASERAGIEIRYYNIIYDLVDDVKAAMSGLLSPERRETFLGNAEILEVFNITKVGKVAGCRVTEGKVERGVGVRLVRDNVVIHEGKLKTLKRFKDEVSEVQSGQECGMAFENYEDIRAGDTIECFRVEHVTRTLMSEGVDLKELKRRMDGAIAAFKHDIASLRTGRASANVLDPVTVEAYGSRMPLNQVANITVPESRMLSVSVWDKSMVGAVERAIRESNLGLNPIVDGQNLRIPLPELNEERRKSLVKVAHDYAEKSKVAVRHVRRDGMDDLKKAEKDGEIGQDESRAQSERVQKMTDDVISEIDRLLAEKEKEIMQVMLNQRKSVEQLNEAEAAEELAFLAAELARHDMLYHGKDAPEISDADYDALKRRNDLIEERFPVLVREDSPSRKVGAAPSLTFAPVVHARPMLSLDNTFSDEDARAFVAGVYRFLGKLPDGSIAFTAEPKIDGLSMSLRYENRRLVTAATRGDGTTGENVTANVRTIGMIPQTLPADAPDVVEIRGEIYMAKSDFAALNAEMAAQGRPLYVNPRNTASGSLRQLDAKVTANRKLRFFAYAWGEMSAMPADTQLGMVETFKAWGFPVNPLMQRFFSADELLEHYHHIERERPDLDYDIDGVVYKVDRLDLQARLGFRSRSPRWATAHKFPAEQAFTRLKGIDIQVGRTGALTPVARLEPITVGGVVVTNATLHNEDYIRGVGNTGEPIRDG-RDVRIGDMVIVQRAGDVIPQIVDVVMDERPEGAEPYRFPTTCPICGSHAVRDINEKTGKVDAVRRCTGGFVCRAQAVEHLKHFVSRNAFDIEGLGSKQIEFFFESEDENLRIRTAPEIFTLERRQEASLNKLENTDGFGKVSVRKLYEAINARRSIALHRLIYALGIRHVGETTAKLLARSYGSYEHFGAAMTEAAGFSGDAWNELNSIDGIGEVVARAIVEFYKEPRNLKVVSELLQEVTPESAELPVATDSPVAGKTVVFTGSLEKMTREEAKAKAESLGAKVAGSVSKKTDIVVAGPGAGSKLDKARELGVQTMDEDEWLALIGAPGGFEEAPQAPLSGTPLSGNVSDWVKQLESEAEASFESRREVASKAGRHRKKVESKSARGTSMGGTTDPKTRAAAGLNPVGLDVALEDADKLGSGVTATVEALAKLIESGNPLFKDGKLWTPHRPARPEKSEGGIAIRMQSDYEPAGDQPTAIADLVDGLTSGERNQVLLGVTGSGKTFTMAKVIEATQRPAVILAPNKTLAAQLYSEFKNFFPDNAVEYFVSYYDYYQPEAYVPRSDTYIEKESSINEQIDRMRHSATRSLLERDDVIIVASVSCIYGIGSVETYTAMTFQMSVGDRLDQRQLLADLVAQQYKRRDMDFQRGSFRVRGDTIEIFPAHLEDAAWRISMFGDEIDSITEFDPLTGQKTGDLKSVKIYANSHYVTPRPTLNAAIKAIKEEMSQRLAELERAGRLLEAQRLEQRTRYDIEMLEATGSCQGIENYSRYLTGRRPGEPPPTLFEYIPDNALIFIDESHVTIPQIGGMYRGDFRRKATLAEYGFRLPSCMDNRPLRFEEWDAMRPDTIAVSATPGAWEMEQAGGVFAEQVIRPTGLIDPPVEVRSAKTQVDDVLGEIRETAAAGYRTLVTVLTKRMAEDLTEYLHEQGVRVRYMHSDIDTLERIEIIRDLRLGAFDVLVGINLLREGLDIPECGFVAILDADKEGFLRSETSLIQTIGRAARNVDGKVILYADTITGSMQRAMEETSRRREKQMAYNAEHGITPESVKAKISDILDSVYERDHVRADISGVAGKGFADGGHLVGNNLQAHLNALEKQMRDAAADLDFEKAARLRDEIKRLKAAELAVLDDPMAREEAKSQESSKRPLVGSVGEGKTQSYFQKPSLDNMGPGTDTERPLFRKNTLDEMTVGRTEKPVPGQAPEKP----TLTRAKPGVGSYEDPAEEKRKSRTKGKTGRPGRMRITLERSNLLKSLNHVHRVVERRNTIPILSNVLLRSDGASLEMKATDLDLEITEATPAQVEQAGATTVPAHLLYDIVRKLPDGSEVRLATNAEGTAMTVASGRSKFSLQCLPQSDFPDLTAGTFSHSFRLKAPDLKMLIDRTQFAISTEETRYYLNGIFVHTVESNGDLKLRAVATDGHRLARADVEAPSGSEGMPGIIIPRKTVSELQKLLDSPDVVVTVEVSDAKIRLTIGSIVMTSKLIDGTFPDYQRVIPASNDKELRVDCQSFSQAVDRVSTISSERGRAVKLALADGQMTLTVNNPDSGSATEELPVGYESDPLEIGFNAKYLLDITGQLTGGEAVFLLADPGSPTLVRDLAAEDALYVLMPMRVMAALDGLPPLRDVIQRHGLDAKKALGQNFLLDLNLTQKIARTAGPLEDVTVIEVGPGPGGLTRAILALGAKKVVAIERDSRCLPALAEIGAHYPGRLDIIEDDALKVDFEALA-GPVRIIANLPYNVGTQLLVNWLLPGLWPPFWQSMTLMFQREVGLRIVAGADDDHYGRLGVLCGWRTKARLAFDVPPQAFTPPPKVTSTVVHLEPVEAPIPCSPAVLEKVTQAAFGQRRKMLRQSLKPLGGELLAKAGIDPQRRAETLTVEEFCRLANCLMQTVLLVIYLMVVVALIGVVLIQRSEGGGLGIGGGSGFMSARGTANALTRTTAVLAFLFFALALAMGILSRYEPQATDILDRIPGTSSSG-GVLDSLGGGPAGGNTEAGNGAPAGGTAAPAGAAPAA------PAPAAPAGNTGSQ-VPSGQMADLAKIVEDLSSLTVLEAAELSKLLEEKWGVSAAAPVAVAAAGGAAGAAAPEEEKTEFDVILTDAGANKINVIKEVRAITGLGLKEAKDLVEGAPKAVKEAVSKAEAADLKKKLEDAGAKVDVKRWYIVHAYSNFEKKVAESIEEKAKQKGLTHLFEKILVPTEKVVEVRRGRKVDAERKFFPGYVLVRADLTDEAYHLIKNTPKVTGFLGTDSKPVPIPDHEADRILGQVQDGVERPKPSVSFEIGEQVRVSDGPFASFNGTVQDVDEERSRLKVEVSIFGRATPVELEYGQVEKVMSVTAERKAQIIKEFATVEGDTGSPEVQVAILTERINNLTEHFKDHKKDNHSRRGLLALVSSRRSLLDYLKKKDEARYTKLIGALGIRRMFESLQDRLGSILNGLTGRGALSEADVSAALREVRRALLEADVALDVVRSFTEKVREKAVGAEIVKSIKPGQMVVKIVHDELIAMLGSEGVTIDLNAAAPVVIMMVGLQGSGKTTTTGKIAKRLTARDKKKVLMASLDTRRPAAQEQLRQLGVQTGVDTLPVIAGQSPTDIAARAVQAAKLGGHDIVILDTAGRTHIDEPLMIEMAEIKRKSNPHEILLVADALTGQDAVNLARNFDERVGITGLVLTRMDGDGRGGAALSMRAVTGKPIKLIGVGEKMDELEEFHPRRVADRILGMGDIVSLVEKAAENIDAEKAAAMAAKMAKGKFDLNDLADQLQQMQKMGGMGGIMGLMPGMAGMKDKMSAAGLDDSLFKRQLAIISSMTRAERANPDILKHSRKKRIASGSGTDASDINKLLKMHRQMADMMKMMGGKGKGGMMKQMMGGLAGKMGLG---GLGGMPDLSKMDPKQLEALQKQAEAAGLGKPGGGLPGLGGG--------LPGLGGGFPGLPGLPKKKMVSLGGFARKLFGSANDRRVRGYKGRVDAINALEAEMKALSDEALAAKTAEFRRELADGKTLDDILVPAFAVVREAALRVLGLRPFDVQLIGGMILHERAIAEMKTGEGKTLVATLPVYLNALAGKGVHVVTVNDYLAQRDAGMMGRIYGFLGMTTGVIVHGLSDEQRRDAYACDVTYATNNELGFDYLRDNMKYERGQMVQRGHFFAIVDEVDSILVDEARTPLIISGPLDDRSDLYNTINEFIPLLSPEDYEIDEKQRSANFSEEGTEKLENMLREAGLLKGESLYDIENVAIVHHVNNALKAHKLFTRDKDYIVRNGEIVIIDEFTGRMMPGRRYSEGQHQALEAKEKVQIQPENQTLASITFQNYFRMYDKLAGMTGTAATEAEEFGNIYGLEVLEVPTNLPIKRIDEDDEVYRTVGEKFKAIIDEIKSAHERGQPMLVGTTSIEKSELLADMLKKSGFSKFQVLNARYHEQEAYIVAQAGVPGAVTIATNMAGRGTDIQLGGNPDMRIQQELADVEPGPEREAREKAIREEVQKLKEKALAAGGLYVLATERHESRRIDNQLRGRSGRQGDPGRSKFYLSLQDDLMRIFGSDRMDGMLQKLGLKEGEAIVHPWINKALERAQKKVEARNFDIRKNLLKYDDVLNDQRKVIFEQRIELMDAESVTDTVTDMRNEVIEEIVAKRIPERAYAEKWDAEGLKADVQQYFNLDLPIAEWVAEEGIAEDDIRERITAAVDKAAAERAERFGPEIMQYVERSVVLQTLDHLWREHIVNLDHLRSVIGFRGYAQRDPLQEYKSEAFELFQALLGNLRQAVTAQLMRVELVREAPEEPQPPPMQAHHIDPLTGEDDFAGETLLAVAPANRDPADPSTWGKVARNEACPCGSGKKYKHCHGIYMASKTNPFAFLQQVRAETSKVTWPSRRETTISTLMVFVMVSFAAAFFFGADQLLGWVMSLILNVGMASAAEQLASNLNFSTFAKAEDLKKRLWFTLGALLVYRLGTYIPLPGLNPDAFAQAFQGQSGGILGLFNMFSGGAVERMAIFALGIMPYISASIIVQLMTSVVPALEQLKKEGEQGRKVINQYTRYGTVLLGAMQAYGIAVGLESGSGLVNDPGWFFRISTVISLLGGTMFLMWLGEQITSRGIGNGISLIIFAGIVAALPSALAGTLELGRTGALSTPLILAIIVMVVGVIALIVFVERAQRRLLIQYPKRQVGNRMFQGDTSHLPLKLNTSGVIPAIFASSLLLLPATLAGFANTATMPGWATAIVGALAHGQPLYMILYGAMIAFFAFFYTAIVFNPKDTADNLKKHGGFVPGIRPGERTAEYIDYVLTRITVIGAIYLVFVCILPEILISQTGVPFYLGGTSLLIVVSVTLDTVAQIQGHLIAQQYEGLIKKSKLRGGKRGRMPTVNQLIRKPRQAQVKRNKVPALQENPQKRGVCTRVYTTTPRKPNSALRKVAKIRLTNGFEVIGYIPGEGHNLQEHSVVMIRGGRVKDLPGVRYHIIRGVLDTQGVKNRKQRRSKYGAKRPKMGQKINPIGFRLGINRTWDSRWFADNAEYGQLLHEDLKIRAYLMEELKSAGIAKVVIERPHKKCRVTIHSARPGLIIGKKGADIEKLRKKLSEMTNSETHLNIVEVRKPEVDATLVAQSIAQQLERRVAFRRAMKRAVQSAMRLGAEGIKITCAGRLGGAEIARTEWYREGRVPLHTLRADIDYGTAEAETAFGICGVKVWIFKGEILEHDPMASERRATESDNQGGSGRER--RRENAMALPDFTMRQLLEAGVHFGHQTHRWNPKMKPYIFGDRNNVHIIDLAQTVPMLSRALQVVSDTVASGGRVLFVGTKRQASEIIADAAKRSAQYYVNARWLGGMMTNWKTISNSIQRLRKLDEILSEASGFTKKERLNLEREREKLNRALGGIRDMGGTPDLMFIIDTNKESIAIDEAKRLGIPVVAVIDSNCDPDQIDYAIPGNDDASRAIALYCDLIARAAIDGIARQQGASGRDLGASEVPVEPLEEAMSKRESSKYKIDRRMGENIWGRPKSPVNRREYGPGQHGQRRKSKLSDFGVQLRAKQKLKGYYGDIREKQFRAIFAEASRRKGDTPENLVGLLESRLDAIVYRAKFVPTVFAARQFVNHGHVKVNGVRVNIGSYRCKPGDVIEVKEKSKQLVTVLEAVQLAERDVPDYIEADHNKMVATFVRVPALSDVPYPVVMEPHLVVEFYSRMAQERRGSREDRQNREERDSEFVDKLVAINRVAKVVKGGRRFGFAALVVVGDQKGRVGFGHGKAREVPEAIRKATEAAKRDLIFVPLRGGRTLHHDVHGRHGAGKVLLRSAKPGTGIIAGGPMRAVFETLGVHDVVAKSTGSSNPYNMVRATFDALKNQMHPKDIAAQRGMKYATLQSRRSAGVASEEMNIIQQLEAEQAAKIAAKRTLPEFSPGDTVRVNVRVVEGNRTRVQAYEGVCIARSGGGINESFTVRKISYGEGVERVFPVYSPLVESVDVVRRGKVRRAKLYYLRDRRGKSARIVENTGTRARKLNDAERQAVVEEKARIEAEKVAAAQALAAEKAAAEAAEAKAAEE-AKAAEMSRRHRAEKREINPDPKFGDLVVTKFMNAIMLHGKKSVAESIVYGAFDAVQSKLKQEPVAVFHSALDNIAPHVEVRSRRVGGATYQVPVDVRPERRQALAIRWLIAAARKRNETTMVDRLCGELMDAANNRGSAVKKREDTHKMADANRAFSHYRWMKRTYQPSKLVRKRRHGFRARMSTKGGRKVLTARRARGRKRLSAMAVPKRKTSPSKRGMRRSADALKAPTYIEDKNSGELRRPHHIDLKTGMYRGRQVLTPKENAMARVKRGVTSHAKHKKTLKAAKGFYGRRKNTIRAAKAAVDRSKQFAYRDRKVNKRNFRALWIQRINAAVREFGLTYGRFIDGLNKAGIEVDRKVLSDMAIHEPAAFGALVEASKKALAYLKEAGTANEFESAVMGKAKAERRLKDNEAQAVARTIRVSPQKLNLVAALIRGKKVDRALAELEFSRKRIAGTVKKTLESAIANAENNHDLDVDSLIVAEAFVGKSIVMKRFHARGRGRASRVEKPFAHLTIVVREVEAKGEAAMNGQNIRIRLKAFDHRILDASTREIVSTAKRTGASVRGPVPLPTRIEKFTVNRSPHVDKKSREQFEMRTHKRLLDIVDPTPQTVDALMKLDLAAGVDVEIKLMARSVWKGPFVDGYLLKKAEKVREGGRNEVIKMWSRRSTILPQFVGLTFGVYNGNKHVPVSVSEEMVGHKFGEFAPTRTYYGHGADKKAKRKMTDIETEAGAIAEYGADSIKVLKGLDAVRKRPGMYIGDTDDGSGLHHMVYEVVDNAIDEALAGHADIVTVTLNPDGSVTVTDNGRGIPTDIHREEGVSAAEVIMTQLHAGGKFDQNSYKVSGGLHGVGVSVVNALSVSLKLKIRRAGKIHEMSFTHGVADGPLKVTGDATGTEVTFTPSEQTFSNIEFEFGTLEHRLRELAFLNSGVRIVLTDKRHSDIRREEMMYDGGLEAFVAYLDRAKKPLVQKPVSIRGEKDGITVEVAMWWNDSYHENVLCFTNNIPQRDGGTHMAGFRGALTRQITSYADTSGITKKEKVSLTGDDCREGLTAVLSVKVPDPKFSSQTKDKLVSSEVRPVVESLVNEALSVWLEEHPSDAKILVGKVVEAAAAREAARKARELTRRKGALDISSLPGKLADCSERDPAKSELFLVEGDSAGGSAKQGRSRENQAILPLRGKILNVERARFDKMLSSQEIGTLITALGTSIGKDEFNADKLRYHKIIIMTDADVDGAHIRTLLLTFFFRQMPELIERGHLYIAQPPLYKVARGKSVQYLKDEKALEDYLISMGLEEASLELASGEVRVGQDLREVINDALRLRSLMEGLHSRYNRSVVEQAAIAGALNVELNGERDEYQLIAAEVARRLDVIAEETERGWEAAVTGGLKLERMVRGVKEAAVLDMALIGSSDARHIDQLKARLKEVYGAPPVLRRRDGTQEISGPRALLDAIFAAGRKGLTMQRYKGLGEMNAEQLWETTLDPNVRSLLQVKVTDATDADGLFSRLMGDEVEPRRDFIQENALSVANLDIEEMQRSYLDYAMSVIVSRALPDVRDGLKPVHRRILYGMSELGIDWNKKYVKCARVTGDVMGKYHPHGNAAIYDALARMAQDWSLRLPLIDGQGNFGSVDGDPPAAERYTECRLQKAAHSLLDDLDKDTVDFRDNYDGTLHEPVVVPAKFPNLLVNGAGGIAVGMATNIPPHNLVEVIDGCIALIDNPAIELPELMQIIPGPDFPTGALILGRSGIRQAYETGRGSVIMRGRAHIEPMRGDREQIIITEIPYQVNKATMIEKMAELVREKRIEGISDLRDESDRQGYRVVIELKRDANAEVILNQLYRYTPLQTSFGCNMVALNGGKPEQMTLLDMLRAFVSFREDVVSRRTKYLLRKARERAHVLVGLAIAVANIDEVIKLIRQAPDPQTAREQLMERRWPAHDVDALIRLIDDPRHRINDDATYNLSEEQARAILDLRLQRLTALGRDEIGDELNKIGEEIKDYLDILSSRLRIMQIVKNELTAVRDEFGTPRRTEIAEGGPDMDDEDLIAQEDMVVTVSHLGYIKRVPLTTYRAQRRGGKGRSGMATRDEDFVTRLFVANTHTPVLFFSSRGIVYKEKVWRLPIGTPQSRGKALINMLPLEPGERITTIMPLPEDETTWENLDVMFSTTRGTVRRNKLSDFVQVNRNGKIAMKLEEEGDEILSVDTCTEFDDVVLTTALGQCIRFPVADVRVFAGRNSIGVRGISLGDGDRIISMAIVAHVEAEPWERAAYLKRSAAERRALTGEEEEIVLVGEEVTNGGELTNERYEELKAREQFILTVSMKGFGKRSSSYDFRTSGRGGKGIRATDTSKTAEIGELVAAFPIEHNDQIMLVSDGGQLIRVPVEGIRLASRATKGVTIFSTAKDEKVVSVERITEPDGDEGVMAEPESPPDMATFVQKPAEVEKKWILIDAEGLVVGRLASLIANRLRGKHKATYTPHVDDGDNVIVINAEKAVLTGKKYTDKKYYWHTGYPGGIKERTARQIIEGRFPERVIEKAVERMVPRGPLGRRQMKNLRVYAGSNHPHEAQQPAVLDVAKLNSKNTRSAMIQMQTNLDVADNSGARRVMCIKVLGGSKRKYASIGDIIVVSIKEAIPRGRVKKGDVMKAVVVRTAKDIRRADGSVIRFDTNAAVLIDNKKEPIGTRIFGPVPRELRAKNHMKIISLAPEVLMKLNEIKDNEGATKNRKRLGRGIGSGSGKTAGRGVKGQKARSGVAINGFEGGQMPIYRRLPKRGFNNIFASEFVVVSLGRIQAAVDAKKLDASKTVDAAALKAAGVIRRVKDGVRVLADGELKAKVSLEVAGASKPAIEKIEKAGGSINLLAAAEMQKIRKGDKVVVLTGKDKGRTGEVIQVMPKEDRALVRGVNVVKRHQRQTQNQEAGIITKEASIHLSNIAIADKDGKPTRVGFKIDD-KKVRVAKRSGDVIDGMLQPKRTKYRKQFKGRIKGVAKGGSDLAFGEFGLKAQEPNRVNAREIEAARRAITRHMKRAGRVWIRVFPDVPVTAKPTEVRMGKGKGSVEYWACKVKPGRMMFEIDGVNEELAREALRLGAAKLSVKTRFVQRIAEKRVQKSREGVDPTKLYGLTEAVTLVKERATAKFDETIEVAMNLGVDPRHADQMVRGVVNLPNGTGRSVRVAVFARGAKADEAKAAGADVVGAEELVEIVQGGKIDFDRCIATPDMMPLVGRLGKVLGPRGMMPNPKVGTVTMDVTGAVKASKGGAVEFRVEKAGIVHAGIGKASFDAKALEENIRAFADAVIKAKPTGAKGNYVKRVAVSSTMGPGLKVDPATISAMALKSFNPTTPSQRQLVIVSRAGLYKGKPVKTLTEGLSSKGGRNNLGRITVRFQGGGHKRTYRLVDFKRRKFDVEGTVERLEYDPNRTAFIALVNYADGEQAYILAPQRLAVGDKVIASEKAVDVKPGNAMPLQFIPVGSIIHNVEMKPGKGGQIARSAGTYAQLVGRDQGMAILRLNSGEQRLVHGSCLASIGAVSNPDHGNINDGKAGRSRWRGKRPHVRGVVMNPVDHPHGGGEGRTSGGRHPVTPWGKPTKGKRTRSNKSTDKFIMRSRHQRKKMRFSPSFLDEIRDRVPISDVIGKRVTWDRRKTNVSRGDYWACCPFHGEKSPSFHCEDRKGRYHCFGCGVSGDHFRFLTELEGLSFPEAVQQIADLAGVPMPQPDPQAEQRERERTSLLDVMELATQFFQDQLQTANGAKARAYLRERGLTGRTIETFRLGFAPDSRNALKEFLAGKGIGKEQIEACGLVVHGDGIPVSYDRFRDRIMFPIPSAREKVIAFGGRAMSPDAPAKYLNSNETELFHKGNVLFNFARARRASQGTIIAVEGYMDVIALHQAGIENAVAPLGTALTENQLDLLWKMTTQPVLCFDGDGAGVRAAHRAVDLALPHLKPGRSVRFALLPEGKDPDDVVRHDGREPFDKVLANARSLADMVWQREVQGGDFDTPEKRAELEARLRQVTSVIADESVRRHYGQDMRDRLNAFLQGSGERRGRQAGRQGGRGWSPAPNPVMGAAVSSKLNQMLKAGGSLRPPVLRESVLALTIVNHPQLLFDEYDEIATIEFDHRDLQRCWAAVLNAAAA-NGLRLTRETLMEQLEAEGFSALIGALDQQVRYARLWTATAAAAPEDAREGYLQALTLHRRTKALLWQKRELEREIAEATASEDVEQGQRLVRAMEEVQLELHRMDKLEAIIEGFGVLSGRVKGPAKTPLSHIRNFSIVAHIDHGKSTLADRLIQSTGGLAEREMSEQVLDSMDIERERGITIKAQTVRLHYKANDGETYVLNLIDTPGHVDFAYEVSRSLSACEGSLLVVDASQGVEAQTLANVYQAIDNNHELVTVLNKIDLPAAEPERIKEQIEEVIGIDASDAVLISAKTGLGIPDVLEAIVHKLPAPKSEGGDTAPLKALLVDSWYDAYLGVMVLVRVIDGTLKKGMTIRMMGTDAKYQVERVGVLTPKMVAMEALGPGEIGFITASIKEVADTRVGDTITEDKRPTAKALPGFKPAQPVVFCGLFPVDAADFEDLRSAMGKLRLNDASFSFEMESSAALGFGFRCGFLGLLHLEIIQERLEREFDLDLIATAPSVVYKLFMTDGSERELHNPADMPDVVKIAEIHEPWIRATILTPDEYLGGILKLCQDRRGIQIELTYVGTRAMLTYDLPLNEVVFDFYDRLKSISKGYASFDYQITEHKEGNLVKMSILVNGEPVDALSMMVHRMAAEKRGREMCEKLKELIPKHMFKIPIQAAIGGNVIARETISALRKDVTAKCYGGDATRKRKLLEKQKAGKKRMRQFGKVEIPQEAFIAALKMSDEMAKKVAGQLKLQVKAGSANPSPPIGPALGQRGINIMEFCKAFNAATQEMEKGMPIPVVITYYQDKSFTFVMKQPPVSYFLKREAKVQAGSKTPGK-AKAGSISKAQIRTIAEAKMKDLNAADIDGAMAMVEGSARSMGLEVTGMAVSANRLELLQIADAVAREKVIDREIVLAAMADAIQKAARSRYGSESNIRADINPKTGEIRLQRLLEVVEKAEDYSTQIPIELARDRNPDAKLGDFIADPLPPMDFGRIAAQSAKQVIVQKVREAERDRQYDEFKDRVGEIVNGTVKRVEYGNVIVDLGRGEGIIRRDEMIPRENMRYGDRVRAFVYDVRREQRGPQIFLSRTHPQFMVKLFTMEVPEIYDGIIQIKSVARDPGSRAKIAVVSNDSSIDPVGACVGMRGSRVQAVVGELQGEKIDIIPWSPDPASFIVNALQPAEVAKVVLDEDAERIEVVVPDEQLSLAIGRRGQNVRLASQLTGWDIDILTEQEESERRQKEFNERTQLFMDALDVDEMVGQVLASEGFAQVEELAYVELDEISSIEGFDEDTANELQTRAREYLEKIEAEMDAKRKELGVSDELRTIDGLTSQMLVALGEEGIKTIEDFAGCAADDLVGWTERKDGETKRFEGIFSKFEVTREEAETMIVQARLAAGWITEEDLVKQQEEADQDAMAQNSLRLVEDKSVDKSKALEAALSQIERSFGKGSIMKLGAKDSVVEIETVSTGSLGLDIALGIGGLPKGRIIEIYGPESSGKTTLALQTIAEAQKKGGICGFVDAEHALDPVYARKLGVDLENLLISQPDTGEQALEITDTLVRSGAIDILVIDSVAALVPRAEIEGEMGDSLPGMQARLMSQALRKLTASISKSNCMVIFINQIRMKIGVMFGSPETTTGGNALKFYASVRLDIRRIGSVKEREEVVGNQTRVKVVKNKMAPPFKQVEFDIMYGEGVSKTGELIDLGVKAGIVEKSGAWFSYNSQRLGQGRENAKLFLRENPELLREIETALRQNAGLIADRFLENGGPEDEAADMMAQTLSFNGRRRVRKFFGKIPEVAEMPNLIEVQKASYDQFLMVDEPQGGRPDEGLQAVFKSVFPIKDFSGASMLEFVSYEFEAPKFDVEECRQRDLTYAAPLKVTLRLIVFDIDEDTGAKSIKDIKEQNVYMGDMPLMTDNGTFIVNGTERVIVSQMHRSPGVFFDHDKGKSHSSGKLLFAARVIPYRGSWLDIEFDAKDIVHARIDRRRKIPVTSLLMALGMDGEEILDTFYTKSLYQRDGEGWRVPFQPDALKGQKTLADMIDADTGEVVVESGKKLTPRLLRQLQEKGLKALKATDDDLYGNYLAEDVVNFETGEIYLEAGDEIDEKTLPVILSAGFDEIPVLDIDHINIGAYIRNTLSADKNENRQDALFDIYRVMRPGEPPTMDSAEAMFNALFFDAERYDLSAVGRVKMNMRLDLDVPDTVRTLRKEDILAVVKMLVELRDGKGEIDDIDNLGNRRVRSVGELMENQYRLGLLRMERAIKERMSSIEIDTVMPQDLINAKPAAAAVREFFGSSQLSQFMDQVNPLSEITHKRRLSALGPGGLTRERAGFEVRDVHPTHYGRICPIETPEGPNIGLINSLATFARVNKYGFIESPYRKIVDGKVTNDVVYLSAMEEAKYHVAQANSVLDDDGSFSEEFVVCRHAGEVMLAPRDNINLMDVSPKQLVSVAAALIPFLENDDANRALMGSNMQRQAVPLLRAEAPFVGTGMEPVVARDSGAAIAARRGGIVDQVDATRIVIRATEDLDPSKSGVDIYRLQKFQRSNQNTCVNQRPLVTVGDVINKGDIIADGPSTDLGDLALGRNALVAFMPWNGYNYEDSILLSERIVRDDVFTSIHIEEFEVMARDTKLGPEEITRDIPNVSEEALKNLDEAGIVYIGAEVQPGDILVGKITPKGESPMTPEEKLLRAIFGEKASDVRDTSMRMPPGTFGTVVEVRVFNRHGVEKDERAMAIEREEIERLAKDRDDEQAILDRNVYARLVDMLRGHVAVAGPKGFKKGTELSNVVISEYPRSQWWMFAIEDEKAQGEIEALRAQYDESKSRLEQRFMDKVEKVQRGDEMPPGVMKMVKVFVAVKRKIQPGDKMAGRHGNKGVVSRIVPIEDMPFLEDGTHVDVVLNPLGVPSRMNVGQILETHLGWACAGMGKKIGAMLDAYKAGADIQPLRDTIDSVIGSGPKGEPIKQYDDESIVRLAEQTRRGVSIATPVFDGAVEADVNEMLEQAGLKVTGQSTLYDGRTGETFDRQVTVGYIYMLKLNHLVDDKIHARSIGPYSLVTQQPLGGKAQFGGQRFGEMEVWALEAYGAAYTLQEMLTVKSDDVAGRTKVYEAIVRGDDTFEAGIPESFNVLVKEMRSLGLSVELENSKVDDSTAQLPDAAEMIQKNWQELIKPNKVEFSSGRTKATLVAEPLERGFGLTLGNALRRVLLSSLRGAAVTAVQIDGVLHEFSSIPGVREDVTDIVLNIKEIAIKMDGDDAKRMVVRKQGPGVVTAGDIQTVGDIEILNPNHVICTLDEGAEIRMEFTVNNGKGYVPADRNRSEDAPIGLIPVDSLYSPVKKVSYKVENTREGQVLDYDKLTMSIETDGSVTGEDAIAFAARILQDQLSVFVNFDEPQKETEEEAVTELAFNPALLKKVDELELSVRSANCLKNDNIVYIGDLIQKTEAEMLRTPNFGRKSLNEIKEVLASMGLHLGMEVPSWPPENIEDLAKRYEDQYKGRSLNTEDRARLEAAIGYRFAEKERLDRALTHSSARRAINYQRLEFLGDRVLGLCVAELLFQTFTDANEGELSVRLNQLVSAESCAKVADELSLHEFIRTGSDVKKITGKHMMNVRADVVESLIAAIYLDGGLDAARRFVLEHWTHRAASADGARRDAKTELQEWAHAKFGVAPKYRTDDRSGPDHDPRFTVTVEVDGIAPETGVDRSKRGAEQVAAMKLLEREGVWQKRSAGNMAKVIGIDLGTTNSCVSVMDGKDAKVIENAEGARTTPSMVAFTEDGERLVGQPAKRQAVTNPENTLFAIKRLIGRTFEDPTTQKDKGMVPYKIVKADNGDAWVEAHGTSYSPSQISAMILQKMKETAESYLGEKVEKAVITVPAYFNDAQRQATKDAGKIAGLDVLRIINEPTAAALAYGLDKKEGKTIAVYDLGGGTFDISVLEIGDGVFEVKSTNGDTFLGGEDFDMRLVEYLASEFKKEQGIDLKNDKLALQRLKEAAEKAKIELSSSQQTEINLPFITADASGPKHLTMKLSRAKFESLVEDLIQKTIAPCKAALKDAGVSAAEIDEVVLVGGMTRMPKVQETVKQLFGKEPHKGVNPDEVVAMGAAIQAGVLQGDVKDVLLLDVTPLSLGIETLGGVFTRLIERNTTIPTKKSQVFSTADDNQSAVTIRVSQGEREMAADNKLLGQFDLVGIPPAPRGVPQIEVTFDIDANGIVQVSAKDKGTGKEHQIRIQASGGLSDAEIEKMVKDAEANAEADKKRREGVEAKNQAESLVHSSEKSLQEHGDKVSETDRKAIEDAIAALKSAVEVSEPDAEDIKAKTNTLMEVSMKLGQAIYEAQQTDAAHADAAADDVVDADYEEVKDEDRKRSAMNQEVMNLFNPQVPAQTFDSIRISIASPEKILSWSYGEIKKPETINYRTFKPERDGLFCARIFGPIKDYECLCGKYKRMKYKGIICEKCGVEVTLSRVRRERMGHIELAAPVAHIWFLKSLPSRIATLLDMTLKDIERVLYFENYIVTEPGLTSLKENQLLSEEEYMIAVDEFGEDQFTAMIGAEAIYEMLASMNLEKIAGDLRSEMAETTSDLKQKKLMKRLKIVENFMESGNRPEWMIMKVVPVIPPDLRPLVPLDGGRFATSDLNDLYRRVINRNNRLKRLIELRAPGIIIRNEKRMLQESVDALFDNGRRGRVITGANKRPLKSLSDMLKGKQGRFRQNLLGKRVDYSGRSVIVTGPELKLHQCGLPKKMALELFKPFIYARLDAKGYSSTVKQAKKLVEKEKPEVWDILDEVIREHPVLLNRAPTLHRLGIQAFEPILVEGKAIQLHPLVCTAFNADFDGDQMAVHVPLSLEAQLEARVLMMSTNNILHPANGAPIIVPSQDMVLGLYYLSIMNQNEPGEGMAFSDMGELHHALETKAVTLHAKIRGRYKTVDAEGNPVSKIYETTPGRMIIGELLPKNPNVPFETCNQEMTKKNISKMIDTVYRHCGQKDTVIFCDRIMQLGFSHACRAGISFGKDDMVIPDTKVKIVGDTEALVKEYEQQYNDGLITQGEKYNKVVDAWGKATEKVAEEMMARIKAVEFDD-SGRQKPMNSIYMMSHSGARGSPNQMRQLGGMRGLMAKPSGEIIETPIISNFKEGLTVNEYFNSTHGARKGLADTALKTANSGYLTRRLVDVAQDCIVTHTDCGTDKGLTMTAIVDAGQVVASIGQRILGRTALDNIDNPVTGERIVDAGKMILEPDVVAIEKAGIQSVRIRSALTCEIQTGVCGVCYGRDLARGTPVNMGEAVGVIAAQSIGEPGTQLTMRTFHLGGTATVVDQSFLEASYEGTVQIKNRNMLRNSDGVLVAMGRNMAIQILDERGVERSSQRVAYGSKIFVDDGDKVKRGQRFAEWDPYTRPMMTEVEGTVHFEDVVDGISVLESTDESTGITKRQVIDWRSTPRGTDLKPAIVIKDKNGNIAKLARGGEARFMLSVDAILSVEPGQKVSQGDVLARSPLESAKTKDITGGLPRVAELFEARRPKDHAIIAEIDGTIRFGRDYKNKRRVMIEPAEDGVEPVEYLIPKGKPFHLQDGDYIEKGDYILDGNPAPHDILAIKGVEALASYLVNEIQEVYRLQGVVINDKHIEVIVRQMLQKVEITDAGDSTYIVGDNVDRIELEDVNDSLLAEGKKPAFGEPVLLGITKASLQTPSFISAASFQETTKVLTEAAVAGKTDNLQGLKENVIVGRLIPAGTGGTMTQIRRIATARDELILEERRKGTGAESATPMLADMANDPAAAEAPTSSPILPVEAAYRVLARKYRPKDFSDLMVGQEPMVRTLTNAFETGRIAQAYMLTGVRGVGKTTTARILARALNYKTIDKPTIDLRVPGEHCQAIMDGRHVDVIEMDAASHTGIDDIREIIEQVRYRPVSARYKVYIIDEVHMLSTQAFNGLLKTLEEPPEHVKFIFATTEIRKVPITVLSRCQRFDLRRISASDLVGLFSTILGKEGVPFDPEALAMVARAAEGSARDGLSLLDQAIAHGGGSVEIETVRSMLGLADRARIVDLFEHVIKGDVAGALDEFAAQYEAGANPTVVLTDLADFTHLVTRLKYVPDAVNDQSLSEIERTRGAEFAGSVAVTTLSRVWQMLLKGIPEAESSARPAGAAEMVLIRLAHAAHLPSPEEAARRLLDLSGGEGGGRP--APNGGGGGGGAQAPAGTPVEARAVETAVSR-PSGNGATMLRAVPSSPQPISVGRIEERAAAKPEPKVPVNSIGDIADLCAKNRDIKLKTMVRGFLRLVHIEPGRLDVNLPEDAPKTLLNELAVKLKEWTGIHWVVSYSREQGEPTLVEAEQRAQEQRVNDARQDPDVAAILARFPGARITDVRIRAAE--EELESLAPAAAESEDGDIVPDDDIE--LDTFLRSFITPRRILVAVSGGSDSMGLLVALHSAIAADERRGFSLAACTVDHALRPQSACEAEDVAAFCAALGIAHRICRWEGAKPSTGIQAAARNKRYELLAEAADALGADCIAIGHTRDDQQETVAMRIARGKGDGMAASMLYGRRIWVLRPFLGLARAEIRSFLQARGVSWIDDPSNANPAFERVRVRARAASSARAAALIEKRIRVHEALVAEVSARHADDPDWRRALLTVASVLGGREHMPAFATVQRLSQFLRSGEPGRMTAGRVVFDRRASGLYLYREARNLPVLAVGPGRQGAWDGRFTVKSR-GPAVTVAASGRLWTKRLIDLPAGIAKRGSTVAPEIASTGAGLAFGEAP-AQVEYHIGLYDTFLPGFDRIMADAVAVSFGRDRYPAPPVIEMETMKFLDETKVYIRSGDGGAGAVSFRREKFIEFGGPDGGDGGRGGDVWVEAVNGLNTLIDFRYQQHFKAKTGTHGMGRNRTGAKGGDVTLKVPVGTQIFEEDNETLIVDMVAEGQRYRLAAGGNGGFGNAHFKSSTNQAPSWANPGLEGEEKTIWLRLKLIADAGLVGLPNAGKSTFLAACTRARPKIANYPFTTLHPNLGVATIDEKEFIIADIPGLIEGAHEGVGIGDRFLGHVERTRVLLHLVSAQEEDVAKAYKTVKHELEAYGGGLEEKPQIVALSQIDVLDEEELKAKAKALGKACGTPPLLISAVTNKGMTEALRALRSVIAAAKAGEEEA-MKPATVSPIKIARRGLMLVISSPSGAGKSTIARNLLEADPDLSISVSVTTRSRRPSEIEGRHYFFKSIREFEALRATDSLLEWAEVHGNYYGTPRDAVEKAMGEGRDMLFDIDWQGAQQLQEKMAGDVVSIFILPPSMAELQSRLHRRAEDSEEVIATRLANSRAEIEHWREYDYIVVNDDLDRAFSSVRAIVEAERLRRDRRPGLFEFVNGLLTENPMSFTVAIIGRPNVGKSTLFNRLVGKKLALVDDTPGVTRDRRPGDAKLVDLKFRIIDTAGLEESSPDSLQGRMWAQTEAAIDEADLSLFVVDAKAGLTPADQTLAEMLRRRGKPVVVVANKSEARGSEGGFYDAFTLGLGEPCPISAEHGQGMLDLRDAIVAALGEERAFPPAEDVAETNVDIRPVAGEGTEPAYDETKPLRVAIVGRPNAGKSTLINRFLGEDRLLTGPEAGITRDSISVEWDWRGRTIKMFDTAGMRRKAKVQEKLEKLSVADALRAIRFAETVVIVFDATIPFEKQDLQIVDLVLREGRAAVLAFNKWDLVENQALLVDLREKTERLLPQARGIRAVPISGHTGYGLDRLMQAIIETDKVWNRRISTARLNRWLESQQVQHPPPAVSGRRLKLKYMTQVKARPPGFMISCTRPEAVPESYTRYLINGLRNDFDLPGVPIRVHFRASENPFESKARK
