# Supplementary material for: Draft Genome Sequence of the Nitrogen-Fixing Rhizobium sullae Type Strain IS123T Focusing on the Key Genes for Symbiosis with its Host Hedysarum coronarium L
Source: Front Microbiol. 2017 Jul 26;8:1348. doi: 10.3389/fmicb.2017.01348 (PMC5526965; doi:10.3389/fmicb.2017.01348)
Supplement: Supplementary file 7 [file DataSheet7.ZIP › Core genees analysis/Core_Genes_Alignment/PF00281.15.fa]

>1
MAEAAYTPRLRAEYDAKIRTAMTEKFGYENVMQVPRLDKVVLNMGVGDSVNDRKKAETAAAELTQIAGQKAIVTYSRIAIATFKLRENQPIGCKVTLRKARMYEFIDRLVTVALPRVRDFRGLNPKSFDGRGNYSLGIKEHIIFPEIDFDKVTEARGMDITVCTTAKTDEEARALLTAFNFPFRQ
>2
MAKAQSKQATATNTPRLKQVYNETIRKALQEQFGYDNDMQVPRLDKIVLNMGVGEATADSKKPSVAAEDLALIAGQKAVVTRARNSIAGFKVRENMPIGAKVTLRKERMYEFLDRLVNIALPRVRDFRGLNPKSFDGRGNYAMGIKEHIVFPEINYDKVDQIWGMDVIVCTTAKTDDEARALLKAFNFPFRQ
>3
MAEAKYEPRLKKEYIERIRKAMQEKFSYANEMQIPKLDKIVINMGIGEATADSKKPTVAAADLAAIAGQKAVITRARNSIAGFKVREQMPIGAKVTLRGARMYEFLDRLVNIALPRVRDFRGLNPKSFDGRGNFAMGIKEHIVFPEINYDKVDQMWGMDIIVCTTATKDDEARALLTEFNFPFRQ*
>4
MAEAKYEPRLKKEYVERIRKAMQEKFSYANEMMIPKLDKIVINMGVGEATADSKKPTVAAADLAAIAGQKPVITRARNSIAGFKVRENMPIGAKVTLRGARMYEFLDRLVNIALPRVRDFRGLNPKSFDGRGNFAMGIKEHIVFPEINYDKVDQMWGMDIIVCTTATTDDEARTLLKEFSFPFRQ
>5
MAEAKYEPRLKKEYVERIRKALQEQFSYANEMMIPKLDKIVINMGVGEATADSKKPTVAAADLAAIAGQKPVITRARNSIAGFKVREQMPIGAKVTLRGARMYEFMDRLVNIALPRVRDFRGLNPKSFDGRGNFAMGIKEHIVFPEINYDKVDQMWGMDIIVCTTATTDDEARALLKEFSFPFRQ
>6
MAEAKYEPRLKKEYVERIRKAMQEKFSYANEMQIPKLDKIVINMGIGEATADSKKPTVAAADLAAIAGQKAVITRARNSIAGFKVREQMPIGAKVTLRGARMYEFLDRLVNIALPRVRDFRGLNPKSFDGRGNFAMGIKEHIVFPEINYDKVDQMWGMDIIVCTTATKDDEARALLTEFNFPFRQ
>7
MAKSAYESRLKKEYVERIRKAMQEQFSYANEMQIPRLDKIVINMGVGEATGDSKKPTVAAADLAAIAGQKPVITRARNSIAGFKLREGMPIGAKVTLRGVRMYDFLDRLINIALPRVRDFRGLNPKSFDGRGNFAMGIKEHIVFPEINYDKVDQMWGMDIIVCTTATNDDEARALLKEFNFPFRQ
