# Supplementary material for: Draft Genome Sequence of the Nitrogen-Fixing Rhizobium sullae Type Strain IS123T Focusing on the Key Genes for Symbiosis with its Host Hedysarum coronarium L
Source: Front Microbiol. 2017 Jul 26;8:1348. doi: 10.3389/fmicb.2017.01348 (PMC5526965; doi:10.3389/fmicb.2017.01348)
Supplement: Supplementary file 7 [file DataSheet7.ZIP › Core genees analysis/Core_Genes_Alignment/PF00750.15.aln-gb.fa]

>Rhizobium_leguminosarum_bv._viciae_3841.faa
MSVKSAALAALASAYEL--------NGLEAGPCVVRSAR-PEFGDLQCNDVMRLAKSAEKNPRLLAAEVAEAARS-ALFE
DVSVAGPGFVNFRLADAVVAAEATAMLADPSLAAE--KADPMRTVIDFGGPNVAKALHVGHLRSFVIGESLRRILVEIGH
DVLSDIHLGDWGLQMGKLLLGAAL----AAGWKAGDLTSFIDPLAFEAMTVEELGALYMSGNAACEDEALLALARRMRAI
SLASISDTAEMLDAHFDLLQGESDAHAE----VAPMLDDLMARGLARQSE-----GALIID--------VSADGLPDNVP
PLLLKSDGAALYGTTDLATLRQRVEIGARQIVYCTDDRQALHISSVFSAAR--KAGYAEGVELRHATFGTVRGNDGRPFK
TRDGFAASLREMIDVVGLGALKFADLSTPRKTGYVFDIDKISSEGRTGP--YLQYAYARICSILDKAEEA-------GIT
PAADTVSISHPSERAVLIECLWYPHSLSEAARHLEPFEIADRAYQVADAFSRFY---TDCPVLK------AEDPSGRLAT
CKLVARVIGKCLELLGIGTVRRM-
>Bradyrhizobium_japonicum_USDA110.faa
LHLFADVLARVHAACRALAADASWPEGIDFSRVVVEPPRDASHGDMATNAAMVLAKEAKAKPRDLAEQIAERLRADALIA
KVDVAGPGFINLTLKPAAWAEALRTVLREGADYGR--VRGGSKVNVEYVSANPTGPMHVGHCRGAVFGDALASLLQFGGH
DVTREYYINDAGAQVDVLARSAFLRYREALGEDIGAIPEGLYPGDYLKPVGQALAKEHGDKLRAMTEAEWLPTVRKAIAM
MMDEIKDDLAALNIRHDVFFSERSLIESGNNKVAETIDFLKAKGDIYEGRLPPPKGAPVEDWEDREQLLFKATAYGDDVD
RPLIKSDNSYTYFASDIAYHKNKFDRGFAEMIDVWG-------RRPWRLHQAHAGG-----------------GEG----
-------------DDLGQGRAR----------------------RQDRP--------AREAAAQRRAGENV---------
----------EAERGL----------------------------------------------------------------
--------------------RHLA
>Mesorhizobium_loti_MAFF303099.faa
MNIFADFTARVTKAVEALDLKDKDGISPDLSRIAVEPPRDASHGDLATNAAMVLAKPTGQNPRALAEKLALALRDDKDVA
AAEVAGPGFVNLRLKDGFWQAHLSALLGDGRNYGRSTVGAGRKTNVEYVSANPTGPMHVGHCRGAVVGDALANLMAFAGY
DVTKEYVINDAGGQIDVLGRSVILRYREALGDEIGEIPPGLYPGDYLVPLGQALAKEFGHGLLQMPEDEALAIVKRAIDA
MMAMIRDDLALLNVHHDVFFSERTLHADNARKIRSAINDLTLKGHIYKGKLPPPKGEKPDDWEDREQTLFRSTAVGDDMD
RALVKSDGSFTYFAADVAYLKDKVDRGFVDLIYVLGADHGGYVKRLEALARAIAGDEVKLTVLLCNLVKLYRDGEPIRMS
KRSGDFVTLREVVEEVGRDAIRFMMLYRKSDAPLDFDFAKVTEQSKDNPVFYVQYASARCHSVFRQASEQLGEANFDRKS
LAAAAASLTDEGEIGLIRKLAEYPRLIESAALALEPHRLAFYLYDLASSFHGHWNRGTDNPDLRFVKVNDRQLTHARLGL
VQAVSDVLTSGLTLIGAAAPTEMR
>Sinorhizobium_meliloti_1021.faa
MNLFTDFEARINRILESIEIIREKRSELDFGRINVEPPRDASHGDVATNAAMVLAKPLGMNPRALADLIVDKLGQDPEVA
GVSVAGPGFINVRLSVSYWQKLLAAITRAGVDYGRSTFGAGRKINVEYVSANPTGPMHVGHCRGAVVGDALANLLAFAGY
DVTKEYYINDAGSQIEVLARSAFLRYRQALGEDIAEIPAGLYPGDYLVPVGEALADEYGTSLRIMPEDKWVPLVKRVIDA
MMAMIREDLAALNVNHDVFFSERALHDNGAARIRTAINDLTFKGHVYKGTLPPPKGQLPEDWEDREQTLFRSTEVGDDID
RPLIKSDGSYTYFAADVAYFKDKFDRGFHEMIYVLGADHGGYVKRLEALARAISGGTAKLTVLLCQLVKLYRNGEPVKMS
KRSGDFVTLRDVVDEVGRDPVRFMMLYRKSSEPLDFDFAKVTEQSKDNPVFYVQYAHARCRSVFRQAAEAFPDLDLSSVD
FAAAAGAIVDPTEMQLVAKLAEYPRVVEAAALSHEPHRIAFYLYDLAAVFHGHWNKGKENPELRFVNDKNRELSIARLGL
VHAVASVLKSGLSITGTSAPDEMR
>R_sullae_IS123T.faa
MNLFTDFEARIKNALEQIDIVKEKRSELDFGRIAVEPPRDASHGDVATNAAMVLAKPLGTNPRALAEIIIAKLKEDADVA
DVSAAGPGFINIRLSVGYWQRLLTAIIKAGTDYGRSTLGAGKKINVEYVSANPTGPMHVGHCRGAVVGDALANLLAFAGY
AVEKEYYINDAGSQIDVLARSVFLRYREALGESIGDIPPGFYPGDYLIPVGQSLAIDYGVRLHNMPEEQWMPIVKRAIDA
MMVMIREDLAALNVHHDIFFSERMLHGAGGAAIRTAINDLTFKGYVYKGALPPPKGQVPEDWEDREQTLFRSTEVGDDMD
RPLIKSDGSYTYFAADVAYFKNKFDRGFDEMIYVLGADHGGYVKRLEAVARAVSEGKSELTVLLCQLVKLYRNGEPVKMS
KRSGDFVTLREVVEEVGRDSVRFMMLYRKNSEPLDFDFAKVTEHSKDNPVFYVQYAHARCMSVFRQAKEAFPDLDLSPAD
LAEAVVGISDPTELQLVAKAAEFPRIIESAAQSHEPHRIAFYLYDLASFFHAHWNKGKDQTELRFVNDKNRESSIARLGL
VYAVASVLKAGLAVTGTAAPDEMR
>Rhizobium_sullae_WSM1592.faa
MNLFTDFEARIKNALEQIDIVKEKRSELDFGRIAVEPPRDASHGDVATNAAMVLAKPLGTNPRALAEIIIAKLKEDADVA
DVSAAGPGFINIRLSVGYWQRLLTAIIEAGTDYGRSTLGAGKKINVEYVSANPTGPMHVGHCRGAVVGDALANLLAFAGY
AVEKEYYINDAGSQIDVLARSVFLRYREALGESIGDIPPGFYPGDYLIPVGQSLAIDYGVRLHNMPEEQWMPIVKRAIDA
MMVMIREDLAALNVHHDIFFSERMLHGAGGAAIRTAINDLTFKGYVYKGALPPPKGQVPEDWEDREQTLFRSTEVGDDMD
RPLIKSDGSYTYFAADVAYFKNKFDRGFDEMIYVLGADHGGYVKRLEAVARAVSEGKSELTVLLCQLVKLYRNGEPVKMS
KRSGDFVTLREVVEEVGRDSVRFMMLYRKNSEPLDFDFAKVTEHSKDNPVFYVQYAHARCMSVFRQAKEAFPDLDLSPAD
LAEAVVGISDPTELQLVAKAAEFPRIIESAAQSHEPHRIAFYLYDLASFFHAHWNKGKDQTELRFVNDKNRESSIARLGL
VYAVASVLKAGLAVTGTAAPDEMR
>Rhizobium_etli_CFN42.faa
MNLFTDFEARIKTALEQIDLVREKRSELDFGRIAVEPPRDASHGDVATNAAMVLAKPLGTNPRALADVIIAKLKEDADVA
DVSVAGPGFINIRLAVGYWQRLLASIIGAGIDYGRSSLGEGRTVNVEYVSANPTGPMHVGHCRGAVVGDALANLLAFAGY
GVEKEYYINDAGSQIDVLARSVFLRYREALGERIGEIPSGLYPGDYLVPVGQSLAADYGVRLHNMPEEEWMPIVKRTIDA
MMAMIREDLAALNVHHDIFFSERTLHANGAAAIRTAINDLTFKGYVYKGTLPPPKGQLPEDWEDREQTLFRSTEVGDDID
RPLIKSDGSYTYFAADVAYFKNKFDRGFEEMIYVLGADHGGYVKRLEAVARGVSDGKAKLTVLLCQLVKLYRNGEPVKMS
KRSGDFVTLRDVVEEVGRDSVRFMMLYRKNSEPLDFDFAKVTEQSKDNPVFYVQYAHARCMSVFRQAKEAFAGLDVSPED
LAKAVAGIEDPAELQLVAKLAEFPRIIESAAQSQEPHRIAFYLYDLASAFHAHWNKGKDQPELRFVNDKNRESTIARLGL
VYAVASVLKSGLAITGTAAPDEMR
