# Supplementary material for: Draft Genome Sequence of the Nitrogen-Fixing Rhizobium sullae Type Strain IS123T Focusing on the Key Genes for Symbiosis with its Host Hedysarum coronarium L
Source: Front Microbiol. 2017 Jul 26;8:1348. doi: 10.3389/fmicb.2017.01348 (PMC5526965; doi:10.3389/fmicb.2017.01348)
Supplement: Supplementary file 7 [file DataSheet7.ZIP › Core genees analysis/Core_Genes_Alignment/PF01795.15.aln-gb.fa]

>Bradyrhizobium_japonicum_USDA110.faa
WRPGTTGLGNHAGQGSAPHIPVLGREAIDHLAPREGGIYVDATFGAGGYSRAILDVGTRLIAIDRDRTAIAGGAELVERS
AGRLTLVEDRFSHLADVCAAQGVDGVVMDVGVSSMQLDQAGRGFSFRLDGPLDMRMGQAGPTAADVVARASEADLADIIY
LLGEERHSRRVARAIVADRQETPFTTTRALADLVGRVVRSKPGD-IHPATRTFQALRIFVNEELEELQTALTAAERVLKP
GGRLVVVSFHSLEDRIVKNFLAERSKTGGGSRHLPEVAQTAPSFQLLTRRPVVAGEDEVAHNPRARSAKLRAAERTSAPA
HKDDQS-SSWPRLSDVMR-GG
>Mesorhizobium_loti_MAFF303099.faa
-MTVGDGDDIHAVGGSVRHIPVLLGEVLEALAPAERDIIIDGTFGAGGYTRAILATGASVVAIDRDPDAIAAGRDLEVQS
GGRLRLVQAPFSTLDEHVESA--DGVVLDIGVSSMQLDQAERGFSFRFDGPLDMRMAQAGLSAADVVNSFKPGDLARIFG
FLGEERHAGRIARMIEARREKKPFEGTLELADAIETHIGRAPKDKIHPATRVFQALRIYVNDELGELAKALFAAERALKP
GGRLVVVTFHSLEDRIVKRFIADRADVATGSRHLPEAQARTATFRKAGGG-VTAGDAEVAANPRARSARLRAAIRTEAPA
RAGDFSIFGLPKLPGIDRPGE
>Sinorhizobium_meliloti_1021.faa
MVTDQGGGTSEADGGPVRHIPVLLKEVLAALDPAPGKIILDGTFGAGGYASAILDAGADVVALDRDPTAIAAGQSMMHAS
GGRLKLVHSRFSDLAEHAPAQGLDGVVLDIGVSSMQIDEAERGFSFQKKGPLDMRMSAAGVSAADVVNRAKVSDLIRIFG
FLGEEKQAGRIARAIEKRRAETPFETTRDLANLIETVTPRKAKDKIHPATRVFQALRIFVNDELGELAHALFAAERALKP
GGRLVVVTFHSLEDRIVKTFFQDRSGKAGGSRHLPLVTARAATFTPVGKPMVAASEEEASRNPRARSAKLRAGVRTEAPS
PGADLSIFNLPELASLARLGG
>R_sullae_IS123T.faa
MAANPGGGSTDAGGGPVRHIPVLLAEVLSALQPAPGKIILDGTFGAGGYTSAILDAGADVIALDRDPTAIAAGQDMVAAH
GGRLSLVHAQFSNLADYAPAGGLDGVVLDIGVSSMQIDEAERGFSFQKSGPLDMRMSASGVSAADVVNRAKVAELIRIFH
FLGEEDQAPRIAHAIEKRRAEKPFETTRDLAGLIEVVTPRKMKDKIHPATRVFQALRIFVNDELGELGQALFAAERVLKP
GGRLVVVTFHSLEDRIVKKFFSDRAGKASGSRHLPIAHERAATFEPVGKSMIAASQAEAEANPRARSAKLRAGMRTNAPA
EAADMAIFGLPSLASLGKLGG
>Rhizobium_sullae_WSM1592.faa
MAANPGGGSTDAGGGPVRHIPVLLAEVLSALQPAPGKIILDGTFGAGGYTSAILDAGADVIALDRDPTAIAAGQDMVAAH
GGRLSLVHAQFSNLADYAPAGGLDGVVLDIGVSSMQIDEAERGFSFQKSGPLDMRMSASGVSAADVVNRAKVAELIRIFH
FLGEEDQAPRIAHAIEKRRAEKPFETTRDLAGLIEVVTPRKMKDKIHPATRVFQALRIFVNDELGELGQALFAAERVLKP
GGRLVVVTFHSLEDRIVKKFFSDRAGKASGSRHLPIAHERAATFEPVGKSMIAASQAEAEANPRARSAKLRAGMRTNAPA
EAADMAIFGLPSLASLGKLGG
>Rhizobium_etli_CFN42.faa
MVTNPGGGSTDAGGGPVRHIPVLLNEVLAALSPAPGKLILDGTFGAGGYSAAILAAGAEVIALDRDPSAIAAGQAMVAAH
AGRLRLIHAQFSNLGDHAPQGGLDGVVLDIGVSSMQIDEPERGFSFQKSGPLDMRMSATGVSAADVVNRAKVADLIRIFH
FLGEENQAPRIAHAIEKRREEKPFETTRDLAGLIELVTPRKMKDKIHPATRVFQALRIFVNDELGELAQALFAAERTLKP
GGRLVVVTFHSLEDRIVKKFFSDRAGRATGSRHLPAAHERAATFTAIGKPMVSASEAEAEANPRARSAKLRAGLRTDAAA
EAADMSLFGFPNLASLGKLGG
>Rhizobium_leguminosarum_bv._viciae_3841.faa
MVANPGGGSTDAGGGPVRHIPVLLDEVLAALAPAPGKFILDGTFGAGGYSSAILAAGAEVIALDRDPTAIAAGQAMVAAH
GGRLRLVHSQFSHLADHAPQGGLDGVVLDIGVSSMQIDEAERGFSFQKNGPLDMRMSAEGVSAADVVNRAKVADLIRIFH
FLGEESQAPRIAHAIEKRRAEKPFETTRDLAGLIELVTPRKMKDKIHPATRVFQALRIFVNDELGELAQALFAAETALKP
GGRLVVVTFHSLEDRIVKKFFSDRAGKASGSRHLPVAHERAATFEAVGKPMVSASEAEAEINPRARSAKLRAGLRTYAAA
EAADMSLFGFPNLASLGKLGG
