# Supplementary material for: Draft Genome Sequence of the Nitrogen-Fixing Rhizobium sullae Type Strain IS123T Focusing on the Key Genes for Symbiosis with its Host Hedysarum coronarium L
Source: Front Microbiol. 2017 Jul 26;8:1348. doi: 10.3389/fmicb.2017.01348 (PMC5526965; doi:10.3389/fmicb.2017.01348)
Supplement: Supplementary file 7 [file DataSheet7.ZIP › Core genees analysis/Core_Genes_Alignment/TIGR00064.aln-gb.fa]

>Bradyrhizobium_japonicum_USDA110.faa
------------------------------------------DTTSDP--------------------------------
-------------------------------------------------PKLSWWRRLSNGLKRTSSSLGTAVADLVTKR
KLDRAMLDDIEDVLLRADLGTSVAVRIADAVGTGRYDKAISADEVKDVVATEVEKVLAPVAKPLEIDAARKPFVILVVGV
NGSGKTTTIGKLSQKFASEGRKVMLAAGDTFRAAAIEQLKVWGERTKTPVIAGTQGSDSASLAFNALTAAKEQKTDVLLI
DTAGRLQNKAELMNELEKVVRVIRKVDDTAPHAVLLVLDATVGQNALSQVEAFHRTAGVTGLVMTKLDGTARGGILVALA
EKFKLPVHFIGVGEGVDDLAPFTARDFARAIAG
>R_sullae_IS123T.faa
MALSFIKKVFTFGKPAEEQAPALEAELEPHSREEHLPRASDPDTAGGPAPLSLLEAEAEQEEIKTPPSVPTGHPPHKGGD
PLEGEAPLTPHVGEMSGSTEGNIPSPEPVLPKGFATGPKVAEPEPIALTPKLSWFQRLRAGLARTSSQLTGQISALFTKR
KLDDDTLQDLEDLLIQADLGLETAMRVTGTLASERYGKDVTGEDVSRIMAFEIAKVLKPVAKPLQLDLSHKPHVILVVGV
NGTGKTTTIGKLASKLSGAGLKVMVAAGDTFRAAAIEQLKIWADRTKSEFIGTKLGADAAGLAYDAFEQARAKKCDVLII
DTAGRLQNKAELMAELEKIVRVLGKLDPDAPHTVLQTLDATTGQNALNQVEIFRNVAGVNGLIMTKLDGTARGGILVAIS
AKHKLPVYFIGVGEGVDDLEPFEAEDFAHAIAG
>Rhizobium_sullae_WSM1592.faa
MALSFIKKVFTFGKPAEEQAPALEAELEPHSREEHLPRASDPDTAGGPAPLSLLEAEAEQEEIKTPPSVPAGHPPHKGGD
PLEGEAPLTPHVGEMSGGTEENIPSPEPVLPKGFATGPKVAEPEPIALTPKLSWFQRLRAGLARTSSQLTGQISALFTKR
KLDDDTLQDLEDLLIQADLGLETAMRVTGTLASERYGKDVTGEDVSRIMAFEIAKVLKPVAKPLQLDLSHKPHVILVVGV
NGTGKTTTIGKLASKLSGAGLKVMVAAGDTFRAAAIEQLKIWADRTKSEFIGTKLGADAAGLAYDAFEQARAKKCDVLII
DTAGRLQNKAELMAELEKIVRVLGKLDPDAPHTVLQTLDATTGQNALNQVEIFRNVAGVNGLIMTKLDGTARGGILVAIS
AKHKLPVYFIGVGEGVDDLEPFEAEDFAHAIAG
>Rhizobium_etli_CFN42.faa
MALSFIKKVFTFGKPAEEPVPAVERELEPRSRDEDLPIVDDPDTAGGPAPLSLLEAEAEAEEVEETLSVPSGHLPHQRVD
RSQADAPISPPLGELPGRAEDGI-SSEPILPKGFATGPAIIEPQPIAPQPKLSWFQRLRNGLARTSSQLTNQITALFTKR
KLDDETLQDLEDLLIQADLGVETALRVTDTLASERYGKDVTGEDVSRIMASEIAKVLKPVAKPLQLDLSHKPHVILVVGV
NGTGKTTTIGKLAAKLSGAGLKVMLAAGDTFRAAAIEQLKIWAERTNSEFVGTKLGADAAGLAYDAFEQAKAKKCDVLIV
DTAGRLQNKAELMAELEKIVRVLGRLDPDAPHTVLQTLDATTGQNALSQVEIFRNVAGVNGLIMTKLDGTARGGILVAIS
AKHKLPVYFIGVGEAVDDLEPFEAEDFARAIAG
>Rhizobium_leguminosarum_bv._viciae_3841.faa
MALSFIKKVFTFGKPAEEPVPAVERELEPRSRDEDLPVADDPDTAGGPAPLSLLEAEAEAEVAEQPPSVPLGHLPHEAAD
PVETGAPISPPVGEMPGRAEGGGPEVEPILPRGFATGPKVVEPEPVVLQPKLSWFQRLRNGLARTSSQLTGQITALFTKR
KLDDETLQDLEDLLIQADLGVETAMRVTDTLASERYGKDVTGEDVSRIMASEIAKVLKPVARPLQLDLSHKPHVILVVGV
NGTGKTTTIGKLAAKLSGAGLKVMLAAGDTFRAAAIEQLKIWADRTKSEFIGTKLGADAAGLAYDAFEQAKAKKCDVLIV
DTAGRLQNKAELMAELEKIVRVLGKLDPDAPHTVLQTLDATTGQNALSQVEIFRNVAGVNGLIMTKLDGTARGGILVAIS
AKHKLPVYFIGVGEGVEDLEPFEAEDFAHAIAG
>Sinorhizobium_meliloti_1021.faa
MAIGFIKKIFSFGKVEEKPAPSDEVAVNPSVPSGEQGGTQAPDVSLEPSPAGEMPGDEPPSELSAPPSVPSGHLPLKGGE
QEEREAPISPLEGEMPGRAEGGEPPSEPSLPKGFAAAERRPREEGPAPQAKLNWYQRLRLGLARTSSQLTGQIASLFTKR
KLDEATLQDLEDLLIQADLGVETAMRITDTLASERYGKDVSGEDVSRIMAGEITKVLAPVARPLELDLSHKPHVILVVGV
NGTGKTTTIGKLAAKLSGAGLKVMLAAGDTFRAAAIEQLKIWAERTKSEIVSSKLGADAAGLAYEAFQRAREQKADVLII
DTAGRLQNKAELMAELEKIVRVLGKLDPDAPHTVLQTLDATTGQNALQQVEIFRNVAGVSGLIMTKLDGTARGGILVAIS
AKHKLPVYFIGVGEGIDDLEPFEAKEFAEAIAG
>Mesorhizobium_loti_MAFF303099.faa
------------------------------------------MKAPEPA-------------------------------
-------------------------------------------------PRRSWFQRMRDGLARSSRELTGNIAGVFTKR
KLDEDTLQDLEDVLIRADLGMETALRITDALAASRYGKDVSDTDVRTVMAAEVEKVLTPVARPLELDLSHKPHVILVVGV
NGTGKTTTIGKLAAKLTDGGLSVMLAAGDTFRAAAIEQLKIWGERTKSPVIASKLGADAAGLAYDAFEKAKEAGSDVLII
DTAGRLQNKTELMAELEKIVRVLGKLDPEAPHTVLQTVDATTGQNALNQVEIFRNIAGVNGLVMTKLDGTARGGILVAIA
AKHKLPVYFIGVGEQVDDLEPFSASEFARAIAG
