# Supplementary material for: Draft Genome Sequence of the Nitrogen-Fixing Rhizobium sullae Type Strain IS123T Focusing on the Key Genes for Symbiosis with its Host Hedysarum coronarium L
Source: Front Microbiol. 2017 Jul 26;8:1348. doi: 10.3389/fmicb.2017.01348 (PMC5526965; doi:10.3389/fmicb.2017.01348)
Supplement: Supplementary file 7 [file DataSheet7.ZIP › Core genees analysis/Core_Genes_Alignment/TIGR00064.fa]

>1
MNDTTSDPPKLSWWRRLSNGLKRTSSSLGTAVADLVTKRKLDRAMLDDIEDVLLRADLGTSVAVRIADAVGTGRYDKAISADEVKDVVATEVEKVLAPVAKPLEIDAARKPFVILVVGVNGSGKTTTIGKLSQKFASEGRKVMLAAGDTFRAAAIEQLKVWGERTKTPVIAGTQGSDSASLAFNALTAAKEQKTDVLLIDTAGRLQNKAELMNELEKVVRVIRKVDDTAPHAVLLVLDATVGQNALSQVEAFHRTAGVTGLVMTKLDGTARGGILVALAEKFKLPVHFIGVGEGVDDLAPFTARDFARAIAGIES
>2
MKAPEPAPRRSWFQRMRDGLARSSRELTGNIAGVFTKRKLDEDTLQDLEDVLIRADLGMETALRITDALAASRYGKDVSDTDVRTVMAAEVEKVLTPVARPLELDLSHKPHVILVVGVNGTGKTTTIGKLAAKLTDGGLSVMLAAGDTFRAAAIEQLKIWGERTKSPVIASKLGADAAGLAYDAFEKAKEAGSDVLIIDTAGRLQNKTELMAELEKIVRVLGKLDPEAPHTVLQTVDATTGQNALNQVEIFRNIAGVNGLVMTKLDGTARGGILVAIAAKHKLPVYFIGVGEQVDDLEPFSASEFARAIAGVA
>3
MALSFIKKVFTFGKEKPAEEQAPEAAETKALEAELEPHSREEHLPRASDPALPEEMDTAGGPAADASETSAEENLTILPAADQIGDLGVIPLSLLEAEAEQEAGEIKTPPSVPTGHPPHKGGDPLEGEAAFSEESAAEVVEASEAEPVTSESGKDIAAQPLTPHVGEMSGSTEGNIPSPEADGEHASEAEPVLPKGFATGPKVAEPEPIALTPKLSWFQRLRAGLARTSSQLTGQISALFTKRKLDDDTLQDLEDLLIQADLGLETAMRVTGTLASERYGKDVTGEDVSRIMAFEIAKVLKPVAKPLQLDLSHKPHVILVVGVNGTGKTTTIGKLASKLSGAGLKVMVAAGDTFRAAAIEQLKIWADRTKSEFIGTKLGADAAGLAYDAFEQARAKKCDVLIIDTAGRLQNKAELMAELEKIVRVLGKLDPDAPHTVLQTLDATTGQNALNQVEIFRNVAGVNGLIMTKLDGTARGGILVAISAKHKLPVYFIGVGEGVDDLEPFEAEDFAHAIAGLGQ*
>4
MALSFIKKVFTFGKPAEEPVPDAVERELEPRSRDEDLPIVDDPVLPQEMDTAGGPAADVGEGGAEESDLPDEALPLPPADQMSDFGLVPLSLLEAEAEAETPATAESEVEETLSVPSGHLPHQRVDRSQADAPVSIEETVEVTEALSEEIPAEMDVKQDISIQPISPPLGELPGRAEDGISSEPAAEQPKPESPILPKGFATGPAIIEPQPIAPQPKLSWFQRLRNGLARTSSQLTNQITALFTKRKLDDETLQDLEDLLIQADLGVETALRVTDTLASERYGKDVTGEDVSRIMASEIAKVLKPVAKPLQLDLSHKPHVILVVGVNGTGKTTTIGKLAAKLSGAGLKVMLAAGDTFRAAAIEQLKIWAERTNSEFVGTKLGADAAGLAYDAFEQAKAKKCDVLIVDTAGRLQNKAELMAELEKIVRVLGRLDPDAPHTVLQTLDATTGQNALSQVEIFRNVAGVNGLIMTKLDGTARGGILVAISAKHKLPVYFIGVGEAVDDLEPFEAEDFARAIAGLPQ
>5
MALSFIKKVFTFGKPAEEPVPAAVERELEPRSRDEDLPVADDPVLAEEMDTAGGPAADIDDGGGEAAVAEDDVESSILPAADQLSDMGVVPLSLLEAEAAAEAEAEIQAVAEPVAEQPPSVPLGHLPHEAADPVETGALEQPADLEEIVEKLPEEVPAEPEEIPTEDDAGLDSSSQPISPPVGEMPGRAEGGGPEVEPETGSPILPRGFATGPKVVEPEPVVLQPKLSWFQRLRNGLARTSSQLTGQITALFTKRKLDDETLQDLEDLLIQADLGVETAMRVTDTLASERYGKDVTGEDVSRIMASEIAKVLKPVARPLQLDLSHKPHVILVVGVNGTGKTTTIGKLAAKLSGAGLKVMLAAGDTFRAAAIEQLKIWADRTKSEFIGTKLGADAAGLAYDAFEQAKAKKCDVLIVDTAGRLQNKAELMAELEKIVRVLGKLDPDAPHTVLQTLDATTGQNALSQVEIFRNVAGVNGLIMTKLDGTARGGILVAISAKHKLPVYFIGVGEGVEDLEPFEAEDFAHAIAGLGQ
>6
MALSFIKKVFTFGKEKPAEEQAPEAAETKALEAELEPHSREEHLPRASDPALPEEMDTAGGPAADASETSAKENLTILPAADQIGDLGVIPLSLLEAEAEQEAGEIKTPPSVPAGHPPHKGGDPLEGEAAFSEGSAAEVVEASEAEPVTSESGKDIAAQPLTPHVGEMSGGTEENIPSPEADGEHASEAEPVLPKGFATGPKVAEPEPIALTPKLSWFQRLRAGLARTSSQLTGQISALFTKRKLDDDTLQDLEDLLIQADLGLETAMRVTGTLASERYGKDVTGEDVSRIMAFEIAKVLKPVAKPLQLDLSHKPHVILVVGVNGTGKTTTIGKLASKLSGAGLKVMVAAGDTFRAAAIEQLKIWADRTKSEFIGTKLGADAAGLAYDAFEQARAKKCDVLIIDTAGRLQNKAELMAELEKIVRVLGKLDPDAPHTVLQTLDATTGQNALNQVEIFRNVAGVNGLIMTKLDGTARGGILVAISAKHKLPVYFIGVGEGVDDLEPFEAEDFAHAIAGLGQ
>7
MAIGFIKKIFSFGKDAVEEKPAPPQETAVSDEVAVNPSVPSGEQGGTQAPVEENRSAAEATEAGTDDRDVSLEPSTPTSETTSEEAPASTAPAADENTVEEDESVPHPISPPAGEMPGRAEGDEPPSEHPTTVDELSAPPSVPSGHLPLKGGEQEEREAAVAADVEEVVIDVDDRGAGSSADEKAASEDESNPPPISPLEGEMPGRAEGGEPPSEPLAPSLPKGFAAAERRPREEGPAPQAKLNWYQRLRLGLARTSSQLTGQIASLFTKRKLDEATLQDLEDLLIQADLGVETAMRITDTLASERYGKDVSGEDVSRIMAGEITKVLAPVARPLELDLSHKPHVILVVGVNGTGKTTTIGKLAAKLSGAGLKVMLAAGDTFRAAAIEQLKIWAERTKSEIVSSKLGADAAGLAYEAFQRAREQKADVLIIDTAGRLQNKAELMAELEKIVRVLGKLDPDAPHTVLQTLDATTGQNALQQVEIFRNVAGVSGLIMTKLDGTARGGILVAISAKHKLPVYFIGVGEGIDDLEPFEAKEFAEAIAGVAAP
