# Supplementary material for: Draft Genome Sequence of the Nitrogen-Fixing Rhizobium sullae Type Strain IS123T Focusing on the Key Genes for Symbiosis with its Host Hedysarum coronarium L
Source: Front Microbiol. 2017 Jul 26;8:1348. doi: 10.3389/fmicb.2017.01348 (PMC5526965; doi:10.3389/fmicb.2017.01348)
Supplement: Supplementary file 7 [file DataSheet7.ZIP › Core genees analysis/Core_Genes_Alignment/TIGR00092.aln-gb.fa]

>Bradyrhizobium_japonicum_USDA110.faa
MGFKCGIVGLPNVGKSTLFNALTETAAAQAANYPFCTIEPNVGEVAVPDPRLDKLAAIAKSGQIIPTRLTFVDIAGLVRG
ASKGEGLGNQFLANIREVDAIAHVVRCFEDSDITHVEGKIAPLADIETIETELMLADLDSLEKRVDNLTKKAKGNDKDAK
EQLDLVNRTLVLLREGKPARLVERK--AEEERAFGMLGLLSSKPVLYVCNVEEGSAATGNSFSKAVQEQAAKEGAVAVVI
SAKIESEIATISREERADFLETLGLEEAGLDRLIRAGYTLLDLITYFTVGPKEARAWTIHRGTKAPGAAGVIHTDFEKGF
IRAETIAFDDYVALGGEAGARDAGKLRLEGKEYVVADGDVMHFRFNT
>Mesorhizobium_loti_MAFF303099.faa
MGFKCGIVGLPNVGKSTLFNALTRTAAAQAANYPFCTIEPNTGEVAVPDPRLQKIAAIGKSKEIIPTRISFVDIAGLVRG
ASKGEGLGNQFLANIREVDAIVHVLRCFEDDDITHVEGRIDPVADAETVETELMLADLDSLERRIVQIRKRAGSKDKEAT
TVLPMMEAALELLQAGKPTRVLLKGISAEDLRILQGLNLLTSHPVLYVCNVGEADAATGNEHTRAVEKMAAAQGAGTVVI
SAAIEAEVAQLSDEEEMEFLSSLGLDEPGLNKVIRAGYELLHLITYFTVGPKETRAWTIHKGDKAPQAAGVIHTDFERGF
IRAQTIAYNDFVTLGGEVAAKEAGKARDEGKEYVVQDGDIMLFKFNT
>R_sullae_IS123T.faa
MGFKCGIVGLPNVGKSTLFNALTKTAAAQAANYPFCTIEPNTGEVAVPDPRMQKLASVAGSKEIIPTRISFVDIAGLVRG
ASKGEGLGNKFLANIREVDAVVHVLRCFEDDDVTHVEGRINPVSDAETVETELMLADLESLERRVEQTRKRAASKDKESL
AQLPVMEAVIKLLNEGKPARLLLKTLGADEIEILKGLNLLTSHPVLYVCNVAEADAAAGNEHTEAVAEMAKAQGAECVII
SAAIESEVAQLPEEESKEFLSALGLEEAGLDRLIRAGYHLLDLITYFTVGPKETRAWTIVRGTKAPAAAGVIHTDFERGF
IRAFTIAYDDYIALGGETGAKEAGKARDEGKEYVVQDGDVIHFRFNT
>Rhizobium_sullae_WSM1592.faa
MGFKCGIVGLPNVGKSTLFNALTKTAAAQAANYPFCTIEPNTGEVAVPDPRMQKLASVAGSKEIIPTRISFVDIAGLVRG
ASKGEGLGNKFLANIREVDAVVHVLRCFEDDDVTHVEGRINPVSDAETVETELMLADLESLERRVEQTRKRAASKDKESL
AQLPVMEAVIKLLNEGKPARLLLKTLGADEIEILKGLNLLTSHPVLYVCNVAEADAAAGNEHTEAVAEMAKAQGAECVII
SAAIESEVAQLPEEESKEFLSALGLEEAGLDRLIRAGYHLLDLITYFTVGPKETRAWTIVRGTKAPAAAGVIHTDFERGF
IRAFTIAYDDYIALGGETGAKEAGKARDEGKEYVVQDGDVIHFRFNT
>Sinorhizobium_meliloti_1021.faa
MGFKCGIVGLPNVGKSTLFNALTKTAAAQAANYPFCTIEPNTGEVAVPDPRMRKLADIAKSKEIIPTRISFVDIAGLVRG
ASKGEGLGNQFLANIREVDAVVHVLRCFEDDDITHVEGRIHPVEDADTIETELMLADLDSLERRAEQTRKRATGKDKESM
AQLPIMEASLKLLQEGKPVRTLLSKLDADELRILQSLNLLTSHPVLYVCNVAESDAATGNEHTRAVEKMAREQGAETVVI
SAAIESEVAQLPEEEAKEFLAALGLEEAGLDRLIRAGYKLLDLITYFTVGPKETRAWTIPRGTKAPQAAGVIHSDFERGF
IRANTIAYDDYIGYGGENGAKEAGKARDEGKEYVVQDGDVIHFRFNT
>Rhizobium_etli_CFN42.faa
MGFKCGIVGLPNVGKSTLFNALTKTAAAQAANYPFCTIEPNTGEVAVPDPRMRKLADIAKSKELIPTRISFVDIAGLVRG
ASKGEGLGNQFLANIREVDAIVHVLRCFEDSDITHVEGRINPVADAETIETELMLADLESLERRTEQTRKRATGKDKESM
AMLPIMEASLKLLNEGKPVRTLLSTLDAEEIAILKGLNLLTSHPVLYVCNVAEGDASTGNEFTEAVAAMAREQGAETVII
SAAIEAEVAQLPEDEAKEFLSALDLDEAGLDRLIRAGYKLLHLITYFTVGPKETRAWTIERGTKAPQAAGVIHSDFERGF
IRANTIAYDDYIKYNGEVGAKDAGKARDEGKEYVVQDGDVIHFRFNT
>Rhizobium_leguminosarum_bv._viciae_3841.faa
MGFKCGIVGLPNVGKSTLFNALTKTAAAQAANYPFCTIEPNTGEVAVPDPRMRKLADIAKSKELIPTRISFVDIAGLVRG
ASKGEGLGNQFLANIREVDAIVHVLRCFEDSDITHVEGRINPVADAETIETELMLADLESLERRTEQTRKRATSKDKDSV
AMLPIMEGSLKLLNEGKPVRTLLSTLDAEEIVILKSLNLLTSHPVLYVCNVAEGDASTGNEFTDAVAIMAKEQGAETVVI
SAAIESEVAQLPDEEAKEFLSALDLDEAGLDRLIRAGYKLLHLITYFTVGPKETRAWTIERGTKAPQAAGVIHSDFERGF
IRANTIAYDDYIKYNGEVGAKDAGKARDEGKEYVVQDGDVIHFRFNT
