# Supplementary material for: Draft Genome Sequence of the Nitrogen-Fixing Rhizobium sullae Type Strain IS123T Focusing on the Key Genes for Symbiosis with its Host Hedysarum coronarium L
Source: Front Microbiol. 2017 Jul 26;8:1348. doi: 10.3389/fmicb.2017.01348 (PMC5526965; doi:10.3389/fmicb.2017.01348)
Supplement: Supplementary file 7 [file DataSheet7.ZIP › Core genees analysis/Core_Genes_Alignment/TIGR00115.aln-gb.fa]

>Bradyrhizobium_japonicum_USDA110.faa
MQVTETLSEGLKHEFKISVPASDLDAKAGAKLVDLKDKVRINGFRPGKVPVAHLKKVYGRSVMAETIDQTIRDTNTQLFS
ERGFRLATEPKITMPSEQAEVEELLSGKTDLTYTVAIEVVPSIALADFKTFQVEKPVADVTDADVDEAIKRIADTNRGYA
AKAKAESGDRVTINFKGTINGEVFEGGTGEGIQVVIGSNTFIPGFEEQLTGIGAGETRTLKVSFPKNYMNDKLAGQPAEF
ETTATSIEAPQDIAIDDEFAKTLGLESLDKLKEAARERLVAEFAGATRQRVKRALLDRLDEAHRFEAPPSLVDEEFNLMW
NSVKAEMDSAGKTFADEDTTEDAAKEEYRKIADRRVRLGLVLSEIGEKNKITVTDDEVGRAVIERARQMPGREKEVWDYY
RSNAQALAQLRAPIYEDKVVDFILELANVTEKKVSREDLYKDDEAEKT--------------------------------
-------AA
>Mesorhizobium_loti_MAFF303099.faa
MQVTETLNSGLKREIKITVPAGDMEAKLMARLSDARNKVRINGFRPGKVPVQHLRKVYGKSFMAEVVNEILNDSTRSIIT
GRGEKAAMQPEVIMTEDEKEAEKILAGGTDFEFRLNYEVIPAIEIKDFSDIKVTRQVFDVPDAEIDDQVKRVAESARSYE
PKGKAAEGDRVSIDYVGKIDGEAFAGGAGTDQLLVLGSKEFIPGFEDQLIGTKAGDEKQVTVTFPENYQAAHLAGKEATF
DVTVKEVSKPGELEINDETAKNLGLESLERLREIVRGQIENQFGSMTRQKVKRQLLDQLDAAYSFEAPSKLIDAEFNNIW
AQVTRDLEAAGRTFADEETTEEEARAEYLRLAERRVRLGLVLAEIGEKAGVTVSDEELQRGLFEQVRRFPAQQQEAFEFY
RSNPEALNALRAPMFEEKVVDHLLGQISVTDVKVSKEELMADDEDAET--TTKAKPAKKAAAKKAEAKANEEPKKKAAPK
KKAAKD-AE
>Sinorhizobium_meliloti_1021.faa
MQVIETLAQGLKRELKVVIPADEMQARMNERLVEVKDRVRINGFRPGKVPVAHLKKVYGKSIMADLVNEIVREKPTEILT
SRGEKSATQPEIAMTEDEAEADKILNAQADFEFTVAYEIIPPIELKDASGIKVTREVVDVSEDEVNEQIQRIAESARTYE
SKGKAANGDRVTVDYLGKVDGEAFDGGKDEDAELVLGSNRFIPGFEEQLVGVKAGDEKTITVTFPADYPAANLAGKEATF
DITVKDVAAAAPIEINDELATKLGLESVDKLKEIVRGQIESQFGSITRQKVKRQLLDQLDELYQFDTPERLVDAEFENIW
RQINTDLQQAGKTFADEDTTEEEARAEYRKLAERRVRLGLVLSEIGEKAGVQVSDDEMQRSLFEQLRQFPGQEKEILEYF
RNTPGAAASLRAPLFEEKVVDHLLTEVSVTDKKVSKEELTADDEGDEKP-AKKTASKKKAAAKAEAGEGEEAPKKKAPAK
KKAADESAE
>R_sullae_IS123T.faa
MQVIETLAEGLKREIKVVIPAKDMESKMNERLADVKDKVRINGFRPGKVPVAHLKKVYGKSIMADLVNEIVREQPTQILS
GRGEKSATQPEVAMTEDKDEADKILAAEQDFEFTLSYEVLPPIELKSVKGIKITREVVDISDEEVNEQVLKVAESARSYE
TKGKAADGDRVTMDYVGKVDGEAFEGGTDQGAELVLGSGRFIPGFEDQLAGVKAGDEKTITVTFPADYPAKNLAGKEATF
DVTVKEVAAPADVEINDELAKKLGLESADRLKEIVRGQIESQYGSLTRQKVKRQILDQLDEMYKFETPKSLVEAEYNGIW
SQVNNDLAQSGKTFEDEDTTEEKAKEEYKTLAERRVRLGLVLSEIGEKAGVEVSEDEMQRAIYEQLRQYPGQEKQILEFF
RSQPGAAASIRAPIFEEKVIDHLLTEIDVTDKKVTKEELLADEEGEGSEKTKKAAPKKKAAAKAEASEGEEAPKKKAAPK
KKASEGDAE
>Rhizobium_sullae_WSM1592.faa
MQVIETLAEGLKREIKVVIPAKDMENKMNERLADVKDKVRINGFRPGKVPVAHLKKVYGKSIMADLVNEIVREQPTQILS
GRGEKSATQPEVAMTEDKDEADKILAAEQDFEFTLSYEVLPPIELKSVKGIKITREVVDISDEEVNEQVLKVAESARSYE
TKGKAADGDRVTMDYVGKVDGEAFEGGTDQGAELVLGSGRFIPGFEDQLAGVKAGDEKTITVTFPADYPAKNLAGKEATF
DVTVKEVAAPADVEINDELAKKLGLESADRLKEIVRGQIESQYGSLTRQKVKRQILDQLDEMYKFETPKSLVEAEYNGIW
SQVNNDLAQSGKTFEDEDTTEEKAKEEYKTLAERRVRLGLVLSEIGEKAGVEVSEDEMQRAIYEQLRQYPGQEKQILEFF
RSQPGAAASIRAPIFEEKVIDHLLTEIDVTDKKVTKEELLADEEGEGSEKTKKAAPKKKAAAKAEASEGEEAPKKKAAPK
KKASEGDAE
>Rhizobium_etli_CFN42.faa
MQVIETLAEGLKREIKVVIPAKDMEDKMNERLADVKDKIRINGFRPGKVPAAHLKKVYGKSIMADLVNEIVREQPAAILS
SRGEKSATQPEIAMTEDKDEADKILTAQQDFEFTLSYEVLPPIELKSVKGIKVTREVIDISDDEVNEQVLKVAESARSYE
SKGKAANGDRITMDYVGKVDDEAFEGGTDQGAELVIGSGRFIPGFEDQLVGVKAGEEKTITVTFPADYPAKNLAGKEATF
DVTVKDVAAPGAVEINDELASKLGIESADRLKEIVRGQIESQYGSLTRQKLKRQILDQLDEMYKFDTPASLVDAEYNGIW
SQVNNDLAQSGKTFEDEDTTEEKAREEYKTLAERRVRLGLVLSEIGEKAGVEVTEDEMQRAIYDQLRQYPGQEKQILEFF
RSQPGAAASIRAPIFEEKVIDHLLTEIDVTDKKVTKEELLAEDEGEAKAETKKAAPKKKAAAKSEAAEAGEAPKKKAAPK
KKASEDSAE
>Rhizobium_leguminosarum_bv._viciae_3841.faa
MQVIETLAEGLKREIKVVIPAKDMQDKMNERLADVKDKVRINGFRPGKVPAAHLKKVYGKSIMADLVNEIVREQPAAILS
SRGEKSATQPEIAMTEDKDEADKILAAEQDFEFTLSYEVLPPIELKSVKGIKVTREVIDISDDEVNEQVLKVAESARAYE
TKGKAANGDRITMDYVGKVDGEAFEGGTDQGAELVLGSGRFIPGFEDQLVGVKAGAEKTITVTFPADYPAKNLAGKEATF
DVTVKEVAAPADVEINDELASKLGIESADRLKEIVRGQIESQYGSLTRQKLKRQILDQLDEMYKFETPNSLVDAEYNGIW
SQVNNDLAQSGKTFEDEDTTEEKAREEYKTLAERRVRLGLVLSEIGEKAGVEVSEDEMQRAIYDQLRQYPGQEKQILEFF
RSQPGAAASIRAPIFEEKVIDHLLTEIDVTDKKVTKEELLAEEEGEAKAETKKAAPKKKAAAKAEAADAGEAPKKKAAPK
KKAADESAE
