# Supplementary material for: Draft Genome Sequence of the Nitrogen-Fixing Rhizobium sullae Type Strain IS123T Focusing on the Key Genes for Symbiosis with its Host Hedysarum coronarium L
Source: Front Microbiol. 2017 Jul 26;8:1348. doi: 10.3389/fmicb.2017.01348 (PMC5526965; doi:10.3389/fmicb.2017.01348)
Supplement: Supplementary file 7 [file DataSheet7.ZIP › Core genees analysis/Core_Genes_Alignment/TIGR00152.aln-gb.fa]

>Mesorhizobium_loti_MAFF303099.faa
MIVLGLTGSIGLGKSTTAKMFAEAGVPVHDSDEAVHRLYSGVAAPLVEAAFPGTVVDGVVDRAKLGARVLGDAAALKRLE
AIIHPLVRADADAFLARHRTAGESIAVLDIPLLFETGGRGRVDKVVVVTAPAEVQRQRVLARPGMTEEKLAAILAKQVPD
EEKRRLADFIIDTGQGLEAARAEVDAIIDEL--RGQRG
>Bradyrhizobium_japonicum_USDA110.faa
MRILGLTGSIGMGKSTTAKLFAEAGVPVYDADAAVHQLYEGEAAPAIEAAFPGTTANGKVDRPKLSARVVHDPAAIKQLE
QIVHPMLGASRQKFFADAEAANAPVVVLDIPLLFETGGEKRVDAVVVVSTSPELQRERVLARGTMDEAKLNAIIAKQTPD
AEKRKRADFVVDTSHGLEPVRAQIAHILAEVVKMPQRR
>Sinorhizobium_meliloti_1021.faa
MIIVGLTGSIGMGKSTAAGMFRELGVPVNDADEVVHMLYSGEAVAPVEAAFPGVAKGGVIDRAELSLRLVAAPERLAELE
RIVHPLVRAKEQEFVARHRADGAPFVLLDIPLLFETKAEARLDRIVVVTCDPEMQRERVMKRPGMTAEKFAMILKRQVPD
SEKRARADYIVDTSDSFDVTRQQIRAIVDDLRAG----
>R_sullae_IS123T.faa
MIRIGLTGSIGMGKSTAAKLFAEAGIPVNDSDAVVHELYAGEAAPLVEAEFPGTVKYGAVDRQELGRQLSRRPDGFKALE
AIVHPLVRKREAEFVKCEQARGSEIILLDIPLLFETGAETRVDIIVVVSCDPQIQRDRVLARPNMTEEKFSMIRSRQTPD
AEKRARADYVIDTGHAIEITRARVSEIIADLNARIAKG
>Rhizobium_sullae_WSM1592.faa
MIRIGLTGSIGMGKSTAAKLFAEAGIPVNDSDAVVHELYAGEAAPLVEAEFPGTVKYGAVDRQELGRQLSRRPDGFKALE
AIVHPLVRKREAEFVKREQARGSEIILLDIPLLFETGAETRVDIIVVVSCDPQIQRDRVLARPNMTEEKFSMIRSRQTPD
AEKRARADYVIDTGHAIEITRARVSEIIADLKARIAKG
>Rhizobium_etli_CFN42.faa
MLKIGLTGSIGMGKSTVGKLFAEAGIPLNDSDAVVHNLYAGEAAPLVNAAFPGTMKDGAVDRHELGRQLALDPEGFKRLE
AIVHPLVRKREMEFLAKQQADGAEMVLLDIPLLFETGAWERVDVIVVVSTDSQIQRQRVLAREDMTEEKFDMILSRQTPD
AEKRRRADYLVDTSHSIAETRAQVLEIIAELKMRIAKG
>Rhizobium_leguminosarum_bv._viciae_3841.faa
MLKIGLTGSIGMGKSTAAKLFADAGIPVNDSDAVVHDLYAGEAAPLVNAAFPGTMKDGAVDRRELGRQLALDPDGFKCLE
AIVHPLVRKRETEFLKRQRATGADMVLLDIPLLFETGAEARVDVVVVVSTDPQIQRQRVLAREGMTEEKFDMILSRQTPD
AEKRRRADYLIDTSHSIATTRERVFEIVADLKTRIAKG
