# Supplementary material for: Draft Genome Sequence of the Nitrogen-Fixing Rhizobium sullae Type Strain IS123T Focusing on the Key Genes for Symbiosis with its Host Hedysarum coronarium L
Source: Front Microbiol. 2017 Jul 26;8:1348. doi: 10.3389/fmicb.2017.01348 (PMC5526965; doi:10.3389/fmicb.2017.01348)
Supplement: Supplementary file 7 [file DataSheet7.ZIP › Core genees analysis/Core_Genes_Alignment/TIGR00234.aln-gb.fa]

>Bradyrhizobium_japonicum_USDA110.faa
MTAFKSDFLNILQERGFIHQCSDFEGLDALAAKGEATAYVGYDCTARSLHIGNYLTMMMLHWLQQSGNKPITLMGGGTTM
VGDPSGKDETRAMRTVAEIEANKESIRGVFAKVLRYGDGKSDAVMLDNAEWLTKLNWIEMLRDVGRHFSVNRMLTMDSVR
LRLEREQEMSFIEFNYMVCQAYDFVELAKRTGCKLQMGGSDQWGNIIMGVDLGRRMGTHQLFALTTPLLTTASGAKMGKT
AQGAVWLNADQFSPYDFWQYWRNTEDADVGKFLKLFTTLPMSEIGKLEALGGSEINEAKKVLATEATALLHGRDAANEAA
ETARRTFEEGALAESLPTVEIPRGELDAGFGVLNAFVKAGLVASNGEARRQIKGGGLRVNDEPVTDDKMALSAAHLTPEG
VIKLSFGKKKHILIKPA
>Rhizobium_leguminosarum_bv._viciae_3841.faa
MSEFKSDFLRTLKERGFIHQVSDESGLDDLFAKETVTAYIGFDPTAPSLHAGSLIQIMMLHWMQKTGHRAISLMGGGTGM
VGDPSFKEEARQLMTVDTIEGNIASIKRVFSNYLNYGDGPKDALMINNAEWLRSLNYLEFLRDVGKHFSVNRMLSFDSVK
TRLDREQSLSFLEFNYMILQAYDFVELAKRYDCRLQMGGSDQWGNIVNGIDLGHRMGTPQLYALTSPLLTTSSGAKMGKS
ATGAVWLNADMLSAYDFWQYWRNTEDADVSRFLKLYTTLPMDEIARLAALGGSEINEVKKILATEVTAILHGREAAEQAA
ETARKTFEEGSLSENLPSVDIPATELDGGIGLLSLIVRAGLASSNGEARRHVQGGAVRINDEAVSDERKMIGSGEITADG
VIKLSLGKKKHILIRRA
>Sinorhizobium_meliloti_1021.faa
MSEFKSDFLHTLSERGFIHQTSDDAGLDQLFRTETVTAYIGFDPTAASLHAGGLIQIMMLHWLQATGHRPISLMGGGTGM
VGDPSFKDEARQLMTPETIAANIASIKTVFSNYLRYGDGPKDALMINNADWLLGINYLEFLRDVGRHFSVNRMLSFDSVK
MRLEREQSLSFLEFNYMILQAYDFVELYERTGCRLQMGGSDQWGNIVNGIDLGHRMGTPQLYALTSPLLTTASGAKMGKS
LSGAVWLNPDMLGPYEFWQYWRNTEDADVARFLKLYTTLPMAEINRLSKLGGSEINEVKKVLATEVTAMLHGRAAAEQAA
ETARKTFEEGALAENLPSVEVPAPELESGLGLLTLLVRAGLAASNGEARRHVQGGAVRINDDQVSDERRVIGSGDVTGDG
VIKLSLGKKKHLLVRPV
>Mesorhizobium_loti_MAFF303099.faa
MPAFKSDFLRTMSERGFIHQISDETGLDQLFAKETVTAYVGYDATATSLHIGNLISATMLYWLQETGHRPIALMGGGTSM
IGDPSFRDDQRSLLTPEAIATNIEGIKRIFGRILRFGDGPNDAIMVNNADWLMKLNYVEFLRDVGRHFSVNRMLTFDSVK
LRLDREQSLSFLEFNYMILQGYDFVELARRQNCRLQMGGSDQWGNIINGVDLGHRMGTPQLYALTTPLLTTSSGAKMGKS
AKGAVWLNGDLFSPYDFWQYWRNTEDADVERFLKIFTRLPLPEIARLAALGGSEINEAKKILATETTAIVHGREAANQAE
ETARKTFEEGALADTLPTVGADKAALEAGIGILSLLVTAGLASSNGEARRHIQGGAVRINDQSVSDDRRMVTLQDLSPEN
VVKLSLGKKKHVLVRPA
>R_sullae_IS123T.faa
MSEFKSDFLRTLKERGFIHQISDESGLDELFAKETVTAYVGYDATATSLHIGNLISATMLYWLQETGHRPIALMGGGTSM
VGDPSFRDEQRKLLTPEAIATNIEGIKKIFSRILRFGEGKTDATMVNNADWLMKLNYVEFLRDVGRHFSVNRMLSFDSVK
LRLDREQSLSFLEFNYMIMQGYDFVELSRRYGCRLQMGGSDQWGNIINGVDLGHRMGTPQLYALTTPLLTTSSGAKMGKS
ASGAVWLNEDVFSPYDFWQYWRNTEDADVGRFLKIFTRLPLSEIAKLEALGGSEINEAKKILATEATAIVHGRENAESAA
QTARTTFEEGRVAENLPSVDVPASELDAGIGLLSLMVRAGLAASNGEARRHVQGGAVRINDQAVSDERRLIGSGEITADG
VIKLSLGKKKHILVRRA
>Rhizobium_sullae_WSM1592.faa
MSEFKSDFLRTLKERGFIHQISDESGLDELFAKETVTAYVGYDATATSLHIGNLISATMLYWLQETGHRPIALMGGGTSM
VGDPSFRDEQRKLLTPEAIATNIEGIKKIFSRILRFGEGKTDATMVNNADWLMKLNYVEFLRDVGRHFSVNRMLSFDSVK
LRLDREQSLSFLEFNYMIMQGYDFVELSRRYGCRLQMGGSDQWGNIINGVDLGHRMGTPQLYALTTPLLTTSSGAKMGKS
ASGAVWLNEDVFSPYDFWQYWRNTEDADVGRFLKIFTRLPLSEIAKLETLGGSEINEAKKILATEATAIVHGRENAESAA
QTARTTFEEGRVAENLPSVDVPASELDAGIGLLSLMVRAGLAASNGEARRHVQGGAVRINDQAVSDERRLIGSGEITADG
VIKLSLGKKKHILVRRA
>Rhizobium_etli_CFN42.faa
MSEFKSDFLRTLKERGFIHQVSDESGLDDLFAKEVVTAYVGYDATATSLHIGNLISATMLYWLQETGHRPIALMGGGTSM
VGDPSFRDEQRKLLTPEAIATNIEGIKKIFSRILRFGDGPTDAFMVNNADWLMKLNYVEFLRDVGRHFSVNRMLSFDSVK
LRLDREQSLSFLEFNYMIMQGYDFVELSRRYGCRLQMGGSDQWGNIINGVDLGHRMGTPQLYALTTPLLTTSSGAKMGKT
ASGAVWLNEDVFSPYDFWQYWRNTEDADVGRFLKIFTRLPLSEIARLEALGGAEINEAKKILATEATAIVHGRVAAEASA
ETARTTFEEGRIAENLPSVEIPATELDGGIGLLSLMVRAGLAGSNGEARRHVQGGAVRVNDEAISDERRLIGSGEITADG
VIKLSLGKKKHILIRRA
