# Supplementary material for: Draft Genome Sequence of the Nitrogen-Fixing Rhizobium sullae Type Strain IS123T Focusing on the Key Genes for Symbiosis with its Host Hedysarum coronarium L
Source: Front Microbiol. 2017 Jul 26;8:1348. doi: 10.3389/fmicb.2017.01348 (PMC5526965; doi:10.3389/fmicb.2017.01348)
Supplement: Supplementary file 7 [file DataSheet7.ZIP › Core genees analysis/Core_Genes_Alignment/TIGR00344.aln-gb.fa]

>Bradyrhizobium_japonicum_USDA110.faa
MSGVNEIRSTFLNFFAENGHEIVPSSPLVPRNDPTLMFTNAGMVQFKNVFTGVEKRPYQRATTSQKCVRAGGKHNDLDNV
GYTARHLTFFEMLGNFSFGDYFKERAIELAWKLITKDFGLNKDKLLVTVYHTDDEAHGLWKKIAGFSDDRIIRIPTSDNF
WAMGDTGPCGPCSEIFIDRGDHIWGGPPGSPEEDGDRFLEFWNLVFMQYEQVTKEERVDLPRPSIDTGMGLERMACIMQG
VDSVFETDLFRHLIDATASALGSGPNEQTVASFRVIADHLRSSAFLVSDGVLPSNEGRGYVLRRIMRRAMRHAQLLGAKE
PLMHRLVWALVREMGQAYPELMRAEKLIEETLRLEETRFRKTLTRGLAILDEKSASLKKGDMFDGDVAFTLYDTYGFPLD
LTQDALKSRGIGVDQSAFTDAMERQKAKARESWKGSGEAASEAIWFPLREKLGATEFLGYETESAEGVVSALVKDGQEAA
SLKAGETGALVLNQTPFYAESGGQVGDTGVLLGEGGKFRVTDTQKKLGDLFVHVGTVESGELKLGTALQLEVDHSRRSSI
RAHHSATHLIHEALRQVLGDHIAQRGSMVAPDRLRFDFVHPKPITAEELARVEDIANDVVLENDEVTTRVMGVDEAREAG
ARALFGEKYGDEVRVVSMGRTARERGANAGWSVELCGGTHVRRTGDIGLITLTGESAVASGVRRIEALTGNYARKHANDT
MALAKTAANELRTSIDDVPARITALMEERKKLERELSDARKKLAMGGGANGAASGVREVGDVKLMARAVEGIEMKDLKSL
ADDGKKQIGSGVVAIVGVTGDGKAGIVVGVTADLTARFNAVNLVRVASEALGGKGGGGRPDMAQAGGPDGAKAPEALAAI
EKAMA
>Mesorhizobium_loti_MAFF303099.faa
MSGVNEIRSTFLDYFRKEGHEVVASSPLVPRNDPTLMFTNAGMVQFKNVFTGLEKRSYSRATTAQKSVRAGGKHNDLDNV
GYTARHLTFFEMLGNFSFGDYFKERAIELAWNLITKEFGLKKDKLLVTVYHTDDEAAGFWKKIAGFSDDRIIRIATSDNF
WAMGDTGPCGPCSEIFIDRGEHVWGGPPGSPEEDGDRFLEFWNLVFMQYEQVTKEERIDLPRPSIDTGMGLERMASILQG
VESVFETDLFRHLIDAASSALGRAPDAETVASYRVIADHLRSSSFLVADGVLPSNEGRGYVLRRIMRRAMRHAQLLGANE
PLMWKLVPALVREMGQAYPELLRGEQLVTETLKLEETRFRKTLVRGLGLLSEATETLHAGDMLDGETAFKLYDTYGFPLD
LTQDALRQRNISVDLAGFTNAMEQQKAEARKHWTGSGEAATETVWFSVREQTGATEFLGYETEQAEGLIQALVKDGKTVD
SAGKGDAVAVVVNQTPFYGESGGQMGDTGIISGEGFSIEISDTQKKADGLFVHLGKVASGTVKTGAAVELKVDHARRTRL
RANHSATHLIHEALREVLGTHVAQKGSLVAPERLRFDISHNKPISAEELEEVERMANEIVVQNSPVTTRLMSVDDAIAEG
AMALFGEKYGDEVRVVSMGTGLHGAKANRPYSVELCGGTHVRATGDIGLVRVVSDSAVAAGVRRIEALTGEAARKHLDEQ
DRRLKAAAATLKISPADVPARVEALLEERKKLEKDLTEARKKLALGGGAAGAPSENETVAGVGFLGKAVSGVSPKDLKPL
ADAGKSSLGSGVVVFVGADEDNKASVVVAVTDDLVGRFSAVDLVRVASAALGGQGGGGRPDMAQAGGPDASKANDAIAAV
KAALE
>Sinorhizobium_meliloti_1021.faa
MSGVNEIRSMFLDYFRKNGHEIVSSSPLVPRNDPTLMFTNAGMVQFKNVFTGLEQRPYSTAATAQKCVRAGGKHNDLDNV
GYTARHHTFFEMLGNFSFGDYFKERAIELAWNLITKEYGLDAKRLLVTVYHTDDEAFGLWKKIAGLSDDRIIRIATSDNF
WAMGDTGPCGPCSEIFYDHGDHIWGGPPGSAEEDGDRFIEIWNLVFMQYEQITKEERVDLPRPSIDTGMGLERVAAVLQG
QHDNYDIDLFRALIAASEEATGVKAEGDRRASHRVIADHLRSSAFLIADGVLPSNEGRGYVLRRIMRRAMRHAQLLGARD
PLMWKLLPALVGQMGRAYPELVRAEALISETLKLEETRFRKTLERGLNLLAEASADLSEGDQFNGETAFKLYDTYGFPLD
LTQDALRAKGIGVDTDAFTAAMQRQKAEARANWAGSGEAATETIWFELRDKHGATDFLGYDTESAEGVILAIVKDGAVVE
SAAKGENVQLVLNQTPFYGESGGQVGDTGVITTETGKLTVTDTQKRGEGLFVHYCTVEEGSVKTGEAAALTVDHARRARL
RANHSATHLLHEALREVLGTHVAQKGSLVAPERLRFDVSHPKPMTAEELKIVEEMANEIIVQNTPVVTRLMSVDDAIAEG
AMALFGEKYGDEVRVVSMGQGLRGSKAGKPYSVELCGGTHVSATGDIGLVRVVSESAVGAGVRRVEALTGEAARAYLGEQ
DERVKTLAAALKVQPADVLGRVEALLDERRKLERELTEAKKKLALAGDGNGSGDAARDIGGVRFLGRVVSGVEPKDLKSL
ADDGKKSLGSGVVAFVGVSGDGKASAVVAVTDDLTSKVSAVDLVRVASAALGGKGGGGRPDMAQAGGPDGGRAAEAIEAV
AGALA
>R_sullae_IS123T.faa
MSGVNDIRSTFLDYFKTNGHEIVPSSPLVPRNDPTLMFTNAGMVQFKNVFTGLEQRPYKTASTAQKCVRAGGKHNDLDNV
GYTARHHTFFEMLGNFSFGNYFKERAIELAWNLLTKEFGLDAKRLLVTVYHTDDEAFGLWKKIAGLSDEKIIRIPTSDNF
WAMGDTGPCGPCSEIFYDHGDHIWGGPPGSPEEDGDRFIEIWNLVFMQYEQLTKEERVDLPRPSIDTGMGLERVAAVLQG
KHDNYDIDLFRALIEASEEATGVNAEGERRASHRVIADHLRSSAFLIADGVLPSNEGRGYVLRRIMRRAMRHAELLGARE
PLIWKLLPALVQQMGRAYPELARAEALISETLKLEETRFRKTLERGLSLLSDATTALGKGDMLDGETAFKLYDTYGFPLD
LTQDALRAREIGVDLAGFTDAMERQKAEARSHWAGSGDKATETIWFELKEKHGATEFLGYDTETAEGVVQAIVKDGAAVI
SASAGDKVQIVVNQTPFYGESGGQMGDTGIISSDHAKVEITDTQKKGEGLFVHTGTVIEGSLKADDAVALSVDHARRSRL
RANHSATHLLHEALREVLGTHVAQKGSLVAPERLRFDVSHPKPVSAEELKVVEDMANEIVLQNAPVTTRLMSVDDAIAEG
AMALFGEKYGDEVRVVSMGQGVRGTKAGKPYSIELCGGTHVAATGQIGLVRILGESAVGAGVRRLEAVTGETAREYLAEQ
DERVKSLASSLKVQPAEVLSRVEALMDERRKLERELADAKRKLAMGGGQGGSTDAAREVAGVKFLGKAMTGVDPKDLKGL
ADDGKSSIGSGVVTLIGVSDDGKASAVVAVTPDLTARFSAVDLVRVASAALGGKGGGGRPDMAQAGGPDGSKADEAIEAV
AAALA
>Rhizobium_sullae_WSM1592.faa
MSGVNDIRSTFLDYFKTNGHEIVPSSPLVPRNDPTLMFTNAGMVQFKNVFTGLEQRPYKTASTAQKCVRAGGKHNDLDNV
GYTARHHTFFEMLGNFSFGNYFKERAIELAWNLLTKEFGLDAKRLLVTVYHTDDEAFGLWKKIAGLSDEKIIRIPTSDNF
WAMGDTGPCGPCSEIFYDHGDHIWGGPPGSPEEDGDRFIEIWNLVFMQYEQLTKEERVDLPRPSIDTGMGLERVAAVLQG
KHDNYDIDLFRALIEASEEATGVNAEGERRASHRVIADHLRSSAFLIADGVLPSNEGRGYVLRRIMRRAMRHAELLGARE
PLIWKLLPALVQQMGRAYPELARAEALISETLKLEETRFRKTLERGLSLLSDATTALGKGDMLDGETAFKLYDTYGFPLD
LTQDALRAREIGVDLAGFTDAMERQKAEARSHWAGSGDKATETIWFELKEKHGATEFLGYDTETAEGVVQAVVKDGAAVI
SASAGDKVQIVVNQTPFYGESGGQMGDTGIISSDHAKVEITDTQKKGEGLFVHTGTVIEGSLKADDAVALSVDHARRSRL
RANHSATHLLHEALREVLGTHVAQKGSLVAPERLRFDVSHPKPVSAEELKVVEDMANEIVLQNAPVTTRLMSVDDAIAEG
AMALFGEKYGDEVRVVSMGQGVRGTKAGKPYSIELCGGTHVAATGQIGLVRILGESAVGAGVRRLEAVTGETAREYLAEQ
DERVKSLASSLKVQPAEVLSRVEALMDERRKLERELADAKRKLAMGGGQGGSTDAAREVAGVKFLGKAMTGVDPKDLKGL
ADDGKSSIGSGVVTLIGVSDDGKASAVVAVTPDLTARFSAVDLVRVASAALGGKGGGGRPDMAQAGGPDGSKADEAIEAV
AAALA
>Rhizobium_etli_CFN42.faa
MSGVNDIRSTFLDYFKKNGHEIVPSSPLVPRNDPTLMFTNAGMVQFKNVFTGLEKRPYATATTSQKCVRAGGKHNDLDNV
GYTARHLTFFEMLGNFSFGDYFKENAIELAWKLVTEGFGLPKHRLLVTVYSEDEEAAALWKKIAGFSDDKIIRIPTSDNF
WQMGDTGPCGPCSEIFIDQGENVWGGPPGSPEEDGDRFLEFWNLVFMQFEQTEPGVRNPLPRPSIDTGMGLERMACILQG
VQSVFDTDLFRTLTGTIEDTIGVKAEGS--ASHRVIADHLRSSAFLIADGVLPSNEGRGYVLRRIMRRAMRHAQLLGAKE
PLMYKLLPTLVQEMGRAYPELARAEALISETLKLEEGRFRKTLERGLSLLSDATADLDKGDMLDGETAFKLYDTYGFPLD
LTQDALRAREIGVDIAGFTDAMQRQKAEARSHWAGSGEKATETIWFELREKHGATEFLGYDTEAAEGVVQAIVRDGAVAA
EAKAGDKVQIVVNQTPFYGESGGQMGDAGVISSDHGKIEISDTQKRGEGLFVHLGTVIEGVVRDGDAVAMTVDHARRSRL
RANHSATHLLHEALREVLGTHVAQKGSLVAPERLRFDVSHPKPMTPEELKIVEDMANEIVLQNSPVTTRLMSVDDAIAEG
AMALFGEKYGDEVRVVSMGTGLHGAKSNKPYSVELCGGTHVSATGQIGLVRILGESAVGAGVRRLEAVTGESAREYLAEQ
DDRVKTLAASLKVQPSEVLSRVEALIDERRKLEKELADAKRKLAMGGGQGGSGDAVREVAGVKFLGKSISGVDPKDLKGL
ADEGKTSIGSGVVALIGVSEDGKASAVVAVTPDLVERYSAVDLVRIASVALGGKGGGGRPDMAQAGGPDGSKADEAIEAV
ALALA
>Rhizobium_leguminosarum_bv._viciae_3841.faa
MSGVNDIRSTFLDYFKKNGHEIVPSSPLVPRNDPTLMFTNAGMVQFKNVFTGLEKRPYSTATTSQKCVRAGGKHNDLDNV
GYTARHLTFFEMLGNFSFGDYFKENAIELAWKLVTEGFDLPKNRLLVTVYSEDEEAATLWKKIAGFSDDKIIRISTSDNF
WQMGDTGPCGPCSEIFIDQGENVWGGPPGSPEEDGDRFLEFWNLVFMQFEQTEPGVRNPLPRPSIDTGMGLERMACILQG
VQSVFDTDLFRTLIGTIEDTMGVKAEGS--ASHRVIADHLRSSAFLIADGVLPSNEGRGYVLRRIMRRAMRHAQLLGAKE
PLVYKLLPTLVQQMGRAYPELVRAEALISETLKLEENRFRKTLERGLSLLSDATTDLAKGDMLDGETAFKLYDTYGFPLD
LTQDALRAREIGVDISGFTDAMQRQKAEARSHWAGSGEKATETVWFELKEKHGATEFLGYDTETAEGVVQAIVKDGAVAA
EASAGDKVQIVVSQTPFYGESGGQMGDTGVISSDHGKIEISDTQKRGEGLFVHQGTVVDGVFKDGDAVVLTVDHARRSRL
RANHSATHLLHEALREVLGTHVAQKGSLVAPERLRFDVSHPKPMSAEELKIVEDMANEIVLQNSPVTTRLMSVDDAIAEG
AMALFGEKYGDEVRVVAMGEGVRGAKAGKPYSIELCGGTHVGATGQIGLIRVLGESAVGAGVRRIEAVTGESAREYLAEQ
DERVKTLAASLKVQPGEVLSRVEALMDERRKLEKELADAKRKLAMGGGQGGSVDAVREVAGVKFLGKAISGVDPKDLKGL
ADDGKTSIGSGVVALVGVSDDGKASAVVAVTPDLVQRYSAVDLVRIASAALGGKGGGGRPDMAQAGGPDGSKADEAIEAV
AVALA
