# Supplementary material for: Draft Genome Sequence of the Nitrogen-Fixing Rhizobium sullae Type Strain IS123T Focusing on the Key Genes for Symbiosis with its Host Hedysarum coronarium L
Source: Front Microbiol. 2017 Jul 26;8:1348. doi: 10.3389/fmicb.2017.01348 (PMC5526965; doi:10.3389/fmicb.2017.01348)
Supplement: Supplementary file 7 [file DataSheet7.ZIP › Core genees analysis/Core_Genes_Alignment/TIGR00388.aln-gb.fa]

>Bradyrhizobium_japonicum_USDA110.faa
LPAHMRPERSFQGFILALQRFWAEQGCVILQPYDMEMGAGTFHPATTLRALGPKPWNAAYVQPSRRPKDGRYGENPNRMQ
HYYQFQVIMKPSPPNLQELYLKSLAAIGIDSAVHDIRFVEDDWESPTLGAWGLGWECWCDGMEVSQFTYFQQVAGFECAP
VAGELTYGLERLAMYVQGVDRVYDLNFNGRDGDAKVTYGDVFLQAEREYSKHNFEVADTAMLFEQFKMAEAACRKYLDAG
WR--EGNRKEHLMALPAYDQCIKASHVFNLLDARGVISVTERQSYILRVRELAKACGEAWIHTEAGG------AA
>Mesorhizobium_loti_MAFF303099.faa
IPAHMHPSRSFQGLILTLHNYWAAYGCVILQPYDMEVGAGTFHPATTLRALGPKRWNAAYVQPSRRPKDGRYGENPNRLQ
HYYQYQVILKPNPPNLQELYLGSLAAIGVDPLLHDIRFVEDDWESPTLGAWGLGWECWCDGMEVSQFTYFQQVCGIECAP
VAGELTYGLERLAMYVQGVDNVYDLNFNGREGADKVTYGDVFLQAEQEYSRHNFEYADTAMLLRHFEDAEAECKALLDAG
APASNDNLPMHKMVFPAYDQCIKASHVFNLLDARGVISVTERQSYILRVRNLAKACGEAFLKTQAGGL-----AA
>Sinorhizobium_meliloti_1021.faa
----MNPKRSFQALILTLHNYWADKGCAVLQPYDMEVGAGTFHPATTLRALGPKPWRAAYVQPSRRPTDGRYGENPNRLQ
HYYQYQVILKPNPSNLQELYLGSLEAIGLDPLLHDIRFVEDDWESPTLGAWGLGWECWCDGMEVSQFTYFQQVCGIECSP
VSGELTYGLERLAMYVQGVDNVYDLNFNGREGAEKISYGDVFLQAEQEYSRHNFEYANTAMLHQHFIDAEKECLALLAAG
APGDSSNNRLHKCVFPAYDQCIKASHVFNLLDARGVISVTERQSYILRVRTLAKACGEAFLLTEAGGANWNREAA
>R_sullae_IS123T.faa
IPDHMNPKRSFQALILTLHNYWADKGCAVLQPYDMEVGAGTFHPATTLRALGPKPWKAAYVQPSRRPSDGRYGENPNRLQ
HYYQYQVILKPNPPNLQELYLGSLAAIGLDPLLHDIRFVEDDWESPTLGAWGLGWECWCDGMEVSQFTYFQQVCGIECSP
VAGELTYGLERLAMYVQGVDNVYDLNFNGREGDEKISYGEVFLQAEQEYSRHNFEFANTEMLHRHFIDAEKECQALLAAG
APGDGDNQRLHKCVFPAYDQCIKASHVFNLLDARGVISVTERQSYILRVRTLAKACGEAFLLTDAGGVNIASAAA
>Rhizobium_sullae_WSM1592.faa
IPDHMNPKRSFQALILTLHNYWADKGCAVLQPYDMEVGAGTFHPATTLRALGPKPWKAAYVQPSRRPSDGRYGENPNRLQ
HYYQYQVILKPNPPNLQELYLGSLAAIGLDPLLHDIRFVEDDWESPTLGAWGLGWECWCDGMEVSQFTYFQQVCGIECSP
VAGELTYGLERLAMYVQAVDNVYDLNFNGREGDEKISYGEVFLQAEQEYSRHNFEFANTEMLHRHFIDAEKECQALLAAG
APGDGDNQRLHKCVFPAYDQCIKASHVFNLLDARGVISVTERQSYILRVRTLAKACGEAFLLTDAGGVNIASAAA
>Rhizobium_etli_CFN42.faa
IPDHMNPKRSFQALILTLHSYWADKGCAVLQPYDMEVGAGTFHPATTLRALGPKPWKAAYVQPSRRPSDGRYGENPNRLQ
HYYQYQVILKPNPPNLQELYLGSLAAIGLDPLLHDIRFVEDDWESPTLGAWGLGWECWCDGMEVSQFTYFQQVCGIECAP
VAGELTYGLERLAMYVQGVDNVYDLNFNGREGDEKISYGDVFLQAEQEYSRHNFEFANTEMLHRHFVDAEKECRSLLDAG
APDDSANQRLHKCVFPAYDQCIKASHVFNLLDARGVISVTERQSYILRVRTLAKACGEAFLLTDAGGVNLSKEAA
>Rhizobium_leguminosarum_bv._viciae_3841.faa
IPDHMNPKRSFQALILTLHNYWADKGCAVLQPYDMEVGAGTFHPATTLRALGPKPWKAAYVQPSRRPSDGRYGENPNRLQ
HYYQYQVILKPNPPNLQELYLGSLAAIGLDPLLHDIRFVEDDWESPTLGAWGLGWECWCDGMEVSQFTYFQQVCGIECSP
VAGELTYGLERLAMYVQGVDNVYDLNFNGRDGDEKISYGDVFLQAEQEYSRHNFEFANTEMLHRHFVDAEKECRALLDAG
APGDNANQRLHKCVFPAYDQCIKASHVFNLLDARGVISVTERQSYILRVRTLAKACGEAFLLTDAGGVNLSKEAA
