# Supplementary material for: Draft Genome Sequence of the Nitrogen-Fixing Rhizobium sullae Type Strain IS123T Focusing on the Key Genes for Symbiosis with its Host Hedysarum coronarium L
Source: Front Microbiol. 2017 Jul 26;8:1348. doi: 10.3389/fmicb.2017.01348 (PMC5526965; doi:10.3389/fmicb.2017.01348)
Supplement: Supplementary file 7 [file DataSheet7.ZIP › Core genees analysis/Core_Genes_Alignment/TIGR00392.aln-gb.fa]

>Bradyrhizobium_japonicum_USDA110.faa
KSQKSEVKDYSKTLFLPQTEFPMRAGLPQREPEILKYWNDIGLYDRLRQEAEGRTKFVLHDGPPYANGNIHIGHALNKIL
KDVVTKSQQMLGFDSNYVPGWDCHGLPIEWKIEEEYRKKGKQKPDFAMVAFRKECRAYATHWINVQREEFKRLGIIGDWD
HPYQTMSYPAEAQIARELMKFAANGTLYRGSKPVMWSVVEKTALAEAEVEYEDYTSDMVWVKFPVASVVIWTTTPWTLPG
NRAISFSPKIAYGLYKVTDAPADNWAKTGDLLILADALAAEVFKQARVTYEKVRELPADTLDAVECAHPLKGFSGGYEFT
VPLLPGDHVTDDTGTGFVHTAPGHGREDFDVWMANARELEARGINTTIPYTVDENGAFTDHAPGF----VGK--RVINDK
GEKGDANEAVIKALIDAGKLLARGRLKHQYPHSWRSKKPVIFRNTPQWFIAMDKDISKGDTLRARALHAISVTQWVPPSG
ENRINGMIANRPDWVISRQRAWGVPIAVFVDGSAEILQDEIVNQRIAEAFMEEGADAWYMDGARERFLGSRASED-WKKV
DDICDVWFDSGSTHAFVLEDRQNFPQLGNYLEGSDQHRGWFHSSLLESAGTRGRAPYDIVLTHGFTLDENGRKMSKSLGN
TVEPQKVIKDSGADILRLWVCATDYADDQRIGPEILKNTIETYRKLRNSIRWMLGTLHHKPSEKVAYAEMPELERLMLHE
LAGHAETVRNAYAAFDYKTVVASLAAFMNSELSAFYFDIRKDTLYCDPPSSPARKAALTTIDLLCDAILKWLAPILSFTT
DEAWRMFRPNAPSVHLTLFPADIEKLRDDKLAAKWETIRNVRRAVTGALELERAAKNIGSSLEASPVIYVADRDMLATLF
DTDLAEVCITSNYEVRESEAPASAFRLDAVPGVAVVVEKAVGKCARSWKISQTVGEDPEYPDVTPRDAQALRE
>Mesorhizobium_loti_MAFF303099.faa
MTDTVETIDYSKTLYLPQTDFPMRAGLPEKEPVLVKRWQDMDLYAKLRESAAGRTKYVLHDGPPYANGNIHIGHALNKIL
KDVITRSFQMRGYDSTYVPGWDCHGLPIEWKIEEQYRAKGKNKDEVPVNEFRKECREFAAHWITVQGGEFQRLGVIGDFK
NPYTTMAFHAESRIAGELLKFALSGQLYRGSKPVMWSVVERTALAEAEIEYQDYESDTIWAKFPVAHVVIWTTTPWTIPG
NRAVSYSPRVAYGLYEVTAAENAFGPEPGEKLIFADALAAESQAKAKITLKRLHHVSAEQLGNLVLSHPFKGLGGGYEFP
VPMVAGDHVTDDAGTGFVHTAPGHGREDFDAWMDAAPQLRARGIDTVIPFTVDDAGFFTRDAPGFGPDREGGAARVIDDN
GKKGNANQAVIDELIKRNALFARGRLKHSYPHSWRSKKPVIFRNTPQWFVYMDKDLGDGTTLRSRALKAIDDTRFVPAAG
QNRIRAMIEERPDWVLSRQRAWGVPIAVFADEDGNVLKDEAVNQRIMDAFEEEGADAWFAAGAKERFLGN-HDASKWKQV
MDILDVWFDSGSTHVFTLEDRPDLKWPADYLEGSDQHRGWFHSSLLESCGTRGRAPYDTVVTHGFTMDEDGRKMSKSLGN
TVVPQDVIKQSGADILRLWVVTTDYWEDQRLGKNVLQTNIDAYRKLRNTIRWMLGTLAHDDGETVPLEAMPELERLMLHR
LAELDEVVRQGYDAFEFKRITRALVDFMVVELSAFYFDIRKDALYCDAPSSVKRKASVQVVRHLFDCLVKWLAPMLPFTM
EEAWLDRHPDAVSVHLDQFPEIPADWKNEALAEKWRKVRQVRRVVTGALEIARAQKVIGSSLEAVPVVTINDAALEAAIA
DVDMAEMAITSDLVIAHGQAPEGAFTLDDVRGVAVVVEKAEDKCARSWRYTADVGQDPAFPDVSARDAAVLHE
>Rhizobium_etli_CFN42.faa
MTDTAEKIDYSKTLYLPETDFPMRAGLPQKEPELVKRWQEMDLYKKLRASAAGREKFVLHDGPPYANGNIHIGHALNKIL
KDVINRSFQMRGYDANYVPGWDCHGLPIEWKIEEEYRAKGKAKPDLAMIEFRRECRAYAEKWIKVQGDEFQRLGIVGDFD
NPYLTMNFHAESRIAGELLKIAASGQLYRGSKPIMWSVVERTALAEAEVEYHDYESDTIWVKFPVAFVVIWTTTPWTIPG
NRAIAYSSRVAYGLYEVTAAENDFGPRPGEKLIFADKLAEESFVKAKLQYKRLADVTAADLAAISCAHPLKGLGDGYEFA
VPLLEGDHVTDDAGTGFVHTAPSHGREDFDVWTAHAREIEARGIETKIPFPVDDGGFYTSDAPGL----EGG--RVIDDN
GRKGDANDRVIKALIERNALFARGRLKHQYPHSWRSKKPVIFRNTPQWFVYMDKTLTDGTTLRTRALSAIDDTRFVPAAG
QNRLRAMIEQRPDWVLSRQRAWGVPICVFVDEHGEVLKDDAVNQRILNAFDAEGADAWFAEGAKERFLGNEHDPAKWTQV
MDILDVWFDSGSTHTFTLEDRPDLKWPADYLEGSDQHRGWFHSSLLESAATRGRAPYNAVLTHGFTMDEKGEKMSKSKGN
VTAPQEVMKDAGADILRLWVMTSDYADDLRVGKTIIQTNVDAYRKLRNTIRWMLGTLAHDKGEEIALADLPELEQLMLHR
LAELDQLVRENYDAFDFKKIARALIDFANVELSAFYFDVRKDALYCDAPSSLRRRASLHVIRQIFDCMVTWLAPMLPFTT
EEAWLSRNPSAVSVHLEQFAPVAKEWRNDALAEKWKKIRAVRSVVTGALEIERKDKRIGSSLEAAPVVHIADAELRKALE
GQDFSEVCITSGITIQADAGPADAFRLAEVPDVAVVPKLAEGKCARSWRITTDVGSDPDYPDVSARDAAALRE
>Rhizobium_leguminosarum_bv._viciae_3841.faa
MTDTAEKIDYSKTLYLPETDFPMRAGLPQKEPELVKRWQEMGLYKKLRASAAGREKFVLHDGPPYANGNIHIGHALNKIL
KDVINRSFQMRGYDANYVPGWDCHGLPIEWKIEEKYREKGKNKDEVPVNEFRRECREFAAGWIKVQAEEFKRLGIEGDFD
NPYTTMNFHAESRIAGELLKIAASGQLYRGSKPIMWSVVERTALAEAEVEYQDYESDTIWVKFPVAFIVIWTTTPWTIPG
NRAIAFSARLEYGLYEVESATNDFGPQPGEKLVFAKRLAEDCASKAKVTLRFVRDVSDDELANVVCAHPLRNLDNGYTFD
VPLLEGDHVTDDAGTGFVHTAPSHGREDFDAWMSAVRTLDARGIDTKIPFPVDDGGFYTADAPGL----EGA--RVIDDD
GKKGDANDRVIRELIARGALFARGRLKHQYPHSWRSKKPVIFRNTPQWFVYMDKTLADGTTLRSRALGAIDDTRFVPAAG
QNRLRAMIEGRPDWVLSRQRAWGVPIAVFADDEGEVLVDEAVNARILEAFEHEGADAWFAEGAKERFLGNDHDHSRWTQV
MDILDVWFDSGSTHTFTLEDRPDLKWPADYLEGSDQHRGWFHSSLLESAATRGRAPYNAVLTHGFTMDEKGEKMSKSKGN
VTAPQEVMKDAGADILRLWVMTSDYADDLRVGKTIIQTNVDAYRKLRNTIRWMLGTLAHDKGEEIALADLPELEQLMLHR
LAELDELVRENYDTFDFKKIARALIDFANVELSAFYFDIRKDALYCDAPSSLRRRASLHVIRQIFDCMVTWLAPMLPFTT
EEAWLSRNPSAVSVHLEQFAPVAKEWRNDALAEKWKKIRAVRSVVTGALEIERKDKRIGSSLEAAPLVHIADPELLKALE
GQDFTEVCITSAIEIKAGEGPVDAFRLAEVPEVSVVPKLAEGKCARSWRITRDVGSDPEYPDVSARDAAALRE
>R_sullae_IS123T.faa
MTDTAEKIDYSKTLYLPETDFPMRAGLPQKEPEIVARWQQMGLYKKLRASAAGREKFVLHDGPPYANGNIHIGHALNKIL
KDVINRSFQMRGFDANYVPGWDCHGLPIEWKIEEKYRERGKNKDEVPVNEFRKECRDFAAGWIKVQSEEFKRLGIEGDFD
NPYTTMNFHAESRIAGELLKIARSGQLYRGSKPVMWSVVERTALAEAEVEYADVESDMIWVKFPVAFVVIWTTTPWTIPG
NRAIAFSSRYPYGLYEVATAENDFGPQPGEKLIFAKRLAEESAAKAKVTFNFVRDIKADELAAVTCAHPLHGLGGGYDFH
VPLLDGEHVTDDAGTGFVHTAPSHGREDFDAWMDNVRELEARGISSTIPFPVDDAGFFTVDAPGFGPDAEGGAARVIDDS
GKKGDANERVIKALIARHALFARGRLKHSYPHSWRSKKPVIFRNTPQWFVYMDKELGDGTTLRSRALNAIDETRFVPAAG
QNRLRAMIEQRPDWVLSRQRAWGVPICVFVDEQGQILQDDEVNARILEAFEKEGADAWFAEGARERFLGKKANEP-WKQV
MDILDVWFDSGSTHTFTLEDRPDLKWPADYLEGSDQHRGWFHSSLLESAATRGRAPYNAVLTHGFTMDEKGEKMSKSKGN
VTAPQEVMKDAGADILRLWVMTSDYADDLRVGKTIIQTNVDAYRKLRNTIRWMLGTLAHDKGEVIALADLPELEQLMLHR
LAELDELVRENYDAFDFKKIARALIDFANVELSAFYFDIRKDALYCDAPSSLRRRAALHVIRNIFDCMVTWMAPMLPFTM
EEAWLSRDPSAVSVHLEQFPAIPAEWRNEALAAKWKKVRAIRSVVTGALEIERKDKRIGSSLEAAPVVHVTDGALRAALG
GLDFSEICITSDIGVDGGEGPVEAFRLPEVPGVSVEPKLAEGKCARSWRITKDVGSDPQYPDVSARDAAALRE
>Rhizobium_sullae_WSM1592.faa
MTDTAEKIDYSKTLYLPETDFPMRAGLPQKEPEIVARWQQMGLYKKLRASAAGREKFVLHDGPPYANGNIHIGHALNKIL
KDVINRSFQMRGFDANYVPGWDCHGLPIEWKIEEKYRERGKNKDEVPVNEFRKECRDFAAGWIKVQSEEFKRLGIEGDFD
NPYTTMNFHAESRIAGELLKIARSGQLYRGSKPVMWSVVERTALAEAEVEYADVESDMIWVKFPVAFVVIWTTTPWTIPG
NRAIAFSSRYPYGLYEVATAENDFGPQPGEKLIFAKRLAEESAAKAKVTFNFVRDIKADELAAVTCAHPLHGLGGGYDFH
VPLLDGEHVTDDAGTGFVHTAPSHGREDFDAWMDNVRELEARGISSTIPFPVDDAGFFTVDAPGFGPDAEGGAARVIDDS
GKKGDANERVIKALIARHALFARGRLKHSYPHSWRSKKPVIFRNTPQWFVYMDKELGDGTTLRSRALNAIDETRFVPAAG
QNRLRAMIEQRPDWVLSRQRAWGVPICVFVDEQGQILQDDEVNARILEAFEKEGADAWFAEGARERFLGKKANEP-WKQV
MDILDVWFDSGSTHTFTLEDRPDLKWPADYLEGSDQHRGWFHSSLLESAATRGRAPYNAVLTHGFTMDEKGEKMSKSKGN
VTAPQEVMKDAGADILRLWVMTSDYADDLRVGKTIIQTNVDAYRKLRNTIRWMLGTLAHDKGEVIALADLPELEQLMLHR
LAELDELVRENYDAFDFKKIARALIDFANVELSAFYFDIRKDALYCDAPSSLRRRAALHVIRNIFDCMVTWMAPMLPFTM
EEAWLSRDPSAVSVHLEQFPAIPAEWRNEALAAKWKKVRAIRSVVTGALEIERKDKRIGSSLEAAPVVHVTDGALRAALG
GLDFSEICITSDIGVDGGEGPVEAFRLPEVPGVSVEPKLAEGKCARSWRITKDVGSDPQYPDVSARDAAALRE
>Sinorhizobium_meliloti_1021.faa
MTETAEKIDYSSTLYLPQTDFPMRAGLPQKEPETVARWQKMELYKKLRASAAGREKFVLHDGPPYANGNIHIGHALNKIL
KDVINRSFQMRGFDANYVPGWDCHGLPIEWKIEEKYREKGKNKDEVPVNEFRKECREFASGWIGIQTEEFKRLGIEGDFE
NPYTTMNFHAEARIAGELMKIARSGQLYRGSKPVMWSVVERTALAEAEVEYADVESDMIWVKFPVAFVVIWTTTPWTIPG
NRAIAYSSRYAYGLYEVATAENDYGPQPGEKLIFAKRLADESAAKAKVTFNFVRDIEAGELAAITCAHPLHGLGGGYAFS
VPLLDGEHVTDDAGTGFVHTAPSHGREDFEAWMDNVRLLEERGISSTIPFPVDDAGYFTADAPGFGPDAEGGAGRVIDDK
GKKGDANERVIKALIGRHALFARGRLKHSYPHSWRSKKPVIFRNTPQWFVTMDKDFGDGTTLRSRALNAIDETRFVPGAG
QNRLRAMIEQRPDWVLSRQRAWGVPIAIFADDEGEILVDDEVNARILVAFEKEGADAWFAEGAKERFLGNDHDHARWHQV
TDILDVWFDSGSTHTFTLEDRPDLKWPADYLEGSDQHRGWFHSSLLESCATRGRAPYNAVITHGFTMDEKGEKMSKSKGN
TVTPQEVMKDAGADILRLWVMTTDYWEDQRLGKTIIQTNIDAYRKLRNTIRWMLGTLAHDKGEVVALSDMPELERLMLHR
LAELDRLVREGYDAFDFKRIARALIDFSNVELSAFYFDIRKDALYCDAPSSLRRRAALQVIRTLFDCLVTWLAPMLPFTA
EEAWLSRNPQAVSVHLEQFPTVPAEWRNDALAEKWRKIREVRKVVTGALEIERKEKRIGSSLEAAPAVHVADPDLLQALN
GQDFAEICITSAIEVDGGDGPEDAFRLPDVAKVSVVPKLAEGKCARSWRITTDVGSDPLYPDVSARDAAALRE
