# Supplementary material for: Draft Genome Sequence of the Nitrogen-Fixing Rhizobium sullae Type Strain IS123T Focusing on the Key Genes for Symbiosis with its Host Hedysarum coronarium L
Source: Front Microbiol. 2017 Jul 26;8:1348. doi: 10.3389/fmicb.2017.01348 (PMC5526965; doi:10.3389/fmicb.2017.01348)
Supplement: Supplementary file 7 [file DataSheet7.ZIP › Core genees analysis/Core_Genes_Alignment/TIGR00396.aln-gb.fa]

>Rhizobium_leguminosarum_bv._viciae_3841.faa
---MPYDPTKIEPKWQAYWAGHHIFRVEIDPARPKFYALDMFPYPSGALHVGHPLGYTATDIMCRYKRMRGFNVLHPMGW
DSFGLPAERHAMRTGVHPDITTKRNIETFRGQVQRLGFSYDWSREFATTDPAYVRWTQWIFLKLFENGLAYQAEVAVNWC
PAQNAVLADEEVKDGRYVETGDPVIRRRMRQWMLRITAYADRLLQGLDGLD-WPENLKAMQRNWIGRSEGAEIRFPLE--
---HGKGVITVFTTRPETLFGASYILLAPEHPAAIVEPEMSEAVAAYIAEAEGLEETVRADAGREKTGVFTGAYAINPAN
GA-RLPVWVADYVLAGYGTGALMAVPAHDARDYAFAHSHELPIIRVIDSEAD------IEKGAYEGEGAMVNSGFLSGLG
SPEARSAIVAWLQANGTGWP-----KVMYRLRDWLFSRQRYWGEPIPVLHLADGSVMPLPEECLPLLPPELDDYAPTPDP
LARAQAWVETIVPGTDIPARRETNTMPQWAGSCWYYLRFLDPETSEPVGREAERYWMPVDLYVGGAEHAVLHLLYARFWH
KVLYDIGVVSTEEPFQRLFNQGMILAHSYRDAAGYYAPSSVV------EEEGRWFAGSVEVQ-RAVEKMSKSQLNVVNPD
DVVHQFGADALRLYEMFMGPLDAAKPWQTAGVIGVRRFLERAWRIVCDESDGL---SPVVLAPSPQLLRLRHQTVKTVTA
DIEAIRFNTAVSRLMELANALTAEAARP-------------REVVETFVLLLAPFAPHIAEELWSKLGHGETLTWVSWPT
FDPALIEMETREYVVQINGKVRHRFEAAADLGEALLAAARSEPS-VMALLDGKTVVKEVLVPGRLVNFVV
>Rhizobium_sullae_WSM1592.faa
---MPYDPRAIEPKWQALWAEHHTFRAEIDPAKPKFYALDMFPYPSGALHVGHPLGYTATDILCRYKRMKGFNVLHPMGW
DSFGLPAERHAMRTGVHPAITTKRNIETFRGQVQRLGFSYDWSRELATTDPSYVRWTQWIFLKLFERGLAYQTEMAVNWC
PAQNAVLADEEVKDGRYVETGDPVVRRKMRQWMLRITAYADRLLEGLDDLD-WPESLKAMQRNWIGRSEGAKITFPID--
---DGGGTIITFTTRPETLFGATYIVLAPEHPLTMTMPAARAAVAAYVAKAEALQETERVDAGREKTGVFTGTYAINPVT
NA-RLPIWVADYVLADYGTGALMAVPGHDVRDHAFATTHGLPIVRVIAGDGD------VDKAADDGDRQMVNSGFLDHLG
VLEARQAMIAWLRANGLGSA-----KITYRLRDWLFSRQRYWGEPIPVLHLADGSVMPLPEECLPLLPPELDDYAPTADP
LARAEDWVRTTVPGTDFPAWRETNTMPQWAGSCWYYLRFLDQHERELVAKEAERYWMPVDLYVGGAEHAVLHLLYARFWH
KVLYDIGVVSTEEPFQRLFNQGMILAHSYRDAAGYCEPAVVV------ERHGRWFAGSTEVH-RAIEKMSKSRLNVVNPD
HVVDEFGADALRLYEMFMGPLDATKPWQTSGVNGVRRFLDRAWRIVCDETDIL---HPAVRTADPNILRLRHQTVKSVTE
DIEAMRFNTAIARLMELSNALAAPDVRP-------------RDVVETFVLLLSPFAPHIAEELWGKFGHKETLAFVPWPG
FDPELVHEETREYVVQINGKVRHRFTATAEMGDGLLAAARSEPE-VMALLADREIVREIVVQGRLVNFVV
>Bradyrhizobium_japonicum_USDA110.faa
MTSERYNARDSEPRWQAAWDEKAIFVSKNDDSRPKYYVLEMFPYPSGRIHIGHVRNYTLGDVLARFMRAKGFNVLHPMGW
DAFGLPAENAAIERKVAPKAWTYDNIAAMKKQLRSIGLSLDWSREIATCDPSYYKHQQKMFLDFLRAGLAEREKRKVNWD
PVDMTVLANEQVIDGKGWRSGAIVEQREMNQWVFKITKYSQELLSALDTLDRWPDKVRLMQRNWIGRSEGLLVRFALDQA
TTPAGESELKIFTTRPDTLFGAKFMAISADHPLATAAAAKDPKLAEFIAEIKKIGTAQEIIDTAEKQGFDTGIRAIHPFD
PSWKLPVYVANFVLMEYGTGAIFGCPAHDQRDLDFVNKYNLGNTPVVCPEGQDPKSFVITDTAYDGDGRMINSRFLDGMT
IEQAKDEVAKRLESELRGNAPVGERQVNFRLRDWGISRQRYWGCPIPVIHCPTCDVVPVPDADLPVKLPDDATFDKPGNA
LDHHPTWKHVTCPQCGGKAQRETDTMDTFVDSSWYFARFTDPWENAPTTPAVANRMLPIDQYIGGVEHAILHLLYSRFFT
RAMKATGHVALDEPFAGMFTQGMVVHETYQKADGYVQPAEVKIELGGNGRRATLLTTGEDIQIGAIEKMSKSKKNTVDPD
DIIETYGADVARWFMLSDSPPDRDVIWSDERVQGASRFVQRLWRLVNDSVE-LGKAAPAARADATALRKAAHGALDKVTT
EIERLHFNVCLAHIREFTNAFSEVLQRPGQPAADLAW--AIREASQILVQLFSPMMPHLAEECWQVLGQKGLVSEANWPQ
IERDLLVEDSVTLVVQVNGKKRGEVTVATAAQNPEIEAAVLALDAVKLALDGKPVRKVIIVPKRIVNVVG
>Mesorhizobium_loti_MAFF303099.faa
MATERYNPRASEPKWQKAWAEKKLFEARNDDPKPKYYVLEMFPYPSGRIHIGHTRNYTMGDVVARYKRAKGFNVLHPMGW
DAFGMPAENAAMQNKVHPKEWTYQNIATMREQLKVMGLSLDWAREFATCDVDYYHRQQMLFLDFVEKGLVTRKSSKVNWD
PEDMTVLANEQVIDGRGWRSGALVEQRELTQWFFKITDFAQDLLDSLEGLDEWPEKVKLMQQNWIGRSEGLLIRWPLASD
V--AGEHELEVYTTRPDTIFGASFMAVAADHPLAKKAAETNPALAKFIDEVRHMGTSVAALETAEKKGFDTGIRVVHPFD
DSWTLPVYVANFVLMEYGTGAIFGCPSGDQRDLDFANKYGLPVIPVVMPEGGDAKSFQITEEAYVDDGVMINSRFLDGMK
PDRAFDEVAKLLEQKTIGNRPMAERKVNFRLRDWGISRQRYWGCPIPMIHCEDCGVVPVPKADLPVKLPDDVDFDRPGNP
LDRHPTWRHVKCPQCGRDARRETDTMDTFVDSSWYFARFTAPWAYEPTDPRAANEWLPVDQYIGGIEHAILHLLYSRFFT
RAMRATGHVDLAEPFKGLFTQGMVVHETYRVGGAWLSPAEVRIEDAEGKRRAIEIATGEEAAIGSLEKMSKSKKNTVSPE
DITDGYGADTARWLMLSDSPPEGDVEWTDDGAAGAHRFMQRIWRLVSTAAETLAGVKPAAAGEAGAVRKATHKILKAVGE
DIEKLGFNRAIARIYELANVLTTPLNQVAEGKADPALQGACREAVEILVHLIAPVMPHLAEECWETLGGTDLVAERPWPA
FDPALVVDNEVTYPVQVNGKKRGDLTIARDADQGAVEKAVLALDFVQKALEGKAPRKVIIVPQRIVNVVA
>Sinorhizobium_meliloti_1021.faa
MATERYNPRDAEPRWQHQWEAGKVFETKNDDPRDKYYVLEMFPYPSGRIHMGHVRNYTMGDVVARYKRARGFNVLHPMGW
DAFGMPAENAAMERGVHPASWTYQNIASMKAQLKVMGLSLDWSREFATCDPEYYQRQQHLFLDFLEKGLVYRKQSKVNWD
PVDNTVLANEQVIEGRGWRSGALVEQRELTQWFFRITDFSQDLLDALDTLDEWPEKVRLMQKNWIGRSEGLSVRWELDPA
TVPGEEKEVTVYTTRPDTLFGASFLAISADHPLARDAAAKNAEIEAFCEECRRAGTSLAALETAEKKGIDTGIRARHPFD
PNWELPVYVANFVLMDYGTGAIFGCPSGDQRDLDFARKYDLPVVPVVMPKDADPQTFTIGDEAYDGDGVMINSRFLDGLS
AEEAFETVASRLENDLLNGTPRAERKVNFRLRDWGISRQRYWGCPIPVIHCDDCGVVPVPKADLPVTLPPDVTFDKPGNP
LDRHPTWRHVACPQCGKDARRETDTMDTFVDSSWYFTRFTAPWEDNPTDPKAANHWLPVDQYIGGIEHAILHLLYSRFFT
RAMKATGHVALDEPFKGLFTQGMVVHETYSRGEGWITPAEIRVEEVDGQRRAVHIETGEEVAIGSIEKMSKSKKNVVDPD
DIIGSYGADTARFFVLSDSPPDRDVIWSEAGVEGAHRFVQRVWRLLTEAAERLRAVDAAPAGEGLAVSQAAHRTLKAVEA
DYDKLAFNKAVARIYELVNAMAAPLTQVASGKADNALTAAVKDAAAILINLIAPMMPHLAEECWREIGGKGLIAERPWPK
FDPALIVENEITLPVQINGKKRADLTIARDADQSAIESAVLALDAVKAALNGGRPKKIIVVPQRIVNVVV
>R_sullae_IS123T.faa
MTTERYNPRDAEPRWQQKWNEAKVFETDNADPRDKYYVLEMFPYPSGRIHMGHVRNYAMGDVVARYKRARGFNVLHPMGW
DAFGMPAENAAMERGVHPASWTYQNIDSMKSQLKAMGLSLDWTREFATCDVEYYQHQQHLFLDFLEKGLVYRKQSKVNWD
PVDNTVLANEQVIDGRGWRSGALVEQRELTQWFFKITDFSQDLLDALDTLDQWPEKVRLMQKNWIGRSEGLLIRWEIVPQ
TAPAGETEVTVYTTRPDTLFGASFLAISADHPLAKDAAAKSPAIEAFCEECRRAGTSLAALETAEKKGMDTGIRVKHPFD
SSWELPVYVANFVLMDYGTGAIFGCPSGDQRDLDFARKYGLPVVPVVMPKDGDAATFTIGDTAYDGDGMMINSRFLDGKT
ADEAFNLVADRLSSTMLGNVPQGERKVNFRLRDWGISRQRYWGCPIPVIHCDDCGVVPVPKRDLPVKLPADVTFDQPGNP
LDRHPTWRHVACPTCGKDARRETDTMDTFVDSSWYYTRFTAPWEGVPTDPAAANRWLPVDQYIGGVEHAILHLLYSRFFT
RAMRETGHVDIKEPFRGLFTQGMVVHETYSRGAGWVAPADIRIEEIEGKRRAFLLEGGDEVSIGSIEKMSKSKKNVVDPD
DIIASYGADTARFFVLSDSPPDRDVIWSEAGVEGAHRFTQRLWRLISEASEVLVTVSPNPAGEGLSISQAAHKTLKAVQN
DYDKLWFNKAVARIYELVNALSGPLAKVATGGGDVAYRGAVRNAAEILVQLVAPMTPHLAEECWAALGNSEMLARTPWPA
YDEALVVENDIVLPIQINGKKRAELTISRDADQNAVTQAVLKLDAVISAMNGQAPKKIIVVPQRIVNIVV
>Rhizobium_etli_CFN42.faa
MATERYNPRDAEPRWQQKWNEDKVFETDNSDPREKYYVLEMFPYPSGRIHMGHVRNYAMGDVVARYKRARGYNVLHPMGW
DAFGMPAENAAMERGVHPASWTYQNIASMKAQLKAMGLSLDWSREFATCDVDYYQHQQHLFLDFLEKGLVYRKQSKVNWD
PVDNTVLANEQVIDGRGWRSGALVEQRELTQWFFKITDFSQELLDALDTLDQWPEKVRLMQKNWIGRSEGLTVRWEIVPE
TAPAGETEITVYTTRPDTLFGASFLAIAADHPLAKDAAAKNVEIEAFCEECRRAGTSLAALETAEKKGLDTGIRVRHPLD
PSWELPVYIANFVLMDYGTGAIFGCPSGDQRDLDFARKYGLPVVPVVMPTDGDAASFSVGDTAYDGEGVMINSRFLDGKT
TEEAFNIVADRLSAASLGNAPQGQRMINFRLRDWGISRQRYWGCPIPVIHCDACGVVPVPKKDLPVKLPEDVTFDQPGNP
LDRHPTWRHVACPNCGKDARRETDTMDTFVDSSWYFTRFTAPWEAKPTDPEAANRWLPVDQYIGGIEHAILHLLYSRFFT
RAMRETGHVAATEPFKGLFTQGMVVHETYSRGAGWVAPADIRIEEIDGKRRAFLLASDEEVAIGSIEKMSKSKKNVVDPD
DIIASYGADTARFFVLSDSPPERDVIWSEAGVEGAHRFTQRLWRLISEAADCLSAVAPAPAGEALTVSQAAHKTLKAVQN
DYDKLWFNKAVARIYELVNALAAPLTRVAAGEGDIAYRAAVRDAAEILIQLVAPMTPHLAEECWAALGNAGLLARTDWPR
YDETLVMENDVVLPVQINGKKRAELTISRDADQNAVTNAVLDLDAVKNALNGQAPKKIIVVPQRIVNIVV
