# Supplementary material for: Draft Genome Sequence of the Nitrogen-Fixing Rhizobium sullae Type Strain IS123T Focusing on the Key Genes for Symbiosis with its Host Hedysarum coronarium L
Source: Front Microbiol. 2017 Jul 26;8:1348. doi: 10.3389/fmicb.2017.01348 (PMC5526965; doi:10.3389/fmicb.2017.01348)
Supplement: Supplementary file 7 [file DataSheet7.ZIP › Core genees analysis/Core_Genes_Alignment/TIGR00418.aln-gb.fa]

>Bradyrhizobium_japonicum_USDA110.faa
PAAKVTLTFPDGARREYDKSITGLEIAKGISPSLAKRTVAMALDGVVADLDDPIADAKIELINRDDPRALELIRHDCAHV
LAEAVQTLWPGTQVTIGPVIENGFYYDFFRNEPFTPEDFAAIEKKMREIIARDKPFTKEVWDREKTKQVFRDKGEAFKVE
LVDAIPGNEPIKIYYQGDWFDLCRGPHMTSTGKVGNAFKLMKVAGAYWRGDSNNPMLTRIYGTAFAKQEDLDAYLKQIEE
AEKRDHRKLGRELDLFHFQEEGPGVVFWHPKGWTIFQQLIAYMRRRLTGDYSEVNAPQILDKVLWETSGHWGWYRENMFA
AQSAGDEAEDKRWFALKPMNCPGHVQIFKHGLKSYRDLPLRLAEFGVVHRYEPSGAMHGLMRVRGFTQDDAHIFCTEDQL
AEECLKINDLILSTYADFGFTDLTVKLSTRPDKRVGTDAMWDHAERVMATVLREIQSQNNIKTEINPGEGAFYGPKFEYV
LRDAIGRDWQCGTTQVDFNLPERFGAFYIDHDGGKKPPVMVHRAICGSMERYIGILIEHYAGNFPLWLSPVQAVVTTITS
EGDEYAKQVLEQARRAGLRVEIDLRNEKINYKVREHSLAKIPALLVVGKKEAETHSVSVRRLGSDGQKVMTTAEAIAALV
EEATPPDVVRARGIV-
>Mesorhizobium_loti_MAFF303099.faa
MLNSVSLTFPDGSVRDYDAAMTGAGLAESISKSLAKKAVAYAINGTVRDLSDPLKSGKVEIITRDDARALELIRHDTAHV
LAEAVQELWPGTQVTIGPVIENGFYYDFARNEPFTPDDFPVIEKKMREIIARNKPFTKEVWSRDKAKKVFADKGERYKLE
LIDAIPEDQDLKIYAQGDWFDLCRGPHMASTGQIGNAFKLMKVAGAYWRGDSNNPMLTRIYGTAWADQAQLEAYQTMLEE
AEKRDHRKLGREMDLFHFQEEGPGVVFWHAKGWKMFQNLVNYMRRRLDEQYQEVNAPQVLDKSLWETSGHWGWYRDAMFK
VTVAGDDTDDDRVFALKPMNCPGHVQIFKHGLKSYRDLPVKLAEFGNVHRYEPSGALHGLMRVRGFTQDDAHIFCTEEQL
ASECLRINDLILSTYADFGFDEISVKLSTRPDKRVGTDEAWDHAEAIMGSVLETIRTRSGIKTSINPGEGAFYGPKFEYV
LKDAIGREWQCGTTQVDFNLPERFGAFYIGSDSEKKQPVMVHRAICGSMERFLGILIENYSGHFPLWFAPQQVVVATITS
EADGYATEVVAKLKAAGLLAEADLRNEKINYKVREHSLAKVPVILVCGKREAEEQTVNIRRLGSRDQESLGLAEAIAQLT
EEAVTPDRRRKRAA--
>Sinorhizobium_meliloti_1021.faa
MSHSVSLTFPDGSVREFAAGTTGRDVAESISKSLAKKAVAIAISGELRDLSDAVTEGRIEIVTREDKRALELIRHDAAHV
MAEAVQELWPGTQVTIGPVIDNGFYYDFAKNEPFTPDDLPVIEKKMREIIARNKPFTKEVWSRDRAKEVFAAKGENYKVE
LVDAIPEGQDLKIYYQGDWFDLCRGPHMASTGQIGTAFKLMKVAGAYWRGDSNNPMLTRIYGTAWHTQEELDQYLHVLAE
AEKRDHRRLGREMDLFHFQEEGPGVVFWHGKGWRIFQSLVAYMRRRLEGDYQEVNAPQVLDKSLWETSGHWGWYRDNMFK
VTVAGDDTDDDRVFALKPMNCPGHIQIFKHGLKSYRELPVRLAEFGAVHRYEPSGALHGLMRVRGFTQDDAHIFCTDEQM
AAECLKINDLILSVYEDFGFKEIVVKLSTRPEKRVGSDELWDRAEAVMTEVLQTIEEQSEIKTGILPGEGAFYGPKFEYT
LKDAIGREWQCGTTQVDFNLPERFGAFYIDSESEKRQPVMIHRAICGSMERFLGILLENYAGHMPLWISPLQVVVATITS
EADDYGREVAERLRDAGLTVETDFRNEKINYKVREHSVTKVPVIVVCGRREAEERSVNIRRLGSQAQTAMSLDEAVASLS
AEAMAPDLKRRSNSRK
>Rhizobium_etli_CFN42.faa
MSQSVSLTFPDGSVRSFPAGATGRDVAESISKSLAKSAVAIAIDGGVRDLSDAVTDGKIEIITRKDPRALELIRHDAAHV
MAEAVQELWPGTQVTIGPVIENGFYYDFAKNEPFTPDDLPKIEKKMKEIIARNAPFTKQIWSREKAKEVFAAKGEQYKVE
LVDAIPEGQDLKIYHQGEWFDLCRGPHMASTGQVGTAFKLMKVAGAYWRGDSNNAMLSRIYGTAWADQADLDNYLHMLAE
AEKRDHRKLGREMDLFHFQEEGPGVVFWHGKGWRIFQTLVAYMRRRLAIDYEEVNAPQVLDTSLWETSGHWGWYQENMFG
VKSADDKEADNRVFALKPMNCPGHVQIFKHGLKSYRELPIRLAEFGLVHRYEPSGALHGLMRVRGFTQDDAHIFCTDEQM
AAECLKINDLILSVYEDFGFKEIVVKLSTRPEKRVGSDALWDRAEAVMTDVLKTIEAQSEIKTGILPGEGAFYGPKFEYT
LKDAIGREWQCGTTQVDFNLPERFGAFYIDSNSEKTQPVMIHRAICGSMERFLGILIENFAGHMPLWVSPLQVVVATITS
EADAYGLEVAEALREAGLNVETDFRNEKINYKIREHSVTKVPVIIVCGRKEAEDRTVNIRRLGSQDQVSMGLDTAVESLA
LEATPPDVRRKADAKK
>R_sullae_IS123T.faa
MSQSVSLTFPDGNQRNFDTGTTGRDVAESISKSLAKKAVAIAIDGTVRDLSDPVTTGKIEIITRNDARALELIRHDAAHV
MAEAVQELWPGTQVTIGPVIENGFYYDFAKNEPFTLDDLPKIEKKMKEIIARNAPFTKQVWSREKAKEVFAAKGEQYKVE
LVDAIPEGQDLKIYYQGDWFDLCRGPHMASTGQIGSAFKLLKVAGAYWRGDSNNPMLSRIYGTAFAEQSELDNYLHMLAE
AEKRDHRRLGREMDLFHFQEEGPGVVFWHGKGWRIFQALVAYMRRRLAADYQEVNAPQVLDTSLWETSGHWGWYQENMFA
VKSADDKEADTRIFALKPMNCPGHVLIFKHGLKSYRELPIRLAEFGTVHRYEPSGALHGLMRVRGFTQDDAHIFCTDEQM
AAECLKINDLILSVYKDFGFDEITIKLSTRPDKRVGSDELWDRAESVMMDVLTTIQQQSNIKTGILPGEGAFYGPKFEYT
LKDAIGREWQCGTTQVDFNLPERFGAFYIDSNSEKTQPVMIHRAICGSMERFLGILIENFAGHLPLWVSPLQVVVATITS
EADGYGAEVAEALREAGLNVEADFRNEKINYKIREHSVTKVPVIIVCGRKEAEERTVNIRRLGSQEQTSMPLAEAIESLA
WEATPPDIRRKIEAKK
>Rhizobium_sullae_WSM1592.faa
MSQSVSLTFPDGNQRNFDTGTTGRDVAESISKSLAKKAVAIAIDGTVRDLSDPVTTGKIEIITRNDARALELIRHDAAHV
MAEAVQELWPGTQVTIGPVIENGFYYDFAKNEPFTLDDLPKIEKKMKEIIARNAPFTKQVWSREKAKEVFAAKGEQYKVE
LVDAIPEGQDLKIYYQGDWFDLCRGPHMASTGQIGSAFKLLKVAGAYWRGDSNNPMLSRIYGTAFAEQSELDNYLHMLAE
AEKRDHRRLGREMDLFHFQEEGPGVVFWHGKGWRIFQALVAYMRRRLAADYQEVNAPQVLDTSLWETSGHWGWYQENMFA
VKSADDKEADTRIFALKPMNCPGHVLIFKHGLKSYRELPIRLAEFGTVHRYEPSGALHGLMRVRGFTQDDAHIFCTDEQM
AAECLKINDLILSVYKDFGFDEITIKLSTRPDKRVGSDELWDRAESVMMDVLTTIQQQSNIKTGILPGEGAFYGPKFEYT
LKDAIGREWQCGTTQVDFNLPERFGAFYIDSNSEKTQPVMIHRAICGSMERFLGILIENFAGHLPLWVSPLQVVVATITS
EADGYGAEVAEALREAGLNVETDFRNEKINYKIREHSVTKVPVIIVCGRKEAEERTVNIRRLGSQEQTSMPLAEAIESLA
WEATPPDIRRKIEAKK
>Rhizobium_leguminosarum_bv._viciae_3841.faa
MSQAISLTFPDGSVRGYDAGATGRDVAESISKSLAKKAVAVAIDGTVRDLSDPVTTGRIEIITRNDDRALELIRHDAAHV
MAEAVQELWPGTQVTIGPVIENGFYYDFAKNEPFTLDDLPKIEKKMKEIIARNAAFTKQVWSRDRAKQVFADKGEQYKVE
LVDAIPEGQDLKIYYQGDWFDLCRGPHMASTGQIGSAFKLLKVAGAYWRGDSNNPMLSRIYGTAFAEQSELDNYLHMLAE
AEKRDHRRLGREMDLFHFQEEGPGVVFWHGKGWRVFQTLVAYMRRRLAGDYQEVNAPQVLDKSLWETSGHWGWYRDSMFK
VTVAGDDTDDDRVFALKPMNCPGHIQIFKHGLKSYRELPIRLAEFGNVHRYEPSGALHGLMRVRGFTQDDAHIFCTDEQM
AAECLKINDLILSVYKDFGFDEVTIKLSTRPDKRVGSDELWDRAESVMMGVLETIQQQSNIKTGILPGEGAFYGPKFEYT
LKDAIGREWQCGTTQVDFNLPERFGAFYIDSNSEKTQPVMIHRAICGSMERFLGILIENFAGHMPLWVSPLQVVVATITS
EADAYGLEVAEALREAGLNVETDFRNEKINYKIREHSVTKVPVIIVCGRKEAEERTVNIRRLGSQDQVSMGLDAAVESLA
LEATPPDIRRKAEARK
