# Supplementary material for: Draft Genome Sequence of the Nitrogen-Fixing Rhizobium sullae Type Strain IS123T Focusing on the Key Genes for Symbiosis with its Host Hedysarum coronarium L
Source: Front Microbiol. 2017 Jul 26;8:1348. doi: 10.3389/fmicb.2017.01348 (PMC5526965; doi:10.3389/fmicb.2017.01348)
Supplement: Supplementary file 7 [file DataSheet7.ZIP › Core genees analysis/Core_Genes_Alignment/TIGR00420.aln-gb.fa]

>Bradyrhizobium_japonicum_USDA110.faa
NSLDLEGRPQDTRVVVAMSGGVDSSTTAALLKAEGYDVVGITLQLYDHGAATHRKGACCAGQDIHDARDVAAKLGIPHYV
LDYEDRFRESVIDNFADSYALGETPVPCIECNRSIKFRDLLKTARELGAQALATGHYVASRRLDD----GSRVLVCAADA
DRDQSYFLFATTQEQLDYLRFPLGDMTKPETRELARRFGLAVADKHDSQDICFVPTGRYTDIITRLRPNAMDPGDIVDLD
GRVLGRHNGIANFTVGQRRGLGIAAHAPLFVVRLEAANRRVVVGPREALKMHRISLRDVNWLGGGDI-DSAIGNGLEMFV
RVRSTRSPQPAWLRGAGGHYEIELVAGEEGVSPGQACVFYDAPSGQARVLGGGFIQ------SAAAKVASNPARPLVE
>Mesorhizobium_loti_MAFF303099.faa
-----------------MSGGVDSSVVAGLLKREGYDVVGVTLQLYDHGAATHRAGSCCAGQDIDDARRVSETLGIPHYV
LDYEERFRKAVIDPFAESYVAGETPIPCVSCNQTVKFADLLATAKELGADALATGHYIRSGANGA-----HRALYRPVDA
DRDQSYFLFATTQAQIDYLRFPLGGLSKPQVRAIAEEMGLTVAAKQDSQDICFVPQGKYSDIIAKLKPAAANPGDIVHID
GRVLGRHEGILRYTIGQRRGIGIASGEPLYVVHLDAERARVVVGPREALETHKIYLRNMNWLGDGPLGDIPEG-GLELFA
KVRSTRPPRPAVLRYVAGVTSVELADGESGIAPGQACVLYSDDGNEARVFGGGFIERSERGAEAEAMLTKLAARPAQI
>Sinorhizobium_meliloti_1021.faa
NSLDFDRKPEDTRVVVAMSGGVDSSVVAGLLKREGYDVLGITLQLYDHGAAVHRAGSCCAGQDIDDARRVCETIGIPHYV
LDYEARFRETVINPFAESYIAGETPIPCVACNQTVKFADLLATAKELGADALATGHYIRSRPSPKPRYAGQRALYRPADA
ERDQSYFLFATTQEQIDYLRFPLGGLPKSETRALAEEMGLVVAKKADSQDICFVPQGKYSDIVSKLKPNAALAGEIVHLD
GRVLGAHEGILHYTIGQRRGIGVATGEPLYVVYLDSRSRRVIVGPKEALETRRVYLRDVNWLGDEEL-EAAAGQGFECFA
KVRSTRRPAPAVLKSDAEGLYVELVEGEAGVAPGQACALYSGTGEDARVYGGGFIRRSEREPAAEAALKALLQAPAAA
>R_sullae_IS123T.faa
NTLDFDKKPEDTRVVVAMSGGVDSSVVAGILKRQGYDVLGITLQLYDHGAAVHRAGSCCAGQDIDDARRVCETLGIPHYV
LDYEKRFRDTVINPFMESYVAGETPIPCVSCNQTVKFADLLATAKELGADALATGHYIRSRPNPASGNPGRRALYRPADA
DRDQSYFLFATTQEQIDYLRFPLGGLPKAETRRLAEEMGLAVAKKADSQDICFVPQGKYSDIITKLKPNSALAGEIVHLD
GRVLGSHDGILHYTIGQRRGIGVATGEPLYVVFLDARSRRVIVGPKEALETHRVYLRDVNWLGDEPLLDAAAGEGFACYA
KVRSTRAPAPAVLRADADGIYVDLTVGEAGVAPGQACALYSAPGDDARVYGGGFVERSEREPAAEASLKALLSRPVAA
>Rhizobium_sullae_WSM1592.faa
NTLDFDKKPEDTRVVVAMSGGVDSSVVAGILKRQGYDVLGITLQLYDHGAAVHRAGSCCAGQDIDDARRVCETLGIPHYV
LDYEKRFRDTVINPFMESYVAGETPIPCVSCNQTVKFADLLATAKELGADALATGHYIRSRPNPASGNPGRRALYRPADA
DRDQSYFLFATTQEQIDYLRFPLGGLPKAETRRLAEEMGLAVAKKADSQDICFVPQGKYSDIITKLKPNSALAGEIVHLD
GRVLGSHDGILHYTIGQRRGIGVATGEPLYVVFLDARSRRVIVGPKEALETHRVYLRDVNWLGDEPLLDAAAGEGFACYA
KVRSTRAPAPAVLRADADGIHVDLTVGEAGVAPGQACALYSAPGDDARVYGGGFVERSEREPAAEASLKALLSRPVAA
>Rhizobium_etli_CFN42.faa
NTLDFDKKPEETRVVVAMSGGVDSSVVAGLLKQQGYDVLGITLQLYDHGAAVHRAGSCCAGQDIDDARHVCETLGIPHYV
LDYEKRFRETVINPFAESYVAGETPIPCVSCNQTVKFADLLATAKELGADALATGHYIRSRPNPSSEHPGRRALFRPADA
DRDQSYFLFATTQEQIDYLRFPLGGLPKAETRRLAEEMGLVVAKKADSQDICFVPQGKYSDIITKLKPNAALAGEIVHLD
GRVLGSHEGILHFTIGQRRGIGIATGEPLYVVYLDARSRRVIVGPKEALETHRVYLRDVNWLGDETLAEAASGEGFACYA
KVRSTRAPAPAVLHVDATGTYVDLTIGEAGIAPGQACALYSAPGDDARVFGGGFIERSEREPSAEASLKALLASPVAA
>Rhizobium_leguminosarum_bv._viciae_3841.faa
NTLDFDKKPEETRVVVAMSGGVDSSVVAGLLKQQGYDVLGITLQLYDHGAAVHRAGSCCAGQDIDDARRVCETLGIPHYV
LDYEKRFRETVINPFAESYVAGETPIPCVSCNQTVKFADLLATAKELGADALATGHYIRSGRNPSPENPGRRALFRPADA
DRDQSYFLFATTQEQIDYLRFPLGGLPKAETRRLAEEMGLVVAKKADSQDICFVPQGKYSDVITKLKPNAALAGEIVHLD
GRVLGTHEGILHFTIGQRRGIGIATGEPLYVVFLDARSRRVIVGPKEALETHRVYLRDVNWLGDETLAEAAAGKGFACYA
KVRSTRAPAPAVLHIDATGTYVDLTVGEAGIAPGQACALYSAPGDNARVFGGGFIERSEREPSAEACLKALLASPVAA
