# Supplementary material for: Draft Genome Sequence of the Nitrogen-Fixing Rhizobium sullae Type Strain IS123T Focusing on the Key Genes for Symbiosis with its Host Hedysarum coronarium L
Source: Front Microbiol. 2017 Jul 26;8:1348. doi: 10.3389/fmicb.2017.01348 (PMC5526965; doi:10.3389/fmicb.2017.01348)
Supplement: Supplementary file 7 [file DataSheet7.ZIP › Core genees analysis/Core_Genes_Alignment/TIGR00422.aln-gb.fa]

>Bradyrhizobium_japonicum_USDA110.faa
MIEKNYQPADIEARMSVVWEDSLAFKAGRPDRRDAVPFTIVIPPPNVTGSLHMGHALNNTLQDILCRFERMRGRDVLWQP
GTDHAGIATQMVVERQLMERQQPGRREMGREKFLERVWQWKAESGDTIINQLKRLGASCDWSRERFTMDEGLSKAVIKVF
VELHRDGLIYKDKRLVNWDTKLLTAISDLEVQQTEVKGSLWYLRYPIEGK-------TFSPEDPSS------FIVVATTR
PETMLGDTGVAVHPDDERYQKLIGKHVILPLVGRKVEIVADDYSDPEKGSGAVKVTPAHDFNDFEVGNRHGLRRISVLDK
EGCLDLLDNEDYLRDLPEGAAQFA--EEFNKVDRFVARKRIVERLESFGFVERIEPHTHMVPHGDRSNSVIEPYLTDQWY
VDAKTLAKPAIAAVRSGETSFVPKNWEKTYFEWMENIQPWCISRQLWWGHQIPAWYGPDGKVFVAETEEEAISHALGYYV
EQEVITAEQGREMLDRNKREGFITRDEDVLDTWFSSALWPFSTLGWPEDAPEVQRYYPTNALVTGFDIIFFWVARMMMMG
LHFMKE------VPFSTIYIHALVRDEKGAKMSKSKGNVIDPLHLIDEYGADALRFTLAAMAAQGRDIKLATSRVEGYRN
FATKLWNASRFAEMNHCAVPEGFEPAKAKETLNRWIAHESAHTTREVTEAIEAYRFNDAAGAIYRFVWNVYCDWYVELAK
PVLLGPDSPAKDETRAMVAWARDEILKLLHPFMPFITEELWEVTA----KRDGLLALAAWPHADFTDPKAEAEIGWVIDL
VTQIRSVRAEMNIPPATLTALVLAGASAETRERAPRWTDVIKRMARLSDISFADRAPDGAVQLLVRGEVAALPLKGVIDV
AAERTRLDKEIGKADADIKRAESKLANEKFVANAAEEVVEEEREKREAALARKAKLLEALERLKQA
>Mesorhizobium_loti_MAFF303099.faa
MLEKTYDAKTVEPKIAKVWEEADAFRAGAGAEEGAEAFTIVIPPPNVTGSLHMGHALNNTLQDILVRFERMRGKNVLWQP
GMDHAGIATQMVVERQLMEKQIH-RRDLTREQFIEKVWEWKAESGGTIFNQLKRLGASADWSRERFTMDEGLSKAVLEVF
VTLYKEGLIYKDKRLVNWDPRLLTAISDLEVEQHEVNGNLWHFRYPLEGE-------TFDPENPKT------FITVATTR
PETMLGDTAVAVHPDDERYRHLVGKNVVLPIVGRKIPVVADEYSDPEKGSGAVKITPAHDFNDFEVGKRHKLPAINILTV
EAAIKLKDNEDFLAGLDATPERQAVWDELDGLDRFVARKKIVELMEEGGFLEKVEPHRHAVPHGDRGGVPIEPFLTEQWY
ANAAELAKPAIASVREGRTNFVPKNWEKTYFDWMENIQPWCISRQLWWGHQIPAWYGPDGRVFVEKTEEEALSAAIEYYL
ALEGPWKAWVEDRLENFQPGEILTRDEDVLDTWFSSALWPFSTLGWPDQTPELKTYYQTDVLVTGFDIIFFWVARMMMMG
LHFMDE------EPFHTVYVHALVRDKNGAKMSKSKGNVIDPLDLIDEYGADALRFTLTVMAAQGRDVKLDPARIAGYRN
FGTKLWNATRFAEMNEVARNDDFWLNDAKLAVNRWILTELTRAARQITDGITSYRFNEAAGAAYRFVWNLFCDWYLELLK
PVFMGTDEAAKAESRACVAFVLDEIYKLLHPMMPFMTEELWAQTAGEGKERESLLCHAAWPSPDFEDDEAAADINWLVDL
VSGIRSVRSEMNVPPAAIAPLVVVGANGVTRERLVRQDSAIKRLARVGDISLADAAPKGSAQIVLNEATICLPLGSLIDL
AAEAARLQKELAKVTEEIARLHKKLSNERFVASAPAEIVEAEREKLAEYRDAQDKLAVALTRVRDA
>Sinorhizobium_meliloti_1021.faa
MLDKTYDSAAVEPKIAKAWDEADAFRAGVNAKPDAETFTIVIPPPNVTGSLHMGHALNNTLQDIMVRFERMRGKDVLWQP
GMDHAGIATQMVVERQLMERQLPSRRDMGREAFIERVWEWKAESGGLIFNQLKRLGASCDWSRERFTMDEGLSEAVIEVF
VSLYKEGLIYRDTRLVNWDPKLQTAISDIEVEPVEVNGHLWHLRYPLEEGVTYQHPVAFDEDGNATEWETRNYLVVATTR
PETMLGDTGVAVHPDDVRYKGIVGKHVILPIVGRRIPIVADEYPDPTTGTGAVKMTPAHDFNDFDVGKRQGLRQVNVLTA
DGRITIKNNEDFLEGLDHPAALHGAWDRLEGKDRFEARKLIVEMLEEAGLVDHIEPHKHMVPHGDRGGVPIEPRLTEQWY
VDAKTLAKPAIAAVKEGRTNFVPKNWEKTFFEWMENIQPWCISRQLWWGHQIPAWYGPDGQIFVERNEEEALHAAIQHYI
AHEGPMKAYVEDLLENFKPGEILTRDEDVLDTWFSSALWPFSTLGWPKETPELDKYYQTDVLVTGFDIIFFWVARMMMMG
LHFMKDADGTPVEPFHTVYVHALVRDKNGQKMSKSKGNVIDPLELIDEYGADALRFTLAIMAAQGRDVKLDPARIAGYRN
FGTKLWNATRFAEMNGAISSEGFIPEAASLTINRWILTELSRTIRDVSEAIEDYRFNEAAGALYRFVWNQFCDWYLELLK
PVFNGDDEAAKRESQACTAYVLDEIYKLLHPFMPFMTEELWEKTTGPGRERTTLLCHAEWPAAFYADDAAADEINWLIDL
VSGIRSVRAEMNVPPAAMAPLVIVGAKALTSERLDRHASAIKRLARVENIEHASVAPRGSAQIVVGEATACLPLGSLIDL
GAEKLRLEKAIAKVDVERERILGKLANEKFVANAKPELVEAERERLVELDLQRDSLGVALSRVSEA
>R_sullae_IS123T.faa
MLDKTYDSTAVEPKIAAKWDEADAFRAGANKKPGAETFTIVIPPPNVTGSLHMGHALNNTLQDIMIRFERMRGKDVLWQP
GMDHAGIATQMVVERQLMERQLPGRREMGRDAFVEKVWEWKAESGGLIFNQLKRLGASCDWSRERFTMDDGLSEAVLEVF
VTLYKEGLIYKDKRLVNWDPRLLTAISDMEVEQVEVKGNLWHLRYPLEEGVTYQHPVAFDEEGKPTEFETRDYLVVATTR
PETMLGDTGVAVNPEDERYKPIIGKHVILPIVGRKIPIVADNYADPTAGTGAVKVTPAHDFNDFDVAKRTGLRAINVLNT
DASVTIKDNEDFLEGLDHPAALHGAWDRLEGQDRFTARKIIVEIFEEAGLLDKIEPHLHTVPHGDRGGVPIEPRLTEQWW
VDNKTLAKPAIASVREGRTKFVPKNWENTYFQWMENIQPWCISRQLWWGHQIPAWYGPDGQVFVEKTEEEALQAAIQHYL
SHEGPMKAYVEDLLENFKPGEILTRDEDVLDTWFSSALWPFSTLGWPEKTPELARYYPTNVLVTGFDIIPFWVVRMMQMG
LHFMKDEDGNAIEPFHTVYIHALVRDKNGQKMSKSKGNVIDPLELMDEYGADALRFTLAIMAAQGRDVKLDPARIAGYRN
FGTKLWNATRFAEMNGAKSDPNFVPEATGLTINRWILTELARTERDVTEAIESYRFNDAAAALYRFVWNQVCDWYLELLK
PVFSGEDEGATKEAQACSAYVLEEIYKLLHPFMPFMTEELWAHTAGEGVERDTLICHAEWPAPFYADNAAADEINWLIDL
VSGIRSVRAEMNVPPAATAPLVVVKANNLTRERLARHEAAIKRLARVDAVSLADSAPRGAAQIVIAEATACLPLGSLIDL
SVEKARLEKAIAKTEGEIARINGKLSNDKFVANANPDVVEAERERLAEFQSQIASLKVALSRVVEA
>Rhizobium_sullae_WSM1592.faa
MLDKTYDSTAVEPKIAAKWDEADAFRAGANKKPGAETFTIVIPPPNVTGSLHMGHALNNTLQDIMIRFERMRGKDVLWQP
GMDHAGIATQMVVERQLMERQLPGRREMGRDAFVEKVWEWKAESGGLIFNQLKRLGASCDWSRERFTMDDGLSEAVLEVF
VTLYKEGLIYKDKRLVNWDPRLLTAISDMEVEQVEVKGNLWHLRYPLEEGVTYQHPVAFDEEGKPTEFETRDYLVVATTR
PETMLGDTGVAVNPEDERYKPIIGKHVILPIVGRKIPIVADNYADPTAGTGAVKVTPAHDFNDFDVAKRTGLRAINVLNT
DASVTIKDNEDFLEGLDHPAALHGAWDRLEGQDRFTARKIIVEIFEEAGLLDKIEPHIHTVPHGDRGGVPIEPRLTEQWW
VDNKTLAKPAIASVREGRTKFVPKNWENTYFQWMENIQPWCISRQLWWGHQIPAWYGPDGQVFVEKTEEEALQAAIQHYL
SHEGPMKAYVEDLLENFKPGEILTRDEDVLDTWFSSALWPFSTLGWPEKTPELARYYPTNVLVTGFDIIPFWVVRMMQMG
LHFMKDEDGNPIEPFHTVYIHALVRDKNGQKMSKSKGNVIDPLELMDEYGADALRFTLAIMAAQGRDVKLDPARIAGYRN
FGTKLWNATRFAEMNGAKSDPNFVPEATGLTINRWILTELARTERDVTEAIESYRFNDAAAALYRFVWNQVCDWYLELLK
PVFSGEDEGATKEAQACSAYVLEEIYKLLHPFMPFMTEELWAHTAGEGVERDTLICHAEWPAPFYADNAAADEINWLIDL
VSGIRSVRAEMNVPPAATAPLVVVKANNLTRERLARHEAAIKRLARVDAVSLADSAPRGAAQIVIAEATACLPLGSLIDL
SVEKARLEKAIAKTEGEIARINGKLSNEKFVANANPDVVEAERERLAEFQSQIASLKVALSRVVEA
>Rhizobium_etli_CFN42.faa
MLDKTYDSAAVEPKIAAKWDEADAFRAGANAKPGAETFTIVIPPPNVTGSLHMGHALNNTLQDIMVRFERMRGKDVLWQP
GMDHAGIATQMVVERKLMEQQLPGRREMGREAFIDKIWEWKAESGGLIFNQLKRLGASCDWSRERFTMDEGLSQAVLEVF
VTLYKEGLIYKDKRLVNWDPKLLTAISDMEVEQHEVKGHLWHLRYPLEPGVTYQYPIAFDEEGKPTQFETRDYIVVATTR
PETMLGDTGVAVNPEDERYKPIIGKHVILPIVGRRIPIVADSYADPTAGTGAVKITPAHDFNDFEVGKRAKLRAINVMNI
DGTIAIKDNEDFLEGLDNPAALHGAWDRLEGQDRFYARKVIVEILEEAGLVDKIEPHKHVVPHGDRGGVPIEPRLTEQWF
VDNKTLGQPALESVREGRTRFIPRNWENTYFNWLENIEPWCISRQLWWGHRIPAWYGPDGQVFVEKTEEEALQAAIQHYL
SHEGPMKAYVEDLLENFKPGEILTRDEDVLDTWFSSALWPFSTLGWPDETPELARYYPTNVLVTGFDIIPFWVVRMMQMG
LHFMKDENGDPVEPFHTIYIHALVRDKNGQKMSKSKGNVIDPLELIDEYGADALRFTLAIMAAQGRDVKLDPARIAGYRN
FGTKLWNATRFAEMNGAKSDPHFVPEAAELTINRWILTELARTERDVTEALEAFRFNDAAGALYRFVWNEVCDWYLELLK
PVFSGDDEGAKAEAQACSAYILEEIYKLLHPFMPFMTEELWAHTAGEGKERDTLVCHAEWPAPSYADDAAADEINWLIDL
VSGIRSVRAEMNVPPSATAPLVVVKANNLTRERLFRHDAAIKRLARVEAISLADDAPKGAAQIVVAEATVCLPLGNLIDL
AAEKARLEKAIAKMDGEIARINGKLSNEKFVANANPEVVEAERERLDELKGQIASLKTALSRVSEA
>Rhizobium_leguminosarum_bv._viciae_3841.faa
MLDKTYDSAAVEPKIAAIWDEADAFRAGANARPGAETFTIVIPPPNVTGSLHMGHALNNTLQDILVRFERMRGKDVLWQP
GMDHAGIATQMVVERKLMEQQLPGRRDMGREAFIDKVWEWKAESGGLIFNQLKRLGASCDWSRERFTMDEGLSKAVLEVF
VTLYKEGLIYKDKRLVNWDPKLLTAISDIEVEQHEVKGNLWHLRYPLEKGVTYQYPIAFDEEGKPTEFETRDYVVVATTR
PETMLGDTGVAVNPKDERYQGIVGKHVILPIVGRRIPIVADDYADPAAGTGAVKITPAHDFNDFDVGKRAGLRVINIMNG
DGTITIKDNEDFLEGLGNPAALHGAWDRLEGQDRFYARKVIVEIFEEAGLVDKIEPHKHMVPHGDRGGVPIEPRLTEQWY
VDAKTLAEPAIASVREGRTRMVPKSWDKTYYEWMENIQPWCISRQLWWGHQIPAWYGPDGQVFVEKTEEEALQAAIQHYL
SHEGPMKAYVEDLLENFKPGEILTRDEDVLDTWFSSALWPFSTLGWPDETPELARYYPTNVLVTGFDIIFFWVARMMMMG
LHFMKDEDGEPVEPFQTVYVHALVRDKNGQKMSKSKGNVIDPLELIDEYGADALRFTLAIMAAQGRDVKLDPARIAGYRN
FGTKLWNATRFAEMNGAKSDPHFVPEAAELTINRWILTELARTERDVTEALEAFRFNDAAGALYRFVWNEVCDWYLELLK
PVFNGEDEGAKAEAQACSAYILEEIYKLLHPFMPFMTEELWAHTAGEGKERDTLVCHADWPAPSYADDGAADEINWLIDL
VSGIRSVRAEMNVPPSATAPLVVVKANNLTRERLFRHDAAIKRLARVEAISLADDAPKGAAQIVIAEATICLPLGKLIDL
SAEKARLEKAIAKMEGEISRIDGKLSNEKFVANANPEVVEAERDRLEELKGQIASLGIALSRVSEA
