# Supplementary material for: Draft Genome Sequence of the Nitrogen-Fixing Rhizobium sullae Type Strain IS123T Focusing on the Key Genes for Symbiosis with its Host Hedysarum coronarium L
Source: Front Microbiol. 2017 Jul 26;8:1348. doi: 10.3389/fmicb.2017.01348 (PMC5526965; doi:10.3389/fmicb.2017.01348)
Supplement: Supplementary file 7 [file DataSheet7.ZIP › Core genees analysis/Core_Genes_Alignment/TIGR00435.aln-gb.fa]

>Bradyrhizobium_japonicum_USDA110.faa
M----LRLYDTLTKEKRTFVPLDANNVRMYVCGPTVYDFAHIGNARPVIVFDVLFRLLRHLYGEAHVKYVRNITDVDDKI
NDRAARDFPGLPLNEAIREVTEQTGKQFHADVDALGALRPSVEPRATEHIMREIIERLVAGGFAYVAEDHVLFSPQAMNA
YGALSNRSLDEMVAGARVDVAPYKKGSTDFVLWKPSKPGEPSWPSPAGQGRPGWHIECSAMAWKHLGEYFDIHGGGIDLV
FPHHENEVAQTCCAFHRERMANYWMHNGFLQVESEKMSKSLGNFITIHELLA-------DWPGEVLRLNMLKTHYRSPID
WTMKSLEESAKTLDDWYRVAAPGRPAASVVEPLLDDLNTSLAIAALHGLR-SALAGSLRLLGKASGVDAGEVERLISERT
AARGRKDFKESDRIRDQLAAMGVAIKDSKEG------TTWEFSR
>Mesorhizobium_loti_MAFF303099.faa
MSDASLRLYNTLTRAKTDFVPIDALNVRMYVCGPTVYDFAHIGNARPVIVFDVLFRLLRHLYGQAHVTYVRNITDVDDKI
NARALRDFGSLSLNEAIRRVTEKTADQFHRDVATLGCLEPTVEPRATEFVMITLIQSLIKRGHAYAAAGEVLFDTASMPD
YGQLSKRNLDEQQAGARVAVDAHKKNPGDFVLWKLSSPEEPGWQSPWGRGRPGWHIECSAMSAAYLGEVFDIHGGGLDLI
FPHHENEIAQSRCAHGTSVMANVWMHNGFLQVEGQKMSKSLGNFYSIHELLETETFGGRSWPGEVLRLAMLMTHYREPID
FSVRKLEEAENTLRKWKRAADAGQLPVEVIDALSDDLATYAAFQVLTQLAGAALKASLLFLGDIDE---DGVAKAIANRL
ALIAAKNWTEADRIRDELLAQGVQLKDGKDPVTGERITTWEVKR
>Rhizobium_etli_CFN42.faa
MGRTPLKLYNTLTREKSAFKPIDAENVRMYVCGPTVYDFAHIGNARPVIVFDVLFRLLRHVYGEDHVTYARNITDVDDKI
NARALRDHPGLPLNEAIRAVTEKTETQFHADVAELGCLEPSVEPRATDNIMIQIIEKLIGNGHAYVAAGEVLFDTKSMAD
YGELSKRPLDEQQAGARVAVDAHKKNPGDFVLWKLSSHNEPGWESPWGRGRPGWHIECSAMSRRYLGDIFDIHGGGLDLI
FPHHENEIAQSRCAHGTEVMANVWMHNGFVQVEGRKMSKSEGNFVTIHDLLHTETFGGRKWPGEVLRLAMLMTHYREPID
FSIKRLEEAERLLAKWPTAEADAAPDESVLNALADDLNTVAAVQALHALAQAVFAASAVLLGEIDEAFAAAVDALVAMRL
EVLKAKNFVEADRIRDELGAKGIQLKDGKDPETGERVTTWEVKR
>Rhizobium_leguminosarum_bv._viciae_3841.faa
MDATPLKLYNTLTREKSVFSPIDPNNVRMYVCGPTVYDFAHIGNARPVIVFDVLFRLLRYVYGEDHVTYARNITDVDDKI
NARALRDHPGLPLNDAIRAVTEKTETQFHADVAELGCLEPNFEPRATDNIMTEIIEKLIGNGHAYVASGEVLFDTKSMAD
YGQLSKRPLDEQQAGARIAVDAHKKNPGDFVLWKLSSHNEPGWESPWGRGRPGWHIECSAMSKRYLGDVFDIHGGGLDLI
FPHHENEIAQSRCAHGTEVMANVWMHNGFLQVEGRKMSKSEGNFVTIHELLQTETFGGRKWPGQVLRLAMLMTHYREPID
FSIKRLEEAERLLAKWPAAEADAAPDESVLNALSDDLNTVAAVQALHALAQAVFAATADLLGEIDEAVASAVDALVAMRL
EMLKAKNFTEADKIRDELTAKGIQLKDGKDAVTGERVTTWEVKR
>R_sullae_IS123T.faa
MAGQPIKLYNTLTREETVFKPIDPQNVRMYVCGPTVYDYAHIGNARPAIIFDVLFRLLRHVYGAEHVTYARNITDVDDKI
NMRALRDHPGLPLNEAIRLVTEKTETQYLEDAKALGCLDPTIQPRATENIMVEIIGKLIAKGHAYQAEGEVLFDTKSMAD
YGALSKRNLDEQQAGARVAVDAHKKNPGDFVLWKLSSHNEPGWESPWGRGRPGWHIECSAMSERYLGEVFDIHGGGLDLI
FPHHENEIAQSRCAHGTEVMANVWMHNGFLQVEGRKMSKSEGNFVTIYELLHTERFGGRKWPGEVLRLAMLMTHYREPID
FSIKRLEEAERLLAKWPVADADAVPDESVLNALADDLNTVAAVQALHALAQAAFAASAALLGEVDEAVAAEIDRRVRARL
ELLKAKNFAEADKIRETLLAEGIQLKDGKDAATGKRVTTWEVKR
>Rhizobium_sullae_WSM1592.faa
MAGQPIKLYNTLTREETVFKPIDPQNVRMYVCGPTVYDYAHIGNARPAIIFDVLFRLLRHVYGAEHVTYARNITDVDDKI
NMRALRDHPGLPLNEAIRLVTEKTETQYLEDAKALGCLDPTIQPRATENIMVEIIGKLIAKGHAYQAEGEVLFDTKSMAD
YGALSKRNLDEQQAGARVAVDAHKKNPGDFVLWKLSSHNEPGWESPWGRGRPGWHIECSAMSERYLGEVFDIHGGGLDLI
FPHHENEIAQSRCAHGTEVMANVWMHNGFLQVEGRKMSKSEGNFVTIYELLHTERFGGRKWPGEVLRLAMLMTHYREPID
FSIKRLEEAERLLAKWPVADADAVPDESVLNALADDLNTVAAVQALHALAQAAFAASAALLGEVDEAVAAEIDRRVRARL
ELLKAKNFAEADKIRETLLAEGIQLKDGKDAATGKRVTTWEVKR
>Sinorhizobium_meliloti_1021.faa
MGGMPLKLYNTLTREKADFRPIDPQNVRMYVCGPTVYDYAHIGNARPIIVFDVLFRLLRHVYGADHVTYARNITDVDDKI
NARALRDYPGLPLNEAIRHVTEKTETQFLEDATVLGCLDPTVQPRATENIMIEIIEKLIAKGHAYEAEGEVLFDTRSMDD
YGQLSKRNLDEQQAGARVAVEAHKKNPGDFVLWKLSAEHEPGWDSPWGRGRPGWHIECSAMSGRYLGDVFDIHGGGIDLI
FPHHENEIAQSRCAHGTEVMANVWMHNGFLQVEGRKMSKSEGNFITIYELLHTEKFGGRKWPGEVLRLAMLMTHYREPID
FSIKRLEEAEHLLSKWPVYGDAGEADPAVVTALADDLNTVAAIQALHALAQGTFAASAALLGELDEAVVHEIDGRVRERL
ELLKAKNYAEADGIRADLLARGIQLKDGKDPETGERVTTWEVKR
