# Supplementary material for: Draft Genome Sequence of the Nitrogen-Fixing Rhizobium sullae Type Strain IS123T Focusing on the Key Genes for Symbiosis with its Host Hedysarum coronarium L
Source: Front Microbiol. 2017 Jul 26;8:1348. doi: 10.3389/fmicb.2017.01348 (PMC5526965; doi:10.3389/fmicb.2017.01348)
Supplement: Supplementary file 7 [file DataSheet7.ZIP › Core genees analysis/Core_Genes_Alignment/TIGR00442.aln-gb.fa]

>Bradyrhizobium_japonicum_USDA110.faa
MAEKPKKPQKLKARLPRGLEDRDPAAIRATREMVEKIRAVYELYGFEPVETPAMEYTDALGKFLPDQDRPNEGVFSFQDD
DEQWISLRYDLTAPLARYVGERYDGLVLPYRSYRVGYVFRNEKPGPGRFRQFMQFDADTVGSATPAADAEICMMAADTME
ALGVQRGQYVVKVNNRKVLDGVLEAIGLAGDENAARRLTVLRAIDKLDKFPADEVRKLLGPGREEGKGDFTKGANLSAAE
ADVVLAIPRDDWKEAIAAAEAYLGQAGVSELEEIAKLVMASGYGADRIKIDPSVVRGLEYYTGPVYEVELLLDTKDEKGR
PVRFGSVGGGGRYDGLVSRFRGEPVPATGFSIGVSRLQAALTLLGKLDTRPEFGPVVVTVFDRD--RVADYQKMVASLRT
AGIRAELYLGNPKNMGNQLKYADRRNSPCVIIQGSDEKARGELQIKDLIEGAKAAAAIASNQEWRESRPAQFSCAEADLV
AKVREVLARHDVSW---
>Mesorhizobium_loti_MAFF303099.faa
MADKSEKT---KARLPRGFADRSAEDIRAVEKMMATIRSVYELYGFEPADQPLIEYTDALGKFLPDQDRPNEGVFSFQDD
DEQWLSLRYDLTAPTARFVAENYERLPKPYRSYRSGWVFRNEKPGPGRFRQFMQFDADTIGTPGVAADAEMAMMMADVME
ALGIKRGDYVIRVNNRKVLDGVLEAIGLGGEENIGRRLTVLRAIDKLDKLGPEGVKLLLGPGRKEGEGDFAKGAGLNNGQ
AEAVLQA----ARNAQAAQDSVVYQEGVGELATIEALVRAAGYGEDRIAMDRSVVRGLEYYTGPVFEAELLAEIPNEDGQ
IVRFGSVGGGGRYDGLVSRFRGEPVPATGFSIGVSRLMTALKNLGKLDNADVIAPVVVLVMDKDTESLGRYQKMVSELRA
AGIRSEMYLGG-AGMKAQLKYADRRGCPVAIIQGGDERAKGELQIKDLIEGARMSAEITDNAEWRAARPAQVTVAESELV
AEVKKILAAQAEERAR-
>R_sullae_IS123T.faa
MNDKQKKPQKLKARLPRGFIDRSAADIRAVNEMTAKIREVYEHYGFDPVETPLFEYTDALGKFLPDSDRPNEGVFSLQDD
DDQWMSLRYDLTAPLARHVAENFNEIQLPYRTYRAGYVFRNEKPGPGRFRQFMQFDADTVGAPGVQADAEMCMMMADTLE
ALGIKRGDYVIRVNNRKVLDGLMEKIEVS---DPLQKLAVLRALDKHDKFGADGVIQLLGTGRKDESGDFTKGAGLAQTQ
IGLIIPFGLTPADQSRSRVRPLIGNAGIEELELMLALFEQAGYGPDRIAINTTIIRGLEYYTGPVYEAELLFDVTNEKGE
KIVFGSVGGGGRYDGLVSRFMGQPVPATGFSIGVSRLMTALKNLGNLGQSEVIEPVLVTVMDGDVESMGRYQRMTQELRA
AGIRAEMYQGNWKKFGNQLKYADRRGCPIAIIQGGDERAEGVVQIKDLIEGKRLSGEIEDNASWREARVAQETAAEADLV
AKVKEILAAQTEDRARA
>Rhizobium_sullae_WSM1592.faa
MNDKQKKPQKLKARLPRGFIDRSAADIRAVNEMTAKIREVYEHYGFDPVETPLFEYTDALGKFLPDSDRPNEGVFSLQDD
DDQWMSLRYDLTAPLARHVAENFNEIQLPYRTYRAGYVFRNEKPGPGRFRQFMQFDADTVGAPGVQADAEMCMMMADTLE
ALGIKRGDYVIRVNNRKVLDGLMEKIEVS---DPLQKLAVLRALDKHDKFGADGVIQLLGTGRKDESGDFTKGAGLAQTQ
IGLIIPFGLTPADQSRSRVRPLIGNAGIEELELMLALFEQAGYGPDRIAINTTIIRGLEYYTGPVYEAELLFDVTNEKGE
KIVFGSVGGGGRYDGLVSRFMGQPVPATGFSIGVSRLMTALKNLGKLGQSEVIEPVLVTVMDGDVESMGRYQRMTQELRA
AGIRAEMYQGNWKKFGNQLKYADRRGCPIAIIQGGDERAEGVVQIKDLIEGKRLSGEIEDNASWREARVAQETAAEADLV
AKVKEILAAQTEDRARA
>Sinorhizobium_meliloti_1021.faa
MNEKQKKTQKLRARLPRGFVDRSAADIRAVDEMIAKIREVYERYGFDPVETPLFEYTDALGKFLPDSDRPNEGVFSLTDD
DDQWLSLRYDLTAPLARHVAENFNEIQLPYRTYRAGYVFRNEKPGPGRFRQFMQFDADTVGAAGVQADAEMCMMMADTME
ALGIARGDYVIRVNNRKVLDGVLEAIGLGGVEQTNTRLTVLRAIDKLDKFGPEGVRLLLGEGRKDESGDFTKGAGLNEEQ
IGKILFFGITDYARSADELAALVGAEGVNELNTIRGLVLSAGYEADRIKIDPSVVRGLEYYTGPVFEAELQFAVTNEKGE
KVVFGSVGGGGRYDGLVSRFMGQPVPATGFSIGVSRLMTALKNLGKLGAEQVTAPVVVCVMDRDIESMGRYQRFVQDLRH
AGIRAEMYQGNKKNFGDQLKYADRRGSPIAVIQGGDERASGVVQIKDLIEGKRLSGEIEDNVAWREARVAQVSVPEGELV
AKVRQILAEQAEDRKRA
>Rhizobium_etli_CFN42.faa
MNDKQKKPQKLKARLPRGFVDRAAGDIRAVNEMTAKIREVYEHYGFDPVETPLFEYTDALGKFLPDSDRPNEGVFSLQDD
DEQWMSLRYDLTAPLARHVAENFNEIHLPYRTYRAGYVFRNEKPGPGRFRQFMQFDADTVGAPGVQADAEMCMMMADTLE
ALGIKRGDYVIRVNNRKVLDGVLEAIGLGGDDKAGQRLNVLRAIDKLDKFGPEGVALLLGPGRKDESGDFTKGAGLNQEQ
IDKVLFFGIKDYAESAGRLAELVGAEGVEELNFIGALVASAGYGSDRIKIDPSVVRGLEYYTGPVYEAELLFDVTNEKGE
KVVFGSVGGGGRYDGLVSRFMGQPVPATGFSIGVSRLMTALKNLGKLGASEVIEPVLVTVMDGDVEAMGRYQKMTQDLRA
AGIRAEMFQGNWKKFGNQLKYADRRGCPVAIIQGGDERAEGVVQIKDLIEGKRLAGEIEDNASWREARVAQETVPEADLV
AKVREILAAHAGDRKRA
>Rhizobium_leguminosarum_bv._viciae_3841.faa
MNDKQKKPQKLKARLPRGFVDRTAGDIRAVNEMTAKIREVYEHYGFDPLETPLFEYTDALGKFLPDSDRPNEGVFSLQDD
DEQWMSLRYDLTAPLARHVAENFNEIQLPYRTYRAGYVFRNEKPGPGRFRQFMQFDADTVGAPGVQADAEMCMMMADTLE
ALGIKRGDYVIRVNNRKVLDGVLEAIGLGGDDKAGQRLNVLRAIDKLDKFGPEGVALLLGPGRKDESGDFTKGAGLDKEQ
IDKVLFFGITDYGESAVRLAELVGGEGVEELNFIGALVTSAGYGPDRIKIDPSVVRGLEYYTGPVYEAELTFDVTNEKGE
KVVFGSVGGGGRYDGLVSRFMGQPVPATGFSIGVSRLMTALKNLGKLGASEVIEPVLVTVMDGDVEAMGRYQKMTQELRA
AGIRAEMFQGNWKKFGNQLKYADRRGCPVAIIQGGDERATSVVQIKDLIEGKRLSGEIEDNASWREARVAQETAPEADLV
AKVREILAAQAEDRKRA
