# Supplementary material for: Draft Genome Sequence of the Nitrogen-Fixing Rhizobium sullae Type Strain IS123T Focusing on the Key Genes for Symbiosis with its Host Hedysarum coronarium L
Source: Front Microbiol. 2017 Jul 26;8:1348. doi: 10.3389/fmicb.2017.01348 (PMC5526965; doi:10.3389/fmicb.2017.01348)
Supplement: Supplementary file 7 [file DataSheet7.ZIP › Core genees analysis/Core_Genes_Alignment/TIGR00459.aln-gb.fa]

>Bradyrhizobium_japonicum_USDA110.faa
MHRYRSHTCGALRESNIGETIRLSGWVHRVRDHGGVLFIDLRDHYGLTQCVVDPDSPAFSLAEKLRSEFVIKMDGKVRRR
PEGTDNDDLPTGKIEIYVSEIEVLGPAGDLPLPVFGDQEYPEDIRLKYRFLDLRREKLHQNIMTRVEIIKSMRRRMEGQG
FFEFNTPILTASSPEGARDFLVPSRIHPGKFYALPQAPQQYKQLLMMSGFDRYFQIAPCFRDEDPRADRLPGEFYQLDVE
MSFVTQEDVFAAMEPVITGVFEEFAKGKPVSKNWRRIPFAEALRKYGSDKPDLRNPIEMQEVSEHFRGSGFKVFARML-E
DPKNQVWAIPAPGGGSRAFCDRMNSWAQGEGQPGLGYIMWREGGE---GAGPLANNIGPERTAAIRAQIGVKEGDAAFFV
AGDPDKFWKFSGLARNKVGEELNLTDKERFELAWIVDFPMYEYNEDDKKVDFSHNPFSMPQGGLEALKGQDPLTIKAFQY
DITCNGYEIASGGIRNHVPEAMVKAFEIAGYGEQEVVDRFGGMYRAFQYGAPPHGGMAAGVDRIVMLLCGTTNLREISLF
PMNQQAMDLLMGAPSEATTKQLRELHVRVNLPQK
>Mesorhizobium_loti_MAFF303099.faa
MHRYRSHTCAQLRKSDVGSSVRLSGWVHRVRDHGGLLFIDLRDHYGLTQIVADPDSPAFKVAETVRGEWVIRVDGEVKAR
LSETVNANLPTGEIEIFAREIEVLSAAKELPLPVFGEPDYPEDIRLKYRFLDLRRDTLHKNIVARTKIIAEMRKRMGDVG
FTEFSTPILTASSPEGARDFLVPSRIHPGTFYALPQAPQQYKQLIMVSGFDRYFQIAPCFRDEDPRADRLPGEFYQLDLE
MSFVEQDDVLNTMEPVLRGVFETFANGKPVTQKFQRIPYDVAMRKYGSDKPDLRNPIEMQAVSDHFRDSGFKVFANILAN
DPKAEVWGIPAKTGGSRAFCDRMNSWAQGEGQPGLGYIFWRKEGDKLEGAGPLAKNIGEERTEAIRQQLGLADGDAAFFV
AGDPKKFVSFAGAARTRAGEELNLVDRERFELCWIVDFPFFEWNEEEKKIDFAHNPFSMPQGGIDALNGEDLLGIKAFQY
DMVCNGFEIASGGIRNHLPETMVKAFETVGLDRATVEERFGGLYRAFQYGAPPHGGMAAGIDRVVMLLVGAKNLREVTMF
PMNQQAYDLLMNAPSEASPQQLRELALRVAPTKK
>Sinorhizobium_meliloti_1021.faa
MHRYRSHTCAALRKSDVGSTVRLSGWVHRVRDHGGVLFIDLRDHYGMTQVVADPDSPAFKTAETVRGEWVIRVDGAVKAR
TDDTVNKNMPTGEVELYAREIEVLSAAKELPLPVFGEPDYPEDVRLKYRFLDLRRETLHKNIVRRTEIIAAMRRRMGDIG
FTEYTTPILTASSPEGARDFLVPSRIHPGNFYALPQAPQQYKQLLMVAGFDRYFQIAPCFRDEDPRADRLPGEFYQLDLE
MSFVEQEDVWDAMEPMIRAIFSDFAGGKPVTDKFPRIPYDTAIRKYGSDKPDLRNPIEMQEVTEHFAGSGFKVFANMIAS
NPKVEIWAIPAKTGGSRAFCDRMNAWAQSQGQPGLGYIFWRKEGEKLEGAGPLAKNIGEERTDAIRTQLGLEDGDACFFV
AGEPAKFYKFAGEARTRAGEELNLVDRDRYELCWIVDFPFYEWNEEEKRVDFAHNPFSMPQGGLTALSSDDLLSIKAFQY
DMVCNGFEIASGSIRNQSPELMVKAFENVGLSQADVEERFGGLYRAFQYGAPPHGGMAFGIDRIVMLLVGAKNLREISLF
PMNQQAQDLLMGAPSQATPAQLRELSIRPIPQKK
>R_sullae_IS123T.faa
MHRYRSHTCAALRKADVGSNVRISGWVHRVRDHGGLLFIDLRDHYGITQVVADPDSPAFKMAETVRGEWVIRIDGLVKAR
TEDTVNKAMATGEIELYAQEIEVLSAAKELPLPVFGEPDYPEDVRLKYRFLDLRRETLHKNIVKRTQVISAMRREMGNIG
FTEYSTPILTASSPEGARDFLVPSRIHPGTFYALPQAPQLYKQLLMVAGFDRYFQIAPCFRDEDPRADRLPGEFYQLDLE
MSFVTQEDVWNATGPLMTKVFEEFAEGKPVTQEWPRIPYDEAIRKYGSDKPDLRNPIVMEAVTEHFAGSGFKVFANMIAS
NPKVQVWAIPAKTGGSRAFCDRMNAWAQSQGQPGLGYIFWRKEGDKLEGAGPLAKNIGEERTDAIRTQLGLDDGDACFFV
AGEPDKFYKFAGEARNRAADELNLIDRDRFELCWIVDFPFFEWNEEEKRVDFAHNPFSMPQGGLEALQNQDPLTIKAFQY
DAVCNGFEIASGSIRNQSPELMVAAFEKVGLSQQDVEDRFGGLYRAFQYGAPPHGGAAFGIDRIVMLLVGAKNLREVTLF
PMNQQAQDLLMGAPSPATPTQLRELAIRPIPPIK
>Rhizobium_sullae_WSM1592.faa
MHRYRSHTCAALRKADVGSNVRISGWVHRVRDHGGLLFIDLRDHYGITQVVADPDSPAFKMAETVRGEWVIRIDGLVKAR
TEDTVNKAMATGEIELYAQEIEVLSAAKELPLPVFGEPDYPEDVRLKYRFLDLRRETLHKNIVKRTQVISAMRREMGNIG
FTEYSTPILTASSPEGARDFLVPSRIHPGTFYALPQAPQLYKQLLMVAGFDRYFQIAPCFRDEDPRADRLPGEFYQLDLE
MSFVTQEDVWNATGPLMTKVFEEFAEGKPVTKEWPRIPYDEAIRKYGSDKPDLRNPIVMEAVTEHFAGSGFKVFANMIAS
NPKVQVWAIPAKTGGSRAFCDRMNAWAQSQGQPGLGYIFWRKEGDKLEGAGPLAKNIGEERTDAIRTQLGLDDGDACFFV
AGEPDKFYKFAGEARNRAADELNLIDRDRFELCWIVDFPFFEWNEEEKRVDFAHNPFSMPQGGLEALQNQDPLTIKAFQY
DAVCNGFEIASGSIRNQSPELMVAAFEKVGLSQQDVEDRFGGLYRAFQYGAPPHGGAAFGIDRIVMLLVGAKNLREVTLF
PMNQQAQDLLMGAPSPATPTQLRELAIRPIPPIK
>Rhizobium_etli_CFN42.faa
MHRYRSHTCAALRKTDVGSTVRIAGWVHRVRDHGGVLFIDLRDHYGITQVVADPDSPAFKMAETVRGEWVIRIDGLVKAR
TEDTVNKTMATGEIELYAQEIEVLSAAKELPLPVFGEPEYPEDVRLKYRFLDLRRETLHKNIVKRTQVISAMRREMGSAG
FTEYTTPILTASSPEGARDFLVPSRIHPGTFYALPQAPQQYKQLLMVAGFDRYFQIAPCFRDEDPRADRLPGEFYQLDLE
MSFVTQEDVWNTMGPLMTKVFEEFAEGKPVTKEWPRIPYDEAIRKYGSDKPDLRNPIVMEAVTEHFAGSGFKVFAGMIAS
NPKVQVWAIPAKTGGSRAFCDRMNAWAQSQGQPGLGYIFWRKEGDKLEGAGPLAKNIGEERTDAIRTQLGLDDGDACFFV
AGEPEKFYKFAGEARTKAGEELNLVDRDRFELCWIVDFPFFEWNDEEKKVDFAHNPFSMPQGGLDALQNQDPLTIKAFQY
DAVCNGFEIASGSIRNQSPETMVAAFEKVGLSQQDVEDRFGGLYRAFQYGAPPHGGAAFGIDRIIMLLVGAKNLREISLF
PMNQQAQDLLMGAPSPATLTQLRELAIRPIPPVK
>Rhizobium_leguminosarum_bv._viciae_3841.faa
MHRYRSHTCAALRKSDVGSTVRISGWVHRVRDHGGVLFIDLRDHYGITQVVADPDSPAFQMAETVRGEWVIRIDGLVKAR
TEDTVNKTMATGEIELYAQEIEVLSAAKELPLPVFGEPDYPEDVRLKYRFLDLRRETLHRNIVKRTQVISAMRREMGNVG
FTEYTTPILTASSPEGARDFLVPSRIHPGTFYALPQAPQQYKQLLMVAGFDRYFQIAPCFRDEDPRADRLPGEFYQLDLE
MSFVTQEDVWNTMGPLMTSIFEEFAEGKPVTKEWPRIPYDEAIRKYGSDKPDLRNPIVMQAVTEHFAGSGFKVFAGMIAS
NPKVEIWAIPAKTGGSRAFCDRMNAWAQSTGQPGLGYIFWRKEGDKLEGAGPLAKNIGEERTDAIRTQLGLDDGDACFFV
AGDPAKFYKFAGEARTKAGEELNLVDRDRFELCWIVDFPFFEWSEEDKKVDFAHNPFSMPQGGLDALQNQDPLTIKAFQY
DAVCNGFEIASGSIRNQSPETMVAAFEKVGLSQQDVEDRFGGLYRAFQYGAPPHGGAAFGIDRIVMLLVGAKNLREISLF
PMNQQAQDLLMGAPSPAAPTQLRELSIRPIPPVK
