# Supplementary material for: Draft Genome Sequence of the Nitrogen-Fixing Rhizobium sullae Type Strain IS123T Focusing on the Key Genes for Symbiosis with its Host Hedysarum coronarium L
Source: Front Microbiol. 2017 Jul 26;8:1348. doi: 10.3389/fmicb.2017.01348 (PMC5526965; doi:10.3389/fmicb.2017.01348)
Supplement: Supplementary file 7 [file DataSheet7.ZIP › Core genees analysis/Core_Genes_Alignment/TIGR00472.aln-gb.fa]

>Bradyrhizobium_japonicum_USDA110.faa
MKFTLSWLKDHLETDEPLDRLAEKLTMIGLEVENIEDKAALKPFTIARVISAEQHPNADRLRVCMVDTGDGPVQVVCGAP
NARAGLVSVFSAPGTYIPGKDITLGVGTIRGVESRGMLCSAAELQISNDHDGIMELPADAPIGAAYAEWAALGDPVVEIN
LTPNRQDCTGVHGIARDLAAADMGKFKDPTIKPVKGEFPCPVKVTV--EDATLCPGFALRLVRGVKNGPSPEWLQKRLTA
IGLRPINALVDITNFMTYDRARPLHVFDARKVKGNLVVRRARDGETLLALDGRTYNLDPATCVIADEHGVESLAGIMGGE
ASGCDENTTDVLIESALWNEINIAQTGRKLGINSDARYRFERGVDPAFMVPGLELATKLVMEMCGGAPSENVVVGKAFGD
DRVIDFPVTEVKRLSGIEVPQPEMKRILTHLGFMMAGPGPVVKVAVPSWRTDVHGKADIVEEIVRIYGVDKVPMTPFERG
DDARKPVLTPLQLRTRRARRALASRGIIEAVTWSFITKSAAKLFGGGQRELEVANPIASDLSDMRPTLLAGLIAAAQANA
DRGFGDVALFEVGQVFKGDRPQDQFMAASGVRRGFASSEGLGRHWS-----GSVQADLFDAKADALAVLAAAGAPMQALQ
IVAGGPGWLHPGRSGTIQIGPQNVLGYFGEMHPRALEALGADGPLMVFEVILDRVPEAKKRPTRAKPLIELSAFQPVSRD
FAFIVDRTVKAGDIVRAAQGVDKKLITGVNVFDVYEGKGIDDGKKSIAIAVTIQPREKTLTDQEIEAVAAKVVAEVTKKT
GGTLR
>Mesorhizobium_loti_MAFF303099.faa
MKFTLSWLKDHLETDASLDEIVERLTSIGLEVEHVDDKSSLKPFVIAKVLTAVQHPDADRLRVLTVDTGDGPVQVVCGAP
NARAGLIGAFAAPGTYVPGIDVTLTVGKIRGVESHGMMCSERELELSDEHNGIIDLPADAPVGTSFASYAHLDDPVIEIN
LTPNRPDATSVYGIARDLAASGLGTLKSAAVEKIPGKGETPVKVVI--EAPELCPGFALRLVRGVKNGPSPKWLQQRLIA
IGLRPISALVDITNYVTFDRGRPLHVFDARKVAGNLVVRRAHDGEKVMALDGREYTLTPDMCAIADDNGVESIAGVMGGE
HSGCDENTTDVLIESALWDPITTARTGRTLGIITDARYRFERGVDPEFMVPGVELATRLVLDLCGGEPAETEVVGYAGHK
PKIVSFPISEVTRLTGIEVPKEESLDILSRLGFKPQGSSEVVDVALPSWRPDVDGKADLVEEVMRIHGVDNIAPQPLGAH
DAVNSKILTTLQVRTRTAKRALAVRGMMEAVTWSFIPAKHAELFGGGQTALKLANPIAADMSDMRPSLLPGLIAAAQRNA
DKGIGDVALFEVSGTYEGDGADQQRRVAAGVRRGTAKLDGSGRSWA----GNSGPVGVFDAKADAIAALEACGAPVERLQ
IEAGGPAWYHPGRSGTIKLGPKTVLGTFGEFHPKTMEGLDVSGPLCGFEVFVDAVPEPKAKPTKTKPKLELSAFQAVKRD
FAFVVDKAVEAGTLVRAALAADKKLITAVSVFDIFEGASLGADKKSIAIEVSIQPVEKTLTDEDFEALAKRVVENVGKQT
GGVLR
>Sinorhizobium_meliloti_1021.faa
MKFTLSWLKDHLETDASLEEICARLTMIGLEVEDVDDKAAFKPFVIARVISAEQHPNADKLRVLMVDTGSGPVQVVCGAP
NARKGLVGAFAAPGTYVPGIGVTLSVGNIRGVESRGMMCSEKELEISDDHTGIIDLPEDAPLGTSYADYAGLDDPVIEIN
LTPNRPDCTSVHGIARDLAASGLGTLKTRPAPSFAVEGETPVKVRLDLEDRHLCPGFALRLVRGVKNGPSPAWMRQRLTA
IGLRPINALVDITNYLTFDQGRPLHVFDAAKVAGNLTVRRAREGEKVLALDTREYTLSPANVVIADEEGVESIGGIMGGE
HSGCDENTTDVLIESALWDPMNIAKTGRTLGIITDARYRFERGVDPEYMAPGLERATELVLELCGGTAAKMDVVGYDGHE
PRSVDFPVSEVRRLTGLEVSSEESVSILRKLGFGVEGSGERLTVTVPSWRPDIDGRADLVEEVMRIHGVDNIVAAPLASH
NAVNGKILTTLQIRTRQARRALATRGMLEAVTWSFIPEGHAKLFGGGQPELKLANPIAADMSDMRPSLLPGLLAAAQRNA
DKGYGDVAIFEVSGTYEGDTPEAQRRVAGGVRRGTASLNGTGRLWSNAVKGGGKPVDVFDAKADAIAVLEACGVPMANVQ
FEAGGPAWYHPGRSGTIKLGPKIVLGAFGEFHPKTLDALDVSGPLAGFEIYIDAMPEPKKKATRTKPALELSPFQAVKRD
FAFVVDKGVEAAAIVRAASGADRKLITAVNVFDVFEGASLGEGRKSVAIEVTIQPVERTLTDEDFEALTARIVANVAKST
GGVLR
>R_sullae_IS123T.faa
MKFTLSWLKDHLETDATLDEICARLTMIGLEVEDVDDKAAFKPFVIAKVLSAEKHPQADRLKVLSVDTGKGPVQVVCGAP
NARAGLVGAFAASGTYVPGIDVTLSVGNIRGVESHGMMCSEKELMISDNHEGIIDLPEDAPVGTSYAAYAHLDDPVIEIN
LTPNRPDCTSIYGIARDLAASGLGTLKARPAPSFAVEGETPVKVRLDLDDEKLCPGFALRLVRGVKNRSSPKWMQQRLLA
IGLRPINALVDITNYMTFDQGRPMHVFDAAKVSGHLTVRRAKEGETVLALDQREYKLGPNNVVIADADGIESIGGVMGGE
HSGCDENTTDVLIECALWDPMNIAKTGRTLGIITDARYRFERGVDPEYMVPGLERTTELVLELCGGTPAKADVVGYQGYQ
PKVVGFPYSEVKRLTGLEVSTEESKDILTRLGFMVSGSGERVSVAVPSWRPDVDGKADLVEEVMRIHGVDNIKPAPLESH
AAVNGKILTTLQIRDRMAKRALASRGMLEAVTWSFISEEQAKLFGGGSPALKLANPIAAEMSDMRPSLLAGLLTAAQRNA
DKGYGDVAIFEVSGTYENDRPEGQRRVAGGIRRGTASLAGSGRMWSNNVKGGGKPVDVFDAKADALAVIEACGLPMSNIQ
IEQGGPEWYHPGRSGTIKMGPKVVLGYFGEFHPSTLEALDVSGALCGFEVYIDAMPEPKKKATRTKPALELSPFQAVKRD
FAFVVDRTVEAGAIIRAASGADRKLVTGVNVFDIFEGASLGEGKKSIAIEVQIQPVERTLTDEDFEALTQKIVASVAKFT
GGVLR
>Rhizobium_sullae_WSM1592.faa
MKFTLSWLKDHLETDATLDEICARLTMIGLEVEDVDDKAAFKPFVIAKVLSAEKHPQADRLKVLSVDTGRGPVQVVCGAP
NARAGLVGAFAASGTYVPGIDVTLSVGNIRGVESHGMMCSEKELMISDNHEGIIDLPEDAPVGTSYAAYAHLDDPVIEIN
LTPNRPDCTSIYGIARDLAASGLGTLKARPAPSFAVEGETPVKVRLDLDDEKLCPGFALRLVRGVKNRPSPKWMQQRLLA
IGLRPINALVDITNYMTFDQGRPMHVFDAAKVSGHLTVRRAKEGETVLALDQREYKLGPNNVVIADADGIESIGGVMGGE
HSGCDENTTDVLIECALWDPMNIAKTGRTLGIITDARYRFERGVDPEYMVPGLERTTELVLELCGGTPAKADVVGYKGYQ
PKVVDFPYSEVKRLTGLEVSTEESKDILTRLGFMVSGSGERVSVAVPSWRPDVDGKADLVEEVMRIHGVDNIKPAPLESH
AAVNGKILTTLQIRNRMAKRALASRGMLEAVTWSFISEEQAKLFGGGSPALKLANPIAAEMSDMRPSLLAGLLTAAQRNA
DKGYGDVAIFEVSGTYENDRPEGQRRVAGGIRRGTASLAGSGRMWSNNVKGGGKPVDAFDAKADALAVIEACGLPMSNIQ
IEQGGPEWYHPGRSGTIKMGPKVVLGYFGEFHPSTLEALDVSGALCGFEVYIDAMPEPKKKATRTKPALELSPFQAVKRD
FAFVVDRTVEAGAIIRAASGADRKLVTGVNVFDIFEGASLGEGKKSIAIEVQIQPVERTLTDEDFEALTQKIVASVAKFT
GGVLR
>Rhizobium_etli_CFN42.faa
MKFTLSWLKEHLETDATLDEICARLTEIGLEVEDVDDKAAFKPFVIAKVLSAEKHPQADRLKVLMVDTGSGPVQVVCGAP
NARAGLVGAFAAPGTYVPGIEVTLAVGNIRGVESRGMMCSEKELQISDNHDGIIDLPEDAPVGQSYAAYAHLDDPVIEIN
LTPNRPDCTSIHGIARDLAASGLGVLKTRSAPAFSIEGETPVKLTLDLDDPRLCPGFALRLVRGVRNGPSPRWLQQRLTA
IGLRPINALVDVTNYMTFDQGRPIHVFDAAKIKGNLTVRRAREGETVLALDQREYKLGPNNVVISDEEGIESIGGIMGGE
HSGCDDDTVDVLIESALWDPMNIAKSGRSLGIITDARYRFERGVDPEYMVPGLERTTELVLELCGGTAARAEVVGYHGYD
PKVVDFPYSEVKRLTGLDVSNEESNTILTRLGFSVSGSGEHVSVAVPSWRPDVDGKADLVEEVMRIHGVDNIKPAPLESH
AAVNGRILTTLQIRTRAAKRALAARGMLEAVTWSFIPEDQAKLFGGGSPALKLANPIAAEMSDMRPSLLPGLLTAAQRNA
DKGYSDVAIFEVSGTYENDRPEGQRRVAGGIRRGTASLAGAGRMWSNVARGGGKPVDVFDAKADALAVIEACGLPMGNIQ
IEQGGPEWFHPGRSGTIKMGPKIVLGYFGEFHPLTLEALDVSGALCGFEVYLDAMAEPKKKATRTKPALDLSPFQAVKRD
FAFVVDKTVESGAIVKAATGADRKLITGINVFDIFEGASVGEGKKSVAIEVQIQPVDRTLTDEDFEALTQKIVASVTKFT
GGVLR
>Rhizobium_leguminosarum_bv._viciae_3841.faa
MKFTLSWLKEHLETDAGLDEICTRLTEIGLEVEDVDDKAAFKPFVIARVVSAEKHPQADRLKVLMVDTGSGPVQVVCGAP
NARAGLVGAFAAPGTYVPGIDVTLAVGNIRGVESHGMMCSEKELQISDSHDGIIDLPEDAPVGQSYAAYAHLDDPLIEIN
LTPNRPDCTSIHGIARDLAASGLGTLKMRPAPSFAVEGETPVKLTLDLDDPKLCPGFALRLVRGVRNGPSPRWMQQRLIA
IGLRPINALVDVTNYMTFDQGRPIHVFDAAKINGNLAVRRAAEGETVLALDQREYKLSPNNVVISDENGIESIGGIMGGE
HSGCDENTVDVLIESALWDPMNIAKSGRSLGIITDARYRFERGVDPEYMVPGLERTTELVLELCGGKAAKAEIVGYQGYE
PKIVDFPYSEVKRLTGLDVSNEESNTILTRLGFTVSGSGERVSVAVPSWRPDVDGKADLVEEVMRIHGVDNIKPAPLESH
AAVNGKILTTLQIRTRLAKRALAARGMLEAVTWSFIPEDQAKLFGGGSPALKLANPIAAEMSDMRPSLLPGLLSAAQRNA
DKGYGDVALFEVSGTYENDRPEGQRRVAGGIRRGTASLAGAGRAWSNAAKGGGKPVDVFDAKADALAVIEACGLPMGNIQ
IEQGGPAWYHPGRSGTIKMGPKVVLGYFGEFHPLTLESLDVSGALCGFEVYVDAMPEAKRKATRTKPALELSPFQLVRRD
FAFVVDKTVEAGAIVKAATGADRKLVTAVNVFDIFEGASVGDGKKSVAIEVQIQPVERTLTDEDFEALTQKIVASVAKFT
GGVLR
