# Supplementary material for: Draft Genome Sequence of the Nitrogen-Fixing Rhizobium sullae Type Strain IS123T Focusing on the Key Genes for Symbiosis with its Host Hedysarum coronarium L
Source: Front Microbiol. 2017 Jul 26;8:1348. doi: 10.3389/fmicb.2017.01348 (PMC5526965; doi:10.3389/fmicb.2017.01348)
Supplement: Supplementary file 7 [file DataSheet7.ZIP › Core genees analysis/Core_Genes_Alignment/TIGR00487.aln-gb.fa]

>Bradyrhizobium_japonicum_USDA110.faa
DTKTPGDKKLSV-PSKTLSLKPR-VETGTVRQSFSHGRSKQVVVEKRGKR-RIGDGPEPHAPEVTAKPAPAA-PAPSRP-
--------APPPAP------PRNAGS--GVVLRTLTEDERSARASALADAKLREVEERRQAEEEAQRRAREAAERAEREA
AEARRKAEDERHRHEDEAKRKAAKKRFGEGEQPASAARPATAAPAARPGTTTTRPTTARPATTTAQRPGAPAGGPAVARQ
IRRGPARP-APPPKTTHQKERGRLTVVTALNADE--VRERSIASFRRRTQRLKGHASNEPKEKLIREVIIPEAITIQELA
NRMAERAVDVIRMLMKQGAMHKITDVIDADTAQLIAEELGHTVKRVAASDVEEGLFDQVDDSTDTETRSPVVTVMGHVDH
GKTSLLDALRHANVVSGEAGGITQHIGAYQVPESGKKITFIDTPGHAAFTAMRARGAKVTDIVVLVVAADDGVMPQTVEA
INHAKAARVPIIVAINKIDKPDAKPERVRTELLQHEVQVESFGGDVVDVEVSAKNKTNLDKLLEMIALQADILDLKTNSE
RPAEGTVIEAKLDRGRGPVATVLVQRGTLRVGDIIVAGAEMGRVRALISDQGETVQEAGPSVPVEVLGFNGPPEAGDRLA
VVENEARARQVTSYRAHQKRENAAASISGMRGSLEQMMSQLKTAGRKEFPLIIKADVQGSLEAILGSLEKLGTDEVAARI
LHAGVGGISESDVTLAEGFNAAIIGFSVRANKEAAAAAKRNGIEIRYYNIIYDLVDDVKKAMSGLLAPTLRETMLGNAAI
LEIFNISKVGKVAGCRVTDGTVERGANVRLIRDNVVVHEGKLSTLKRFKDEVKEVQSGQECGMAFENYHDMRAGDVIECY
RVETIQRSL
>Mesorhizobium_loti_MAFF303099.faa
DTKSGDDKTLSVTPMKTLTLKRPGMEQGTVRQNFSHGRTKSVVVETKKRKSLPGDKPEP----AAAAPVPVFTPKPPVAA
APVVQPKAAP-PPP------PRAPVERSGMVLNELSRSEMEARRRALEGSKVREVEDRQRAAEEAKRRA-EDEERRKRER
EESARRQAEEEARLQAEAE----SRRRAEEEARRRAPLAAELATA----------------DEEEEVKPKRAGGAPVRRL
VTPEVARP-AKPTKGEEDRRRGKLTLNSALSDED--ARARSLSSMRRRQEKFKRAMHNEPREKVMREVILPETITIQELA
QRMSERAVDVVKFFMKQGQILKPGDVIDADTAELVATEFGHTVRRVAESDIEEGLFNIADNAEDLVPRPPVVTIMGHVDH
GKTSLLDAIRNANVVSGEAGGITQHIGAYQVEKNGQKITFIDTPGHAAFTAMRARGAQATDIAILVVAADDSVMPQTIES
ISHAKAAGVPIIVAINKIDKHDADPQKVRSELLRHEVFVESMGGEVLDVEVSATKGTNLDKLLEAILLQAEILDLKANPD
RTAEGVVIEAQLDKGRGPVATVLVQTGTLMPGDILVAGNEWGRVRALVNDRGEQIKEAPPAMPVEVLGLQGTPLAGDRFA
VVNNEARAREITEYRQRLAREKAVAKHAGQRGSLEQMMSQLQTSGLKEFPLVIKGDVQGSIEAINAALDKLGTDEVRARI
VHAGAGAITESDVSLAETSGAAIIGFNVRANVQARAAAAAAGIEIRYYSIIYNLVDDVKAALSGLLSPERRETFIGNAEI
LEIFDITKVGKIAGCRVTEGKVERGAGVRLIRDNVVIHEGTLKTLKRFKDEVSEVPGGQECGMAFQNYEDMRVGDIIECF
RVEMVTRTL
>Sinorhizobium_meliloti_1021.faa
MTDNKDDKTLSVAGKKTLTLKPSGVTQGTVRQDMGRGRTKAVVVETKRTRPLKHKDERPITPVAATPAARPAEQRPMPP-
-----PSGRPAPQP-QPHQPRQEQNRPRGVVLNDLSAGEMEARRRALAEAQIRDAEEAKRRAEDEVRRRREEEERLAREK
EEAARRAAEEAARPPVEAEKTEAASPAVGERRAETRPQPGRAAPATPAAPDGA--LRGRRGTESEEDERRRSGGAPRGKV
VRPEPAKP-APRAKGDEGRRQGKLTLTTAAVDEDGSQRGRSLSAMRRRQEKFKRSQMQETREKISREVVLPETITIQELS
QRMSERAVDVIKFLMKEGQMMKPGDLIDADLAELIAGEFGHTVKRVSESDVEEGIFNISDVDDDMQSRPPIVTIMGHVDH
GKTSLLDAIRHANVVAGEAGGITQHIGAYQVEQNGQKITFIDTPGHAAFTAMRARGAQATDIAVLVVAADDSVMPQTIES
INHAKAAGVPIIVAINKIDKPSANPQKVRTELLQHEVFVESMGGEVLDVEVSAKNQTNLDKLLEAILLQSEILDLKANPN
RTAEGTVVEAELDRGRGAVATVLVQKGTLTPGQIIVAGDQWGRVRALVNDKGEHVKAAGPSTPVEVLGLSGTPAAGDRFA
VVESESRAREISEYRQRLAREKAVARQSGSRGSLEQMMTQLQTSGVKEFPLVIKGDVQGSIEAISGALDKLGTDEVRARI
VHSGAGGITESDVSLAEASNAAIIGFNVRANKQARDASERAGIEIRYYNIIYDLVDDVKAAMSGLLSPERRETFLGNAEI
LEVFNITKVGKVAGCRVTEGKVERGVGVRLVRDNVVIHEGKLKTLKRFKDEVSEVQSGQECGMAFENYEDIRAGDTIECF
RVEHVTRTL
>R_sullae_IS123T.faa
MTDSNDDKTLGA--KKTLTLKPSGISQGTVRQDMGRGRTKAVVVETRKRRPMRPEDDRPATPAPAAAP-RAAESAPAQAP
APRIQPGGQP-PRPQSASQAPRQQDRPRPVVLNHLSPEEMDARRRALALAQVRDAEDAIRRAEEEKRRAAEEAVRREAEA
VEAARRAAEEAARPPAPAEVPAAANVQAEAPRPASAVRPETSVPTARPAPAGVTPVRGRRPEGEEEERGSPRGAPARGRV
VRPEPAKPVTTRPKTEEERRRGKLTITTANVDDDGNARGRSLSAMRRRQEKFRRSQMQETREKVMREVILPETITIQELS
QRMSERAVDVIKFLMKEGQMMKPGDVIDADLAELIAGEFGHTVKRVSESDVELGIFNVTDDEGEQVSRPPVVTIMGHVDH
GKTSLLDAIRHANVVAGEAGGITQHIGAYQVEQNGQKITFIDTPGHAAFTAMRARGAQATDIAILVVAADDSVMPQTIES
INHAKAAGVPIIVAINKVDKPTADPQKVRTQLLQHEVFVESMGGEVLDVEVSAKNHTNLDKLLEAILLQAEILDLKANPN
RTAEGTVIEAQLDRGRGSVATVLVQKGTLKPGQIIVAGDVWGRVRALVDDKSEHVKEAGPATPVEVLGLSGTPQAGDKFA
VVENEARAREISEYRQRLARDKAAARHSGQRGSLEQMMSQLQTAGVKEFPLVVKGDVQGSIEAIAGALDKLGTDEVRARI
VHSAAGGITESDISLAEASGAAIIGFNVRANAQARTLAERQGIEIRYYNIIYDLVDDVKAAMSGLLSPERRETFLGNAEI
LEVFNITKVGKVAGCRVTEGKVERGVGVRLIRDNVVIHEGKLKTLKRFKDEVSEVHSGQECGMAFENYEDIRAGDTIECF
RVEHITRTL
>Rhizobium_sullae_WSM1592.faa
MTDSNDDKTLGA--KKTLTLKPSGISQGTVRQDMGRGRTKAVVVETRKRRPMRPEDDRPATPAPAPAP-RAAESAPAQAP
APRIQPGGQP-PRPQSASQAPRQQDRPRPVVLNHLSPEEMDARRRALALAQVRDAEDAIRRAEEEKRRAAEEAVRREAEA
VEAARRAAEEAARPPAPAEVPAAANVQAEAPRPASAVRPETSVPTARPAPAGVTPVRGRRPEGEEEERASPRGAPARGRV
VRPEPAKPVTTRPKTEEERRRGKLTITTANVDDDGNARGRSLSAMRRRQEKFRRSQMQETREKVMREVILPETITIQELS
QRMSERAVDVIKFLMKEGQMMKPGDVIDADLAELIAGEFGHTVKRVSESDVELGIFNVTDDEGEQVSRPPVVTIMGHVDH
GKTSLLDAIRHANVVAGEAGGITQHIGAYQVEQNGQKITFIDTPGHAAFTAMRARGAQATDIAILVVAADDSVMPQTIES
INHAKAAGVPIIVAINKVDKPTADPQKVRTQLLQHEVFVESMGGEVLDVEVSAKNHTNLDKLLEAILLQAEILDLKANPN
RTAEGTVIEAQLDRGRGSVATVLVQKGTLKPGQIIVAGDVWGRVRALVDDKSEHVKEAGPATPVEVLGLSGTPQAGDKFA
VVENEARAREISEYRQRLARDKAAARHSGQRGSLEQMMSQLQTAGVKEFPLVVKGDVQGSIEAIAGALDKLGTDEVRARI
VHSAAGGITESDISLAEASGAAIIGFNVRANAQARTLAERQGIEIRYYNIIYDLVDDVKAAMSGLLSPERRETFLGNAEI
LEVFNITKVGKVAGCRVTEGKVERGVGVRLIRDNVVIHEGKLKTLKRFKDEVSEVHSGQECGMAFENYEDIRAGDTIECF
RVEHITRTL
>Rhizobium_etli_CFN42.faa
MTDSNDDKTLSVTGKKTLTLKPSGMSQGTVRQDMGRGRTKAVVVETRKRRPMRPEDEKPITPATPAAPVRAAEPAPAPAP
APRIHPGGQANQRPQQSYQPPRANDRPRPVVLNHLSPEEMDARRRALAESQARDAQDAIRRAEEEKRRAAEEAVRKAAEA
EEAARRAVEEAARQAEAAAAAAAPAPVTAEARPNTSPRPAAPAPAARPAPGA--PVRGRRNDGDDDDRGASRGGPARGRV
VRPEPAKPVTTRPKTDEERRRGKLTITTADVDGEDAGRSRSLSAMRRRQEKFRRSQVQETREKISREVVLPETITIQELS
QRMSERAVDVIKYLMKEGQMMKPGDVIDADLAELIAGEFGHTVKRVSESDVELGIFNIADVEGDRVSRPPVVTIMGHVDH
GKTSLLDAIRHANVVAGEAGGITQHIGAYQVEQNGQKITFIDTPGHAAFTAMRARGAQATDIAILVVAADDSVMPQTIES
INHAKAAGVPIIVAINKIDKHEADPQKVRNQLLQHEVFVESMGGETLDVEVSAKTGKNLDKLLEAVLLQAEILDLKANPN
RTAEGTVIEAQLDRGRGAVATVLVQNGTLKPGQIIVAGDVWGRVRALVNDKGEHMKEAPPAMPVEVLGLSGTPQAGDKFA
VVESESRAREISEYRQRLARDKAAARQSGQRGSLEQMMTQMQSTGIKEFPLVIKGDVQGSIEAIAGALEKLGTDEVRARI
VHLGAGGITESDISLAEASNAAIIGFNVRANAQARQFAERQGIEIRYYNIIYDLVDDVKAAMSGLLSPERRETFIGNAEI
LEVFNITKVGKVAGCRVVEGKVERGAGVRLIRNDVVVHEGKLKTLKRFKDEVSEVPMGQECGMAFENYEDMRVGDVIECF
RVEHITRTL
>Rhizobium_leguminosarum_bv._viciae_3841.faa
MTDSNDDKTISVAGKKTLTLKPSGMSQGTVRQDMGRGRTKAVVVETRKRRPMRPEDEKPITPVAPAAPVRAAEPAPAPVP
APRVQNNNQTNQRPQQSHQPPRQNDRPRPVVLNHLSPEEMDARRRALADSQARDAQDAIRRAEEEKRRAAEEVIRKAAEA
EEAARRAAEEAIRQAEAPAVAEEPAPAEARTDAPRPPQPASSAPAARPAPGAAVPVRGRRDEKEEDDRGAARGGPVRGRV
VRPEPAKPVTTRPKTDEERRRGKLTITTANVDGEDNARGRSLSAMRRRQEKFRRGQMQETREKISREVVLPETITIQELS
QRMSERAVDVIKYLMKEGQMMKPGDVIDADLAEIIAGEFGHTVRRVSESDVELGIFNVSDEDGELVSRPPVVTIMGHVDH
GKTSLLDAIRHANVVSGEAGGITQHIGAYQVEQNGQKITFIDTPGHAAFTAMRARGAQATDIAILVVAADDSVMPQTIES
INHAKAAGVPIIVAINKVDKHEADPQKVRNQLLQHEVFVESMGGEVLDVEVSAKTGKNLDKLLEAILLQAEILDLKANAN
RTAEGTVIEAQLDRGRGSVATVLVQKGTLRPGQIIVAGDVWGRVRALVTDKGDHVKEAGPATPVEVLGLSGTPQAGDKFA
VVESESRAREISEYRQRLARDKAAARQSGQRGSLEQMMMQRQSVGIKEFPLVIKGDVQGSIEAIAGALEKLGTDEVRARI
VHSGAGGITESDISLAEASNAAIIGFNVRANTQARQFAEREGIEIRYYNIIYDLVDDVKAAMSGLLSPERRETFIGNAEI
LEVFNITKVGKVAGCRVVEGKVERGAGVRLIRNDVVVHEGKLKTLKRFKDEVSEVPMGQECGMAFENYEDMRAGDVIECF
RVEHITRTL
