# Supplementary material for: Draft Genome Sequence of the Nitrogen-Fixing Rhizobium sullae Type Strain IS123T Focusing on the Key Genes for Symbiosis with its Host Hedysarum coronarium L
Source: Front Microbiol. 2017 Jul 26;8:1348. doi: 10.3389/fmicb.2017.01348 (PMC5526965; doi:10.3389/fmicb.2017.01348)
Supplement: Supplementary file 7 [file DataSheet7.ZIP › Core genees analysis/Core_Genes_Alignment/TIGR00575.aln-gb.fa]

>Bradyrhizobium_japonicum_USDA110.faa
KSKPLRDVAELTKAQAKVELMRLALELEGHDKRYYQDDAPTVTDAEYDALRQRFNAIEKRFPEFVSAESPSQKVGAAPSG
RFRKVRHAVPMLSLDNAFAEEDVRDFVGRIVRFL-KLDDDKIDFSAEPKIDGLSMSLRYEGGELVTAATRGDGAEGEDVT
ANIRTLEDVPQKLKRNVPDICEVRGEVYMTKKAFLALNERQKAAGDTIFANPRNSAAGSLRQKDPTITASRPLGFFAYAW
GEMSAMPEETQTGMIHWFERCGFKTNPLTRLCHSVEELIAFHQRIEEERAELDYDIDGVVYKVDRIDWQERLGFVSRTPR
WGIAHKFPAEQAMTVLRDIEIQVGRTGSFTPVGKLEPVGVGGVIVQNVTLHNEDYIKGIGNKGEVLREG-RDIRIGDTVV
IQRAGDVIPQVVDVVLDKRPKTAKEFHFPKTCPCPLHTDVTREETAAGEEGSRARCTGEFACPYQKIEHLKLFVSRRAFD
IDGLGEKQLQYFFDEG----FVKEPADIFTLEKRNAKLK--LEEIEGYGATSVRNLFAAIESRRRIALERFVYALGMRHV
GETTALALARGYGSWEAFHDACLKVAKGDEEAMADMDALDQIGDTVIKSIADYFGESHNRGIVERLTKEVEIVDAEKPKS
-NSAVAGKTVVFTGSLEKMTRDEAKATAERLGAKVSGSVSKKTDLVVAGPGAGSKLAEANKHGVKVLTEDEWLKLIG
>Mesorhizobium_loti_MAFF303099.faa
--MAEKPVDSLSESEAEAELKRLAEEIAGHDRRYHAEDAPTITDAEYDALRRRNLAIEERFPGLVREDSPSRRVGAPPAE
GFAKVRHAVPMLSLAKAYTDEDVTDFIERGRRFFDRDKDLDIAFTAEPKIDGLSASLRYENGVFVQGATRGDGAVGEDIT
ANLRTIADIPAKLKSGWPDVIEIRGEVYMTYAEFEALKARSAAAGGQDYVNPRNTAAGSLRQKDASVTASRNLKFFAYAW
GFTTADPAPTQYESVQKFADWGFKISPLMVRAKSVEELVAQYHLIEEQRSSLGYDIDGVVYKVDQLELQRRWGFVTGEPR
WAVAHKFPAEQAMTTVQKIDIQVGRTGTLAPVARLAPVTVGGVVVENVTLHNEDYIKGFDSNGLPIRDG-IDVRIGDTVV
IQRAGDVIPQIVSVVIDKRPADAVPYEFPHTCPVCGSPATREINEKTGKEDSRRRCTGELICAAQAVERLRHFVSRGALD
IEGLGAENIDTFFNAG----LIKTAADIFTLERREEQARQRVRSVEDRNYEGLDKLFAAIDSRREPELDRFIFALGIRHI
GETTAAVLAKTFSTIEELIRVGKETAA-AEDPHTVFPSVNGIGDTVIDALCDFFGNERNDDVLDKLLEQVKPKPYIVTVS
ADSEVAGKTIVFTGTLEKMTRSEAKAMAERLGAKVAGSVSAKTDLLVAGPGAGSKLKLASELGVEVIDEDTWLQRVG
>Sinorhizobium_meliloti_1021.faa
MLNQRKSVEQLNEAEAAEELAFLAAELARHDMLYHGKDAPEISDADYDALKRRNDLIEERFPVLVREDSPSRKVGAAPSL
TFAPVVHARPMLSLDNTFSDEDARAFVAGVYRFLGKLPDGSIAFTAEPKIDGLSMSLRYENRRLVTAATRGDGTTGENVT
ANVRTIGMIPQTLPADAPDVVEIRGEIYMAKSDFAALNAEMAAQGRPLYVNPRNTASGSLRQLDAKVTANRKLRFFAYAW
GEMSAMPADTQLGMVETFKAWGFPVNPLMQRFFSADELLEHYHHIERERPDLDYDIDGVVYKVDRLDLQARLGFRSRSPR
WATAHKFPAEQAFTRLKGIDIQVGRTGALTPVARLEPITVGGVVVTNATLHNEDYIRGVGNTGEPIRDG-RDVRIGDMVI
VQRAGDVIPQIVDVVMDERPEGAEPYRFPTTCPICGSHAVRDINEKTGKVDAVRRCTGGFVCRAQAVEHLKHFVSRNAFD
IEGLGSKQIEFFFESEDENLRIRTAPEIFTLERRQEASLNKLENTDGFGKVSVRKLYEAINARRSIALHRLIYALGIRHV
GETTAKLLARSYGSYEHFGAAMTEAAGFSGDAWNELNSIDGIGEVVARAIVEFYKEPRNLKVVSELLQEVTPESAELPVA
TDSPVAGKTVVFTGSLEKMTREEAKAKAESLGAKVAGSVSKKTDIVVAGPGAGSKLDKARELGVQTMDEDEWLALIG
>R_sullae_IS123T.faa
MPTESVAVEDLTIDDAATELARLAKEVAHHDALYHGKDQPEISDADYDALKRRNDAIEARFPELIREDSPSRRVGAAPSV
TFAPVVHARPMLSLDNTFSQEDVQDFVAGVYRFLGRLPDQSIAFTAEPKIDGLSMSIRYENGRLVTAATRGDGTTGENVT
ANIRTIKEIPNELPKGVPAVVEIRGEVYMAKSDFMALNKQMEAEGKQTYVNPRNTAAGSLRQLDAKVTASRKLKFFAYAW
GEMSEVPANTQFDMVQLFRDWGFPVNPLMKRLNSVADILIHYDEIGLKRPDLDYDIDGVVYKVDSLELQQRLGFRSRSPR
WATAHKFPAEQAFTTVENIDIQVGRTGALTPVARLTPVTVGGVVVTNATLHNEDYIKGLGNFGEPIRDEEHDIRIGDTVI
VQRAGDVIPQVLDVVLEKRPTDAVPYAFPKRCPVCGSHAVRERNEKTGKLDSVTRCTGGFVCRAQATEHLKHFVSRNAFD
IEGLGSKQIDFFFESEEDALKIRTAPEIFTLERRQQNSLTKLENIEGFGKVSVGKLYAAINERRSIALHRFIYALGIRHI
GETTAKLLARSYGTYEAFASAMKEAAPLSGDAWNDLNAIEGIGEVVARAIVEFYKEPRNVEVISALLSEVTPQGAEQPVT
SGSPVAGKTVVFTGSLEKFTRDEAKAKAESLGAKVAGSVSKNTDIVVAGPGAGSKLDKARELGVETMDEDEWLALIG
>Rhizobium_sullae_WSM1592.faa
MPTESVAVEDLTIDDAATELARLAKEVAHHDALYHGKDQPEISDADYDALKRRNDAIEARFPELIREDSPSRRVGAAPSV
TFAPVVHARPMLSLDNTFSQEDVQDFVAGVYRFLGRLPDQSIAFTAEPKIDGLSMSIRYENGRLVTAATRGDGTTGENVT
ANIRTIKEIPNELPKGVPAVVEIRGEVYMAKSDFMALNKQMEAEGKQTYVNPRNTAAGSLRQLDAKVTASRKLKFFAYAW
GEMSEVPANTQFDMVQLFRDWGFPVNPLMKRLNSVADILTHYDEIGLKRPDLDYDIDGVVYKVDSLELQQRLGFRSRSPR
WATAHKFPAEQAFTTVENIDIQVGRTGALTPVARLTPVTVGGVMVTNATLHNEDYIKGLGNSGEPIRDEEHDIRIGDTVI
VQRAGDVIPQVLDVVLEKRSTDAVPYAFPKRCPVCDSHAVRERNEKTGKLDSVTRCTGGFVCRAQATEHLKHFVSRNAFD
IEGLGSKQIDFFFESEDDALKIRTAPEIFTLERRQQNSLTKLENIEGFGKVSVGKLYAAINERRSIALHRFIYALGIRHV
GETTAKLLARSYGTYEAFASAMKEAAPLSGDAWNDLNSIEGIGEIVARAIVEFYKEPRNVEVISALLSEVTPQEAEQPVT
SGSPVAGKTVVFTGSLEKFTRDEAKAKAESLGAKVAGSVSKNTDIVVAGPGAGSKLDKARELGVQTMDEDGWLALIG
>Rhizobium_etli_CFN42.faa
MSTEGSAVETLTIEEAAAELERLAREIAHHDALYHGKDQPEISDADYDALKRRNDALEARFPELIREDSPSRRVGAAPSV
TFSPVVHARPMLSLDNTFSQEDVQDFVASVYRFLGRMPDQSIAFTAEPKIDGLSMSIRYENGRLTTAATRGDGTTGENVT
ANIRTIAEIPNQLPKGVPAVVEIRGEVYMAKSDFLALNRQMEAEGKQTYVNPRNTAAGSLRQLDAKVTASRKLKFFAYAW
GEMSDMPADTQFAMVQTFKDWGFPVNPLMKRLNSVADILAHYDEIGLKRPDLDYDIDGVVYKVDSLELQQRLGFRSRSPR
WATAHKFPAEQAFTEVEKIEIQVGRTGALTPVARLKPITVGGVVVTNATLHNEDYIKGIGNSGERIRPEEHDIREGDTVI
VQRAGDVIPQILDVVMEKRLAEVKPYEFPKICPVCGSHAVREVNEKTGKMDSVRRCTGGFICRAQATEHLKHFVSRNAFD
IEGLGSKQIDFFFENEDPSLQIRTAPEIFTLEKRQQDSLTKLENIDGFGKVSVGKLYAAINERRSIALHRFIYALGIRHV
GETTAKLLARSYGTYEAFATAMKEAAPLSGDAWNDLNAIEGIGEVVARAMVEFYKEPRNVEVIGRLLDEVTPAEAEQPVT
AGSPVAGKTVVFTGSLEKFTRDEAKARAESLGAKVAGSVSKKTDIVVAGPGAGSKLDKARELGVQTMDEDEWLALIS
>Rhizobium_leguminosarum_bv._viciae_3841.faa
MPTEGSTVDTLTIEEAAAELARLAKEIAHHDALYHGKDQPEISDADYDALKRRNDALEVRFPELIREDSPSRHVGAAPSV
TFSPVVHARPMLSLDNTFSQEDVQDFVAGVYRFLGRLPDQSIAFTAEPKIDGLSMSIRYENGRLVTAATRGDGTTGENVT
ANIRTIAEIPNELPKGVPAVVEIRGEVYMAKSDFLALNRQMEAEGKQTYVNPRNTAAGSLRQLDAKVTASRKLKFFAYAW
GEMSEMPADTQFGMVQTFKDWGFPVNPLMKRLNSVADILAHYDEIGLERPDLDYDIDGVVYKVDSLELQARLGFRSRSPR
WATAHKFPAEQAFTIVENIDIQVGRTGALTPVARLTPITVGGVVVTNATLHNADYIQGIGNSGERIRDDEHDIRIGDTVI
VQRAGDVIPQVLDVVMEKRPAEARPYEFPKTCPVCGSHAVRERHEKTGKLDSVTRCTGGFICRAQATEHLKHFVSRNAFD
IEGLGSKQIDFFFENEDASLQIRTAPDIFTLEKRQQQSLTKLENIDGFGKVSVGKLYGAIDERRSIALHRFIYALGIRHV
GETTAKLLARSYGTYEAFETAMREAEALSGDAWNDLNAIEGIGEVVARAIVEFYKEPRNVEVITRLLEEVTPEEAEQPKT
AGSPVAGKTVVFTGSLEKLTRDEAKARAESLGAKVAGSVSKKTDIVVAGPGAGSKLDKARELGVQTMDEDQWLALIS
