# Supplementary material for: Draft Genome Sequence of the Nitrogen-Fixing Rhizobium sullae Type Strain IS123T Focusing on the Key Genes for Symbiosis with its Host Hedysarum coronarium L
Source: Front Microbiol. 2017 Jul 26;8:1348. doi: 10.3389/fmicb.2017.01348 (PMC5526965; doi:10.3389/fmicb.2017.01348)
Supplement: Supplementary file 7 [file DataSheet7.ZIP › Core genees analysis/Core_Genes_Alignment/TIGR00631.aln-gb.fa]

>Bradyrhizobium_japonicum_USDA110.faa
APNSKAHRPDVQPIGPALAELLNPAINRGDAGLGSGNSRDRRAGGEAAAHRARASFPSDRPAGLDEAPQANYGTAATIPT
LGLPTEEDDAEALALGVKATADALESLIREGRPEFRKDKVWTPHRPPRPEKSEGGVRFEIKSHYEPRGDQPTAIAELVEG
IERNDRSQVLLGVTGSGKTYTMAKVIEATQRPAIILAPNKTLAAQLYGEFKNFFPDNAVEYFVSYYDYYQPEAYVPRTDT
YIEKDSSINEQIDRMRHSATRALLERDDVIIVASVSCIYGIGSVETYTAMTFALKKGERIDQRQLIADLVALQYKRTQAD
FTRGTFRVRGDVIDIFPAHYEDRAWRVNLFGDTIETIEEFDPLTGHKQDELEFIKMYANSHYVTPRPTLVQAIKSIKSEL
KQRLDQLHDQGRLLEAQRLEQRTTFDLEMMEATGSCAGIENYSRYLTGRLPGEPPPTLFEYVPDNALVFADESHVTVPQI
GAMFKGDFRRKATLAEYGFRLPSCMDNRPLRFEEWDMMRPQTIAVSATPSGWELNESGGVFVEQVIRPTGLIDPPVNIRP
ARTQVDDLVGEVRATAQAGYRSLITVLTKRMAEDLTEYLHEQGIRVRYMHSDIDTIERIEIIRDLRLGAFDALVGINLLR
EGLDIPECALVAILDADKEGFLRSETSLIQTIGRAARNVDGKVILYADQMTGSMERAIAETNRRREKQVEYNTANGITPE
SVKKQIGDILNSVYERDHVLVEVG---GQDMTDDVISIGHNFEAVLADLETRMREAAADLNFEEAARLRDEVKRLRATEL
AVVDDPTAKQRTVQGKAGAYPVSAMKRKGGSGSKVHKPHLDEMGPES---LP-YR------------EKP---SLPAKP-
-IQPTDSRQSGPEFGPTPRSSGAPGHRGGWKKR---
>Mesorhizobium_loti_MAFF303099.faa
--------------------------------------------------------------------------------
-----------------------------------------------------------MVSDFEPAGDQPTAIKDLVEG
VDNNDRTQVLLGVTGSGKTFTMAKVIEETQRPALILAPNKTLAAQLYSEFKKFFPDNAVEYFVSYYDYYQPEAYVPRTDT
FIEKESSINEQIDRMRHSATRSLLERDDVIIVASVSCIYGIGSVETYTAMTFQMQIGDRLDQRALLADLVAQQYKRQDIN
FVRGSFRVRGDTIEIFPAHLEDRAWRISMFGDEIEQITEFDPLTGQKTGELKSVKIYANSHYVTPRPTLNQAIKSIKEEL
KQRLVELERAGRLLEAQRLEQRTRFDLEMLEATGSCAGIENYSRYLTGRQPGDPPPTLFEYIPDNALVFIDESHVTVPQI
GGMYRGDFRRKATLAEYGFRLPSCMDNRPLRFEEWDAMRPLSVAVSATPGGWEMEQSGGVFAEQVIRPTGLIDPPVEVRP
AKSQVDDVVGEIRETTKAGYRTLVTVLTKRMAEDLTEYLHEQGVRVRYMHSDIDTLERIEILRDLRLGAFDVLVGINLLR
EGLDIPECGFVAILDADKEGFLRSETSLIQTIGRAARNVDGKVILYADQVTGSMERAMAETNRRREKQMEWNAANGITPE
SVKSRISDILDSVYEKDHVRADIS-----QFTDSGAMMGNNLKAHLDAMEKQMRDAAANLDFEKAARIRDEIKRLREMEL
SISEDPLAKESPVSGREKGKERFRKLDEGADGALFAKPSIDDMGPGTDMPTPLFKKNSLDEMTVRRTEKPVEGKVPAKPD
SAKPIVRQRAGIGSYEDPGDARREKRRPGKTGRPGK
>Sinorhizobium_meliloti_1021.faa
APGGFEEAPQAPLSGTPLSGNVSDWVKQLESEAEASFESRREVASKAGRHRKKVESKSARGTSMGGTTDPKTRAAAGLNP
VGLDVALEDADKLGSGVTATVEALAKLIESGNPLFKDGKLWTPHRPARPEKSEGGIAIRMQSDYEPAGDQPTAIADLVDG
LTSGERNQVLLGVTGSGKTFTMAKVIEATQRPAVILAPNKTLAAQLYSEFKNFFPDNAVEYFVSYYDYYQPEAYVPRSDT
YIEKESSINEQIDRMRHSATRSLLERDDVIIVASVSCIYGIGSVETYTAMTFQMSVGDRLDQRQLLADLVAQQYKRRDMD
FQRGSFRVRGDTIEIFPAHLEDAAWRISMFGDEIDSITEFDPLTGQKTGDLKSVKIYANSHYVTPRPTLNAAIKAIKEEM
SQRLAELERAGRLLEAQRLEQRTRYDIEMLEATGSCQGIENYSRYLTGRRPGEPPPTLFEYIPDNALIFIDESHVTIPQI
GGMYRGDFRRKATLAEYGFRLPSCMDNRPLRFEEWDAMRPDTIAVSATPGAWEMEQAGGVFAEQVIRPTGLIDPPVEVRS
AKTQVDDVLGEIRETAAAGYRTLVTVLTKRMAEDLTEYLHEQGVRVRYMHSDIDTLERIEIIRDLRLGAFDVLVGINLLR
EGLDIPECGFVAILDADKEGFLRSETSLIQTIGRAARNVDGKVILYADTITGSMQRAMEETSRRREKQMAYNAEHGITPE
SVKAKISDILDSVYERDHVRADISGVAGKGFADGGHLVGNNLQAHLNALEKQMRDAAADLDFEKAARLRDEIKRLKAAEL
AVLDDPMAREEAKSQESSKRPLVGSVGEGKTQSYFQKPSLDNMGPGTDTERPLFRKNTLDEMTVGRTEKPVPGQAPEKP-
---TLTRAKPGVGSYEDPAEEKRKSRTKGKTGRPGR
>Rhizobium_etli_CFN42.faa
-------------------------MKQLEAEAEASVESQREIASKAGKHRKRVESKTARGVSIGGSSDPKTRAAAGLNP
VGLDISLEDAGSIG-GVTATVEALSKLIESGNPLHKNGKIWTPHRPARPDKSEGGITIRMDSEYKPAGDQPTAIRDLVEG
LQSGERSQVLLGVTGSGKTFTMAKVIEETQRPAVILAPNKTLAAQLYSEFKNFFPDNAVEYFVSYYDYYQPEAYVPRSDT
YIEKESSINEQIDRMRHSATRSLLERDDCIIVASVSCIYGIGSVETYTAMTFQMNVGDRLDQRQLLADLVAQQYKRRDID
FTRGSFRVRGDTIEIFPAHLEDAAWRISMFGDEIDAITEFDPLTGQKTGDLKSVKIYANSHYVTPRPTLNGAIKAIKEEL
RLRLAELEKAGRLLEAQRLEQRTRYDIEMLEATGSCQGIENYSRYLTGRDPGDPPPTLFEYIPDNAIVFIDESHVTVPQI
GGMYRGDFRRKATLAEYGFRLPSCMDNRPLRFEEWDAMRPDTIAVSATPGAWEMEQSGGVFAEQVIRPTGLIDPPVEVRS
ARTQVDDVLGEIRETAAKGYRTLCTVLTKRMAEDLTEYLHEQGVRVRYMHSDIDTLERIEIIRDLRLGAFDVLVGINLLR
EGLDIPECGFVAILDADKEGFLRSETSLIQTIGRAARNVDGKVILYADQVTGSMQRAMDETARRREKQMAYNLENGITPE
SVKAKISDILDSVYERDHVRADISGVSGKGFADGGNLVGNNLQAHLNALEKSMRDAAADLDFEKAARLRDEIKRLKAVEL
AAMDDPMAREEAKSMEAKGR------GEGATPSYFSKPSLDDMGPGTDTTTPLFRKNDLDEMTVGRTEKPVIGRVPEKPD
DVRPVVRGRVGPGSYEEPGEQKRKGRTKGKTGRPGR
>R_sullae_IS123T.faa
APNGFEEAPQSSFEGAPLEGSVADWVKQLEADAEASVETQREIASKAGKHRKKVESKSARGTSMGGSTDPKTRARAGLNP
VGMDTTLEEAASLGTAVTATVEALSALIESGNPLHKNGKIWTPHRPARPEKSEGGIKIRMVSDYEPAGDQPTAIRDLVEG
LENDDRSQVLLGVTGSGKTFTMAKVIEATQRPAVILAPNKTLAAQLYSEFKNFFPDNAVEYFVSYYDYYQPEAYVPRSDT
YIEKESSINEQIDRMRHSATRSLLERDDCIIVASVSCIYGIGSVETYTAMTFQMSVGDRLDQRQLLADLVAQQYKRRDMD
FQRGSFRVRGDTIELFPAHLEDAAWRISMFGDEIDAITEFDPLTGQKTGDLKSVKIYANSHYVTPRPTLNGAIRAIKEEL
KLRLAELEKAGRLLEAQRLEQRTRYDIEMLEATGSCAGIENYSRYLTGRAPGEPPPTLFEYIPDNALLFIDESHVTVPQI
GGMYRGDFRRKATLAEYGFRLPSCMDNRPLRFEEWDAMRPDTVAVSATPGGWEMEQAGGVFAEQVIRPTGLIDPPVEVRS
ARSQVDDVLGEIRETAAKGYRTLVTVLTKRMAEDLTEYLHEQGVRVRYMHSDIDTLERIEIIRDLRLGAFDVLVGINLLR
EGLDIPECGFVAILDADKEGFLRSETSLIQTIGRAARNVDGKVILYADNVTGSMKRAMEETGRRREKQVAYNLEHGITPE
SVKARISDILDSVYERDHVRADISGVSGKGFADGGNLVGNNLQTHLNALEKQMRDAAADLDFEKAARLRDEIKRLKAAEL
AVMDDPMAREESRAMEAGGRPLAGRVGEGKSGTYFAKPTLDDMGPGTDAVKPLFRKNTLDEMTVGRTEKPITGKLPEKPD
DPRPLARGKTGAGSYEDPAEQKRKGRTKGKTGRPGR
>Rhizobium_sullae_WSM1592.faa
APNGFEEAPQSSFEGAPLEGSVADWVKQLEADAEASVETQREIASKAGKHRKKVESKSARGTSMGGSTDPKTRARAGLNP
VGMDTTLEEAASLGTAVTATVEALSALIESGNPLHKNGKIWTPHRPARPEKSEGGIKIRMVSDYEPAGDQPTAIRDLVEG
LENDDRSQVLLGVTGSGKTFTMAKVIEATQRPAVILAPNKTLAAQLYSEFKNFFPDNAVEYFVSYYDYYQPEAYVPRSDT
YIEKESSINEQIDRMRHSATRSLLERDDCIIVASVSCIYGIGSXETYTAMTFQMSVGDRLDQRQLLADLVAQQYKRRDMD
FQRGSFRVRGDTIELFPAHLEDAAWRISMFGDEIDAITEFDPLTGQKTGDLKSVKIYANSHYVTPRPTLNGAIRAIKEEL
KLRLAELEKAGRLLEAQRLEQRTRYDIEMLEATGSCAGIENYSRYLTGRAPGEPPPTLFEYIPDNALLFIDESHVTVPQI
GGMYRGDFRRKATLAEYGFRLPSCMDNRPLRFEEWDAMRPDTVAVSATPGGWEMEQAGGVFAEQVIRPTGLIDPPVEVRS
ARSQVDDVLGEIRETAAKGYRTLVTVLTKRMAEDLTEYLHEQGVRVRYMHSDIDTLERIEIIRDLRLGAFDVLVGINLLR
EGLDIPECGFVAILDADKEGFLRSETSLIQTIGRAARNVDGKVILYADNVTGSMKRAMEETGRRREKQVAYNLEHGITPE
SVKARISDILDSVYERDHVRADISGVSGKGFADGGNLVGNNLQTHLNALEKQMRDAAADLDFEKAARLRDEIKRLKAAEL
AVMDDPMAREESRAMEAGGRPLVGKVGEGKSGTYFAKPTLDDMGPGTDAVKPLFRKNTLDEMTVGRTEKPITGKLPEKPD
DPRPLARGKTGAGSYEDPAEQKRKGRTKGKTGRPGR
>Rhizobium_leguminosarum_bv._viciae_3841.faa
APNGFEEAPQSSFEGAPLSGSVADWVKQLEADAETSVETQRQIASKAGKHRKKVESKSARGTSMGGSTDPKTRAAAGLNP
VGMDTTLEEASSLGTAVTATVEALSALIESGNPLHKNGKIWTPHRPARPDKSEGGIAIRMQSDYEPAGDQPTAIRDLVEG
LENGDRSQVLLGVTGSGKTFTMAKVIEATQRPAVILAPNKTLAAQLYSEFKNFFPDNAVEYFVSYYDYYQPEAYVPRSDT
YIEKESSINEQIDRMRHSATRSLLERDDCIIVASVSCIYGIGSVETYTAMTFQMSVGDRLDQRQLLADLVAQQYKRRDMD
FTRGSFRVRGDTIELFPAHLEDAAWRISMFGDEIDAITEFDPLTGQKVGDLKSVKIYANSHYVTPRPTLNGAIKSIKEEL
RLRLAELEKAGRLLEAQRLEQRTRYDIEMLEATGSCQGIENYSRYLTGRDPGDPPPTLFEYIPDNALVFIDESHVTVPQI
GGMYRGDFRRKATLAEYGFRLPSCMDNRPLRFEEWDAMRPDTIAVSATPGGWEMEQSGGVFAEQVIRPTGLIDPPVEVRS
ARSQVDDVLGEIRETAAKGYRTLCTVLTKRMAEDLTEYLHEQGVRVRYMHSDIDTLERIEILRDLRLGAFDVLVGINLLR
EGLDIPECGFVAILDADKEGFLRSETSLIQTIGRAARNVDGKVILYADQVTGSMKRAMEETGRRREKQMVYNQEHGITPE
SVKARISDILDSVYERDHVRADISGASGKGFADGGNLVGNNLQTHLNALEKSMRDAAADLDFEKAARLRDEIKRLKAAEL
AVMDDPMAREESKAMEGVRRPEDGSRQAAATPSYFSRPSLDDMGPGTDTTTPLFRKNDLDEMTVGRTEKPVTGALPEKPD
DVRPVVRGKTGVGSYEDPGEQKRKSRTKGKTGRPGR
