# Supplementary material for: Draft Genome Sequence of the Nitrogen-Fixing Rhizobium sullae Type Strain IS123T Focusing on the Key Genes for Symbiosis with its Host Hedysarum coronarium L
Source: Front Microbiol. 2017 Jul 26;8:1348. doi: 10.3389/fmicb.2017.01348 (PMC5526965; doi:10.3389/fmicb.2017.01348)
Supplement: Supplementary file 7 [file DataSheet7.ZIP › Core genees analysis/Core_Genes_Alignment/TIGR00959.aln-gb.fa]

>Bradyrhizobium_japonicum_USDA110.faa
LFDNLSERLGGILDRLTGRGALTEKDVDAAMREVRRALLEADVALEVVRSFTERVREQAIGATVVKSVTPGQMVVKIVHD
ELINTLGAEGQTIDINSVPPVPIMMVGLQGSGKTTTTAKLARRMVQRDRRKVLMASLDVYRPAAMEQLAVLGRDLDIPTL
PIVAGQQPAQIAKRALEAGKLGGYDVVLLDTAGRTTLDEDMMAEAAAIKAAANPHEVLLVADSLTGQDAVNLARAFDERV
GLTGIVLTRVDGDGRGGAALSMRAVTGKPIKLIGTGEKTDALEDFHPDRIAGRILGMGDVVSLVERAAANIDAEKAARTA
ERMRKGQFDLNDMREQLSQMANMGGISGLMGMMPGISKMKNQIAAAGIDDKILKRQVAIIDSMTRDERRHPDLLKASRKK
RIAAGSGQSVEHVNKLLKMHRNMADVMKAMGS-GK----RGPLAGIAQAMGFG--GGM-KMP-----SPEEMKAMQEKMQ
SGGGQGPPGLRTGLPGLTGLSGKPTLPGLGGF----PG--KKK
>Mesorhizobium_loti_MAFF303099.faa
MFESLQERLGSILNGLTGRGALSEADVSAALREVRRALLEADVALEVVRSFTDKVREKAVGAAVLKSIKPGQMVVKIVHD
ELVDMLGAEGVAIDLNAPAPVVIMMVGLQGSGKTTTSAKIAKRLTERQNKKVLMASLDTRRPAAQEQLRQLGEQTKVATL
PIIAGQNPVDIARRAVQAAKLGGHDVVILDTAGRTHIDEPLMVEMADIKKVSSPHEILLVADSLTGQDAVNLAKSFDERV
GITGLVLTRMDGDGRGGAALSMRAVTGKPIKLIGTGEKMDGLEEFHPKRIADRILGMGDIVSLVEKAAENIDAEQAAAMA
KKMQSGKFDLNDLAQQLQQMSKMGGMGGIMGMMPGMGKMKDQMAAAGLDDKMFGRQLAIISSMTKAERANPDILKHSRKK
RIAAGSGTDAAEINKLLKMHRGMADMMKAMGGKGKGGLMRGMMGGLASKMGLGGMGGMGGMPDLSKMDPKQLEALQKQAQ
AAGLGGPGGGLPGLPGGMKLPG---LPGLGGG--GLPGLGKKK
>Sinorhizobium_meliloti_1021.faa
MFESLQDRLGSILNGLTGRGALSEADVSAALREVRRALLEADVALDVVRSFTEKVREKAVGAEIVKSIKPGQMVVKIVHD
ELIAMLGSEGVTIDLNAAAPVVIMMVGLQGSGKTTTTGKIAKRLTARDKKKVLMASLDTRRPAAQEQLRQLGVQTGVDTL
PVIAGQSPTDIAARAVQAAKLGGHDIVILDTAGRTHIDEPLMIEMAEIKRKSNPHEILLVADALTGQDAVNLARNFDERV
GITGLVLTRMDGDGRGGAALSMRAVTGKPIKLIGVGEKMDELEEFHPRRVADRILGMGDIVSLVEKAAENIDAEKAAAMA
AKMAKGKFDLNDLADQLQQMQKMGGMGGIMGLMPGMAGMKDKMSAAGLDDSLFKRQLAIISSMTRAERANPDILKHSRKK
RIASGSGTDASDINKLLKMHRQMADMMKMMGGKGKGGMMKQMMGGLAGKMGLG---GLGGMPDLSKMDPKQLEALQKQAE
AAGLGKPGGGLPGLGGG--------LPGLGGGFPGLPGLPKKK
>R_sullae_IS123T.faa
MFENLQDRLGSILNGLTGRGALSEADVSAALREVRRALLEADVALDVVRGFTDRVREKAVGAEILKSIKPGQMVVKIVHD
EMIEMLGGEGVGVDLHAAAPVVIMMVGLQGSGKTTTTAKIALRLTTREKKKVLMASLDTRRPAAQEQLRQLGAQASIDTL
PVIAGQSPTDIAARAVQAARLGGHDVVILDTAGRTHIDEPLMVEMADIKKKSNPHEILLVADSLTGQDAVNLARNFDERV
GITGLVLTRMDGDGRGGAALSMRAVTGKPIKLIGVGERMNELEEFHPRRIADRILGMGDIVSLVERAAENIDAEKAAAMA
AKMAKGKFDLNDLADQLRQMQKMGGMGGIMSMMPGMGGMKDKMASAGLNDGLFGRQLAIISSMTKAERANPDILKHSRKK
RIAAGSGTEASDINKLLKMHRQMADMMKMMGGKGKGGMMKQLMGGLAGKMGLGGMGGMGGMPDLSNIDPKQLEALQKQAE
AAGLGKPGGSMPGLGGGLPGLGGAKLPGLGGSLPGLPGLPKKK
>Rhizobium_sullae_WSM1592.faa
MFENLQDRLGSILNGLTGRGALSEADVSAALREVRRALLEADVALDVVRGFTDRVREKAVGAEILKSIKPGQMVVKIVHD
EMIEMLGGEGVGVDLHAAAPVVIMMVGLQGSGKTTTTAKIALRLTTREKKKVLMASLDTRRPAAQEQLRQLGAQASIDTL
PVIAGQSPTDIAARAVQAARLGGHDVVILDTAGRTHIDEPLMVEMADIKKKSNPHEILLVADSLTGQDAVNLARNFDERV
GITGLVLTRMDGDGRGGAALSMRAVTGKPIKLIGVGERMNELEEFHPRRIADRILGMGDIVSLVERAAENIDAEKAAAMA
AKMAKGKFDLNDLADQLRQMQKMGGMGGIMSMMPGMGGMKDKMASAGLNDGLFGRQLAIISSMTKAERANPDILKHSRKK
RIAAGSGTEASDINKLLKMHRQMADMMKMMGGKGKGGMMKQLMGGLAGKMGLGGMGGMGGMPDLSNIDPKQLEALQKQAE
AAGLGKPGGSMPGLGGGLPGLGGAKLPGLGGSLPGLPGLPKKK
>Rhizobium_etli_CFN42.faa
MFENLQDRLGSILNGLTGRGALSEADVSAALREVRRALLEADVALDVVRSFTDRVREKAVGAEILKSIKPGQMVVKIVHD
ELIEMLGGEGVGIDLHAPAPVVVMMVGLQGSGKTTTTAKIAHRLSTREKKKVLMASLDTRRPAAQEQLRQLGAQASIDTL
PVITGQSPTDIAARAVQAAKLGGHDVVILDTAGRTHIDEPLMVEMADIKKRSNPHEILLVADSLTGQDAVNLARNFDERV
GITGLVLTRMDGDGRGGAALSMRAVTGKPIKLIGVGEKMSELEEFHPRRIADRILGMGDIVSLVERAAENIDAEKAAAMA
AKMAKGKFDLDDLADQLRQMQKMGGMGGIMGMMPGMAGMKDKMAAAGLDDKLFGRQIAIIQSMTKAERANPDLLKHSRKK
RIAAGSGTDAAAINKLLKMHRQMADMMKMMGGKGKGGMMKQMMSGLAGKMGLG--SGMGGMPDLSNIDPRQLEALQKQAE
AAGLGKPGGGMPGLGGGLPGLGGAKLPGLGGGFPGLPGLPKKK
>Rhizobium_leguminosarum_bv._viciae_3841.faa
MFENLQDRLGSILNGLTGRGALSEADVSAALREVRRALLEADVALDVVRSFTDRVREKAVGAEILKSIKPGQMVVKIVHD
ELIEMLGGEGVGIDLHAPAPVVVMMVGLQGSGKTTTSAKIAHRLSTREKKKVLMASLDTRRPAAQEQLRQLGAQANIDTL
PIISGQSPTDIAARAVQAAKLGGHDVVILDTAGRTHIDEPLMVEMADIKKRSNPHEILLVADSLTGQDAVNLARNFDERV
GITGLVLTRMDGDGRGGAALSMRAVTGKPIKLIGVGEKMSELEEFHPRRIADRILGMGDIVSLVERAAENIDAEKAAAMA
AKMAKGKFDLDDLADQLRQMQKMGGMGGIMGMMPGMAGMKDKMAAAGLDDKLFGRQIAIIQSMTKAERTNPDLLKHSRKK
RIAAGSGTDAAAINKLLKMHRQMADMMKMMGGKGKGGMMKQMMGGLAGKMGLGGMGGMGGMPDLSNIDPRQLEALQKQAE
AAGLGKPGGGMPGLGGGLSGLGGAKLPGLGGGFPGLPGLPKKK
