# Supplementary material for: Draft Genome Sequence of the Nitrogen-Fixing Rhizobium sullae Type Strain IS123T Focusing on the Key Genes for Symbiosis with its Host Hedysarum coronarium L
Source: Front Microbiol. 2017 Jul 26;8:1348. doi: 10.3389/fmicb.2017.01348 (PMC5526965; doi:10.3389/fmicb.2017.01348)
Supplement: Supplementary file 7 [file DataSheet7.ZIP › Core genees analysis/Core_Genes_Alignment/TIGR00963.aln-gb.fa]

>Bradyrhizobium_japonicum_USDA110.faa
--MIGALARKFFGSANDRRVKGYQSRVNAINALEPELIKLSDEELKARTADFKKQLAEGKTLDDLLVPAFATVREAAKRT
LGQRHFDVQLIGGMVLHEGDIAEMKTGEGKTLVATLAVYLNALAGKGVHVVTVNDYLARRDSGWMGQIYGFLGMTTGVIV
HGLDDAERKTAYACDITYGTNNEYGFDYLRDNMKYRLEDMVQRPHFFAIVDEVDSILIDEARTPLIISGPLDDRSDFYNT
IDGFLPKLDKTDYDVDEKQRTVTLTEAGMEKIETLLRDAGQLKGESLYDVENVSVVHHINQALRAHTLFTRDKDYIVRDD
EVVIIDEFTGRMMPGRRYSEGLHQALEAKEHVQVQPENQTLASITFQNYFRMYEKLAGMTGTAATEADELFDIYKLEVVE
IPTNLSVARLDEDDEVYRTQKEKYAAILAEIERANARLQPVLVGTASIEKSEVLAEFLKSNGYKQFAVLNARFHEQEAYI
VAEAGVPGAITIATNMAGRGTDIKLGGSLEMRVPKETAGIEDEAEKARKIEQIKADVERFREIVLKAGGLYIIGSERHES
RRIDNQLRGRSGRQGDPGRSKFFLSLEDDLMRIFGSDRLDSMLQRLGLQEGEAIIHPWINKALEKAQQKVEARNFDIRKN
LLKFDNVQNDQRKVIFDQRVDLMKDDSVAETVTDMRHAFIDDLVAKHVPEHAYAEQWDVAGLKEELKRVLDLDLPVDDWA
KEEGIADEELLNRIENRADEHMAAKVAQWGPDVMRYVEKTILLQTLDHLWREHLIMLDHLRQVIGLRGYGQRDPLQEYKT
EAFNLFQEMSAHLREAVTAQLMRVEIVPPEQEAPVLPPMEAHKFDPNTGEDEMVTLGAPASDAAQRDPKNPASWGKIGRN
EDCPCGSGKKYKHCHGRY
>Mesorhizobium_loti_MAFF303099.faa
MVSLGGLARKVFGSSNDRRVKSTRPRVEAINAMENEMRALSDTELAGRTEKFRQDIANGASLDDLLVPAFATAREAARRV
LGMRPFDVQLIGGMVLHNGGIAEMRTGEGKTLVATLPVYLNALAGKGVHVVTVNDYLATRDSEWMGRVYKFLGLSVGVIV
HGLSDEERRVAYASDVTYATNNELGFDYLRDNMKYERAQMVQRGHNYAIVDEVDSILVDEARTPLIISGPLEDRSEMYNT
IDTFIIQLQPQDYEIDEKQKTSIFTEEGTEKLENLLRDADLLKGESLYDVENVAIVHHVNNALKAHRLFQKDKDYIVRNG
EIVIIDEFTGRMMPGRRYSEGLHQALEAKEHVAIQPENQTLASVTFQNYFRLYKKLSGMTGTALTEAEEFGNIYGLEVTE
IPTNLPVIRKDEDDEVYRTVEEKYKAIVKEIREASAKGQPTLVGTTSIEKSEQLADRLRKEGFKDFEVLNARHHEREAAI
VAQAGKPGAITIATNMAGRGTDIKLGGNAEMRIADELGDMPEGPEREAREKEIIADVERLKEKALAAGGLYVLATERHES
RRIDNQLRGRSGRQGDPGRSKFFLSLQDDLMRIFGSERMDGMLQKLGLKEDEAIIHPWINKALEKAQKKVEARNFDIRKN
LLKYDDVSNDQRKVVFEQRIELMDGEGLSETIAEMREGVIDEIVAKAIPENAYAEQWDVAGLKAEVAEFLNLDLPVEDWA
KEEGIAEDDIRERITQAADAAAKERAERFGPEVMNYVERSVVLQTLDHLWREHIVNLDHLRSVVGFRGYAQRDPLQEYKG
EAFELFQAMLGNLRQAVTAQLMRVELVRQAAEAPPPPDMFGTHIDGTTGENDFRQEQNAVVAPEDRDPNNQATWGKVGRN
EACPCGSGKKYKHCHGAF
>Sinorhizobium_meliloti_1021.faa
MVSLGGFARKLFGSANDRRVRGYKGRVDAINALEAEMKALSDEALAAKTAEFRRELADGKTLDDILVPAFAVVREAALRV
LGLRPFDVQLIGGMILHERAIAEMKTGEGKTLVATLPVYLNALAGKGVHVVTVNDYLAQRDAGMMGRIYGFLGMTTGVIV
HGLSDEQRRDAYACDVTYATNNELGFDYLRDNMKYERGQMVQRGHFFAIVDEVDSILVDEARTPLIISGPLDDRSDLYNT
INEFIPLLSPEDYEIDEKQRSANFSEEGTEKLENMLREAGLLKGESLYDIENVAIVHHVNNALKAHKLFTRDKDYIVRNG
EIVIIDEFTGRMMPGRRYSEGQHQALEAKEKVQIQPENQTLASITFQNYFRMYDKLAGMTGTAATEAEEFGNIYGLEVLE
VPTNLPIKRIDEDDEVYRTVGEKFKAIIDEIKSAHERGQPMLVGTTSIEKSELLADMLKKSGFSKFQVLNARYHEQEAYI
VAQAGVPGAVTIATNMAGRGTDIQLGGNPDMRIQQELADVEPGPEREAREKAIREEVQKLKEKALAAGGLYVLATERHES
RRIDNQLRGRSGRQGDPGRSKFYLSLQDDLMRIFGSDRMDGMLQKLGLKEGEAIVHPWINKALERAQKKVEARNFDIRKN
LLKYDDVLNDQRKVIFEQRIELMDAESVTDTVTDMRNEVIEEIVAKRIPERAYAEKWDAEGLKADVQQYFNLDLPIAEWV
AEEGIAEDDIRERITAAVDKAAAERAERFGPEIMQYVERSVVLQTLDHLWREHIVNLDHLRSVIGFRGYAQRDPLQEYKS
EAFELFQALLGNLRQAVTAQLMRVELVREAPEEPQPPPMQAHHIDPLTGEDDFAGETLLAVAPANRDPADPSTWGKVARN
EACPCGSGKKYKHCHGIY
>R_sullae_IS123T.faa
MVSFGGLARKIFGSANDRRVRSFQPNVAAINSIEEKTKALSDEQLAAQTVEFRKMLADGKTLDDILVPAFAVVREASRRV
LGLRPFDVQLVGGMILHSNAIAEMKTGEGKTLVATLPVYLNALSGKGVHVVTVNDYLARRDAANMGRIYNFLGLTTGVIV
HGLSDEERAAAYKCDITYATNNELGFDYLRDNMKYEKGQMVQRGHNFAIVDEVDSILVDEARTPLIISGPLDDRSDLYNT
IDAFIPLLSEEDYEIDEKQRSANFSEVGTEKLEGLLKAADLLKGSALYDIENVAIVHHVNNALKAHKLFQRDKDYIVRND
EIVIIDEFTGRMMPGRRYSEGQHQALEAKEKVQIQPENQTLAQITFQNYFRMYDKLAGMTGTAQTEAEEFANIYGLDVVE
VPTNLPIQRLDEDDEVYRTFEEKYKAIIAEIADAQKRGQPVLVGTTSIEKSELLAELMRKQGFKDFQVLNARYHEQEAYI
VAQAGVPGAVTIATNMAGRGTDIQLGGNLDMRIERELGEVEPGPERDAKISAITAEIQKLKEQAITAGGLYVIATERHES
RRIDNQLRGRSGRQGDPGRSKFYLSLQDDLMRIFGSDRMDGMLQKLGLKEGEAIVHPWINKALERAQKKVEARNFDIRKN
LLKYDDVLNDQRKVIFEQRLELMEASNISETVSDMRREVIEDLVEKHIPERAYAEQWDAAGLREQVAALLNLDLPIEDWV
KEEGIAEDDIRERLTEAANAAFTEKAERFGPDIMHYVERSIVMQTLDHLWREHIVNLDHLRSVIGFRGYAQRDPLQEYKS
EAFELFQTLLNSLRQAVTAQMMRVELVQQAPAEPELPVMHAQHLDPDTGENDFYQASEVTVSPENRDPNNPSTWGKVGRN
ESCPCGSGKKFKHCHGAF
>Rhizobium_sullae_WSM1592.faa
MVSFGGLARKIFGSANDRRVRSFQPNVAAINSIEEKTKALSDEQLAAQTVEFRKMLADGKTLDDILVPAFAVVREASRRV
LGLRPFDVQLVGGMILHSNAIAEMKTGEGKTLVATLPVYLNALSGKGVHVVTVNDYLARRDAANMGRIYNFLGLTTGVIV
HGLSDEERAAAYKCDVTYATNNELGFDYLRDNMKYEKGQMVQRGHNFAIVDEVDSILVDEARTPLIISGPLDDRSDLYNT
IDAFIPLLSEEDYEIDEKQRSANFSEVGTEKLEGLLKAADLLKGSALYDIENVAIVHHVNNALKAHKLFQRDKDYIVRND
EIVIIDEFTGRMMPGRRYSEGQHQALEAKEKVQIQPENQTLAQITFQNYFRMYDKLAGMTGTAQTEAEEFANIYGLDVVE
VPTNLPIQRLDEDDEVYRTFEEKYKAIIAEIADAQKRGQPVLVGTTSIEKSELLAELMRKQGFKDFQVLNARYHEQEAYI
VAQAGVPGAVTIATNMAGRGTDIQLGGNLDMRIERELGEVEPGPERDAKISAITAEIQKLKEQAITAGGLYVIATERHES
RRIDNQLRGRSGRQGDPGRSKFYLSLQDDLMRIFGSDRMDGMLQKLGLKEGEAIVHPWINKALERAQKKVEARNFDIRKN
LLKYDDVLNDQRKVIFEQRLELMEASNISETVSDMRREVIEDLVEKHIPERAYAEQWDAAGLREQVAALLNLDLPIEDWV
KEEGIAEDDIRERLTEAANAAFTEKAERFGPDIMHYVERSIVMQTLDHLWREHIVNLDHLRSVIGFRGYAQRDPLQEYKS
EAFELFQTLLNSLRQAVTAQMMRVELVQQAPAEPELPVMHAQHLDPDTGENDFYQASEVTVSPENRDPNNPSTWGKVGRN
ESCPCGSGKKFKHCHGAF
>Rhizobium_etli_CFN42.faa
MVSFGGIARKLFGSSNDRRVRSYQPNVAAINSIEEKTKALTDEQLAAKTVEFRALLAEGKTLDDILIPAFAVVREASRRV
LGLRPFDVQLIGGMILHSNAIAEMKTGEGKTLVATLPVYLNALSGKGVHVVTVNDYLAQRDAATMGRVYGFLGMTTGVIV
HGLSDEERRAAYACDITYATNNELGFDYLRDNMKYEKNQMVQRGHNFAIVDEVDSILVDEARTPLIISGPLDDRSELYNT
IDAFIPLLAPSDYEIDEKQRSANFSEEGTEKLENLLRQAGLLKGNALYDIENVAIVHHINNALKAHKLFQRDKDYIVRND
EVVIIDEFTGRMMPGRRYSEGQHQALEAKEKVQIQPENQTLASITFQNYFRMYDKLAGMTGTAQTEAEEFGNIYNLDVIE
VPTNLPIKRIDEDDEVYRTFDEKFKAIIEEILDAHKRGQPVLVGTTSIEKSELLAERMRKQGFNDFQVLNARYHEQEAYI
VAQAGVPGAVTIATNMAGRGTDIQLGGNLDMRIERELGELEAGPERDARVQAIVEEIKELKQKALAAGGLYVIATERHES
RRIDNQLRGRSGRQGDPGRSKFYLSLQDDLMRIFGSDRMDSMLTKLGLKEGEAIVHPWINKALERAQKKVEARNFDIRKN
LLKYDDVLNDQRKVIFEQRLELMESTNISETVSDMRREVIEDLVEKHIPERAYAEQWDAVGLKTGVANILNLDLPIEEWF
KEEGIGEDDIRERLTQAANAAFTEKAERFGDDIMHYVERSIVMQTLDHLWREHIVNLDHLRSVIGFRGYAQRDPLQEYKS
EAFELFTGLLNNLREAVTAQLMRVELVQQAPAEPEPPLMQAHHLDPTTGEDDFYQASEVIVSPENRNPEDPTTWGKVGRN
EACPCGSGKKYKHCHGAF
>Rhizobium_leguminosarum_bv._viciae_3841.faa
MVSFGGIARKLFGSSNDRRVRSYQPNVTAINSIEEKTKALTDEQLAAKTVEFRALLAEGKTLDDILIPAFAVVREASRRV
LGLRPFDVQLVGGMILHSNAIAEMKTGEGKTLVATLPVYLNALSGKGVHVVTVNDYLAQRDAATMGRVYGFLGMTTGVIV
HGLSDEERHAAYACDITYATNNELGFDYLRDNMKYEKNQMVQRGHNFAIVDEVDSILVDEARTPLIISGPLDDRSELYNT
IDAYIPLLVPSDYEIDEKQRSANFSEEGTEKLENLLRQAGLLKGNALYDIENVAIVHHVNNALKAHKLFQRDKDYIVRND
EVVIIDEFTGRMMPGRRYSEGQHQALEAKEKVQIQPENQTLASITFQNYFRMYDKLAGMTGTAQTEAEEFANIYNLDVIE
VPTNLPIKRLDEDDEVYRTFDEKFKAIIEEILDAHKRGQPVLVGTTSIEKSELLAERLRKQGFDDFKVLNARYHEQEAYI
VAQAGVPGAITIATNMAGRGTDIQLGGNLDMRIERELGEVEAGPERDARIQAIIEEIKELKQKALDAGGLYVIATERHES
RRIDNQLRGRSGRQGDPGRSKFYLSLQDDLMRIFGSDRMDSMLTKLGLKEGEAIVHPWINKALERAQKKVEARNFDIRKN
LLKYDDVLNDQRKVVFEQRLELMESTNISETVSDMRREVIEDMVEKHIPERAYAEQWDAAGLKTGALNILNLDLPVEDWV
KEEGIGEDDIRERLTEAANAAFTEKAERFGDDIMHYVERSIVMQTLDHLWREHIVNLDHLRSVIGFRGYAQRDPLQEYKS
EAFELFTALLNNLREAVTAQLMRVELVQQAPAEPEPPLMQAHHLDPTTGEDDFYQASEVIVSPENRNPDDPATWGKVGRN
ETCPCGSGKKYKHCHGAF
