# Supplementary material for: Draft Genome Sequence of the Nitrogen-Fixing Rhizobium sullae Type Strain IS123T Focusing on the Key Genes for Symbiosis with its Host Hedysarum coronarium L
Source: Front Microbiol. 2017 Jul 26;8:1348. doi: 10.3389/fmicb.2017.01348 (PMC5526965; doi:10.3389/fmicb.2017.01348)
Supplement: Supplementary file 7 [file DataSheet7.ZIP › Core genees analysis/Core_Genes_Alignment/TIGR00967.aln-gb.fa]

>Bradyrhizobium_japonicum_USDA110.faa
MASAAEQLAANLNFGAFAKADELKKRIWFTLGALLVYRLGTYIPLPGIDPNIWEQVFRSQAGGILGMFNMFAGGGIHRMA
IFALNIMPYISASIIIQLLTTVSPQLEALKKEGEAGRKTLNQYTRYLTVILAAFQSYGIAVGLEGAGNVVSDPGMFFRLS
TAITLTGGTMFLMWLGEQITSRGIGNGISLIILSGIVAELPAALANMLELGRQGAMSTGLILVVIIMAVAVIAFIVFMER
AQRRLLIQYPKRQVGNKMFEGQSSHLPLKLNTSGVIPPIFASSLLLLPTTVANF-NAGSGPEWFQWITTQLGHGRPLFLI
MYLALIVFFAFFYTAIVFNPTETADNLKKHGGFIPGIRPGERTAEYIDYVLSRITVLGAIYLAIVCLIPEILISYASVPF
YFGGTSLLIVVSVTMDTVAQVQGYLLAHQYEGLIRKSKLRGRRR--
>Mesorhizobium_loti_MAFF303099.faa
MASAAEQLASNLNFSAFAKAEDLKKRIWFTIGALLVYRLGTYIPLPGINPDAFAQAFSSQSKGVLGMFNMFAGGAVQRMA
IFALGIMPYISASIIMQLMTSVIPSLESLKKEGEQGRKVINQYTRYGTVLLALVQAYGISVGLENGHGIVNDPGMFFRIS
TVVTLVGGTMFLMWLGEQITARGIGNGISLIIFSGIVAGLPRAISGTLELGRTGALSTGLILAIIVLAIVVIALIVFFER
AQRRLLIQYPKRQVGNRMFQGDTSHLPLKLNTSGVIPPIFASSLLLLPATIAGFSQTTNMPAWASTILASLGHGQPLYMA
FYAAMIVFFAFFYTAIVFNPKDTADQLKKHSGFIPGYRPGERTADYIDYVLTRITVVGAIYLVLVCLLPEFLISATGVPF
YLGGTSLLIVVSVTLDTVAQIQGHLIAHQYEGLIKKSKLRGGKKAR
>Sinorhizobium_meliloti_1021.faa
MASAAEQLASNLNFSTFAKAEDLKKRLWFTLGALLVYRLGTYIPLPGLNPDAFAQAFQGQSGGILGLFNMFSGGAVERMA
IFALGIMPYISASIIVQLMTSVVPALEQLKKEGEQGRKVINQYTRYGTVLLGAMQAYGIAVGLESGSGLVNDPGWFFRIS
TVISLLGGTMFLMWLGEQITSRGIGNGISLIIFAGIVAALPSALAGTLELGRTGALSTPLILAIIVMVVGVIALIVFVER
AQRRLLIQYPKRQVGNRMFQGDTSHLPLKLNTSGVIPAIFASSLLLLPATLAGFANTATMPGWATAIVGALAHGQPLYMI
LYGAMIAFFAFFYTAIVFNPKDTADNLKKHGGFVPGIRPGERTAEYIDYVLTRITVIGAIYLVFVCILPEILISQTGVPF
YLGGTSLLIVVSVTLDTVAQIQGHLIAQQYEGLIKKSKLRGGKRGR
>R_sullae_IS123T.faa
MASAAEQLASNLNFSTFAKAEDLKKRLWFTLAALLVYRLGTHIPLPGLNPEAYAQAFRGQAGGILGLFNMFSGGAVERMA
IFALGIMPYISASIIVQLMTSVVPALENLKKEGEQGRKIINQYTRYGTVLLGALQAYGIAVGLESGSGLVVDPGWFFRVS
TVITLLGGTMFLMWLGEQITSRGIGNGISLIIFAGIAAGLPSALAGTLELGRTGALSTSLILAVILIAIAVIAVIVFVER
AQRRLLIQYPKRQVGNRMFQGDTSHLPLKLNTSGVIPAIFASSLLLLPATVAGFANTTSLPSWATTIVAALGHGQPLYML
LYAALIAFFAFFYTAIVFNPKDTADNLKKHGGFIPGIRPGERTAEYIDFVLTRITVIGAIYLVFVCILPEILVSQTGIPL
ALGGTSLLIVVSVTLDTVAQIQGHLIAQQYEGLIKKSKLRGGKRGR
>Rhizobium_sullae_WSM1592.faa
MASAAEQLASNLNFSTFAKAEDLKKRLWFTLAALLVYRLGTHIPLPGLNPEAYAQAFRGQAGGILGLFNMFSGGAVERMA
IFALGIMPYISASIIVQLMTSVVPALENLKKEGEQGRKIINQYTRYGTVLLGALQAYGIAVGLESGSGLVVDPGWFFRVS
TVITLLGGTMFLMWLGEQITSRGIGNGISLIIFAGIAAGLPSALAGTLELGRTGALSTSLILAVILIAIAVIAVIVFVER
AQRRLLIQYPKRQVGNRMFQGDTSHLPLKLNTSGVIPAIFASSLLLLPATVAGFANTTSLPSWATTIVAALGHGQPLYML
LYAALIAFFAFFYTAIVFNPKDTADNLKKHGGFIPGIRPGERTAEYIDFVLTRVTVIGAIYLVFVCILPEILVSQTGIPL
ALGGTSLLIVVSVTLDTVAQIQGHLIAQQYEGLIKKSKLRGGKRGR
>Rhizobium_etli_CFN42.faa
MASAAEQLASNLNFSTFAKAEDLKKRLWFTLAALLVYRLGTHIPLPGLNPEAYAQAFRGQAGGILGLFNMFSGGAVQRMA
IFALGIMPYISASIIVQLMTSVVPTLENLKKEGEQGRKIINQYTRYGTVVLGALQAYGIAAGLESGQGLVVDPGWFFRIS
TVLTLLGGTMFLMWLGEQITSRGIGNGISLIIFAGIAAGLPSALAGTLELGRTGALSTGLILLVIIVAIAVIGVIVFVER
AQRRLLIQYPKRQVGNRMFQGDTSHLPLKLNTSGVIPAIFASSLLLLPATVAGFANTTAMPAWATSIVAALGHGQPLYMV
LYAALIAFFAFFYTAIVFNPKDTADNLKKHGGFIPGIRPGERTAEYIDYVLTRITLIGAIYLVFVCILPEILVSQTGIPL
SLGGTSLLIVVSVTLDTVAQIQGHLIAQQYEGLIKKSKLRGGKRGR
>Rhizobium_leguminosarum_bv._viciae_3841.faa
MASAAEQLASNLNFSTFAKAEDLKKRLWFTLAALLVYRLGTHIPLPGLNPEAYAQAFRGQAGGILGLFNMFSGGAVERMA
IFALGIMPYISASIIVQLMTSVVPALENLKKEGEQGRKIINQYTRYGTVILGALQAYGIAAGLESGQGLVVDPGWFFRVS
TVLTLLGGTMFLMWLGEQITSRGIGNGISLIIFAGIAAGLPTALAGTLELGRTGALSTPLILLVIIVAIAVIAIIVFVER
AQRRLLIQYPKRQVGNRMFQGDTSHLPLKLNTSGVIPAIFASSLLLLPATIAGFASTTAMPSWATSIVAALGHGQPLYMV
LYAALIAFFAFFYTAIVFNPKDTADNLKKHGGFIPGIRPGDRTAEYIDYVLTRITVIGALYLVFVCILPEILVSQTGIPL
ALGGTSLLIVVSVTLDTVAQIQGHLIAQQYEGLIKKSKLRGGKRGR
