# Supplementary material for: Draft Genome Sequence of the Nitrogen-Fixing Rhizobium sullae Type Strain IS123T Focusing on the Key Genes for Symbiosis with its Host Hedysarum coronarium L
Source: Front Microbiol. 2017 Jul 26;8:1348. doi: 10.3389/fmicb.2017.01348 (PMC5526965; doi:10.3389/fmicb.2017.01348)
Supplement: Supplementary file 7 [file DataSheet7.ZIP › Core genees analysis/Core_Genes_Alignment/TIGR01059.aln-gb.fa]

>Bradyrhizobium_japonicum_USDA110.faa
MTEPENEPSNPSDYGAESIRVLKGLDAVRKRPGMYIGDTDDGSGLHHMVYEVVDNAIDEALAGHATRVDVVLNADNSVTV
RDDGRGIPVDIHKGEGISAAEVIMTQLHAGGKFDQNSYKVSGGLHGVGVSVVNALSSKLGLRIWRDNKEHYIEFAHGDAV
APLVVVGDARGTEVTFLASPDTFKNIEYDFATLEHRLRELAFLNSGVNIALSDMRHAVEKREEMHYSGGVEEFVKYLDRN
KKAIVPAPIMVRAEANGIGVEAALWWNDSYHENVLCFTNNIPQRDGGTHLAGFRGALTRQVNGYAEAN--AKKEKIALTG
DDCREGLTAVLSVKVPDPKFSSQTKDKLVSSEVRPVVENVLNEALQAWFEEHPSEAKMIVGKVIQAAAAREAARKARELT
-RKSPLSVSSLPGKLADCQEKDPAKSELFIVEGDSAGGSAKQGRNREFQAVLPLRGKILNVERVRPDKMLGSEQIGTLIT
ALGTGIS-DEFSIEKLRYHKIIVMTDADVDGAHIRTLLLTFFYRQMRDIIDGGYLYIAQPPLYKVSRGKSEQYLKDERAL
EDYLIETGLDDCIFTPGTGGDRSGRDLRGLIDDARVVRSILRNLHTRYNRKVVEQAAITGVLNKDIYGDPDKAAAAAQYV
AGRLDKQAEDVERGWVGHYVQGFQFERTVRGVKDVAIIDSAFLGSAEARKLDEFTPKLQDVYARPGNLRRKDVEHTVHGP
VDLFEAVTDAGRKGVTLQRYKGLGEMNPEQLWETTLDTNARSLLQVKVKEVDEADDIFTKLMGDVVEPRRDFIQEHSLS-
ATIDI
>Mesorhizobium_loti_MAFF303099.faa
MSDQENTNGAEAEYGADSIKVLKGLDAVRKRPGMYIGDTDDGSGLHHMVYEVVDNAIDEALAGHADLVTVTLNPDGSVTV
IDNGRGIPTDIHTGEGISAAEVIMTQLHAGGKFDQNSYKVSGGLHGVGVSVVNALSAWLKLKIRRNGQIFEMSFTHGNAD
APLRATGSYSGSSITFFPSAETFTMVEFDFGTLEHRLRELAFLNSGVRIILTDGRHADIVRHELHYDGGLEEFVKYLDRV
KKPLIEKPIAIKAERDGITVEVAMWWNDSYHENVLAFTNNIPQRDGGTHLAGFRGALTRQITGYGESSGLTKKEKVSLIG
DDCREGLTAVLSVKVPDPKFSSQTKDKLVSSEVRPVVEGLVNEALGTWLEEHPTEGKVVIDKVIQAAAAREAARKARDIT
-RKSSLGVTSLPGKLADCQERDPAKSEIFIVEGDSAGGSAKGGRSRQNQAILPLRGKILNVERARFDRMLGSDMIGTLIT
ALGTSIGKDEFNADKLRYHKIILMTDADVDGAHIRTLLLTFFFRQMPELIERGHLYIAQPPLYKVTRGKSSQYIKNESAF
EEFLIESGLEEASLTLGSGEVRTGQDLRGAVDDALAVRQLINGLHTRYNRGVVEQASIAGGLNPEVFSDLGRANAMAERI
AQRLDIIAEDTERGWTGRMSGGYVFERTVRSVKEYAHLDMGLINSADARQLDRYAQRLSEVYGTPPVLRRKDVSETVSGP
LALLNAVFATGRKGLTMQRYKGLGEMNAEQLWETTLDPNVRSLLQVKVNDATDADSLFSRLMGDEVEPRREFIQDNALSV
ANLDI
>Sinorhizobium_meliloti_1021.faa
MTDIETEAGAIAEYGADSIKVLKGLDAVRKRPGMYIGDTDDGSGLHHMVYEVVDNAIDEALAGHADIVTVTLNPDGSVTV
TDNGRGIPTDIHREEGVSAAEVIMTQLHAGGKFDQNSYKVSGGLHGVGVSVVNALSVSLKLKIRRAGKIHEMSFTHGVAD
GPLKVTGDATGTEVTFTPSEQTFSNIEFEFGTLEHRLRELAFLNSGVRIVLTDKRHSDIRREEMMYDGGLEAFVAYLDRA
KKPLVQKPVSIRGEKDGITVEVAMWWNDSYHENVLCFTNNIPQRDGGTHMAGFRGALTRQITSYADTSGITKKEKVSLTG
DDCREGLTAVLSVKVPDPKFSSQTKDKLVSSEVRPVVESLVNEALSVWLEEHPSDAKILVGKVVEAAAAREAARKARELT
RRKGALDISSLPGKLADCSERDPAKSELFLVEGDSAGGSAKQGRSRENQAILPLRGKILNVERARFDKMLSSQEIGTLIT
ALGTSIGKDEFNADKLRYHKIIIMTDADVDGAHIRTLLLTFFFRQMPELIERGHLYIAQPPLYKVARGKSVQYLKDEKAL
EDYLISMGLEEASLELASGEVRVGQDLREVINDALRLRSLMEGLHSRYNRSVVEQAAIAGALNVELNGERDEYQLIAAEV
ARRLDVIAEETERGWEAAVTGGLKLERMVRGVKEAAVLDMALIGSSDARHIDQLKARLKEVYGAPPVLRRRDGTQEISGP
RALLDAIFAAGRKGLTMQRYKGLGEMNAEQLWETTLDPNVRSLLQVKVTDATDADGLFSRLMGDEVEPRRDFIQENALSV
ANLDI
>R_sullae_IS123T.faa
MTDTATENGVNTEYGADSIKVLKGLDAVRKRPGMYIGDTDDGSGLHHMVYEVVDNAIDEALAGHADIVTVALNPDGSVTV
TDNGRGIPTDIHTGEGVSAAEVIMTQLHAGGKFDQNSYKVSGGLHGVGVSVVNALSVWLKLKIRRQGKIYEMSFTHGVAD
APLKVTGDATGTEVSFMPSTGTFTMTDFDYGTLEHRLRELAFLNSGVRILLTDKRHSDIRQEEMLYDGGLEAFVSYLDRA
KKPLVDKPVSIRGEKDGITVEVAMWWNDSYHENVLCFTNNIPQRDGGTHMAGFRAALTRQVVSYADSSGITKREKVTLQG
EDCREGLTAVLSVKVPDPKFSSQTKDKLVSSEVRPVVESLVNEALGTWFEEHPSEAKVLVSKVVEAAAAREAARKARELT
RRKGALDIASLPGKLADCSERDPAKSEVFLVEGDSAGGSAKQGRSRENQAILPLRGKILNVERARFDKMLSSQEIGTLIT
ALGTGIGKDEFNADKLRYHKIIIMTDADVDGAHIRTLLLTFFFRQMPELIERGHLYIAQPPLYKVSRGKSVQYVKDEKAL
EDYLIGQGLEEAALKLGSGEVRTGQDLREVILDALRLRALLENLHSRYNRAVVEQAAIAGAMNAEAVSDRARAERLADDV
AKRLDIIAEETERGWEGDLTGGLRLERMVRGVKEAVVLDMALIGSQDARHIDQLSLRLKEIYQTPPALSRRDGDTEISGP
RALLDAIFASGRKGLTMQRYKGLGEMNAEQLWETTLDPNARSLLQVKVNDATDADGLFARLMGDEVEPRREFIQDNALSV
ANLDI
>Rhizobium_sullae_WSM1592.faa
MTDTATENGVNTEYGADSIKVLKGLDAVRKRPGMYIGDTDDGSGLHHMVYEVVDNAIDEALAGHADIVTVALNPDGSVTV
TDNGRGIPTDIHTGEGVSAAEVIMTQLHAGGKFDQNSYKVSGGLHGVGVSVVNALSVWLKLKIRRQGKIHEMSFTHGVAD
APLKVTGDATGTEVSFMPSTGTFTMTDFDYGTLEHRLRELAFLNSGVRILLTDKRHSDIRQEEMRYDGGLEAFVSYLDRA
KKPLVDKPVSIRGEKDGITVEVAMWWNDSYHENVLCFTNNIPQRDGGTHMAGFRAALTRQVVSYADSSGITKREKVTLQG
EDCREGLTAVLSVKVPDPKFSSQTKDKLVSSEVRPVVESLVNEALGTWFEEHPSEAKVLVGKVVEAAAAREAARKARELT
RRKGALDIASLPGKLADCSERDPAKSEVFLVEGDSAGGSAKQGRSRENQAILPLRGKILNVERARFDKMLSSQEIGTLIT
ALGTGIGKDEFNVEKLRYHKIIIMTDADVDGAHIRTLLLTFFFRQMPELIERGHLYIAQPPLYKVSRGKSVQYVKDEKAL
EDYLIGQGLEEAALKLGSGEVRTGQDLREVIFDALRLRALLENLHSRYNRAVVEQAAIAGALNAEAVSDRARAERLAGDV
AKRLDIIAEETERGWEGDLTGGLRLERMVRGVKEAVVLDMALIGSQDARHIDQLSLRLKEIYQTPPALSRRDGDIEISGP
RALLDAIFASGRKGLTMQRYKGLGEMNAEQLWETTLDPNARSLLQVKVPDATDADGLFARLMGDEVEPRREFIQDNALSV
ANLDI
>Rhizobium_etli_CFN42.faa
MSDTATENGVSTEYGADSIKVLKGLDAVRKRPGMYIGDTDDGSGLHHMVYEVVDNAIDEALAGHADIVTVTLNPDGSVTV
TDNGRGIPTDIHSGEGVSAAEVIMTQLHAGGKFDQNSYKVSGGLHGVGVSVVNALSVWLKLKIRRHGKIHEMSFTHGVAD
APLKVTGDATGTEVSFMPSSETFTMTEFDYGTLEHRLRELAFLNSGVRILLADKRHSDIKQEEMRYDGGLEAFVSYLDRA
KKPLVDKPVAIRGEKDGITVEVAMWWNDSYHENVLCFTNNIPQRDGGTHMAGFRAALTRQVVSYADNSGITKKEKVTLQG
EDCREGLTAVLSVKVPDPKFSSQTKDKLVSSEVRPVVESLVNEALNTWFEEHPSEAKILVGKVVEAAAAREAARKARELT
RRKGALDIASLPGKLADCSERDPAKSEVFLVEGDSAGGSAKQGRSRENQAILPLRGKILNVERARFDKMLSSQEIGTLIT
ALGTGIGKDEFNAEKLRYHKIIIMTDADVDGAHIRTLLLTFFFRQMPELIERGHLYIAQPPLYKVARGKSVQYLKDEKAL
EEYLIAQGLEDAALRLGSGEVRTGQDLREVILDALRMRALLDNLHSRYNRAVVEQAAIAGALNAELVSDQARAQALASEV
AGRLDIIAEETERGWQGDLAGGLRLERMVRGVKEVVVLDMALIGSSDARHIDQLTARLKEIYQTPPSLHRREGDIEISGP
RALLDAIFASGRKGLTMQRYKGLGEMNAEQLWETTLDPNVRSLLQVKVADATDADGLFARLMGDEVEPRREFIQDNALSV
ANLDI
>Rhizobium_leguminosarum_bv._viciae_3841.faa
MSDTATENGVSTEYGADSIKVLKGLDAVRKRPGMYIGDTDDGSGLHHMVYEVVDNAIDEALAGHADIVTVTLNPDGSVTV
TDNGRGIPTDIHTGEGVSAAEVIMTQLHAGGKFDQNSYKVSGGLHGVGVSVVNALSVWLKLKIRRHDKIHEMSFTHGVAD
APLKVTGDATGTEVSFMPSTDTFTMTEFDYGTLEHRLRELAFLNSGVRILLTDKRHSDIKQEELRYDGGLEAFVAYLDRA
KKSLVDKPVAIHGEKDGITVEVAMWWNDSYHENVLCFTNNIPQRDGGTHMAGFRAALTRQVVSYADSSGITKREKVTLQG
EDCREGLTAVLSVKVPDPKFSSQTKDKLVSSEVRPVVESLVNEALNTWFEEHPSEAKILVGKVVEAAAAREAARKARELT
RRKGALDIASLPGKLADCSERDPTKSEVFLVEGDSAGGSAKQGRSRENQAILPLRGKILNVERARFDKMLSSQEIGTLIT
ALGTGIGKDEFNVEKLRYHKIIIMTDADVDGAHIRTLLLTFFFRQMPQLIERGHLYIAQPPLYKVSRGKSVQYLKDEKAL
EEYLISQGLEDASLRLGSGEVRAGQDLREVILDALRMRALLDNLHSRYNRSAVEQAAIAGALNAELASDPARALALANEV
AGRLDIIAEETERGWRGDVTGGLRLERMVRGVRELVVLDMALIGSSDARHIDQLTARLKEIYQTPPSLHRREGDIEISGP
RALLDAIFASGRKGLTMQRYKGLGEMNAEQLWETTLDPNVRSLLQVRVNDATDADGLFARLMGDEVEPRREFIQDNALSV
ANLDI
