# Supplementary material for: Draft Genome Sequence of the Nitrogen-Fixing Rhizobium sullae Type Strain IS123T Focusing on the Key Genes for Symbiosis with its Host Hedysarum coronarium L
Source: Front Microbiol. 2017 Jul 26;8:1348. doi: 10.3389/fmicb.2017.01348 (PMC5526965; doi:10.3389/fmicb.2017.01348)
Supplement: Supplementary file 7 [file DataSheet7.ZIP › Core genees analysis/Core_Genes_Alignment/TIGR01063.aln-gb.fa]

>Bradyrhizobium_japonicum_USDA110.faa
--MKKSYLDYAMSVIVARALPDARDGLKPVHRRILYSMNEQGHTPDKKYVKSARVVGDVIGKYHPHGDQSIYDAMVRMAQ
DFSMRVPLIDGQGNFGSVDGDPPAAYRYTEARLTKAALALLADIDKDTVDFQPNYDNNETEPSVLPAKFPNLLVNGAGGI
AVGMATNIPPHNLGEVIDACVALIDNPALTIDELINIVPGPDFPTGGVILGRAGIRAAYHLGRGSIVMRGKVAIETIRKE
REALIITEIPYQVNKATMVERIAELVKEKKIEGIGDLRDESDRDGYRVVIELKRDAVADVVLNQLYRFTPLQTSFGVNMV
ALDSGRPRIMHLKDLLAIFVDFRERVVTRRTKFLLAKARDRAHILVGLAIAVANIDEMIRVIRTSPDPTTARDTLMSRDW
PARDVEDMLTLIDDPRHRISPDGTIRLSMEQARAILDLRLQRLTALGRDEIRDELDKLAGEIADYLDILRSRERVLGIIK
TELAEVKAEFATPRRTVIMEQEGEVEDEDLIQREDMVVTVSHAGYVKRVPLSAYRAQRRGGKGRAGMQTRDEDFVSRLFV
ASTHTPVLFFSSRGQVYKEKVWRLPMAAPNARGKALINILPLEQGERITTIMPLPEDESTWGNLDVMFATTGGNVRRNKL
SDFVDVRRSGIIAMKLDEN-EAIVDVQICTERDDVLLTGAGGQCIRFPVTDVRVFTGRTSMGVRGIALGEGDKVISLAIL
RHVETTSDERSAYLKMRRAVAGEATAEEPAADAEAEETSGSFQLAQERYVEMSAAEQVVLTVSVNGYGKRTSSYEYRTTG
RGGKGIVAMSVNNRN--GNLVASFPVEDADQIMLVTDKGQLIRCPVEGIRIAGRSTQGVIVFDTAEDEHVVSVEHITEEA
ES--------GNGA
>Mesorhizobium_loti_MAFF303099.faa
--MQSSYLSYAMSVIVSRALPDVRDGLKPVHRRILYAAHESGYHWNRKYVKSARPVADVMGKYHPHGDASIYDALVRMAQ
DWSLRVPLIDGQGNFGSIDGDPPAAMRYTESRLTKVAHELLEDIDKDTVDFQETYDASDTEPKVLPARFPNLLVNGSGGI
AVGMATNIPPHNLGEVCNGAIAIIDNPAIDLPALMEIIPGPDFPTGGIVLGRSGIYSAYSTGRGSIVMRGKVNIEQRGND
RESIIITEVPYQVNKASMIEKMAELVRDKRIEGISDIRDESDRQGYRVVIELKRDAVADVILNQLYRFTPLQTSFGANMV
ALNGGKPELLTLTDMLKAFVSFREEVITRRTKFLLRKARDRAHVLVGLAIAVANIDEVIKLIRTAPDPQTAREQLMERRW
PAGDVESLILLIDDPRHRINADGTYNLSEEQARAILELRLQRLTALGRDEIADELNSIGAEIVDYLDILSSRARVQQIVK
DELAAVRDEFGTPRRTELTDGGADMEDEDLIQREDMVVTVSHSGYIKRVPLSLYRAQRRGGKGRSGMSTKEEDFVTRLFV
ANTHTPVLFFSSRGIVYKEKVWRLPIGNPQSRGKALINMLPLEQGERITTIMPLPEDETSWGELDVMFATTRGTVRRNKL
SDFVQVNRNGKIAMKLEEEGDEILGVETCTDNDDVLLTASSGQCIRFSVGDVRVFQSRNSVGVRGITMAETDRIISMSVI
ENVDASPAERAAYLKRAAAERRGANGEEEEIALTNEEIGEEAELSDERYEFLKAHEQYVLTVTEYGYGKRSSSYDFRLTG
RGGKGIRATDVSKTAEIGRLVATFPVGNDDQIMLVSDGGTVIRVPVNGIRFASRATKGVTIFNTAEGEKVVSVERISEPQ
SDGGTESAPDAGPE
>Sinorhizobium_meliloti_1021.faa
EEMQRSYLDYAMSVIVSRALPDVRDGLKPVHRRILYGMSELGIDWNKKYVKCARVTGDVMGKYHPHGNAAIYDALARMAQ
DWSLRLPLIDGQGNFGSVDGDPPAAERYTECRLQKAAHSLLDDLDKDTVDFRDNYDGTLHEPVVVPAKFPNLLVNGAGGI
AVGMATNIPPHNLVEVIDGCIALIDNPAIELPELMQIIPGPDFPTGALILGRSGIRQAYETGRGSVIMRGRAHIEPMRGD
REQIIITEIPYQVNKATMIEKMAELVREKRIEGISDLRDESDRQGYRVVIELKRDANAEVILNQLYRYTPLQTSFGCNMV
ALNGGKPEQMTLLDMLRAFVSFREDVVSRRTKYLLRKARERAHVLVGLAIAVANIDEVIKLIRQAPDPQTAREQLMERRW
PAHDVDALIRLIDDPRHRINDDATYNLSEEQARAILDLRLQRLTALGRDEIGDELNKIGEEIKDYLDILSSRLRIMQIVK
NELTAVRDEFGTPRRTEIAEGGPDMDDEDLIAQEDMVVTVSHLGYIKRVPLTTYRAQRRGGKGRSGMATRDEDFVTRLFV
ANTHTPVLFFSSRGIVYKEKVWRLPIGTPQSRGKALINMLPLEPGERITTIMPLPEDETTWENLDVMFSTTRGTVRRNKL
SDFVQVNRNGKIAMKLEEEGDEILSVDTCTEFDDVVLTTALGQCIRFPVADVRVFAGRNSIGVRGISLGDGDRIISMAIV
AHVEAEPWERAAYLKRSAAERRALTGEEEEIVLVGEEVTNGGELTNERYEELKAREQFILTVSMKGFGKRSSSYDFRTSG
RGGKGIRATDTSKTAEIGELVAAFPIEHNDQIMLVSDGGQLIRVPVEGIRLASRATKGVTIFSTAKDEKVVSVERITEPD
GDEGVMAEPESPPD
>R_sullae_IS123T.faa
EEMQRSYLDYAMSVIVSRALPDVRDGLKPVHRRILYGMSELGIDWNKKYVKCARVTGDVMGKYHPHGNAAIYDALARMAQ
GWSLRLPLIDGQGNFGSVDGDPPAAERYTECRLQRAAHSLLDDLDKETVDFRDNYDGTLSEPVVVPAKFPNLLVNGAGGI
AVGMATNIPPHNLTEVINGCIALIDDPAIELSDLMQIIPGPDFPTGAKILGRAGIRSAYETGRGSVIMRGVAAIEPMRGD
REQIIITEIPFQVNKATMIEKMAELVREKRIEGISDLRDESDRQGYRVVIELKRDANAEVILNQLYRYTPLQTSFGCNMV
ALTGGKPEQMNLLDMLRAFVSFREEVVSRRTKFLLRKARERAHVLVGLAIAVANIDEVIRVIRQAPDPQSAREELMTRRW
PAEDVESLIRLIDDPRHRINEDMTYNLSEEQARAILELRLARLTALGRDEIGDELNKIGDEIKDYLDILSSRVRIQTIVK
DELTSVRDEFGTPRRTEIIDSGLEMDDEDLIAREDMVVTVSHLGYIKRVPLTTYRAQRRGGKGRSGMTTRDEDFVSRLFV
VNTHTPVLFFSSRGIVYKEKVWRLPIGTPTSRGKALINMLPLAPGERITTILPLPEDEESWESLDVMFSTTRGTVRRNKL
SDFVQVNRNGKIAMKLEEEGDEILSVETCTEHDDVLLTTALGQCIRFQVDDVRVFAGRNSIGVRGINLGNGDRIISMTIV
GHVDAEPWERAAYLKRSAAERRATGIDEEDIALVGEEVTEEGQLTDERYEELKAREQFVLTVSQKGFGKRSSSYDFRISG
RGGKGIRATDTSKTSEIGELVAAFPVDEGDQIMLVSDGGQLIRVPVGGIRIASRATKGVTIFSTARDEKVVSVERISEPE
DDETPIESGEAPPA
>Rhizobium_sullae_WSM1592.faa
EEMQRSYLDYAMSVIVSRALPDVRDGLKPVHRRILYGMSELGIDWNKKYVKCARVTGDVMGKYHPHGNAAIYDALARMAQ
GWSLRLPLIDGQGNFGSVDGDPPAAERYTECRLQRAAHSLLDDLDKETVDFRDNYDGTLSEPVVVPAKFPNLLVNGAGGI
AVGMATNIPPHNLTEVINGCIALIDDPAIELSDLMQIIPGPDFPTGAKILGRAGIRSAYETGRGSVIMRGVAAIEPMRGD
REQIIITEIPFQVNKATMIEKMAELVREKRIEGISDLRDESDRQGYRVVIELKRDANAEVILNQLYRYTPLQTSFGCNMV
ALTGGKPEQMNLLDMLRAFVSFREEVVSRRTKFLLRKARERAHVLVGLAIAVANIDEVIRVIRQAPDPQSAREELMTRRW
PAEDVESLIRLIDDPRHRINEDMTYNLSEEQARAILELRLARLTALGRDEIGDELNKIGDEIKDYLDILSSRVRIQTIVK
DELTSVRDEFGTPRRTEIIDSGLEMDDEDLIAREDMVVTVSHLGYIKRVPLTTYRAQRRGGKGRSGMTTRDEDFVSRLFV
VNTHTPVLFFSSRGIVYKEKVWRLPIGTPTSRGKALINMLPLAPGERITTILPLPEDEESWESLDVMFSTTRGTVRRNKL
SDFVQVNRNGKIAMKLEEEGDEILSVETCTEHDDVLLTTALGQCIRFQVDDVRVFAGRNSIGVRGINLGNGDRIISMTIV
GHVDAEPWERAAYLKRSAAERRATGIDEEDIALVGEEVTEEGQLTDERYEELKAREQFVLTVSQKGFGKRSSSYDFRISG
RGGKGIRATDTSKTSEIGELVAAFPVDEGDQIMLVSDGGQLIRVPVGGIRIASRATKGVTIFSTARDEKVVSVERISEPE
DDETPIESGEAPPA
>Rhizobium_etli_CFN42.faa
EEMQRSYLDYAMSVIVSRALPDVRDGLKPVHRRILYGMSELGIDWNKKYVKCARVTGDVMGKYHPHGNAAIYDALARMAQ
PWSLRLPLIDGQGNFGSVDGDPPAAERYTECRLEKAAHSLLDDLDKETVDFRDNYDGTLSEPVVVPAKFPNLLVNGAGGI
AVGMATNIPPHNLSEVIDGCIALINDPAIELPELMQIIPGPDFPTGAKILGRAGIRSAYETGRGSVIMRGVATIEPMRGD
REQIIITEIPYQVNKATMIEKMAELVREKRIEGISDLRDESDRQGYRVVIELKRDANAEVILNQLYRYTPLQTSFGCNMV
ALNGGKPEQLTLLDMLRAFVSFREEVVSRRTKFLLRKARERAHVLVGLAIAVANIDEVIRVIRQAPDPQSAREELMTRRW
PAEDVESLIRLIDDPRHRINDDLTYNLSEEQARAILELRLARLTALGRDEIGDELNKIGEEIRDYLDILSSRVRIQTIVK
DELSAVRDEFGTPRRTEIVDGGLEMDDEDLIAREDMVVTVSHLGYIKRVPLTTYRAQRRGGKGRSGMTTRDEDFVSRLFV
VNTHTPVLFFSSRGIVYKEKVWRLPIGTPTSRGKALINMLPLEPGERITTILPLPEDEASWDNLDVMFSTTRGTVRRNKL
SDFVQVNRNGKIAMKLEEEGDEILSVETCTDRDDVLLTTALGQCIRFSVDDVRVFAGRNSIGVRGINLGEGDRIISMTIV
GHVDAEPWERAAYLKRSAAERRAIGVDEEDIALVGEEVTEEGQLSDERYEELKAREQFVLTVSEKGFGKRSSSYDFRISG
RGGKGIRATDTSKTGEIGELVAAFPVDDGDQIMLVSDGGQLIRVPVGGIRIASRATKGVTIFSTAKDEKVVSVERISEPE
EDETPVADGDPGGA
>Rhizobium_leguminosarum_bv._viciae_3841.faa
EEMQRSYLDYAMSVIVSRALPDVRDGLKPVHRRILYGMSELGIDWNKKYVKCARVTGDVMGKFHPHGNSAIYDALARMAQ
PWSLRLPLIDGQGNFGSVDGDPPAAERYTECRLEKAAHSLLDDLDKETVDFRDNYDGTLSEPVVVPAKFPNLLVNGAGGI
AVGMATNIPPHNLSEVIDGCVALIDDPAIELPELMQIIPGPDFPTGAKILGRAGIRSAYETGRGSVIMRGVAAIEPMRGD
REQIIITEIPYQVNKATMIEKMAELVRDKRIEGISDLRDESDRQGYRVVVELKRDANAEVILNQLYRYTPLQTSFGCNMV
ALNGGKPEQLTLLDMLRAFVSFREEVVSRRTKFLLRKARDRAHVLVGLAIAVANIDEVIRVIRQAPDPQSAREELMTRRW
PAEDVESLIRLIDDPRHRINDDLTYNLSEEQARAILELRLARLTALGRDEIGDELNKIGEEIKDYLDILSSRVRIQTIVK
DELIAVRDEFGTPRRTEIVDGGLEMDDEDLIAREDMVVTVSHLGYIKRVPLTTYRAQRRGGKGRSGMTTRDEDFVSRLFV
VNTHTPVLFFSSRGIVYKEKVWRLPIGTPTSRGKALINMLPLAPGERITTILPLPEDETSWDNLDVMFSTTRGTVRRNKL
SDFVQVNRNGKIAMKLEEEGDEILSVETCTEDDDVLLTTALGQCIRFSVDDVRVFAGRNSIGVRGINLGDSDRIISMTIV
GHVDAEPWERAAYLKRSATERRATGVDEEDIALVGEEVTEEGQLSDERYDELRAREQFVLTVSQKGFGKRSSSYDFRISG
RGGKGIRATDTSKTGEIGELVAAFPVDDGDQIMLVSDGGQLIRVPVGGIRIASRATKGVTIFSTAKDEKVVSVERISEPE
EDEAPIADGDPAGP
