# Supplementary material for: Draft Genome Sequence of the Nitrogen-Fixing Rhizobium sullae Type Strain IS123T Focusing on the Key Genes for Symbiosis with its Host Hedysarum coronarium L
Source: Front Microbiol. 2017 Jul 26;8:1348. doi: 10.3389/fmicb.2017.01348 (PMC5526965; doi:10.3389/fmicb.2017.01348)
Supplement: Supplementary file 7 [file DataSheet7.ZIP › Core genees analysis/Core_Genes_Alignment/TIGR01391.aln-gb.fa]

>Bradyrhizobium_japonicum_USDA110.faa
MRFTPQFLDELRARLSVSEVVGKRVKLKK------AGREWKLSPFQQEKTPSFYVNDQKGFYHDFSSGKHGDIITFVMET
DGLPFAEAVERLASMAGLPLPAVTPDAARQEQRRRSLHDVMDLAAKYFAETLASRVGAKARGYLADRAISPATQLQFRLG
YASPDRFALKEHLGKLGVSVDDMVETGLLIGGDDIPVPYDRFRDRVMFPITDLRGRVIAFGGRALEKDVPAKYLNSPETP
LFHKGDNLYNHQTARKATHDTLIVVEGYVDVIAMVTAGFAGSVAPLGTALTENQLALLWKMADEPILCFDGDRAGQKAAY
RAADLALPFLSPGKSLRFALLPEGQDPDDLVRSGGRGAMEEVIAAARPLADMLWSRELEGGNFATPERRAALEARIKELA
GGIRDEVVRRYYRQDLAERLQRTFAPEQGGRGGQANRFGGQGFRGAPGPT-PLPSSPQLATSPIMKGQRSVISRREALIL
QCLINHPWLLHEHLEEVAALEFAHPEAHKLRAGIIAAFANDHHHSPDPGELAEKIEKGGFSQLLQRVENGITTAAVWGAR
EGAARDDVLSTWHQLVALHRQWHSLL-------RELKDAELALGEDPSEANLAWLRDVKARIGEVDGTEALIEGFGELSG
RFQKSV
>Mesorhizobium_loti_MAFF303099.faa
MRFPPAFLDEIRDRVPISQVIGQRVAWDRRKTNASRGDFWACCPFHGEKSPSFHCEDKKGRYHCFGCSVSGDHFKFLTEL
DGMSFPEAVEKIADMAGVPMPVRDAQEERREKERASLTDVMEMATAFFQERLQGPEGAKARAYLRDRGLTPATQQSFRLG
YAPDSRNALKEHLAAKGVPKADIEACGLVRHGDDIPVSYDWFRDRIMFPIPDSRGKIIAFGGRALAPDALAKYMNSPDTE
LFHKGNVLYNFARARKALAKTVIAVEGYMDVIALAQAGFENVVAPLGTALTENQLELLWRMAPEPMLCFDGDKAGLKAAW
RAADLALPSVQAGRSARFALLPEGKDPDDLVKAEGPDAFRAVLADARPLVDLLWMRETAGGVFDTPERRAELGKTLRELA
SRIRDESTRYHYQQEMREREKSFFGSQQGRQQGKAAAPGGQFAKPGGGRM---AITESLGQSALVKRGSEGMSVREATIL
VALVNHPPLIDENFAHVEFLDLANSELQRLHAAILDAMA--HDMANDRHAVVATIERAGCAEIWERAVGLIRRARQWPAL
ETAALDDARDALNQALHLQRSARTLH-------KELKQAEAALEADPSDENFRHLIEIQAQFQDVQATEALIEGFGVSSG
RAGRA-
>Sinorhizobium_meliloti_1021.faa
MRFSPSFLDEIRDRVPISDVIGKRVTWDRRKTNVSRGDYWACCPFHGEKSPSFHCEDRKGRYHCFGCGVSGDHFRFLTEL
EGLSFPEAVQQIADLAGVPMPQPDPQAEQRERERTSLLDVMELATQFFQDQLQTANGAKARAYLRERGLTGRTIETFRLG
FAPDSRNALKEFLAGKGIGKEQIEACGLVVHGDGIPVSYDRFRDRIMFPIPSAREKVIAFGGRAMSPDAPAKYLNSNETE
LFHKGNVLFNFARARRASQGTIIAVEGYMDVIALHQAGIENAVAPLGTALTENQLDLLWKMTTQPVLCFDGDGAGVRAAH
RAVDLALPHLKPGRSVRFALLPEGKDPDDVVRHDGREPFDKVLANARSLADMVWQREVQGGDFDTPEKRAELEARLRQVT
SVIADESVRRHYGQDMRDRLNAFLQGSGERRGRQAGRQGGRGWSPAPNPVMGAAVSSKLNQMLKAGGSLRPPVLRESVLA
LTIVNHPQLLFDEYDEIATIEFDHRDLQRCWAAVLNAAAA-NGLRLTRETLMEQLEAEGFSALIGALDQQVRYARLWTAT
AAAAPEDAREGYLQALTLHRRTKALLWQKRELEREIAEATASEDVEQGQRLVRAMEEVQLELHRMDKLEAIIEGFGVLSG
RVKGPA
>R_sullae_IS123T.faa
MRFSNSFLDEIRDRVQISDVIGRRVSWDKRKTNVPRGDYWACCPFHGEKSPSFHCEDRKGRYHCFGCGVTGDHFRFLTDL
EGLSFPEAVQQIADMAGVAMPIADPVMEKREKERGSLQDVMELATQFFQDQLQTANGARARAYLRDRGLTGRTIDTFRLG
FAPDSRNALKEFLAGKGVVKEQIEACGLVVHGPEVPVSYDRFRDRIMFPILSSREKVIAFGGRAMSSDAAAKYLNSNETE
LFHKGNVLYNFARARRAIQGTIIVVEGYMDVIALHQAGIENAVAPLGTALTENQLELLWKMTPQPVLCFDGDGAGIRAAN
RAGDLALPHLKPGRTLRFALLPDGKDPDDLVRHDGRAPFDKVMSQANALAEMLWSREINTGKFDTPEARAELEARLKQMV
AVIADENVRRHYQQDIRDRLKAFFQPQGERRGGRPGGRGGQQEA-RGARISGGGISERLARSGLVRGHQEIPALRESVLA
LTIVNHPALMQDEYDEIASIDYDNRELQRLWSGVLGAAAAVAAQHLTREYLIERLEEQGFGALLKGLEQQIRNARLWIAT
EEAAMEDAREGYRQALAFHKRTKALRWQKIELEREIAEATEAGDGDVIDQLMRALQEVHFEGLRLENQEAIIDGFGVLSG
RVKGAA
>Rhizobium_sullae_WSM1592.faa
MRFSNSFLDEIRDRVQISDVIGRRVSWDKRKTNVPRGDYWACCPFHGEKSPSFHCEDRKGRYHCFGCGVTGDHFRFLTDL
EGLSFPEAVQQIADMAGVAMPIADPVMEKREKERGSLQDVMELATQFFQDQLQTANGARARAYLRDRGLTGRTIDTFRLG
FAPDSRNALKEFLAGKGVVKEQIEACGLVVHGPEVPVSYDRFRDRIMFPILSSREKVIAFGGRAMSSDAPAKYLNSNETE
LFHKGNVLYNFARARRAIQGTIIVVEGYMDVIALHQAGIENAVAPLGTALTENQLELLWKMTPQPVLCFDGDGAGIRAAN
RAGDLALPHLKPGRTLRFALLPDGKDPDDLVRHDGRAPFDKVMSQANALAEMLWSREINTGKFDTPEARAELEARLKQMV
AVIADENVRRHYQQDIRDRLKAFFQPQGERRGGRPGGRGGQQEA-RGARISGGGISERLARSGLVRGHQEIPALRESVLA
LTIVNHPALMQDEYDEIASIDYDNRELQRLWSGVLGAAAAVAAQHLTREYLIERLEEQGFGALLKGLEQQIRNARLWIAT
EEAAMEDAREGYRQALAFHKRTKALRWQKIELEREIAEATEAGDGDVIDQLMRALQEVHFEGLRLENQEAIIDGFGVLSG
RVKGAA
>Rhizobium_etli_CFN42.faa
MRFSNTFLDEIRDRVPISNVIARRVSWDKRKTNVSRGDYWACCPFHGEKSPSFHCEDRKGRYHCFGCGVTGDHFRFLTEL
EGLSFPEAVQQIADMAGVPMPLADPVMEKREKERGSLIDVMEMATSFFQDQLQTANGAKARAYLRDRGLTGRTIETFRLG
YAPDSRNALKEFLAGKGVSKEQIEACGLVVH-ENVPVSYDRFRDRIMFPILSSREKVIAFGGRAMSSDAPAKYLNSNETE
LFHKGNVLYNFARARRAIQGTIIAVEGYMDVIALYQAGIENAVAPLGTALTENQLELLWKMVPQPVLCFDGDGAGIRAAN
RAAELALPHLKPGRSVRFALLPDGKDPDDLVRDEGRAPFDKVMSQAKPLSEMLWSREINTGKFDTPEARAELEARLKQLV
AVIGDENVRRHYQQDIRDRLNAFFQPQGERR-GSP--RNGRDNAAKAGPKSPSLISDRLARSGPVRGHRDNTALRESVLA
LTIVNHPALMIDDYDEIAAIEYDSRELQRLWSAMLGAAAAVAGPHLTREYLTERLEFEGFGPLIKSLDQQVRNARLWTAT
EEAAMEDAREGYRQALAFHKRAKALRRQKMELEREIALATEAGDGEAIVQLIRAQQEVHLEGVRLENQEAIIDGFGVLSG
RVKGAA
>Rhizobium_leguminosarum_bv._viciae_3841.faa
MRFSNTFLDDIRDRVPISNVIARRVSWDKRKTNVSRGDYWACCPFHGEKSPSFHCEDRKGRYHCFGCGVTGDHFRFLTEL
EGLSFPEAVQQIADMAGVPMPLADPVMEKREKERGSLIDVMEMATQFFQDQLQTANGARARAYLRDRGLTGRTIETFRLG
FAPDSRNALKEFLAGKGVLKEQIEACGLVVH-ENVPVSYDRFRDRIMFPILSSREKVIAFGGRAMSADAPAKYLNSNETE
LFHKGNVLYNFARARRAIQGTIIAVEGYMDVIALYQAGIENAVAPLGTALTENQLELLWKMVPQPVLCFDGDGAGIRAAN
RAAELALPHLKPGRSVRFALLPDGKDPDDLVRDDGRAPFDKVMSQAKPLSEMLWSREVNNGKFDTPEARAELEARLKQLV
AVIADENVRRHYQQDIRDRLNIFFQPQGDRR-GNGNYRTGRDNAGKAGPKSPSVISERLARSGPVRGHQNNTALRECVLA
LTVVNHPSLMIDDYDEIAAIEYDSRELQRLWSAMLGAAAAVAGPHLTREYLTERLEFEGFGPLIKSLDQQVRNARLWIAT
EEAAMEDAREGYRQALASHKRAKALRRQKIELEREIALATEAGDGEAIVQLMRAQQEVHFEGVRLENQEAIIDGFGVLSG
RVKGAA
