# Supplementary material for: Draft Genome Sequence of the Nitrogen-Fixing Rhizobium sullae Type Strain IS123T Focusing on the Key Genes for Symbiosis with its Host Hedysarum coronarium L
Source: Front Microbiol. 2017 Jul 26;8:1348. doi: 10.3389/fmicb.2017.01348 (PMC5526965; doi:10.3389/fmicb.2017.01348)
Supplement: Supplementary file 7 [file DataSheet7.ZIP › Core genees analysis/Core_Genes_Alignment/TIGR01393.aln-gb.fa]

>Bradyrhizobium_japonicum_USDA110.faa
TVPISNIRNFSIVAHIDHGKSTLADRLIQMTGGLTDREMKEQVLDSMDIERERGITIKAQTVRLAYRAKDGKDYIFNLMD
TPGHVDFAYEVSRSLAACEGSLLVVDASQGVEAQTLANVYQALDNNHEIVPVLNKVDLPAAEPEKVKQQIEDVIGIDASD
AVMISAKTGLGVPDVLEAIVTRLPPPK--GDRDATLKALLVDSWYDVYLGVVVLIRVVDGVMKKGSRVRMMGTGAAYDVE
RVGFFTPKMTQVDELGPGEIGFITAAIKEVADTRVGDTITDDRKPVTEMLPGFKPAIPVVFCGLFPVDADDFETLRAAMG
KLRLNDASFSFEMETSAALGFGFRCGFLGLLHLEIIQERLSREFDLNLIATAPSVIYKMKLTDGTELEIHNPVDMPDVVK
IEEIQEPWIEATILTPDEYLGSVLKLCQDRRGAQKELTYVGARAMVKYDLPLNEVVFDFYDRLKSVSKGYASFDYHLTDY
KPADLVKMQILVNAEPVDALSMLVHRTRAEGRGRAMVEKMKELIPPHMFQIPIQAAIGGKVIARETVRALRKDVTAKCYG
GDITRKRKLLEKQKEGKKKMRQFGKVDIPQEAFIAALKVDS-
>Mesorhizobium_loti_MAFF303099.faa
STPLDHIRNFSIVAHIDHGKSTLADRLIQSTGGLELRDMKEQVLDSMDIERERGITIKAQTVRLKYRANNGEDYILNLID
TPGHVDFAYEVSRSLAACEGSLLVVDASQGVEAQTLANVYQAIDNNHEIVVVLNKVDLPAAEPERIREQVEEVIGIDASG
AVLISAKTGLGIPDVLEAIVHQLPPPR-EGDATAPLKAMLVDSWYDAYLGVIVLVRIIDGVLKKGQTIRMMGTGAKYLVE
RTGVFTPARINVDELGPGEFGFFTGSIKEVADTRVGDTITEDKRPTAQALPGFKPAQPVVFCGLFPVDAADFEDLRAAVG
KLRLNDASFSYEMETSAALGFGYRCGFLGLLHLEIIQERLEREFNLDLIATAPSVVYRLLLNDGSVKELHNPADMPDVVK
ISAIEEPWIRATILTPDDYLGGILKLCQDRRGIQADLSYVGKRAMLTYDLPLNEVVFDFYDRLKSISKGYASFDYHLTDY
REGDLVKMSILVNEEPVDALSMLVHRTAAEKRGRQMCEKLKELIPHHLFKIPIQAAIGGKVIARETISALRKDVTAKCYG
GDVSRKRKLLDKQKEGKKRMRQFGKVDIPQEAFIQALKMGD-
>Sinorhizobium_meliloti_1021.faa
KTPLSHIRNFSIVAHIDHGKSTLADRLIQSTGGLAEREMSEQVLDSMDIERERGITIKAQTVRLHYKANDGETYVLNLID
TPGHVDFAYEVSRSLSACEGSLLVVDASQGVEAQTLANVYQAIDNNHELVTVLNKIDLPAAEPERIKEQIEEVIGIDASD
AVLISAKTGLGIPDVLEAIVHKLPAPKSEGGDTAPLKALLVDSWYDAYLGVMVLVRVIDGTLKKGMTIRMMGTDAKYQVE
RVGVLTPKMVAMEALGPGEIGFITASIKEVADTRVGDTITEDKRPTAKALPGFKPAQPVVFCGLFPVDAADFEDLRSAMG
KLRLNDASFSFEMESSAALGFGFRCGFLGLLHLEIIQERLEREFDLDLIATAPSVVYKLFMTDGSERELHNPADMPDVVK
IAEIHEPWIRATILTPDEYLGGILKLCQDRRGIQIELTYVGTRAMLTYDLPLNEVVFDFYDRLKSISKGYASFDYQITEH
KEGNLVKMSILVNGEPVDALSMMVHRMAAEKRGREMCEKLKELIPKHMFKIPIQAAIGGNVIARETISALRKDVTAKCYG
GDATRKRKLLEKQKAGKKRMRQFGKVEIPQEAFIAALKMSDE
>Rhizobium_etli_CFN42.faa
TTPLSHIRNFSIVAHIDHGKSTLADRLIQTTGGLAEREMSEQVLDNMEIERERGITIKAQTVRLHYQANNGEKYVLNLID
TPGHVDFAYEVSRSLSACEGSLLVVDASQGVEAQTLANVYQAIDNNHELVTVLNKIDLPAAEPDRIKEQIEEVIGIDASE
AVLISAKTGLGIPDVLEAIVHKLPAPKSAGGEKAPLKALLVDSWYDTYLGVMVLVRIIDGVLTKGQTIRMMGTDAKYQVE
RVGVLTPKMVNVDSLGPGEIGFITASIKEVADTRVGDTITEDKRPTAEALPGFKPAQPVVFCGLFPVDAADFEDLRAAMG
KLRLNDASFSFEMESSAALGFGFRCGFLGLLHLEIIQERLEREFDLDLIATAPSVVYQLTMTDGSERELHNPADMPDVVK
IAEIREPWIKATIMTPDDYLGGILKLCQDRRGIQTELTYVGTRAMVTYELPLNEVVFDFYDRLKSISKGYASFDYHLEGY
RAGNLVKMSILVNGEPVDALSMLVHRTAAEKRGRDMCERLKELIPKHMFKIPIQAAIGGNVIARETISALRKDVTAKCYG
GDATRKRKLLDKQKEGKKRMRQFGKVEIPQEAFIAALKMGDE
>R_sullae_IS123T.faa
TTPLSHIRNFSIVAHIDHGKSTLADRLIQTTGGLAEREMSEQVLDNMDIERERGITIKAQTVRLHYKAKDGETYILNLID
TPGHVDFAYEVSRSLSACEGSLLVVDASQGVEAQTLANVYQAIDNNHELVTVLNKIDLPAAEPERIKEQIEEVIGIDASE
AVLISAKTGLGIPDVLEAIVNKLPAPKSPGGEKAPLKALLVDSWYDAYLGVMVLVRVIDGVLTKGQTIRMMGTGAKYQVE
RVGVLTPKMVNVDSLGPGEIGFITGSIKEVADTRVGDTITEDKRPTAEALPGFKPAQPVVFCGLFPVDAADFENLRAAMG
KLRLNDASFSFEMESSAALGFGFRCGFLGLLHLEIIQERLEREFDLDLIATAPSVVYKMYMTDGTERELHNPADMPDVVK
ISEIHEPWIRATILTPDDYLGGILKLCQDRRGIQIELTYVGTRAMLTYDLPLNEVVFDFYDRLKSISKGYASFDYALTDH
REGNLVKMSILVNGEPVDALSMMVHRMAAEKRGRDMCEKLKELIPKHMFKIPIQAAIGGNVIARETISALRKDVTAKCYG
GDATRKRKLLDKQKAGKKRMRQFGKVEIPQEAFIAALKMGDE
>Rhizobium_sullae_WSM1592.faa
TTPLSHIRNFSIVAHIDHGKSTLADRLIQTTGGLADREMSEQVLDNMDIERERGITIKAQTVRLHYKAKDGETYILNLID
TPGHVDFAYEVSRSLSACEGSLLVVDASQGVEAQTLANVYQAIDNNHELVTVLNKIDLPAAEPERIKEQIEEVIGIDASE
AVLISAKTGLGIPDVLEAIVNKLPAPKSPGGEKAPLKALLVDSWYDAYLGVMVLVRVIDGVLTKGQTIRMMGTGAKYQVE
RVGVLTPKMVNVDSLGPGEIGFITGSIKEVADTRVGDTITEDKRPTAEALPGFKPAQPVVFCGLFPVDAADFENLRAAMG
KLRLNDASFSFEMESSAALGFGFRCGFLGLLHLEIIQERLEREFDLDLIATAPSVVYKMYMTDGTERELHNPADMPDVVK
ISEIHEPWIRATILTPDDYLGGILKLCQDRRGIQIELTYVGTRAMLTYDLPLNEVVFDFYDRLKSISKGYASFDYALTDH
REGNLVKMSILVNGEPVDALSMMVHRMAAEKRGRDMCEKLKELIPKHMFKIPIQAAIGGNVIARETISALRKDVTAKCYG
GDATRKRKLLDKQKAGKKRMRQFGKVEIPQEAFIAALKMGDE
>Rhizobium_leguminosarum_bv._viciae_3841.faa
TTPLSHIRNFSIVAHIDHGKSTLADRLIQTTGGLAEREMSEQVLDNMDIERERGITIKAQTVRLHYQANNGEKYILNLID
TPGHVDFAYEVSRSLSACEGSLLVVDASQGVEAQTLANVYQAIDNNHEIVTVLNKIDLPAAEPDRIKEQIEEVIGIDASE
AVLISAKTGLGIPDVLEAIVHKLPAPKSPGGDKAPLKALLVDSWYDAYLGVMVLVRVIDGVLTKGQTVRMMGTDAKYQVE
RVGVLTPKMVNIDRLGPGEIGFITASIKEVADTRVGDTITEDKRPTAQALPGFKPAQPVVFCGLFPVDAADFEDLRAAMG
KLRLNDASFSFEMESSAALGFGFRCGFLGLLHLEIIQERLEREFDLDLIATAPSVVYKMFMTDGTERELHNPADMPDVVK
ISEIHEPWIRATILTPDDYLGGILKLCQDRRGIQIELTYVGTRAMLTYDLPLNEVVFDFYDRLKSISKGYASFDYTLTDH
REGNLVKMSILVNGEPVDALSMMVHRTAAEKRGRDMCEKLKELIPKHMFKIPIQAAIGGNVIARETISALRKDVTAKCYG
GDATRKRKLLDKQKAGKKRMRQFGKVEIPQEAFIAALKMGDE
