# Supplementary material for: Draft Genome Sequence of the Nitrogen-Fixing Rhizobium sullae Type Strain IS123T Focusing on the Key Genes for Symbiosis with its Host Hedysarum coronarium L
Source: Front Microbiol. 2017 Jul 26;8:1348. doi: 10.3389/fmicb.2017.01348 (PMC5526965; doi:10.3389/fmicb.2017.01348)
Supplement: Supplementary file 7 [file DataSheet7.ZIP › Core genees analysis/Core_Genes_Alignment/TIGR02013.aln-gb.fa]

>Bradyrhizobium_japonicum_USDA110.faa
MAQ-QTFTGRKRVRKFFGHIKEVAEMPNLIEVQKASYDQFLMVDEPQGGRLDEGLQAVFRSVFPISDFSGTSMLEFVRYE
FEQPKYDVDECRQRGMTFAAPLKVTLRLIVFDIDEETGAKSVKDIKEQDVYMGDIPLMTMNGTFIVNGTERVIVSQMHRS
PGVFFDHDKGKTHSSGKLLFAARVIPYRGSWLDIEFDAKDIVYARIDRRRKIPVTSLMFALGLDGEAILSTFYKKILYKR
TKEGWRVPFDANRFRGYSTINDLIDADTGKVVLEAGKKLTVRAARQLQEKGLKALRLSDEELVGNYLAEDLVNPKTGEIH
AEAGEEITDKNMKALNEQGYKELPLLDIDHVNVGAYIRNTLSADKNMTREDALFDIYRVMRPGEPPTLDSAQAMFQSLFF
DAERYDLSAVGRVKMNMRLDLDAPDTQRTLRKEDILSVIKTLVDLRDGKGEIDDIDHLGNRRVRSVGELMENQYRIGLLR
MERAIKERMSSVDIDTVMPQDLINAKPAAAAVREFFGSSQLSQFMDQTNPLSEITHKRRLSALGPGGLTRERAGFEVRDV
HPTHYGRICPIETPEGPNIGLINSLATFARVNKYGFVETPYRKVKDGRVTDEVVYLSAMEEGRYTVAQANVPLDPKGRFT
EDLVVCRHAGEVLPVTPDKVDYMDVSPKQLVSVAAALIPFLENDDANRALMGSNMQRQAVPLVRAEAPFVGTGMEGVVAR
DSGAAIAARRSGVIDQIDATRVVIRATEDLDPTKSGVDIYRLMKYQRSNQSTCINQRPLVKVGDIVKKGDIIADGPSTDL
GELALGRNVLVAFMPWNGYNFEDSILLSERIVKEDVFTSIHIEEFEVMARDTKLGPEEITRDIPNVSEEALKNLDEAGIV
YIGAEVRAGDILVGKITPKGESPMTPEEKLLRAIFGEKASDVRDTSLRVPPGVQGTIVEVRVFNRHGVDKDERALAIERE
EIERLAKDRDDEQAILDRNVYNRLAELLEGRQGIAGPKGFKKDTKITRAVLEEYPKSQWWLFASPNDKLMAEIEAMRKQY
DESKKGLEQRFLDKVEKLQRGDELPPGVMKMVKVFVAVKRKIQPGDKMAGRHGNKGVVSKIVPIEDMPFLEDGTHADIVL
NPLGVPSRMNVGQILETHLGWACAGLGKRIGQTVDAYLSKQDIKPLKETLKKVYGED---ETIKSLNDNELIELGHNLSR
GVPIATPVFDGAKEADIEEMLKLAGLDASGQSTVYDGRTGDPFDRKVTVGYIYMLKLHHLVDDKIHARSIGPYSLVTQQP
LGGKAQFGGQRFGEMEVWALEAYGAAYTLQEMLTVKSDDVAGRTKVYEAIVRGDDTFEAGIPESFNVLVKEMRSLGLNVD
LHNSKM--GPAPTSEAAE
>Mesorhizobium_loti_MAFF303099.faa
MAQTQTFNGRRRVRKFFGKIPEVAEMPNLIEVQKASYDQFLMVDEPKGGRPDEGLQAVFKSVFPISDFSGSSMLEFVKYE
FEGPKFDVDECRQRDLTYAAPLKVTLRLIVFDIDEDTGAKSIKDIKEQDVYMGDMPLMTLNGTFIVNGTERVIVSQMHRS
PGVFFDHDKGKSHSSGKLLFAARVIPYRGSWLDIEFDSKDVVHARIDRRRKIPVTSLLMALGMDGEEILSTFYNKITYVR
AGDHWRIPFNVERFRGLKAVGDLVDADTGEIVVEAGKKITARQARQLGEKGLKAIKATDEDLLGNYLAEDIVNYATGEIF
LEAGDEIDEKTLKVLLGTGEQEIKVLDIDHVNVGAYIRNTLNVDKNESRQDALFDIYRVMRPGEPPTLETAEAMFNSLFF
DSERYDLSAVGRVKMNMRLELKAEDTVRVLRKEDILAVVKTLVELRDGKGEIDDIDNLGNRRVRSVGELMENQYRVGLLR
MERAIKERMSSIEIDTVMPQDLINAKPAAAAVREFFGSSQLSQFMDQTNPLSEITHKRRLSALGPGGLTRERAGFEVRDV
HPTHYGRICPIETPEGPNIGLINSLATFARVNKYGFIESPYRKIVDGKLTNDVVYLSAMEEAKHHVAQANAELDKNGGFV
DEFVICRSAGEVMMAPRENVDLMDVSPKQMVSVAAALIPFLENDDANRALMGSNMQRQAVPLVRAEAPFVGTGMEPIVAR
DSGAAIGARRGGIVDQVDATRIVIRATEDLDPGKSGVDIYRLMKFQRSNQNTCINQRPLVRMGDRVNKGDIIADGPSTEL
GDLALGRNVLVAFMPWNGYNYEDSILLSERIVADDVFTSIHIEEFEVMARDTKLGPEEITRDIPNVSEEALKNLDEAGIV
YIGAEVQPGDILVGKITPKGESPMTPEEKLLRAIFGEKASDVRDTSMRMPPGTFGTVVEVRVFNRHGVEKDERAMAIERE
EIERLAKDRDDEQAILDRNVYARLSDVLVGKEAIAGPKGFKKGSTLSKDTLDEYPRSQWWQFAVENEKLQSELEALRGQY
DDSKKALEQRFMDKVEKVQRGDEMPPGVMKMVKVFVAVKRKMQPGDKMAGRHGNKGVVSRIVPVEDMPFLEDGTHADIVL
NPLGVPSRMNVGQILETHLGWACAGMGKKIGELIDTYKAAGDIKPLRKTLESFMPANDRNEPIREYDDESIVRLSEQMRR
GVSIATPVFDGAHEADINIMLEQAGLHTSGQSQLYDGRTGEPFDRKVTMGYIYMLKLHHLVDDKIHARSIGPYSLVTQQP
LGGKAQFGGQRFGEMEVWALEAYGAAYTLQEMLTVKSDDVAGRTKVYEAIVRGDDTFEAGIPESFNVLVKEMRSLGLNVE
LENTKLDDAPVRLPDAAE
>Sinorhizobium_meliloti_1021.faa
MAQTLSFNGRRRVRKFFGKIPEVAEMPNLIEVQKASYDQFLMVDEPQGGRPDEGLQAVFKSVFPIKDFSGASMLEFVSYE
FEAPKFDVEECRQRDLTYAAPLKVTLRLIVFDIDEDTGAKSIKDIKEQNVYMGDMPLMTDNGTFIVNGTERVIVSQMHRS
PGVFFDHDKGKSHSSGKLLFAARVIPYRGSWLDIEFDAKDIVHARIDRRRKIPVTSLLMALGMDGEEILDTFYTKSLYQR
DGEGWRVPFQPDALKGQKTLADMIDADTGEVVVESGKKLTPRLLRQLQEKGLKALKATDDDLYGNYLAEDVVNFETGEIY
LEAGDEIDEKTLPVILSAGFDEIPVLDIDHINIGAYIRNTLSADKNENRQDALFDIYRVMRPGEPPTMDSAEAMFNALFF
DAERYDLSAVGRVKMNMRLDLDVPDTVRTLRKEDILAVVKMLVELRDGKGEIDDIDNLGNRRVRSVGELMENQYRLGLLR
MERAIKERMSSIEIDTVMPQDLINAKPAAAAVREFFGSSQLSQFMDQVNPLSEITHKRRLSALGPGGLTRERAGFEVRDV
HPTHYGRICPIETPEGPNIGLINSLATFARVNKYGFIESPYRKIVDGKVTNDVVYLSAMEEAKYHVAQANSVLDDDGSFS
EEFVVCRHAGEVMLAPRDNINLMDVSPKQLVSVAAALIPFLENDDANRALMGSNMQRQAVPLLRAEAPFVGTGMEPVVAR
DSGAAIAARRGGIVDQVDATRIVIRATEDLDPSKSGVDIYRLQKFQRSNQNTCVNQRPLVTVGDVINKGDIIADGPSTDL
GDLALGRNALVAFMPWNGYNYEDSILLSERIVRDDVFTSIHIEEFEVMARDTKLGPEEITRDIPNVSEEALKNLDEAGIV
YIGAEVQPGDILVGKITPKGESPMTPEEKLLRAIFGEKASDVRDTSMRMPPGTFGTVVEVRVFNRHGVEKDERAMAIERE
EIERLAKDRDDEQAILDRNVYARLVDMLRGHVAVAGPKGFKKGTELSNVVISEYPRSQWWMFAIEDEKAQGEIEALRAQY
DESKSRLEQRFMDKVEKVQRGDEMPPGVMKMVKVFVAVKRKIQPGDKMAGRHGNKGVVSRIVPIEDMPFLEDGTHVDVVL
NPLGVPSRMNVGQILETHLGWACAGMGKKIGAMLDAYKAGADIQPLRDTIDSVIGSGPKGEPIKQYDDESIVRLAEQTRR
GVSIATPVFDGAVEADVNEMLEQAGLKVTGQSTLYDGRTGETFDRQVTVGYIYMLKLNHLVDDKIHARSIGPYSLVTQQP
LGGKAQFGGQRFGEMEVWALEAYGAAYTLQEMLTVKSDDVAGRTKVYEAIVRGDDTFEAGIPESFNVLVKEMRSLGLSVE
LENSKVDDSTAQLPDAAE
>R_sullae_IS123T.faa
MAQTLSFNGRRRVRKFFGKIPEVAEMPNLIEVQKASYDQFLMVEEPKGGRPDEGLQAVFKSVFPITDFSGASMLEFVSYE
FEPPKFDVDECRQRDLTYAAPLKVTLRLIVFDIDEDTGAKSIKDIKEQSVYMGDMPLMTNNGTFIVNGTERVIVSQMHRS
PGVFFDHDKGKSHSSGKLLFAARVIPYRGSWLDIEFDAKDIVYARIDRRRKIPVSSLLMALGMDGEEILDTFYTKSLYKR
DGEGWRIPFQPETLKGAKAITEMVDADTGEVVVEAGKKLTPRLLRTLSDKGLKALKATDDDLYGNYLAEDIVNYSTGEIY
LEAGDEIDEKTLPVILANGFDEIPVLGIDHINVGAYIRNTLNADKNENRQDALFDIYRVMRPGEPPTMESAEAMFNSLFF
DAERYDLSAVGRVKMNMRLDLDVEDTVRVLRKDDILAVVKMLVELRDGKGEIDDIDNLGNRRVRSVGELMENQYRLGLLR
MERAIKERMSSIEIDTVMPQDLINAKPAAAAVREFFGSSQLSQFMDQVNPLSEITHKRRLSALGPGGLTRERAGFEVRDV
HPTHYGRICPIETPEGPNIGLINSLATFARVNKYGFIESPYRRIIDGKVTNDVLYLSAMEEAKYYVAQANAELDKEGSFV
DEFVVCRHAGEVMLAPRDSMNLMDVSPKQVVSVAAALIPFLENDDANRALMGSNMQRQAVPLLRAEAPFVGTGMEPIVAR
DSGAAIGARRGGVVDQVDATRIVIRATEDLEAGKSGVDIYRLQKFQRSNQNTCVNQRPLVTVGDVVNRGDILADGPSTDL
GDLALGRNALVAFMPWNGYNYEDSILLSERIVADDVFTSIHIEEFEVMARDTKLGPEEITRDIPNVSEEALKNLDEAGIV
YIGAEVQPGDILVGKITPKGESPMTPEEKLLRAIFGEKASDVRDTSMRMPPGTYGTIVEVRVFNRHGVEKDERAMAIERE
EIERLAKDRDDEQAILDRNVYGRLIEMLRGQMSIAGPKGFKKGAELSNAVVSEYPRSQWWMFAVEDEKVQSELEALRGQY
DESKSRLEQRFMDKVEKVQRGDEMPPGVMKMVKVFVAVKRKIQPGDKMAGRHGNKGVVSRIVPVEDMPFLEDGTHVDVVL
NPLGVPSRMNVGQILETHLGWACAGMGKQIGDLIEAYKANGNIEPLRKTIGDVVGDGPKAEQVKDFDDDSVLRLADQWKR
GVSIATPVFDGAHEGDVNDMLRLAGLKDSGQSTLYDGRTGEQFDRQVTVGYIYMLKLNHLVDDKIHARSIGPYSLVTQQP
LGGKAQFGGQRFGEMEVWALEAYGAAYTLQEMLTVKSDDVAGRTKVYEAIVRGDDTFEAGIPESFNVLVKEMRSLGLSVE
LENSKVEDQANQLPDAAE
>Rhizobium_sullae_WSM1592.faa
MAQTLSFNGRRRVRKFFGKIPEVAEMPNLIEVQKASYDQFLMVEEPKGGRPDEGLQAVFKSVFPITDFSGASMLEFVSYE
FEPPKFDVDECRQRDLTYAAPLKVTLRLIVFDIDEDTGAKSIKDIKEQSVYMGDMPLMTNNGTFIVNGTERVIVSQMHRS
PGVFFDHDKGKSHSSGKLLFAARVIPYRGSWLDIEFDAKDIVYARIDRRRKIPVSSLLMALGMDGEEILDTFYTKSLYKR
DGEGWRIPFQPETLKGAKAITEMVDADTGEVVVEAGKKLTPRLLRTLSDKGLKALKATDDDLYGNYLAEDIVNYSTGEIY
LEAGDEIDEKTLPVILANGFDEIPVLGIDHINVGAYIRNTLNADKNENRQDALFDIYRVMRPGEPPTMESAEAMFNSLFF
DAERYDLSAVGRVKMNMRLDLDVEDTVRVLRKDDILAVVKMLVELRDGKGEIDDIDNLGNRRVRSVGELMENQYRLGLLR
MERAIKERMSSIEIDTVMPQDLINAKPAAAAVREFFGSSQLSQFMDQVNPLSEITHKRRLSALGPGGLTRERAGFEVRDV
HPTHYGRICPIETPEGPNIGLINSLATFARVNKYGFIESPYRRIIDGKVTNDVLYLSAMEEAKYYVAQANAELDKEGSFV
DEFVVCRHAGEVMLAPRDSMNLMDVSPKQVVSVAAALIPFLENDDANRALMGSNMQRQAVPLLRAEAPFVGTGMEPIVAR
DSGAAIGARRGGVVDQVDATRIVIRATEDLEAGKSGVDIYRLQKFQRSNQNTCVNQRPLVTVGDVVNRGDILADGPSTDL
GDLALGRNALVAFMPWNGYNYEDSILLSERIVADDVFTSIHIEEFEVMARDTKLGPEEITRDIPNVSEEALKNLDEAGIV
YIGAEVQPGDILVGKITPKGESPMTPEEKLLRAIFGEKASDVRDTSMRMPPGTYGTIVEVRVFNRHGVEKDERAMAIERE
EIERLAKDRDDEQAILDRNVYGRLIEMLRGQMSIAGPKGFKKGAELSNAVVSEYPRSQWWMFAVEDEKVQSELEALRGQY
DESKSRLEQRFMDKVEKVQRGDEMPPGVMKMVKVFVAVKRKIQPGDKMAGRHGNKGVVSRIVPVEDMPFLEDGTHVDVVL
NPLGVPSRMNVGQILETHLGWACAGMGKQIGDLIEAYKANGNIEPLRKTIGDVVGDGPKAEQVKDFDDDSVLRLADQWKR
GVSIATPVFDGAHEGDVNDMLRLAGLKDSGQSTLYDGRTGEQFDRQVTVGYIYMLKLNHLVDDKIHARSIGPYSLVTQQP
LGGKAQFGGQRFGEMEVWALEAYGAAYTLQEMLTVKSDDVAGRTKVYEAIVRGDDTFEAGIPESFNVLVKEMRSLGLSVE
LENSKVEDQANQLPDAAE
>Rhizobium_etli_CFN42.faa
MAQTLSFNGRRRVRKFFGKIPEVAEMPNLIEVQKASYDQFLMVEEPKGGRPDEGLQAVFKSVFPITDFSGASMLEFVSYE
FEPPKFDVDECRQRDLTYAAPLKVTLRLIVFDIDEDTGAKSIKDIKEQSVYMGDMPLMTNNGTFIVNGTERVIVSQMHRS
PGVFFDHDKGKSHSSGKLLFAARVIPYRGSWLDIEFDAKDIVYARIDRRRKIPVTSLLMALGMDGEEILDTFYTKSLYKR
DGEGWRIPFKPETLKGAKAITEMVDADTGEVVVEAGKKLTPRLLRQLSDKGLKALKAGDDDLYGNYLAEDIVNYSTGEIY
LEAGDEIDEKTLAVILANGFDEIPVLGIDHINVGAYIRNTLSADKNENRQDALFDIYRVMRPGEPPTMESAEAMFNSLFF
DAERYDLSAVGRVKMNMRLDLSVEDTVRTLRKDDILAVVKMLVELRDGKGEIDDIDNLGNRRVRSVGELMENQYRLGLLR
MERAIKERMSSIEIDTVMPQDLINAKPAAAAVREFFGSSQLSQFMDQVNPLSEITHKRRLSALGPGGLTRERAGFEVRDV
HPTHYGRICPIETPEGPNIGLINSLATFARVNKYGFIESPYRRIVDGKVTNDVLYLSAMEEAKYYVAQANAELNADGSFV
DEFVVCRHAGEVMLAPRDSMNLMDVSPKQVVSVAAALIPFLENDDANRALMGSNMQRQAVPLLRAEAPFVGTGMEPVVAR
DSGAAIGARRGGVVDQVDATRIVIRATEDLEAGKSGVDIYRLQKFQRSNQNTCVNQRPLVTVGDVVNRGDILADGPSTDL
GDLALGRNALVAFMPWNGYNYEDSILLSERIVADDVFTSIHIEEFEVMARDTKLGPEEITRDIPNVSEEALKNLDEAGIV
YIGAEVQPGDILVGKITPKGESPMTPEEKLLRAIFGEKASDVRDTSMRMPPGTYGTIVEVRVFNRHGVEKDERAMAIERE
EIERLAKDRDDEQAILDRNVYGRLIDMLRGQVSIAGPKGFKKGTELSNAVVSEYPRSQWWMFAVEDEKVQSELEALRGQY
DESKSRLEQRFMDKVEKVQRGDEMPPGVMKMVKVFVAVKRKIQPGDKMAGRHGNKGVVSRIVPVEDMPFLEDGTHVDVVL
NPLGVPSRMNVGQILETHLGWACAGMGRQIGELIEAYKANGNIEPLRKTIGDVVGAGPKAEQVHEFDDESVLRLADQWKR
GVSIATPVFDGANEGDVNDMLRLAGLKDTGQSTLYDGRTGEQFDRQVTVGYIYMLKLNHLVDDKIHARSIGPYSLVTQQP
LGGKAQFGGQRFGEMEVWALEAYGAAYTLQEMLTVKSDDVAGRTKVYEAIVRGDDTFEAGIPESFNVLVKEMRSLGLSVE
LENTKLDEQATQLPDAAE
>Rhizobium_leguminosarum_bv._viciae_3841.faa
MAQTLSFNGRRRVRKFFGKIPEVAEMPNLIEVQKASYDQFLMVEEPKGGRPDEGLQAVFKSVFPITDFSGASMLEFVSYE
FEPPKFDVDECRQRDLTYAAPLKVTLRLIVFDIDEDTGAKSIKDIKEQSVYMGDMPLMTNNGTFIVNGTERVIVSQMHRS
PGVFFDHDKGKSHSSGKLLFAARVIPYRGSWLDIEFDAKDIVYARIDRRRKIPVTSLLMALGMDGEEILDTFYTKSLYKR
DGEGWRIPFKPETLKGAKAITEMVDADTGEVVVEAGKKLTPRLLRTLSDKGLKALKAADDDLYGNYLAGDIVNYSTGEIY
LEAGDEIDEKTLGIILANGFDEIPVLGIDHINVGAYIRNTLTADKNENRQDALFDIYRVMRPGEPPTMESAEAMFNSLFF
DAERYDLSAVGRVKMNMRLDLTVEDTVRILRKDDILAVVRMLVELRDGKGEIDDIDNLGNRRVRSVGELMENQYRLGLLR
MERAIKERMSSIEIDTVMPQDLINAKPAAAAVREFFGSSQLSQFMDQVNPLSEITHKRRLSALGPGGLTRERAGFEVRDV
HPTHYGRICPIETPEGPNIGLINSLATFARVNKYGFIESPYRRIVDGKVTSDVLYLSAMEEAKYYVAQANAEMNADGSFV
DEFVVCRHAGEVMLAPRDSMNLMDVSPKQVVSVAAALIPFLENDDANRALMGSNMQRQAVPLLRAEAPFVGTGMEPVVAR
DSGAAIGARRGGVVDQVDATRIVIRATEDLEAGKSGVDIYRLQKFQRSNQNTCVNQRPLVTVGDEVNRGDILADGPSTDL
GDLALGRNALVAFMPWNGYNYEDSILLSERIVADDVFTSIHIEEFEVMARDTKLGPEEITRDIPNVSEEALKNLDEAGIV
YIGAEVQPGDILVGKITPKGESPMTPEEKLLRAIFGEKASDVRDTSMRMPPGTYGTIVEVRVFNRHGVEKDERAMAIERE
EIERLAKDRDDEQAILDRNVYGRLIEMLRGQASIAGPKGFKKGSELSNAVVSEYPRSQWWMFAVEDEKVQSELEALRGQY
DESKSRLEQRFMDKVEKVQRGDEMPPGVMKMVKVFVAVKRKIQPGDKMAGRHGNKGVVSRIVPVEDMPFLEDGTHVDVVL
NPLGVPSRMNVGQILETHLGWACAGMGRQIGELIEAYKANGNIEPLRKTIGDVVGDGPKAEQVHEFDDDSVLRLADQWKR
GVSIATPVFDGANEADVNDMLRLAGLKDSGQSTLYDGRTGEQFDRQVTVGYIYMLKLNHLVDDKIHARSIGPYSLVTQQP
LGGKAQFGGQRFGEMEVWALEAYGAAYTLQEMLTVKSDDVAGRTKVYEAIVRGDDTFEAGIPESFNVLVKEMRSLGLSVE
LENTKLDEQAAQLPDAAE
