# Supplementary material for: Draft Genome Sequence of the Nitrogen-Fixing Rhizobium sullae Type Strain IS123T Focusing on the Key Genes for Symbiosis with its Host Hedysarum coronarium L
Source: Front Microbiol. 2017 Jul 26;8:1348. doi: 10.3389/fmicb.2017.01348 (PMC5526965; doi:10.3389/fmicb.2017.01348)
Supplement: Supplementary file 7 [file DataSheet7.ZIP › Core genees analysis/Core_Genes_Alignment/TIGR02027.aln-gb.fa]

>Bradyrhizobium_japonicum_USDA110.faa
TIQKNWQELIRPNKLQVSDPARFATIVAEPLERGFGQTLGNALRRILLSSLQGAAVQSVHIDGVLHEFSSIAGVREDVTD
IVLNIKDISIKMQGEGPKRMVVKKQGPGVVTAGDIQTVGDVVVLNPDLQICTLDEGAEIRMEFTVATGKGYVPAERNRPE
DAPIGLIPVDSLYSPVRKVSYKVENTREGQILDYDKLTMTIETNGAISPDDSVAYAARILQDQLNVFVNFEEPRKEVAQE
IIPDLAFNPAFLKKVDELELSVRSANCLKNDNIVYIGDLVQKSEAEMLRTPNFGRKSLNEIKEVLAQMGLHLGMEVPGWP
PENIDELAKRFEDHY
>Mesorhizobium_loti_MAFF303099.faa
MIQKNWQELIKPNKIEFSKKKTLTTLVAEPLERGFGLTLGNALRRVLLSSLRGAAVTAVQIDGVLHEFSSIAGVREDVTD
IVLNIKEIAIRMEGDGPKRMVVRKQGPGAVLAGDIQTVGDVEILNPDHVICTLDEGAEIRMEFTVDTGKGYVPAERNRAE
DAPIGLIPVDSLYSPVKKVSYKVENTREGQVLDYDKLTMTIETDGSISGEDAVAFAARILQDQLGLFVNFDEPQKEVAAE
AVTELAFNPALLKKVDELELSVRSANCLKNDNIVYIGDLIQKTEAEMLRTPNFGRKSLNEIKEVLAAMGLHLGMEVPDWP
PENIEDLAKRYEDQY
>Sinorhizobium_meliloti_1021.faa
MIQKNWQELIKPNKVEFSSGRTKATLVAEPLERGFGLTLGNALRRVLLSSLRGAAVTAVQIDGVLHEFSSIPGVREDVTD
IVLNIKEIAIKMDGDDAKRMVVRKQGPGVVTAGDIQTVGDIEILNPNHVICTLDEGAEIRMEFTVNNGKGYVPADRNRSE
DAPIGLIPVDSLYSPVKKVSYKVENTREGQVLDYDKLTMSIETDGSVTGEDAIAFAARILQDQLSVFVNFDEPQKETEEE
AVTELAFNPALLKKVDELELSVRSANCLKNDNIVYIGDLIQKTEAEMLRTPNFGRKSLNEIKEVLASMGLHLGMEVPSWP
PENIEDLAKRYEDQY
>R_sullae_IS123T.faa
MIQKNWQELIKPNKVEFSSSRIKATLVAEPLERGFGLTLGNALRRVLLSSLRGAAVTAVQIDGVLHEFSSIPGVREDVTD
IVLNIKEIAIKMDGDDAKRMVVRKQGPGVVTAGDIQTVGDIEILNPEHVICTLDEGAEIRMEFTVNNGKGYVPAERNRAE
DAPIGLIPVDSLYSPVKKVSYKVENTREGQVLDYDKLSMTIETDGSITGEDAVAFAARILQDQLGVFVNFDEPQKETEEE
AVTELAFNPALLKKVDELELSVRSANCLKNDNIVYIGDLIQKTEAEMLRTPNFGRKSLNEIKEVLASMGLHLGMEVPAWP
PENIEDLAKRYEDQY
>Rhizobium_sullae_WSM1592.faa
MIQKNWQELIKPNKVEFSSSRIKATLVAEPLERGFGLTLGNALRRVLLSSLRGAAVTAVQIDGVLHEFSSIPGVREDVTD
IVLNIKEIAIKMDGDDAKRMVVRKQGPGVVTAGDIQTVGDIEILNPEHVICTLDEGAEIRMEFTVNNGKGYVPAERNRAE
DAPIGLIPVDSLYSPVKKVSYKVENTREGQVLDYDKLSMTIETDGSITGEDAVAFAARILQDQLGVFVNFDEPQKETEEE
AVTELAFNPALLKKVDELELSVRSANCLKNDNIVYIGDLIQKTEAEMLRTPNFGRKSLNEIKEVLASMGLHLGMEVPAWP
PENIEDLAKRYEDQY
>Rhizobium_etli_CFN42.faa
MIQKNWQELIKPNKVEFSSSRTRATLVAEPLERGFGLTLGNALRRVLLSSLRGAAVTAVQIDGVLHEFSSIPGVREDVTD
IVLNIKEIAIKMDGDDAKRMVVRKQGPGVVTAGDIQTVGDIEILNPEHVICTLDEGAEIRMEFTVNNGKGYVPAERNRAE
DAPIGLIPVDSLYSPVKKVSYKVENTREGQVLDYDKLNMTIETDGSITGEDAVAFAARILQDQLGVFVNFDEPQKETEEE
AVTELAFNPALLKKVDELELSVRSANCLKNDNIVYIGDLIQKTEAEMLRTPNFGRKSLNEIKEVLASMGLHLGMEVPAWP
PENIEDLAKRYEDQY
>Rhizobium_leguminosarum_bv._viciae_3841.faa
MIQKNWQELIKPNKVEFSSSRTRATLVAEPLERGFGLTLGNALRRVLLSSLRGAAVTAVQIDGVLHEFSSIPGVREDVTD
IVLNIKEIAIKMDGDDAKRMVVRKQGPGVVTAGDIQTVGDIEILNPEHVICTLDEGAEIRMEFTVNNGKGYVPAERNRAE
DAPIGLIPVDSLYSPVKKVSYKVENTREGQVLDYDKLNMTIETDGSITGEDAVAFAARILQDQLGVFVNFDEPQKETEEE
AVTELAFNPALLKKVDELELSVRSANCLKNDNIVYIGDLIQKTEAEMLRTPNFGRKSLNEIKEVLASMGLHLGMEVPAWP
PENIEDLAKRYEDQY
